# Supplementary material for: Tree and shrub richness modifies subtropical tree productivity by regulating the diversity and community composition of soil bacteria and archaea
Source: Microbiome. 2023 Nov 23;11:261. doi: 10.1186/s40168-023-01676-x (PMC10666335; doi:10.1186/s40168-023-01676-x)
Supplement: Supplementary file 12 — Additional file 11: Table S1. The overview of sample information across the experimental plots. [file 40168_2023_1676_MOESM11_ESM.xlsx]

## Sheet: MetaData
sample_id	barcode_sequence	linkerprimer-sequence	Plot	plot_bh	tree species richness	shrub species richness	tree_composition	shrub_composition	description	position	pH	H2O	NH4	N03	inorganicN	MBC	MBN	MBC/MBN	MBN/totN	P	N	C	C/N
raw.split.T1	ACACACTG	CTTGGTCATTTAGAGGAAGTAA	F20	2-2	R1	R4	Quercus serrata	Ardisia crenata_Distylium buxifolium_ Distylium buxifolium_ Rhaphiolepis indica	soil	Site_A	5.05	20.2	11.35	1.99	13.34	131.77	39.76	3.31	23.39	2.05	1.7	16.3	9.58824
raw.split.T2	ACACACTG	CTTGGTCATTTAGAGGAAGTAA	F20	2-17	R1	R4	Quercus serrata	Ardisia crenata_Distylium buxifolium_ Distylium buxifolium_ Rhaphiolepis indica	soil	Site_A	4.65	21.07	7.66	1.83	9.5	191.94	19.91	9.64	11.06	1.35	1.8	19.8	11
raw.split.T3	ACACACTG	CTTGGTCATTTAGAGGAAGTAA	F20	17-2	R1	R4	Quercus serrata	Ardisia crenata_Distylium buxifolium_ Distylium buxifolium_ Rhaphiolepis indica	soil	Site_A	4.79	38.12	12.11	3.82	15.93	98.43	36.2	2.72	19.05	2.05	1.9	18.1	9.52632
raw.split.T4	ACACACTG	CTTGGTCATTTAGAGGAAGTAA	F20	17-17	R1	R4	Quercus serrata	Ardisia crenata_Distylium buxifolium_ Distylium buxifolium_ Rhaphiolepis indica	soil	Site_A	4.8	12.36	7.68	2.75	10.43	57.67	13.01	4.43	8.67	0.55	1.5	14.3	9.53333
raw.split.T5	ACACACTG	CTTGGTCATTTAGAGGAAGTAA	F21	2-2	R1	R0	Quercus serrata		soil	Site_A	4.28	17.93	11.53	31.23	42.75	99.35	14.32	6.94	7.96	3.2	1.8	18.3	10.1667
raw.split.T6	ACACACTG	CTTGGTCATTTAGAGGAAGTAA	F21	2-17	R1	R0	Quercus serrata		soil	Site_A	4.73	24.07	14.85	1.87	16.72	40.03	12.96	3.09	7.2	2.2	1.8	19.4	10.7778
raw.split.T7	ACACACTG	CTTGGTCATTTAGAGGAAGTAA	F21	17-2	R1	R0	Quercus serrata		soil	Site_A	4.7	24.07	11.19	2.2	13.39	19.36	14.57	1.33	8.57	2.15	1.7	16	9.41176
raw.split.T8	ACACACTG	CTTGGTCATTTAGAGGAAGTAA	F21	17-17	R1	R0	Quercus serrata		soil	Site_A	4.59	25	14.5	12.23	26.73	110.2	31.47	3.5	19.67	1.75	1.6	14.7	9.1875
raw.split.T9	ACACACTG	CTTGGTCATTTAGAGGAAGTAA	G20	2-2	R1	R2	Quercus serrata	Syzygium buxifolium_ Loropetalum chinense	soil	Site_A	4.58	18.2	11.43	2.23	13.66	141.44	37.56	3.77	26.83	2.1	1.4	13.9	9.92857
raw.split.T10	ACACACTG	CTTGGTCATTTAGAGGAAGTAA	G20	2-17	R1	R2	Quercus serrata	Syzygium buxifolium_ Loropetalum chinense	soil	Site_A	4.67	21.95	9.68	4.91	14.59	158.73	35.99	4.41	21.17	2.25	1.7	19.5	11.4706
raw.split.T11	ACACACTG	CTTGGTCATTTAGAGGAAGTAA	G20	17-2	R1	R2	Quercus serrata	Syzygium buxifolium_ Loropetalum chinense	soil	Site_A	4.71	25.31	8.3	2.27	10.56	185.91	36.86	5.04	26.33	1.6	1.4	12.5	8.92857
raw.split.T12	ACACACTG	CTTGGTCATTTAGAGGAAGTAA	G20	17-17	R1	R2	Quercus serrata	Syzygium buxifolium_ Loropetalum chinense	soil	Site_A	4.92	26.9	10.46	1.74	12.2	118.29	28.61	4.13	19.07	1.25	1.5	13.9	9.26667
raw.split.T13	ACACACTG	CTTGGTCATTTAGAGGAAGTAA	G21	2-2	R1	R8	Quercus serrata	Distylium myricoides_ Distylium buxifolium_ Rhaphiolepis indica_ Gardenia jasminoides_ Camellia chekiangoleosa_ Syzygium buxifolium_ ilex chinensis_ Loropetalum chinense	soil	Site_A	4.42	20.19	12.01	17.78	29.8	58.8	9.15	6.43	5.72	1.75	1.6	17.8	11.125
raw.split.T14	ACACACTG	CTTGGTCATTTAGAGGAAGTAA	G21	2-17	R1	R8	Quercus serrata	Distylium myricoides_ Distylium buxifolium_ Rhaphiolepis indica_ Gardenia jasminoides_ Camellia chekiangoleosa_ Syzygium buxifolium_ ilex chinensis_ Loropetalum chinense	soil	Site_A	4.62	20.48	8.06	9.55	17.61	33.12	12.14	2.73	8.67	1.55	1.4	13.8	9.85714
raw.split.T15	ACACACTG	CTTGGTCATTTAGAGGAAGTAA	G21	17-2	R1	R8	Quercus serrata	Distylium myricoides_ Distylium buxifolium_ Rhaphiolepis indica_ Gardenia jasminoides_ Camellia chekiangoleosa_ Syzygium buxifolium_ ilex chinensis_ Loropetalum chinense	soil	Site_A	4.81	30.21	13.5	1.93	15.44	14.05	15.99	0.88	9.99	1.9	1.6	17.3	10.8125
raw.split.T16	ACACACTG	CTTGGTCATTTAGAGGAAGTAA	G21	17-17	R1	R8	Quercus serrata	Distylium myricoides_ Distylium buxifolium_ Rhaphiolepis indica_ Gardenia jasminoides_ Camellia chekiangoleosa_ Syzygium buxifolium_ ilex chinensis_ Loropetalum chinense	soil	Site_A	4.66	24.07	10.18	1.94	12.12	66.52	13.33	4.99	9.52	1.25	1.4	16.3	11.6429
raw.split.T17	ACACACTG	CTTGGTCATTTAGAGGAAGTAA	L11	2-2	R1	R0	Castanopsis sclerophylla		soil	Site_A	4.93	31.58	13.7	1.8	15.49	72.78	13	5.6	7.22	1.1	1.8	19.9	11.0556
raw.split.T18	ACACACTG	CTTGGTCATTTAGAGGAAGTAA	L11	2-17	R1	R0	Castanopsis sclerophylla		soil	Site_A	4.65	21.95	5.93	1.18	7.1	187.32	74.2	2.52	92.75	0.65	0.8	6.8	8.5
raw.split.T19	ACACACTG	CTTGGTCATTTAGAGGAAGTAA	L11	17-2	R1	R0	Castanopsis sclerophylla		soil	Site_A	4.81	24.38	11.24	1.58	12.82	28.64	14.69	1.95	9.79	1.7	1.5	15	10
raw.split.T20	ACACACTG	CTTGGTCATTTAGAGGAAGTAA	L11	17-17	R1	R0	Castanopsis sclerophylla		soil	Site_A	4.78	25.63	9.08	1.36	10.43	70.83	34.48	2.05	28.73	1.1	1.2	11.2	9.33333
raw.split.T21	ACACACTG	CTTGGTCATTTAGAGGAAGTAA	L12	2-2	R1	R2	Castanopsis sclerophylla	Rhaphiolepis indica_ Loropetalum chinense	soil	Site_A	4.99	23.15	12.56	2.44	15	60.88	22.35	2.72	14.9	2.2	1.5	15.1	10.0667
raw.split.T22	ACACACTG	CTTGGTCATTTAGAGGAAGTAA	L12	2-17	R1	R2	Castanopsis sclerophylla	Rhaphiolepis indica_ Loropetalum chinense	soil	Site_A	5.23	30.89	11.76	1.64	13.4	360.03	59.22	6.08	42.3	2.1	1.4	14.4	10.2857
raw.split.T23	ACACACTG	CTTGGTCATTTAGAGGAAGTAA	L12	17-2	R1	R2	Castanopsis sclerophylla	Rhaphiolepis indica_ Loropetalum chinense	soil	Site_A	4.71	31.16	11.8	1.4	13.21	228.13	61.53	3.71	34.18	1.8	1.8	20.8	11.5556
raw.split.T24	ACACACTG	CTTGGTCATTTAGAGGAAGTAA	L12	17-17	R1	R2	Castanopsis sclerophylla	Rhaphiolepis indica_ Loropetalum chinense	soil	Site_A	4.69	29.87	13.64	1.79	15.42	242.55	40.58	5.98	31.21	1.95	1.3	12.7	9.76923
raw.split.T25	ACACACTG	CTTGGTCATTTAGAGGAAGTAA	M11	2-2	R1	R8	Castanopsis sclerophylla	Distylium buxifolium_ Distylium buxifolium_ Gardenia jasminoides_ ilex chinensis_ Camellia chekiangoleosa_ Distylium myricoides_ Rhaphiolepis indica_ Syzygium buxifolium	soil	Site_A	4.72	32.98	7.7	1.53	9.23	229.25	81.84	2.8	58.46	1.5	1.4	14.3	10.2143
raw.split.T26	ACACACTG	CTTGGTCATTTAGAGGAAGTAA	M11	2-17	R1	R8	Castanopsis sclerophylla	Distylium buxifolium_ Distylium buxifolium_ Gardenia jasminoides_ ilex chinensis_ Camellia chekiangoleosa_ Distylium myricoides_ Rhaphiolepis indica_ Syzygium buxifolium	soil	Site_A	4.73	31.23	8.06	1.56	9.62	113.83	23.72	4.8	19.77	2.15	1.2	11.8	9.83333
raw.split.T27	ACACACTG	CTTGGTCATTTAGAGGAAGTAA	M11	17-2	R1	R8	Castanopsis sclerophylla	Distylium buxifolium_ Distylium buxifolium_ Gardenia jasminoides_ ilex chinensis_ Camellia chekiangoleosa_ Distylium myricoides_ Rhaphiolepis indica_ Syzygium buxifolium	soil	Site_A	4.5	30.89	6.79	1.3	8.09	65.22	44.6	1.46	37.17	2.1	1.2	13.4	11.1667
raw.split.T28	ACACACTG	CTTGGTCATTTAGAGGAAGTAA	M11	17-17	R1	R8	Castanopsis sclerophylla	Distylium buxifolium_ Distylium buxifolium_ Gardenia jasminoides_ ilex chinensis_ Camellia chekiangoleosa_ Distylium myricoides_ Rhaphiolepis indica_ Syzygium buxifolium	soil	Site_A	4.51	23.46	5.07	1	6.07	177.31	11.99	14.79	10.9	1.3	1.1	14.4	13.0909
raw.split.T29	ACACACTG	CTTGGTCATTTAGAGGAAGTAA	M12	2-2	R1	R4	Castanopsis sclerophylla	Distylium buxifolium_ Distylium buxifolium_ Gardenia jasminoides_ ilex chinensis	soil	Site_A	4.45	30.89	5.42	1.1	6.52	18.31	11.88	1.54	9.9	0.9	1.2	14	11.6667
raw.split.T30	ACACACTG	CTTGGTCATTTAGAGGAAGTAA	M12	2-17	R1	R4	Castanopsis sclerophylla	Distylium buxifolium_ Distylium buxifolium_ Gardenia jasminoides_ ilex chinensis	soil	Site_A	4.76	27.55	7.16	1.4	8.56	14.16	13.02	1.09	8.14	1.85	1.6	19.3	12.0625
raw.split.T31	ACACACTG	CTTGGTCATTTAGAGGAAGTAA	M12	17-2	R1	R4	Castanopsis sclerophylla	Distylium buxifolium_ Distylium buxifolium_ Gardenia jasminoides_ ilex chinensis	soil	Site_A	4.59	34.05	5.66	1.27	6.92	31.92	20.21	1.58	16.84	2.9	1.2	12.9	10.75
raw.split.T32	ACACACTG	CTTGGTCATTTAGAGGAAGTAA	M12	17-17	R1	R4	Castanopsis sclerophylla	Distylium buxifolium_ Distylium buxifolium_ Gardenia jasminoides_ ilex chinensis	soil	Site_A	4.54	20.19	4.72	1.16	5.88	152.22	38.03	4	38.03	1.4	1	10.4	10.4
raw.split.T33	ACACACTG	CTTGGTCATTTAGAGGAAGTAA	M13	2-2	R1	R4	Sapium sebiferum	Camellia chekiangoleosa_ Distylium myricoides_ Syzygium buxifolium_ Loropetalum chinense	soil	Site_A	4.7	27.55	5.91	1.34	7.24	199.15	63.07	3.16	48.51	1.85	1.3	13.7	10.5385
raw.split.T34	ACACACTG	CTTGGTCATTTAGAGGAAGTAA	M13	2-17	R1	R4	Sapium sebiferum	Camellia chekiangoleosa_ Distylium myricoides_ Syzygium buxifolium_ Loropetalum chinense	soil	Site_A	4.85	32.28	7.66	1.19	8.85	161.88	27.66	5.85	18.44	1.7	1.5	17	11.3333
raw.split.T35	ACACACTG	CTTGGTCATTTAGAGGAAGTAA	M13	17-2	R1	R4	Sapium sebiferum	Camellia chekiangoleosa_ Distylium myricoides_ Syzygium buxifolium_ Loropetalum chinense	soil	Site_A	4.57	27.23	4.54	1.06	5.6	24.32	24.1	1.01	24.1	2.5	1	10.3	10.3
raw.split.T36	ACACACTG	CTTGGTCATTTAGAGGAAGTAA	M13	17-17	R1	R4	Sapium sebiferum	Camellia chekiangoleosa_ Distylium myricoides_ Syzygium buxifolium_ Loropetalum chinense	soil	Site_A	4.49	22.85	6.2	1.35	7.54	172.7	40.68	4.25	36.98	0.95	1.1	13.6	12.3636
raw.split.T37	ACACACTG	CTTGGTCATTTAGAGGAAGTAA	M14	2-2	R1	R2	Sapium sebiferum	Distylium buxifolium_ Gardenia jasminoides	soil	Site_A	4.8	32.28	8.52	1.69	10.21	242.66	64.12	3.78	45.8	1.25	1.4	15.8	11.2857
raw.split.T38	ACACACTG	CTTGGTCATTTAGAGGAAGTAA	M14	2-17	R1	R2	Sapium sebiferum	Distylium buxifolium_ Gardenia jasminoides	soil	Site_A	4.77	32.98	6.19	1.31	7.5	40.86	32.68	1.25	23.35	2.1	1.4	18.1	12.9286
raw.split.T39	ACACACTG	CTTGGTCATTTAGAGGAAGTAA	M14	17-2	R1	R2	Sapium sebiferum	Distylium buxifolium_ Gardenia jasminoides	soil	Site_A	4.68	32.63	7.31	1.35	8.66	270.63	46.65	5.8	33.32	2.4	1.4	15.1	10.7857
raw.split.T40	ACACACTG	CTTGGTCATTTAGAGGAAGTAA	M14	17-17	R1	R2	Sapium sebiferum	Distylium buxifolium_ Gardenia jasminoides	soil	Site_A	4.65	29.53	6.37	1.13	7.51	87.81	18.93	4.64	15.77	0.6	1.2	13.6	11.3333
raw.split.T41	ACACACTG	CTTGGTCATTTAGAGGAAGTAA	N13	2-2	R1	R0	Sapium sebiferum		soil	Site_A	4.69	30.89	6.02	1	7.02	49.67	37.97	1.31	27.12	1.75	1.4	17.9	12.7857
raw.split.T42	ACACACTG	CTTGGTCATTTAGAGGAAGTAA	N13	2-17	R1	R0	Sapium sebiferum		soil	Site_A	4.53	32.63	4.77	1.07	5.84	217.12	34.59	6.28	31.44	1.6	1.1	13	11.8182
raw.split.T43	ACACACTG	CTTGGTCATTTAGAGGAAGTAA	N13	17-2	R1	R0	Sapium sebiferum		soil	Site_A	3.92	38.12	6.88	2.4	9.27	206.38	107.43	1.92	53.71	3.7	2	19.9	9.95
raw.split.T44	ACACACTG	CTTGGTCATTTAGAGGAAGTAA	N13	17-17	R1	R0	Sapium sebiferum		soil	Site_A	4.81	36.24	6.66	1.14	7.8	43.26	20.63	2.1	14.74	3.6	1.4	19.4	13.8571
raw.split.T45	ACACACTG	CTTGGTCATTTAGAGGAAGTAA	N14	2-2	R1	R8	Sapium sebiferum	Ardisia crenata_ Camellia chekiangoleosa_ Rhaphiolepis indica_ Syzygium buxifolium_ Gardenia jasminoides_ ilex chinensis_ Distylium buxifolium_ Loropetalum chinense	soil	Site_A	4.75	31.23	7.49	1.25	8.73	116.26	93.58	1.24	58.49	1.55	1.6	15.5	9.6875
raw.split.T46	ACACACTG	CTTGGTCATTTAGAGGAAGTAA	N14	2-17	R1	R8	Sapium sebiferum	Ardisia crenata_ Camellia chekiangoleosa_ Rhaphiolepis indica_ Syzygium buxifolium_ Gardenia jasminoides_ ilex chinensis_ Distylium buxifolium_ Loropetalum chinense	soil	Site_A	4.7	33.33	6.38	1.73	8.11	169.65	17.35	9.78	12.39	2.5	1.4	14.9	10.6429
raw.split.T47	ACACACTG	CTTGGTCATTTAGAGGAAGTAA	N14	17-2	R1	R8	Sapium sebiferum	Ardisia crenata_ Camellia chekiangoleosa_ Rhaphiolepis indica_ Syzygium buxifolium_ Gardenia jasminoides_ ilex chinensis_ Distylium buxifolium_ Loropetalum chinense	soil	Site_A	4.36	39.28	7.02	2.06	9.08	103.27	58.46	1.77	34.39	2.8	1.7	16.1	9.47059
raw.split.T48	ACACACTG	CTTGGTCATTTAGAGGAAGTAA	N14	17-17	R1	R8	Sapium sebiferum	Ardisia crenata_ Camellia chekiangoleosa_ Rhaphiolepis indica_ Syzygium buxifolium_ Gardenia jasminoides_ ilex chinensis_ Distylium buxifolium_ Loropetalum chinense	soil	Site_A	4.4	35.14	5.8	1.45	7.25	178.72	114.34	1.56	95.28	2.25	1.2	10.7	8.91667
raw.split.T49	ACACACTG	CTTGGTCATTTAGAGGAAGTAA	N27	2-2	R1	R4	Choerospondias axillaris	Camellia chekiangoleosa_ Distylium myricoides_ Distylium buxifolium_ Loropetalum chinense	soil	Site_A	5.4	33.33	9.96	1.66	11.62	187.23	64.06	2.92	53.38	9.15	1.2	14.9	12.4167
raw.split.T50	ACACACTG	CTTGGTCATTTAGAGGAAGTAA	N27	2-17	R1	R4	Choerospondias axillaris	Camellia chekiangoleosa_ Distylium myricoides_ Distylium buxifolium_ Loropetalum chinense	soil	Site_A	5.16	30.55	9.6	1.68	11.28	256.08	36.83	6.95	33.48	1.25	1.1	13.7	12.4545
raw.split.T51	ACACACTG	CTTGGTCATTTAGAGGAAGTAA	N27	17-2	R1	R4	Choerospondias axillaris	Camellia chekiangoleosa_ Distylium myricoides_ Distylium buxifolium_ Loropetalum chinense	soil	Site_A	5.11	25.63	5.62	1.18	6.8	66.52	23.67	2.81	15.78	1.9	1.5	17.5	11.6667
raw.split.T52	ACACACTG	CTTGGTCATTTAGAGGAAGTAA	N27	17-17	R1	R4	Choerospondias axillaris	Camellia chekiangoleosa_ Distylium myricoides_ Distylium buxifolium_ Loropetalum chinense	soil	Site_A	4.96	28.21	5.48	1	6.48	58.62	14.67	4	13.34	6.8	1.1	13.8	12.5455
raw.split.T53	ACACACTG	CTTGGTCATTTAGAGGAAGTAA	N28	2-2	R1	R2	Choerospondias axillaris	Rhaphiolepis indica_ Loropetalum chinense	soil	Site_A	5.38	28.54	6.03	1.19	7.22	47.46	33.78	1.41	33.78	0.85	1	12	12
raw.split.T54	ACACACTG	CTTGGTCATTTAGAGGAAGTAA	N28	2-17	R1	R2	Choerospondias axillaris	Rhaphiolepis indica_ Loropetalum chinense	soil	Site_A	5.27	37.36	7.4	1.55	8.94	243.96	68.88	3.54	49.2	0.65	1.4	28.7	20.5
raw.split.T55	ACACACTG	CTTGGTCATTTAGAGGAAGTAA	N28	17-2	R1	R2	Choerospondias axillaris	Rhaphiolepis indica_ Loropetalum chinense	soil	Site_A	5.9	25.95	6.19	1.86	8.05	52.12	24.49	2.13	40.82	2.15	0.6	7.2	12
raw.split.T56	ACACACTG	CTTGGTCATTTAGAGGAAGTAA	N28	17-17	R1	R2	Choerospondias axillaris	Rhaphiolepis indica_ Loropetalum chinense	soil	Site_A	5.45	30.89	4.77	0.82	5.59	200.02	39.94	5.01	33.28	1.35	1.2	15.1	12.5833
raw.split.T57	ACACACTG	CTTGGTCATTTAGAGGAAGTAA	O27	2-2	R1	R0	Choerospondias axillaris		soil	Site_A	5.26	39.28	5.68	0.8	6.48	147.47	39.15	3.77	35.59	0.7	1.1	14.8	13.4545
raw.split.T58	ACACACTG	CTTGGTCATTTAGAGGAAGTAA	O27	2-17	R1	R0	Choerospondias axillaris		soil	Site_A	4.93	27.23	5.81	1.06	6.86	224.25	38.18	5.87	31.82	2.3	1.2	17.3	14.4167
raw.split.T59	ACACACTG	CTTGGTCATTTAGAGGAAGTAA	O27	17-2	R1	R0	Choerospondias axillaris		soil	Site_A	4.89	25.63	4.33	0.87	5.21	144.97	21.58	6.72	19.62	1.5	1.1	15	13.6364
raw.split.T60	ACACACTG	CTTGGTCATTTAGAGGAAGTAA	O27	17-17	R1	R0	Choerospondias axillaris		soil	Site_A	5.02	27.88	9	2.63	11.63	139.44	41.87	3.33	34.89	1.4	1.2	14.6	12.1667
raw.split.T61	ACACACTG	CTTGGTCATTTAGAGGAAGTAA	O28	2-2	R1	R8	Choerospondias axillaris	Ardisia crenata_Distylium buxifolium_ Distylium buxifolium_ Gardenia jasminoides_ ilex chinensis_ Loropetalum chinense_ Distylium myricoides_ Syzygium buxifolium	soil	Site_A	4.96	27.55	5.58	1.36	6.95	140.99	39.09	3.61	32.57	2.05	1.2	15.3	12.75
raw.split.T62	ACACACTG	CTTGGTCATTTAGAGGAAGTAA	O28	2-17	R1	R8	Choerospondias axillaris	Ardisia crenata_Distylium buxifolium_ Distylium buxifolium_ Gardenia jasminoides_ ilex chinensis_ Loropetalum chinense_ Distylium myricoides_ Syzygium buxifolium	soil	Site_A	5.16	24.69	4.92	1.23	6.15	111.94	24.16	4.63	26.85	1.85	0.9	12.3	13.6667
raw.split.T63	ACACACTG	CTTGGTCATTTAGAGGAAGTAA	O28	17-2	R1	R8	Choerospondias axillaris	Ardisia crenata_Distylium buxifolium_ Distylium buxifolium_ Gardenia jasminoides_ ilex chinensis_ Loropetalum chinense_ Distylium myricoides_ Syzygium buxifolium	soil	Site_A	4.61	34.05	5.11	0.95	6.05	239.4	74.46	3.22	53.18	2.1	1.4	22.4	16
raw.split.T64	ACACACTG	CTTGGTCATTTAGAGGAAGTAA	O28	17-17	R1	R8	Choerospondias axillaris	Ardisia crenata_Distylium buxifolium_ Distylium buxifolium_ Gardenia jasminoides_ ilex chinensis_ Loropetalum chinense_ Distylium myricoides_ Syzygium buxifolium	soil	Site_A	4.85	27.23	6.18	1.88	8.06	103.17	20.16	5.12	18.33	0.9	1.1	16.1	14.6364
raw.split.T65	ACACACTG	CTTGGTCATTTAGAGGAAGTAA	O25	2-5	R2	R8	Castanopsis sclerophylla_Quercus serrata	Ardisia crenata_ Camellia chekiangoleosa_ Distylium myricoides_ Rhaphiolepis indica_ Syzygium buxifolium_ Gardenia jasminoides_ ilex chinensis_ Loropetalum chinense	soil	Site_A	4.65	28.21	16.39	1.28	17.67	153.66	42.62	3.61	30.44	2.8	1.4	17.4	12.4286
raw.split.T66	ACACACTG	CTTGGTCATTTAGAGGAAGTAA	O25	16-5	R2	R8	Castanopsis sclerophylla_Quercus serrata	Ardisia crenata_ Camellia chekiangoleosa_ Distylium myricoides_ Rhaphiolepis indica_ Syzygium buxifolium_ Gardenia jasminoides_ ilex chinensis_ Loropetalum chinense	soil	Site_A	4.6	28.21	13.44	1.51	14.95	161.45	30.66	5.27	25.55	3.6	1.2	16.3	13.5833
raw.split.T67	ACACACTG	CTTGGTCATTTAGAGGAAGTAA	O25	5-18	R2	R8	Castanopsis sclerophylla_Quercus serrata	Ardisia crenata_ Camellia chekiangoleosa_ Distylium myricoides_ Rhaphiolepis indica_ Syzygium buxifolium_ Gardenia jasminoides_ ilex chinensis_ Loropetalum chinense	soil	Site_A	4.67	26.9	6	0.56	6.56	24.16	15.88	1.52	14.43	3.85	1.1	12.7	11.5455
raw.split.T68	ACACACTG	CTTGGTCATTTAGAGGAAGTAA	O25	15-16	R2	R8	Castanopsis sclerophylla_Quercus serrata	Ardisia crenata_ Camellia chekiangoleosa_ Distylium myricoides_ Rhaphiolepis indica_ Syzygium buxifolium_ Gardenia jasminoides_ ilex chinensis_ Loropetalum chinense	soil	Site_A	4.87	24.38	14.89	1.16	16.05	52.35	27.09	1.93	24.62	3.75	1.1	13.7	12.4545
raw.split.T69	ACACACTG	CTTGGTCATTTAGAGGAAGTAA	O25	3-2	R2	R8	Castanopsis sclerophylla_Quercus serrata	Ardisia crenata_ Camellia chekiangoleosa_ Distylium myricoides_ Rhaphiolepis indica_ Syzygium buxifolium_ Gardenia jasminoides_ ilex chinensis_ Loropetalum chinense	soil	Site_A	4.56	27.88	7.85	0.79	8.64	110.01	35.31	3.12	25.22	8.05	1.4	15.8	11.2857
raw.split.T70	ACACACTG	CTTGGTCATTTAGAGGAAGTAA	O25	17-2	R2	R8	Castanopsis sclerophylla_Quercus serrata	Ardisia crenata_ Camellia chekiangoleosa_ Distylium myricoides_ Rhaphiolepis indica_ Syzygium buxifolium_ Gardenia jasminoides_ ilex chinensis_ Loropetalum chinense	soil	Site_A	4.75	31.58	9.68	0.57	10.26	284.07	25.72	11.05	21.43	3.1	1.2	14.3	11.9167
raw.split.T71	ACACACTG	CTTGGTCATTTAGAGGAAGTAA	O25	2-17	R2	R8	Castanopsis sclerophylla_Quercus serrata	Ardisia crenata_ Camellia chekiangoleosa_ Distylium myricoides_ Rhaphiolepis indica_ Syzygium buxifolium_ Gardenia jasminoides_ ilex chinensis_ Loropetalum chinense	soil	Site_A	4.69	28.54	12.44	0.99	13.43	61.51	16.04	3.84	12.34	5.8	1.3	18.8	14.4615
raw.split.T72	ACACACTG	CTTGGTCATTTAGAGGAAGTAA	O25	17-17	R2	R8	Castanopsis sclerophylla_Quercus serrata	Ardisia crenata_ Camellia chekiangoleosa_ Distylium myricoides_ Rhaphiolepis indica_ Syzygium buxifolium_ Gardenia jasminoides_ ilex chinensis_ Loropetalum chinense	soil	Site_A	4.68	26.58	48.64	1.86	50.5	79.31	27.06	2.93	19.33	7.1	1.4	21.3	15.2143
raw.split.T73	ACACACTG	CTTGGTCATTTAGAGGAAGTAA	O26	2-2	R2	R4	Castanopsis sclerophylla_Quercus serrata	Camellia chekiangoleosa_ Distylium myricoides_ Rhaphiolepis indica_ ilex chinensis	soil	Site_A	5.06	37.74	13.45	1.14	14.59	145.08	62.55	2.32	41.7	3.05	1.5	18.7	12.4667
raw.split.T74	ACACACTG	CTTGGTCATTTAGAGGAAGTAA	O26	2-16	R2	R4	Castanopsis sclerophylla_Quercus serrata	Camellia chekiangoleosa_ Distylium myricoides_ Rhaphiolepis indica_ ilex chinensis	soil	Site_A	4.57	28.87	11.05	1.37	12.42	313.82	29.87	10.51	27.15	30.4	1.1	14.3	13
raw.split.T75	ACACACTG	CTTGGTCATTTAGAGGAAGTAA	O26	17-2	R2	R4	Castanopsis sclerophylla_Quercus serrata	Camellia chekiangoleosa_ Distylium myricoides_ Rhaphiolepis indica_ ilex chinensis	soil	Site_A	4.77	33.69	8.11	0.79	8.9	212.69	23.46	9.07	16.75	2.85	1.4	19.2	13.7143
raw.split.T76	ACACACTG	CTTGGTCATTTAGAGGAAGTAA	O26	17-17	R2	R4	Castanopsis sclerophylla_Quercus serrata	Camellia chekiangoleosa_ Distylium myricoides_ Rhaphiolepis indica_ ilex chinensis	soil	Site_A	4.64	30.21	8.2	0.77	8.97	242.31	65.86	3.68	59.87	2.45	1.1	14	12.7273
raw.split.T77	ACACACTG	CTTGGTCATTTAGAGGAAGTAA	O26	6-3	R2	R4	Castanopsis sclerophylla_Quercus serrata	Camellia chekiangoleosa_ Distylium myricoides_ Rhaphiolepis indica_ ilex chinensis	soil	Site_A	4.62	35.14	20.03	1.26	21.3	90.17	19.79	4.56	15.22	1.7	1.3	15.4	11.8462
raw.split.T78	ACACACTG	CTTGGTCATTTAGAGGAAGTAA	O26	5-17	R2	R4	Castanopsis sclerophylla_Quercus serrata	Camellia chekiangoleosa_ Distylium myricoides_ Rhaphiolepis indica_ ilex chinensis	soil	Site_A	4.52	30.21	8.19	1	9.19	69.1	55.79	1.24	46.49	3.45	1.2	13	10.8333
raw.split.T79	ACACACTG	CTTGGTCATTTAGAGGAAGTAA	O26	14-2	R2	R4	Castanopsis sclerophylla_Quercus serrata	Camellia chekiangoleosa_ Distylium myricoides_ Rhaphiolepis indica_ ilex chinensis	soil	Site_A	4.73	34.05	9.85	0.76	10.61	163.1	18.51	8.81	16.83	4.75	1.1	14.3	13
raw.split.T80	ACACACTG	CTTGGTCATTTAGAGGAAGTAA	O26	14-17	R2	R4	Castanopsis sclerophylla_Quercus serrata	Camellia chekiangoleosa_ Distylium myricoides_ Rhaphiolepis indica_ ilex chinensis	soil	Site_A	4.7	22.55	7.15	0.61	7.76	280.15	34.53	8.11	26.56	6.85	1.3	17.4	13.3846
raw.split.T81	ACACACTG	CTTGGTCATTTAGAGGAAGTAA	P25	2-2	R2	R2	Castanopsis sclerophylla_Quercus serrata	Gardenia jasminoides_ Loropetalum chinense	soil	Site_A	4.68	26.58	6.8	0.83	7.63	86.51	32.33	2.68	24.87	2.9	1.3	17.7	13.6154
raw.split.T82	ACACACTG	CTTGGTCATTTAGAGGAAGTAA	P25	2-17	R2	R2	Castanopsis sclerophylla_Quercus serrata	Gardenia jasminoides_ Loropetalum chinense	soil	Site_A	4.77	28.87	7.84	0.99	8.83	122.71	42.75	2.87	35.63	3.75	1.2	14.6	12.1667
raw.split.T83	ACACACTG	CTTGGTCATTTAGAGGAAGTAA	P25	16-2	R2	R2	Castanopsis sclerophylla_Quercus serrata	Gardenia jasminoides_ Loropetalum chinense	soil	Site_A	4.63	28.54	7.35	0.73	8.07	71.91	17.92	4.01	14.94	2.1	1.2	15.8	13.1667
raw.split.T84	ACACACTG	CTTGGTCATTTAGAGGAAGTAA	P25	17-17	R2	R2	Castanopsis sclerophylla_Quercus serrata	Gardenia jasminoides_ Loropetalum chinense	soil	Site_A	4.64	30.89	5.67	0.53	6.2	66.25	28.33	2.34	31.48	2.95	0.9	11.9	13.2222
raw.split.T85	ACACACTG	CTTGGTCATTTAGAGGAAGTAA	P25	5-2	R2	R2	Castanopsis sclerophylla_Quercus serrata	Gardenia jasminoides_ Loropetalum chinense	soil	Site_A	4.53	27.23	5.67	0.91	6.58	58.47	28.47	2.05	23.73	1.65	1.2	17.6	14.6667
raw.split.T86	ACACACTG	CTTGGTCATTTAGAGGAAGTAA	P25	5-17	R2	R2	Castanopsis sclerophylla_Quercus serrata	Gardenia jasminoides_ Loropetalum chinense	soil	Site_A	4.52	26.26	4.82	0.85	5.67	59.87	13.82	4.33	17.27	3.4	0.8	12.2	15.25
raw.split.T87	ACACACTG	CTTGGTCATTTAGAGGAAGTAA	P25	13-2	R2	R2	Castanopsis sclerophylla_Quercus serrata	Gardenia jasminoides_ Loropetalum chinense	soil	Site_A	4.75	26.26	4.71	0.78	5.49	11.93	8.77	1.36	7.97	3.15	1.1	19.1	17.3636
raw.split.T88	ACACACTG	CTTGGTCATTTAGAGGAAGTAA	P25	13-17	R2	R2	Castanopsis sclerophylla_Quercus serrata	Gardenia jasminoides_ Loropetalum chinense	soil	Site_A	4.46	26.9	4.55	0.76	5.3	307.34	25.69	11.96	32.11	5.05	0.8	11.5	14.375
raw.split.T89	ACACACTG	CTTGGTCATTTAGAGGAAGTAA	P26	2-3	R2	R0	Castanopsis sclerophylla_Quercus serrata		soil	Site_A	4.92	34.05	6.16	0.58	6.74	314.7	53.63	5.87	53.63	2.3	1	14.6	14.6
raw.split.T90	ACACACTG	CTTGGTCATTTAGAGGAAGTAA	P26	2-16	R2	R0	Castanopsis sclerophylla_Quercus serrata		soil	Site_A	4.69	30.55	7.42	0.74	8.15	255.82	78.47	3.26	60.36	2.65	1.3	17.9	13.7692
raw.split.T91	ACACACTG	CTTGGTCATTTAGAGGAAGTAA	P26	17-3	R2	R0	Castanopsis sclerophylla_Quercus serrata		soil	Site_A	4.75	21.95	4.26	1.02	5.27	86.71	8.71	9.95	7.26	4	1.2	17.3	14.4167
raw.split.T92	ACACACTG	CTTGGTCATTTAGAGGAAGTAA	P26	18-17	R2	R0	Castanopsis sclerophylla_Quercus serrata		soil	Site_A	4.8	25.31	6.17	0.98	7.16	99.79	63.09	1.58	105.15	4.9	0.6	10.3	17.1667
raw.split.T93	ACACACTG	CTTGGTCATTTAGAGGAAGTAA	P26	5-2	R2	R0	Castanopsis sclerophylla_Quercus serrata		soil	Site_A	5.04	28.21	7.44	1.03	8.47	30.03	8.39	3.58	7.63	1.65	1.1	15.9	14.4545
raw.split.T94	ACACACTG	CTTGGTCATTTAGAGGAAGTAA	P26	5-16	R2	R0	Castanopsis sclerophylla_Quercus serrata		soil	Site_A	4.83	25.95	5.84	1.2	7.04	117.54	11.98	9.81	10.89	3.95	1.1	16.4	14.9091
raw.split.T95	ACACACTG	CTTGGTCATTTAGAGGAAGTAA	P26	14-2	R2	R0	Castanopsis sclerophylla_Quercus serrata		soil	Site_A	4.47	25.95	5.02	0.94	5.96	87.32	17.14	5.09	19.05	1.95	0.9	11.7	13
raw.split.T96	ACACACTG	CTTGGTCATTTAGAGGAAGTAA	P26	14-17	R2	R0	Castanopsis sclerophylla_Quercus serrata		soil	Site_A	4.77	27.55	3.95	0.52	4.47	61.8	43.25	1.43	61.79	12.9	0.7	12.9	18.4286
raw.split.T97	ACACACTG	CTTGGTCATTTAGAGGAAGTAA	H26	2-2	R2	R8	Choerospondias axillaris_Sapium sebiferum	Ardisia crenata_ Camellia chekiangoleosa_Distylium buxifolium_ Distylium myricoides_ Syzygium buxifolium_ Gardenia jasminoides_ ilex chinensis_ Loropetalum chinense	soil	Site_A	4.87	24.69	13.61	0.72	14.33	124.64	43.61	2.86	39.65	7.3	1.1	16.1	14.6364
raw.split.T98	ACACACTG	CTTGGTCATTTAGAGGAAGTAA	H26	2-17	R2	R8	Choerospondias axillaris_Sapium sebiferum	Ardisia crenata_ Camellia chekiangoleosa_Distylium buxifolium_ Distylium myricoides_ Syzygium buxifolium_ Gardenia jasminoides_ ilex chinensis_ Loropetalum chinense	soil	Site_A	4.9	31.93	31.87	1.05	32.92	153.02	116.73	1.31	72.95	13.2	1.6	21.7	13.5625
raw.split.T99	ACACACTG	CTTGGTCATTTAGAGGAAGTAA	H26	17-2	R2	R8	Choerospondias axillaris_Sapium sebiferum	Ardisia crenata_ Camellia chekiangoleosa_Distylium buxifolium_ Distylium myricoides_ Syzygium buxifolium_ Gardenia jasminoides_ ilex chinensis_ Loropetalum chinense	soil	Site_A	4.89	32.98	10.94	0.88	11.82	43.06	16.64	2.59	10.4	4.75	1.6	24.7	15.4375
raw.split.T100	ACACACTG	CTTGGTCATTTAGAGGAAGTAA	H26	18-17	R2	R8	Choerospondias axillaris_Sapium sebiferum	Ardisia crenata_ Camellia chekiangoleosa_Distylium buxifolium_ Distylium myricoides_ Syzygium buxifolium_ Gardenia jasminoides_ ilex chinensis_ Loropetalum chinense	soil	Site_A	4.37	36.61	24.82	0.96	25.79	311.22	18.59	16.74	12.4	11.6	1.5	18.7	12.4667
raw.split.T101	ACACACTG	CTTGGTCATTTAGAGGAAGTAA	H26	4-4	R2	R8	Choerospondias axillaris_Sapium sebiferum	Ardisia crenata_ Camellia chekiangoleosa_Distylium buxifolium_ Distylium myricoides_ Syzygium buxifolium_ Gardenia jasminoides_ ilex chinensis_ Loropetalum chinense	soil	Site_A	4.85	34.41	34.9	1.2	36.1	194.26	35.45	5.48	23.64	6.6	1.5	19.3	12.8667
raw.split.T102	ACACACTG	CTTGGTCATTTAGAGGAAGTAA	H26	4-14	R2	R8	Choerospondias axillaris_Sapium sebiferum	Ardisia crenata_ Camellia chekiangoleosa_Distylium buxifolium_ Distylium myricoides_ Syzygium buxifolium_ Gardenia jasminoides_ ilex chinensis_ Loropetalum chinense	soil	Site_A	4.96	40.06	22.77	1.3	24.08	93.17	14.44	6.45	9.03	8	1.6	22.2	13.875
raw.split.T103	ACACACTG	CTTGGTCATTTAGAGGAAGTAA	H26	15-5	R2	R8	Choerospondias axillaris_Sapium sebiferum	Ardisia crenata_ Camellia chekiangoleosa_Distylium buxifolium_ Distylium myricoides_ Syzygium buxifolium_ Gardenia jasminoides_ ilex chinensis_ Loropetalum chinense	soil	Site_A	4.73	37.74	10.44	1.04	11.48	47.54	15.63	3.04	10.42	4.2	1.5	23.7	15.8
raw.split.T104	ACACACTG	CTTGGTCATTTAGAGGAAGTAA	H26	15-14	R2	R8	Choerospondias axillaris_Sapium sebiferum	Ardisia crenata_ Camellia chekiangoleosa_Distylium buxifolium_ Distylium myricoides_ Syzygium buxifolium_ Gardenia jasminoides_ ilex chinensis_ Loropetalum chinense	soil	Site_A	4.74	31.58	12.49	1.13	13.62	57.2	11.07	5.17	6.92	5.75	1.6	20.7	12.9375
raw.split.T105	ACACACTG	CTTGGTCATTTAGAGGAAGTAA	H27	2-2	R2	R4	Choerospondias axillaris_Sapium sebiferum	Camellia chekiangoleosa_ Distylium myricoides_ Gardenia jasminoides_ ilex chinensis	soil	Site_A	4.93	26.26	10.08	1.4	11.48	188.51	54.56	3.46	45.47	5.6	1.2	15.6	13
raw.split.T106	ACACACTG	CTTGGTCATTTAGAGGAAGTAA	H27	2-17	R2	R4	Choerospondias axillaris_Sapium sebiferum	Camellia chekiangoleosa_ Distylium myricoides_ Gardenia jasminoides_ ilex chinensis	soil	Site_A	4.84	30.21	7.48	0.87	8.35	226.12	125.97	1.8	125.97	6.25	1	13.2	13.2
raw.split.T107	ACACACTG	CTTGGTCATTTAGAGGAAGTAA	H27	17-2	R2	R4	Choerospondias axillaris_Sapium sebiferum	Camellia chekiangoleosa_ Distylium myricoides_ Gardenia jasminoides_ ilex chinensis	soil	Site_A	4.8	25.63	6.2	0.78	6.98	60.02	28.41	2.11	28.41	3.05	1	14.8	14.8
raw.split.T108	ACACACTG	CTTGGTCATTTAGAGGAAGTAA	H27	17-16	R2	R4	Choerospondias axillaris_Sapium sebiferum	Camellia chekiangoleosa_ Distylium myricoides_ Gardenia jasminoides_ ilex chinensis	soil	Site_A	4.77	34.77	9.41	0.82	10.22	206.27	21.8	9.46	16.77	6.05	1.3	18.4	14.1538
raw.split.T109	ACACACTG	CTTGGTCATTTAGAGGAAGTAA	H27	3-6	R2	R4	Choerospondias axillaris_Sapium sebiferum	Camellia chekiangoleosa_ Distylium myricoides_ Gardenia jasminoides_ ilex chinensis	soil	Site_A	4.61	26.9	13.57	1.73	15.3	95.9	39.86	2.41	18.12	6.35	2.2	22.9	10.4091
raw.split.T110	ACACACTG	CTTGGTCATTTAGAGGAAGTAA	H27	3-12	R2	R4	Choerospondias axillaris_Sapium sebiferum	Camellia chekiangoleosa_ Distylium myricoides_ Gardenia jasminoides_ ilex chinensis	soil	Site_A	4.5	25.31	10.57	1.67	12.24	47.7	14.01	3.41	6.67	5.5	2.1	28.5	13.5714
raw.split.T111	ACACACTG	CTTGGTCATTTAGAGGAAGTAA	H27	16-7	R2	R4	Choerospondias axillaris_Sapium sebiferum	Camellia chekiangoleosa_ Distylium myricoides_ Gardenia jasminoides_ ilex chinensis	soil	Site_A	4.53	24.69	12.11	1.38	13.49	109.23	48.68	2.24	21.17	2.45	2.3	31.8	13.8261
raw.split.T112	ACACACTG	CTTGGTCATTTAGAGGAAGTAA	H27	16-12	R2	R4	Choerospondias axillaris_Sapium sebiferum	Camellia chekiangoleosa_ Distylium myricoides_ Gardenia jasminoides_ ilex chinensis	soil	Site_A	4.79	26.58	12.42	0.75	13.18	123.43	49.47	2.5	20.61	5.6	2.4	31.7	13.2083
raw.split.T113	ACACACTG	CTTGGTCATTTAGAGGAAGTAA	I26	2-3	R2	R2	Choerospondias axillaris_Sapium sebiferum	Camellia chekiangoleosa_ Syzygium buxifolium	soil	Site_A	4.92	37.74	11.11	0.99	12.1	121.97	122.33	1	39.46	8.6	3.1	43.3	13.9677
raw.split.T114	ACACACTG	CTTGGTCATTTAGAGGAAGTAA	I26	2-16	R2	R2	Choerospondias axillaris_Sapium sebiferum	Camellia chekiangoleosa_ Syzygium buxifolium	soil	Site_A	4.9	34.41	13.33	1.38	14.72	252.57	41.86	6.03	13.08	7.4	3.2	36	11.25
raw.split.T115	ACACACTG	CTTGGTCATTTAGAGGAAGTAA	I26	16-3	R2	R2	Choerospondias axillaris_Sapium sebiferum	Camellia chekiangoleosa_ Syzygium buxifolium	soil	Site_A	4.77	31.58	5.7	0.7	6.4	105.35	83.48	1.26	41.74	3.35	2	24.6	12.3
raw.split.T116	ACACACTG	CTTGGTCATTTAGAGGAAGTAA	I26	17-16	R2	R2	Choerospondias axillaris_Sapium sebiferum	Camellia chekiangoleosa_ Syzygium buxifolium	soil	Site_A	4.82	38.5	11.41	1.59	13.01	147.58	78.96	1.87	28.2	5.5	2.8	37.4	13.3571
raw.split.T117	ACACACTG	CTTGGTCATTTAGAGGAAGTAA	I26	2-6	R2	R2	Choerospondias axillaris_Sapium sebiferum	Camellia chekiangoleosa_ Syzygium buxifolium	soil	Site_A	4.65	35.5	5.43	0.62	6.05	217.28	25.53	8.51	10.64	6.15	2.4	32.5	13.5417
raw.split.T118	ACACACTG	CTTGGTCATTTAGAGGAAGTAA	I26	2-13	R2	R2	Choerospondias axillaris_Sapium sebiferum	Camellia chekiangoleosa_ Syzygium buxifolium	soil	Site_A	4.83	38.5	5.42	0.38	5.8	197.61	17.79	11.11	5.74	6.25	3.1	37.6	12.129
raw.split.T119	ACACACTG	CTTGGTCATTTAGAGGAAGTAA	I26	16-6	R2	R2	Choerospondias axillaris_Sapium sebiferum	Camellia chekiangoleosa_ Syzygium buxifolium	soil	Site_A	4.8	35.5	5.33	0.37	5.69	64.15	14.87	4.31	5.51	5.95	2.7	37.7	13.963
raw.split.T120	ACACACTG	CTTGGTCATTTAGAGGAAGTAA	I26	16-13	R2	R2	Choerospondias axillaris_Sapium sebiferum	Camellia chekiangoleosa_ Syzygium buxifolium	soil	Site_A	4.84	32.63	11.13	1.6	12.74	82.32	22.65	3.63	7.55	4.55	3	39.4	13.1333
raw.split.T121	ACACACTG	CTTGGTCATTTAGAGGAAGTAA	I27	2-2	R2	R0	Choerospondias axillaris_Sapium sebiferum		soil	Site_A	4.77	22.25	6.44	0.93	7.37	25.83	12.81	2.02	6.74	4.35	1.9	23.6	12.4211
raw.split.T122	ACACACTG	CTTGGTCATTTAGAGGAAGTAA	I27	2-16	R2	R0	Choerospondias axillaris_Sapium sebiferum		soil	Site_A	4.69	32.63	10.87	0.84	11.71	86.77	55.59	1.56	19.17	4.75	2.9	44.3	15.2759
raw.split.T123	ACACACTG	CTTGGTCATTTAGAGGAAGTAA	I27	16-3	R2	R0	Choerospondias axillaris_Sapium sebiferum		soil	Site_A	4.53	29.53	6.15	0.93	7.08	69.4	37.62	1.84	20.9	3.1	1.8	22.4	12.4444
raw.split.T124	ACACACTG	CTTGGTCATTTAGAGGAAGTAA	I27	16-17	R2	R0	Choerospondias axillaris_Sapium sebiferum		soil	Site_A	4.6	35.5	7.67	0.82	8.49	61.64	59.14	1.04	26.88	6.6	2.2	32.9	14.9545
raw.split.T125	ACACACTG	CTTGGTCATTTAGAGGAAGTAA	I27	5-2	R2	R0	Choerospondias axillaris_Sapium sebiferum		soil	Site_A	4.75	21.07	6.17	0.67	6.84	40.49	72.25	0.56	34.4	7.95	2.1	26.3	12.5238
raw.split.T126	ACACACTG	CTTGGTCATTTAGAGGAAGTAA	I27	5-17	R2	R0	Choerospondias axillaris_Sapium sebiferum		soil	Site_A	4.68	27.23	5.95	0.62	6.56	71.23	15.58	4.57	6.49	3.85	2.4	34.2	14.25
raw.split.T127	ACACACTG	CTTGGTCATTTAGAGGAAGTAA	I27	12-4	R2	R0	Choerospondias axillaris_Sapium sebiferum		soil	Site_A	4.61	30.55	5.82	0.65	6.46	117	72.16	1.62	37.98	3.5	1.9	27.3	14.3684
raw.split.T128	ACACACTG	CTTGGTCATTTAGAGGAAGTAA	I27	13-17	R2	R0	Choerospondias axillaris_Sapium sebiferum		soil	Site_A	4.85	27.55	8.09	0.77	8.85	34.81	35.26	0.99	14.1	6.7	2.5	37.1	14.84
raw.split.T129	ACACACTG	CTTGGTCATTTAGAGGAAGTAA	F26	2-2	R4	R4	Castanopsis sclerophylla_Choerospondias axillaris_Quercus serrata_Sapium sebiferum	Ardisia crenata_ Distylium buxifolium_ Rhaphiolepis indica_ Loropetalum chinense	soil	Site_A	4.67	27.55	3.72	0.66	4.38	55.85	45.85	1.22	19.1	3.55	2.4	30.4	12.6667
raw.split.T130	ACACACTG	CTTGGTCATTTAGAGGAAGTAA	F26	1-17	R4	R4	Castanopsis sclerophylla_Choerospondias axillaris_Quercus serrata_Sapium sebiferum	Ardisia crenata_ Distylium buxifolium_ Rhaphiolepis indica_ Loropetalum chinense	soil	Site_A	4.68	26.9	8.69	1.17	9.87	125.7	115.96	1.08	46.38	6.95	2.5	31.7	12.68
raw.split.T131	ACACACTG	CTTGGTCATTTAGAGGAAGTAA	F26	15-2	R4	R4	Castanopsis sclerophylla_Choerospondias axillaris_Quercus serrata_Sapium sebiferum	Ardisia crenata_ Distylium buxifolium_ Rhaphiolepis indica_ Loropetalum chinense	soil	Site_A	4.77	29.53	5.14	1.08	6.22	97.73	13.27	7.36	6.32	8	2.1	27.9	13.2857
raw.split.T132	ACACACTG	CTTGGTCATTTAGAGGAAGTAA	F26	14-17	R4	R4	Castanopsis sclerophylla_Choerospondias axillaris_Quercus serrata_Sapium sebiferum	Ardisia crenata_ Distylium buxifolium_ Rhaphiolepis indica_ Loropetalum chinense	soil	Site_A	4.72	29.53	4.37	0.62	4.99	71.65	14	5.12	5.6	6	2.5	28.5	11.4
raw.split.T133	ACACACTG	CTTGGTCATTTAGAGGAAGTAA	F26	3-0	R4	R4	Castanopsis sclerophylla_Choerospondias axillaris_Quercus serrata_Sapium sebiferum	Ardisia crenata_ Distylium buxifolium_ Rhaphiolepis indica_ Loropetalum chinense	soil	Site_A	4.78	21.36	5.96	0.86	6.83	168.26	81.2	2.07	30.08	4.1	2.7	36.6	13.5556
raw.split.T134	ACACACTG	CTTGGTCATTTAGAGGAAGTAA	F26	1-14	R4	R4	Castanopsis sclerophylla_Choerospondias axillaris_Quercus serrata_Sapium sebiferum	Ardisia crenata_ Distylium buxifolium_ Rhaphiolepis indica_ Loropetalum chinense	soil	Site_A	4.6	24.69	5.38	0.57	5.95	72.57	50.43	1.44	18.68	3.95	2.7	37.8	14
raw.split.T135	ACACACTG	CTTGGTCATTTAGAGGAAGTAA	F26	16-0	R4	R4	Castanopsis sclerophylla_Choerospondias axillaris_Quercus serrata_Sapium sebiferum	Ardisia crenata_ Distylium buxifolium_ Rhaphiolepis indica_ Loropetalum chinense	soil	Site_A	4.74	28.21	6.78	2.46	9.24	72.28	59.84	1.21	28.5	5.15	2.1	28	13.3333
raw.split.T136	ACACACTG	CTTGGTCATTTAGAGGAAGTAA	F26	18-14	R4	R4	Castanopsis sclerophylla_Choerospondias axillaris_Quercus serrata_Sapium sebiferum	Ardisia crenata_ Distylium buxifolium_ Rhaphiolepis indica_ Loropetalum chinense	soil	Site_A	4.78	29.2	4.24	0.66	4.9	89.98	61.21	1.47	20.4	3.7	3	38.5	12.8333
raw.split.T137	ACACACTG	CTTGGTCATTTAGAGGAAGTAA	F26	0-2	R4	R4	Castanopsis sclerophylla_Choerospondias axillaris_Quercus serrata_Sapium sebiferum	Ardisia crenata_ Distylium buxifolium_ Rhaphiolepis indica_ Loropetalum chinense	soil	Site_A	4.68	22.55	4.64	0.96	5.6	95.56	45.48	2.1	19.77	9.3	2.3	26.5	11.5217
raw.split.T138	ACACACTG	CTTGGTCATTTAGAGGAAGTAA	F26	2-19	R4	R4	Castanopsis sclerophylla_Choerospondias axillaris_Quercus serrata_Sapium sebiferum	Ardisia crenata_ Distylium buxifolium_ Rhaphiolepis indica_ Loropetalum chinense	soil	Site_A	4.75	28.21	4.82	0.88	5.71	158.27	59.16	2.68	23.66	3.65	2.5	33.8	13.52
raw.split.T139	ACACACTG	CTTGGTCATTTAGAGGAAGTAA	F26	18-3	R4	R4	Castanopsis sclerophylla_Choerospondias axillaris_Quercus serrata_Sapium sebiferum	Ardisia crenata_ Distylium buxifolium_ Rhaphiolepis indica_ Loropetalum chinense	soil	Site_A	4.72	32.98	4.68	0.79	5.47	85.11	60.92	1.4	24.37	7.1	2.5	33.8	13.52
raw.split.T140	ACACACTG	CTTGGTCATTTAGAGGAAGTAA	F26	14-19	R4	R4	Castanopsis sclerophylla_Choerospondias axillaris_Quercus serrata_Sapium sebiferum	Ardisia crenata_ Distylium buxifolium_ Rhaphiolepis indica_ Loropetalum chinense	soil	Site_A	4.75	28.54	4.04	0.66	4.7	129.65	41.02	3.16	13.67	4.1	3	37.9	12.6333
raw.split.T141	ACACACTG	CTTGGTCATTTAGAGGAAGTAA	F26	6-3	R4	R4	Castanopsis sclerophylla_Choerospondias axillaris_Quercus serrata_Sapium sebiferum	Ardisia crenata_ Distylium buxifolium_ Rhaphiolepis indica_ Loropetalum chinense	soil	Site_A	4.77	26.58	5.26	1.05	6.31	227.51	33.22	6.85	17.48	5.05	1.9	23.9	12.5789
raw.split.T142	ACACACTG	CTTGGTCATTTAGAGGAAGTAA	F26	15-6	R4	R4	Castanopsis sclerophylla_Choerospondias axillaris_Quercus serrata_Sapium sebiferum	Ardisia crenata_ Distylium buxifolium_ Rhaphiolepis indica_ Loropetalum chinense	soil	Site_A	4.64	32.28	5.72	0.69	6.41	81.16	35.82	2.27	14.92	4.6	2.4	30.8	12.8333
raw.split.T143	ACACACTG	CTTGGTCATTTAGAGGAAGTAA	F26	5-18	R4	R4	Castanopsis sclerophylla_Choerospondias axillaris_Quercus serrata_Sapium sebiferum	Ardisia crenata_ Distylium buxifolium_ Rhaphiolepis indica_ Loropetalum chinense	soil	Site_A	4.72	28.54	4.78	0.91	5.69	190.23	59.87	3.18	23.95	6.65	2.5	34.5	13.8
raw.split.T144	ACACACTG	CTTGGTCATTTAGAGGAAGTAA	F26	13-15	R4	R4	Castanopsis sclerophylla_Choerospondias axillaris_Quercus serrata_Sapium sebiferum	Ardisia crenata_ Distylium buxifolium_ Rhaphiolepis indica_ Loropetalum chinense	soil	Site_A	4.64	30.55	4.86	0.74	5.61	86.44	45.01	1.92	17.31	8.4	2.6	33.9	13.0385
raw.split.T145	ACACACTG	CTTGGTCATTTAGAGGAAGTAA	F27	5-3	R4	R0	Castanopsis sclerophylla_Choerospondias axillaris_Quercus serrata_Sapium sebiferum		soil	Site_A	4.73	26.22	9.81	1.72	11.54	41.12	28.29	1.45	10.48	5.05	2.7	32.5	12.037
raw.split.T146	ACACACTG	CTTGGTCATTTAGAGGAAGTAA	F27	4-15	R4	R0	Castanopsis sclerophylla_Choerospondias axillaris_Quercus serrata_Sapium sebiferum		soil	Site_A	4.8	26.26	7.7	1.53	9.23	46.57	19.71	2.36	7.58	7.65	2.6	30.6	11.7692
raw.split.T147	ACACACTG	CTTGGTCATTTAGAGGAAGTAA	F27	16-5	R4	R0	Castanopsis sclerophylla_Choerospondias axillaris_Quercus serrata_Sapium sebiferum		soil	Site_A	4.86	33.69	5.75	0.68	6.43	126.94	12.4	10.23	4.77	6.35	2.6	30.1	11.5769
raw.split.T148	ACACACTG	CTTGGTCATTTAGAGGAAGTAA	F27	15-15	R4	R0	Castanopsis sclerophylla_Choerospondias axillaris_Quercus serrata_Sapium sebiferum		soil	Site_A	4.69	23.46	4.51	0.84	5.35	62.44	22.15	2.82	13.85	5.3	1.6	15.3	9.5625
raw.split.T149	ACACACTG	CTTGGTCATTTAGAGGAAGTAA	F27	1-5	R4	R0	Castanopsis sclerophylla_Choerospondias axillaris_Quercus serrata_Sapium sebiferum		soil	Site_A	4.81	22.55	5.44	0.94	6.38	120.32	83.14	1.45	33.26	6	2.5	29.5	11.8
raw.split.T150	ACACACTG	CTTGGTCATTTAGAGGAAGTAA	F27	1-15	R4	R0	Castanopsis sclerophylla_Choerospondias axillaris_Quercus serrata_Sapium sebiferum		soil	Site_A	4.76	26.9	4.89	1.57	6.47	45.55	27.13	1.68	10.05	5.6	2.7	34.3	12.7037
raw.split.T151	ACACACTG	CTTGGTCATTTAGAGGAAGTAA	F27	19-5	R4	R0	Castanopsis sclerophylla_Choerospondias axillaris_Quercus serrata_Sapium sebiferum		soil	Site_A	4.86	29.53	7.14	1.52	8.65	165.63	50.45	3.28	22.93	3.8	2.2	26.7	12.1364
raw.split.T152	ACACACTG	CTTGGTCATTTAGAGGAAGTAA	F27	18-15	R4	R0	Castanopsis sclerophylla_Choerospondias axillaris_Quercus serrata_Sapium sebiferum		soil	Site_A	4.75	31.23	7.83	2.95	10.77	229.3	102.73	2.23	42.8	2.4	2.4	31.8	13.25
raw.split.T153	ACACACTG	CTTGGTCATTTAGAGGAAGTAA	F27	5-0	R4	R0	Castanopsis sclerophylla_Choerospondias axillaris_Quercus serrata_Sapium sebiferum		soil	Site_A	4.95	28.21	6.92	0.98	7.9	100.62	9.97	10.09	3.99	4.35	2.5	31.2	12.48
raw.split.T154	ACACACTG	CTTGGTCATTTAGAGGAAGTAA	F27	5-17	R4	R0	Castanopsis sclerophylla_Choerospondias axillaris_Quercus serrata_Sapium sebiferum		soil	Site_A	4.79	24.38	4.23	1.67	5.9	62.91	54.12	1.16	24.6	12.85	2.2	25.8	11.7273
raw.split.T155	ACACACTG	CTTGGTCATTTAGAGGAAGTAA	F27	14-2	R4	R0	Castanopsis sclerophylla_Choerospondias axillaris_Quercus serrata_Sapium sebiferum		soil	Site_A	4.98	27.23	5.44	0.77	6.21	68.77	15.71	4.38	6.83	3.5	2.3	26.5	11.5217
raw.split.T156	ACACACTG	CTTGGTCATTTAGAGGAAGTAA	F27	14-18	R4	R0	Castanopsis sclerophylla_Choerospondias axillaris_Quercus serrata_Sapium sebiferum		soil	Site_A	4.95	34.77	5.27	0.98	6.25	132.8	60.62	2.19	25.26	5.3	2.4	34.3	14.2917
raw.split.T157	ACACACTG	CTTGGTCATTTAGAGGAAGTAA	F27	2-2	R4	R0	Castanopsis sclerophylla_Choerospondias axillaris_Quercus serrata_Sapium sebiferum		soil	Site_A	4.83	25.63	6.69	1.09	7.78	134.7	42.22	3.19	14.07	5.75	3	37.4	12.4667
raw.split.T158	ACACACTG	CTTGGTCATTTAGAGGAAGTAA	F27	3-19	R4	R0	Castanopsis sclerophylla_Choerospondias axillaris_Quercus serrata_Sapium sebiferum		soil	Site_A	4.96	25.31	5.19	1.16	6.35	257.98	208.95	1.23	99.5	3.45	2.1	22.6	10.7619
raw.split.T159	ACACACTG	CTTGGTCATTTAGAGGAAGTAA	F27	17-2	R4	R0	Castanopsis sclerophylla_Choerospondias axillaris_Quercus serrata_Sapium sebiferum		soil	Site_A	4.91	28.54	6.77	1.72	8.5	76.58	54.56	1.4	19.48	8.75	2.8	34	12.1429
raw.split.T160	ACACACTG	CTTGGTCATTTAGAGGAAGTAA	F27	17-18	R4	R0	Castanopsis sclerophylla_Choerospondias axillaris_Quercus serrata_Sapium sebiferum		soil	Site_A	4.77	25.31	5.11	0.91	6.02	196.69	55.95	3.52	24.32	5.3	2.3	30.4	13.2174
raw.split.T161	ACACACTG	CTTGGTCATTTAGAGGAAGTAA	G26	2-3	R4	R8	Castanopsis sclerophylla_Choerospondias axillaris_Quercus serrata_Sapium sebiferum	Ardisia crenata_ Camellia chekiangoleosa_ Distylium myricoides_ Rhaphiolepis indica_ Syzygium buxifolium_ Gardenia jasminoides_ ilex chinensis_ Loropetalum chinense	soil	Site_A	4.9	29.2	10.68	0.98	11.65	71.88	27.49	2.61	12.5	4.4	2.2	29.9	13.5909
raw.split.T162	ACACACTG	CTTGGTCATTTAGAGGAAGTAA	G26	1-17	R4	R8	Castanopsis sclerophylla_Choerospondias axillaris_Quercus serrata_Sapium sebiferum	Ardisia crenata_ Camellia chekiangoleosa_ Distylium myricoides_ Rhaphiolepis indica_ Syzygium buxifolium_ Gardenia jasminoides_ ilex chinensis_ Loropetalum chinense	soil	Site_A	4.82	28.87	13.92	0.75	14.67	134.72	29.18	4.62	10.81	6.5	2.7	32.4	12
raw.split.T163	ACACACTG	CTTGGTCATTTAGAGGAAGTAA	G26	17-3	R4	R8	Castanopsis sclerophylla_Choerospondias axillaris_Quercus serrata_Sapium sebiferum	Ardisia crenata_ Camellia chekiangoleosa_ Distylium myricoides_ Rhaphiolepis indica_ Syzygium buxifolium_ Gardenia jasminoides_ ilex chinensis_ Loropetalum chinense	soil	Site_A	4.36	29.53	11.09	13.87	24.95	105.91	17.98	5.89	6.66	3.75	2.7	37.8	14
raw.split.T164	ACACACTG	CTTGGTCATTTAGAGGAAGTAA	G26	17-17	R4	R8	Castanopsis sclerophylla_Choerospondias axillaris_Quercus serrata_Sapium sebiferum	Ardisia crenata_ Camellia chekiangoleosa_ Distylium myricoides_ Rhaphiolepis indica_ Syzygium buxifolium_ Gardenia jasminoides_ ilex chinensis_ Loropetalum chinense	soil	Site_A	4.59	31.58	11.41	0.95	12.36	97.56	20.63	4.73	7.64	8.2	2.7	30.6	11.3333
raw.split.T165	ACACACTG	CTTGGTCATTTAGAGGAAGTAA	G26	5-2	R4	R8	Castanopsis sclerophylla_Choerospondias axillaris_Quercus serrata_Sapium sebiferum	Ardisia crenata_ Camellia chekiangoleosa_ Distylium myricoides_ Rhaphiolepis indica_ Syzygium buxifolium_ Gardenia jasminoides_ ilex chinensis_ Loropetalum chinense	soil	Site_A	4.69	27.51	8.78	1.08	9.86	41.39	13.57	3.05	6.79	10	2	25.8	12.9
raw.split.T166	ACACACTG	CTTGGTCATTTAGAGGAAGTAA	G26	4-17	R4	R8	Castanopsis sclerophylla_Choerospondias axillaris_Quercus serrata_Sapium sebiferum	Ardisia crenata_ Camellia chekiangoleosa_ Distylium myricoides_ Rhaphiolepis indica_ Syzygium buxifolium_ Gardenia jasminoides_ ilex chinensis_ Loropetalum chinense	soil	Site_A	4.9	28.54	11.16	1.1	12.26	29.9	16.6	1.8	5.93	5.65	2.8	36.4	13
raw.split.T167	ACACACTG	CTTGGTCATTTAGAGGAAGTAA	G26	14-3	R4	R8	Castanopsis sclerophylla_Choerospondias axillaris_Quercus serrata_Sapium sebiferum	Ardisia crenata_ Camellia chekiangoleosa_ Distylium myricoides_ Rhaphiolepis indica_ Syzygium buxifolium_ Gardenia jasminoides_ ilex chinensis_ Loropetalum chinense	soil	Site_A	4.65	28.87	18.12	1.47	19.59	181.72	43.57	4.17	22.93	9.1	1.9	26.1	13.7368
raw.split.T168	ACACACTG	CTTGGTCATTTAGAGGAAGTAA	G26	13-18	R4	R8	Castanopsis sclerophylla_Choerospondias axillaris_Quercus serrata_Sapium sebiferum	Ardisia crenata_ Camellia chekiangoleosa_ Distylium myricoides_ Rhaphiolepis indica_ Syzygium buxifolium_ Gardenia jasminoides_ ilex chinensis_ Loropetalum chinense	soil	Site_A	4.71	26.26	16.07	1.1	17.17	86.99	32.67	2.66	10.21	16.15	3.2	39.7	12.4062
raw.split.T169	ACACACTG	CTTGGTCATTTAGAGGAAGTAA	G26	2-7	R4	R8	Castanopsis sclerophylla_Choerospondias axillaris_Quercus serrata_Sapium sebiferum	Ardisia crenata_ Camellia chekiangoleosa_ Distylium myricoides_ Rhaphiolepis indica_ Syzygium buxifolium_ Gardenia jasminoides_ ilex chinensis_ Loropetalum chinense	soil	Site_A	4.75	29.2	9.49	1.12	10.61	109.36	79.95	1.37	36.34	3.8	2.2	31.4	14.2727
raw.split.T170	ACACACTG	CTTGGTCATTTAGAGGAAGTAA	G26	2-13	R4	R8	Castanopsis sclerophylla_Choerospondias axillaris_Quercus serrata_Sapium sebiferum	Ardisia crenata_ Camellia chekiangoleosa_ Distylium myricoides_ Rhaphiolepis indica_ Syzygium buxifolium_ Gardenia jasminoides_ ilex chinensis_ Loropetalum chinense	soil	Site_A	4.68	25.63	10.32	0.98	11.3	201.3	18.73	10.75	8.51	7.05	2.2	26	11.8182
raw.split.T171	ACACACTG	CTTGGTCATTTAGAGGAAGTAA	G26	18-7	R4	R8	Castanopsis sclerophylla_Choerospondias axillaris_Quercus serrata_Sapium sebiferum	Ardisia crenata_ Camellia chekiangoleosa_ Distylium myricoides_ Rhaphiolepis indica_ Syzygium buxifolium_ Gardenia jasminoides_ ilex chinensis_ Loropetalum chinense	soil	Site_A	4.8	29.2	22.67	1.34	24.01	151.08	33.13	4.56	13.25	5.75	2.5	33.1	13.24
raw.split.T172	ACACACTG	CTTGGTCATTTAGAGGAAGTAA	G26	18-13	R4	R8	Castanopsis sclerophylla_Choerospondias axillaris_Quercus serrata_Sapium sebiferum	Ardisia crenata_ Camellia chekiangoleosa_ Distylium myricoides_ Rhaphiolepis indica_ Syzygium buxifolium_ Gardenia jasminoides_ ilex chinensis_ Loropetalum chinense	soil	Site_A	4.75	32.63	42.89	1.62	44.51	229.01	37.37	6.13	12.89	13	2.9	42.1	14.5172
raw.split.T173	ACACACTG	CTTGGTCATTTAGAGGAAGTAA	G26	1-0	R4	R8	Castanopsis sclerophylla_Choerospondias axillaris_Quercus serrata_Sapium sebiferum	Ardisia crenata_ Camellia chekiangoleosa_ Distylium myricoides_ Rhaphiolepis indica_ Syzygium buxifolium_ Gardenia jasminoides_ ilex chinensis_ Loropetalum chinense	soil	Site_A	4.65	23.76	28.69	2.51	31.2	197.38	88.26	2.24	35.3	3.5	2.5	33.9	13.56
raw.split.T174	ACACACTG	CTTGGTCATTTAGAGGAAGTAA	G26	2-19	R4	R8	Castanopsis sclerophylla_Choerospondias axillaris_Quercus serrata_Sapium sebiferum	Ardisia crenata_ Camellia chekiangoleosa_ Distylium myricoides_ Rhaphiolepis indica_ Syzygium buxifolium_ Gardenia jasminoides_ ilex chinensis_ Loropetalum chinense	soil	Site_A	4.76	27.23	23.78	1.51	25.3	37.38	21.3	1.75	8.52	9.7	2.5	31.4	12.56
raw.split.T175	ACACACTG	CTTGGTCATTTAGAGGAAGTAA	G26	16-1	R4	R8	Castanopsis sclerophylla_Choerospondias axillaris_Quercus serrata_Sapium sebiferum	Ardisia crenata_ Camellia chekiangoleosa_ Distylium myricoides_ Rhaphiolepis indica_ Syzygium buxifolium_ Gardenia jasminoides_ ilex chinensis_ Loropetalum chinense	soil	Site_A	4.7	24.38	12.02	1.74	13.76	111.86	55.03	2.03	23.93	4.15	2.3	30.3	13.1739
raw.split.T176	ACACACTG	CTTGGTCATTTAGAGGAAGTAA	G26	18-19	R4	R8	Castanopsis sclerophylla_Choerospondias axillaris_Quercus serrata_Sapium sebiferum	Ardisia crenata_ Camellia chekiangoleosa_ Distylium myricoides_ Rhaphiolepis indica_ Syzygium buxifolium_ Gardenia jasminoides_ ilex chinensis_ Loropetalum chinense	soil	Site_A	4.57	22.55	9.25	1.01	10.26	187.61	14.68	12.78	5.87	5.55	2.5	27.2	10.88
raw.split.T177	ACACACTG	CTTGGTCATTTAGAGGAAGTAA	G27	1-2	R4	R2	Castanopsis sclerophylla_Choerospondias axillaris_Quercus serrata_Sapium sebiferum	Gardenia jasminoides_ ilex chinensis	soil	Site_A	4.75	29.2	11.51	1.41	12.93	148.43	73.83	2.01	33.56	2.85	2.2	27.2	12.3636
raw.split.T178	ACACACTG	CTTGGTCATTTAGAGGAAGTAA	G27	1-17	R4	R2	Castanopsis sclerophylla_Choerospondias axillaris_Quercus serrata_Sapium sebiferum	Gardenia jasminoides_ ilex chinensis	soil	Site_A	4.8	26.9	10.7	1.05	11.75	153.05	117.23	1.31	50.97	3.95	2.3	31.2	13.5652
raw.split.T179	ACACACTG	CTTGGTCATTTAGAGGAAGTAA	G27	17-2	R4	R2	Castanopsis sclerophylla_Choerospondias axillaris_Quercus serrata_Sapium sebiferum	Gardenia jasminoides_ ilex chinensis	soil	Site_A	4.87	23.76	7.77	0.93	8.7	49.7	34.46	1.44	15.66	3.4	2.2	27.1	12.3182
raw.split.T180	ACACACTG	CTTGGTCATTTAGAGGAAGTAA	G27	18-17	R4	R2	Castanopsis sclerophylla_Choerospondias axillaris_Quercus serrata_Sapium sebiferum	Gardenia jasminoides_ ilex chinensis	soil	Site_A	4.46	27.88	15.35	2.06	17.4	49.43	30.75	1.61	16.18	3.5	1.9	25.2	13.2632
raw.split.T181	ACACACTG	CTTGGTCATTTAGAGGAAGTAA	G27	2-6	R4	R2	Castanopsis sclerophylla_Choerospondias axillaris_Quercus serrata_Sapium sebiferum	Gardenia jasminoides_ ilex chinensis	soil	Site_A	5.09	25	16.83	1.66	18.49	116.91	47.14	2.48	18.86	7.2	2.5	34.2	13.68
raw.split.T182	ACACACTG	CTTGGTCATTTAGAGGAAGTAA	G27	3-14	R4	R2	Castanopsis sclerophylla_Choerospondias axillaris_Quercus serrata_Sapium sebiferum	Gardenia jasminoides_ ilex chinensis	soil	Site_A	4.74	21.36	8.29	1.2	9.49	120.11	71.17	1.69	39.54	2.85	1.8	25.1	13.9444
raw.split.T183	ACACACTG	CTTGGTCATTTAGAGGAAGTAA	G27	16-7	R4	R2	Castanopsis sclerophylla_Choerospondias axillaris_Quercus serrata_Sapium sebiferum	Gardenia jasminoides_ ilex chinensis	soil	Site_A	4.63	28.87	6.21	0.73	6.94	125.25	54.22	2.31	22.59	6.65	2.4	32.8	13.6667
raw.split.T184	ACACACTG	CTTGGTCATTTAGAGGAAGTAA	G27	15-14	R4	R2	Castanopsis sclerophylla_Choerospondias axillaris_Quercus serrata_Sapium sebiferum	Gardenia jasminoides_ ilex chinensis	soil	Site_A	4.57	20.77	8.44	1.58	10.02	89.45	31.94	2.8	15.21	7.45	2.1	27.5	13.0952
raw.split.T185	ACACACTG	CTTGGTCATTTAGAGGAAGTAA	G27	5-2	R4	R2	Castanopsis sclerophylla_Choerospondias axillaris_Quercus serrata_Sapium sebiferum	Gardenia jasminoides_ ilex chinensis	soil	Site_A	4.83	27.23	10.34	1.25	11.58	127.28	57.05	2.23	19.02	4.8	3	37.8	12.6
raw.split.T186	ACACACTG	CTTGGTCATTTAGAGGAAGTAA	G27	5-17	R4	R2	Castanopsis sclerophylla_Choerospondias axillaris_Quercus serrata_Sapium sebiferum	Gardenia jasminoides_ ilex chinensis	soil	Site_A	4.57	24.69	7.11	1.38	8.49	98.5	63.31	1.56	28.78	16.15	2.2	27.5	12.5
raw.split.T187	ACACACTG	CTTGGTCATTTAGAGGAAGTAA	G27	13-1	R4	R2	Castanopsis sclerophylla_Choerospondias axillaris_Quercus serrata_Sapium sebiferum	Gardenia jasminoides_ ilex chinensis	soil	Site_A	4.59	29.87	6.73	1.25	7.99	150.58	49.58	3.04	27.55	4.95	1.8	18.2	10.1111
raw.split.T188	ACACACTG	CTTGGTCATTTAGAGGAAGTAA	G27	13-18	R4	R2	Castanopsis sclerophylla_Choerospondias axillaris_Quercus serrata_Sapium sebiferum	Gardenia jasminoides_ ilex chinensis	soil	Site_A	4.7	26.26	4.72	0.61	5.32	85.99	45.64	1.88	24.02	21.2	1.9	22	11.5789
raw.split.T189	ACACACTG	CTTGGTCATTTAGAGGAAGTAA	G27	2-0	R4	R2	Castanopsis sclerophylla_Choerospondias axillaris_Quercus serrata_Sapium sebiferum	Gardenia jasminoides_ ilex chinensis	soil	Site_A	4.79	30.89	10.46	1.13	11.58	33.55	27.33	1.23	10.93	3.15	2.5	29.7	11.88
raw.split.T190	ACACACTG	CTTGGTCATTTAGAGGAAGTAA	G27	3-19	R4	R2	Castanopsis sclerophylla_Choerospondias axillaris_Quercus serrata_Sapium sebiferum	Gardenia jasminoides_ ilex chinensis	soil	Site_A	4.72	22.25	9.02	1.74	10.75	48.03	36.2	1.33	17.24	7.25	2.1	24.4	11.619
raw.split.T191	ACACACTG	CTTGGTCATTTAGAGGAAGTAA	G27	16-0	R4	R2	Castanopsis sclerophylla_Choerospondias axillaris_Quercus serrata_Sapium sebiferum	Gardenia jasminoides_ ilex chinensis	soil	Site_A	4.82	24.69	18.34	1.92	20.26	50.32	27.57	1.83	10.6	6.8	2.6	33.1	12.7308
raw.split.T192	ACACACTG	CTTGGTCATTTAGAGGAAGTAA	G27	18-19	R4	R2	Castanopsis sclerophylla_Choerospondias axillaris_Quercus serrata_Sapium sebiferum	Gardenia jasminoides_ ilex chinensis	soil	Site_A	4.66	29.2	12.62	1.67	14.29	138.23	78.83	1.75	32.84	8.05	2.4	34.3	14.2917
raw.split.T193	ACACACTG	CTTGGTCATTTAGAGGAAGTAA	I25	2-2	R1	R0	Magnolia yuyuanensis		soil	Site_B	4.59	30.21	4.06	0.77	4.82	97.67	54.27	1.8	24.67	4.2	2.2	21.8	9.90909
raw.split.T194	ACACACTG	CTTGGTCATTTAGAGGAAGTAA	I25	2-17	R1	R0	Magnolia yuyuanensis		soil	Site_B	4.48	30.55	5.54	1.29	6.83	207.02	112.68	1.84	53.66	2.6	2.1	23	10.9524
raw.split.T195	ACACACTG	CTTGGTCATTTAGAGGAAGTAA	I25	17-2	R1	R0	Magnolia yuyuanensis		soil	Site_B	4.31	29.53	5.74	0.75	6.49	67.36	44.57	1.51	20.26	4.1	2.2	27.4	12.4545
raw.split.T196	ACACACTG	CTTGGTCATTTAGAGGAAGTAA	I25	17-17	R1	R0	Magnolia yuyuanensis		soil	Site_B	4.42	33.33	9.97	1.17	11.13	28.49	21.35	1.33	8.9	24.95	2.4	28.9	12.0417
raw.split.T197	ACACACTG	CTTGGTCATTTAGAGGAAGTAA	I26	2-2	R1	R4	Magnolia yuyuanensis	Hydrangea chinensis_Ilex chinensis_Rhododendron simsii_Syzygium buxifolium	soil	Site_B	4.62	32.28	6.63	1.44	8.07	48.16	24.88	1.94	10.82	4.35	2.3	23.4	10.1739
raw.split.T198	ACACACTG	CTTGGTCATTTAGAGGAAGTAA	I26	2-17	R1	R4	Magnolia yuyuanensis	Hydrangea chinensis_ilex chinensis_Rhododendron simsii_Syzygium buxifolium	soil	Site_B	4.46	31.23	5.04	1.21	6.25	92.95	44.68	2.08	20.31	5.95	2.2	23.2	10.5455
raw.split.T199	ACACACTG	CTTGGTCATTTAGAGGAAGTAA	I26	17-2	R1	R4	Magnolia yuyuanensis	Hydrangea chinensis_ilex chinensis_Rhododendron simsii_Syzygium buxifolium	soil	Site_B	4.39	31.58	5.84	2.53	8.38	124.72	17.56	7.1	7.63	4.45	2.3	29.4	12.7826
raw.split.T200	ACACACTG	CTTGGTCATTTAGAGGAAGTAA	I26	17-17	R1	R4	Magnolia yuyuanensis	Hydrangea chinensis_ilex chinensis_Rhododendron simsii_Syzygium buxifolium	soil	Site_B	4.54	30.21	6.56	0.77	7.34	101.27	71.11	1.42	26.34	8	2.7	36.2	13.4074
raw.split.T201	ACACACTG	CTTGGTCATTTAGAGGAAGTAA	J25	2-2	R1	R8	Magnolia yuyuanensis	Distylium buxifolium_Ficus erecta_Hydrangea chinensis_Photinia hirsuta_Phyllanthus glaucus_Rhododendron simsii_Syzygium buxifolium_Viburnum setigerum	soil	Site_B	4.47	30.21	3.84	0.66	4.51	50.8	34.09	1.49	14.82	2.8	2.3	25.3	11
raw.split.T202	ACACACTG	CTTGGTCATTTAGAGGAAGTAA	J25	2-17	R1	R8	Magnolia yuyuanensis	Distylium buxifolium_Ficus erecta_Hydrangea chinensis_Photinia hirsuta_Phyllanthus glaucus_Rhododendron simsii_Syzygium buxifolium_Viburnum setigerum	soil	Site_B	4.38	28.54	4.57	0.62	5.19	130.77	71.09	1.84	29.62	3.9	2.4	33.1	13.7917
raw.split.T203	ACACACTG	CTTGGTCATTTAGAGGAAGTAA	J25	17-2	R1	R8	Magnolia yuyuanensis	Distylium buxifolium_Ficus erecta_Hydrangea chinensis_Photinia hirsuta_Phyllanthus glaucus_Rhododendron simsii_Syzygium buxifolium_Viburnum setigerum	soil	Site_B	4.52	30.21	5.08	0.99	6.07	57.99	29.4	1.97	10.14	3.8	2.9	34	11.7241
raw.split.T204	ACACACTG	CTTGGTCATTTAGAGGAAGTAA	J25	17-17	R1	R8	Magnolia yuyuanensis	Distylium buxifolium_Ficus erecta_Hydrangea chinensis_Photinia hirsuta_Phyllanthus glaucus_Rhododendron simsii_Syzygium buxifolium_Viburnum setigerum	soil	Site_B	4.39	26.26	3.49	1.43	4.92	20.6	26.53	0.78	18.95	3.3	1.4	11.1	7.92857
raw.split.T205	ACACACTG	CTTGGTCATTTAGAGGAAGTAA	J26	2-2	R1	R2	Magnolia yuyuanensis	ilex chinensis_Rhododendron ovatum	soil	Site_B	4.58	30.55	4.28	0.62	4.9	27.28	12.94	2.11	6.16	3.25	2.1	23.6	11.2381
raw.split.T206	ACACACTG	CTTGGTCATTTAGAGGAAGTAA	J26	2-17	R1	R2	Magnolia yuyuanensis	ilex chinensis_Rhododendron ovatum	soil	Site_B	4.38	31.93	4.45	1.15	5.61	119.84	82.42	1.45	32.97	3.3	2.5	30.7	12.28
raw.split.T207	ACACACTG	CTTGGTCATTTAGAGGAAGTAA	J26	17-2	R1	R2	Magnolia yuyuanensis	ilex chinensis_Rhododendron ovatum	soil	Site_B	4.83	35.14	6.58	1.14	7.72	51.76	18.84	2.75	7.25	5.7	2.6	28	10.7692
raw.split.T208	ACACACTG	CTTGGTCATTTAGAGGAAGTAA	J26	17-17	R1	R2	Magnolia yuyuanensis	ilex chinensis_Rhododendron ovatum	soil	Site_B	4.61	31.93	6.24	1.49	7.73	56.21	23.41	2.4	8.36	7.35	2.8	33.8	12.0714
raw.split.T209	ACACACTG	CTTGGTCATTTAGAGGAAGTAA	R28	2-2	R1	R2	Castanopsis fargesii	ilex chinensis_Viburnum setigerum	soil	Site_B	4.53	26.58	5.13	1	6.13	129.18	73.73	1.75	40.96	3.45	1.8	21.7	12.0556
raw.split.T210	ACACACTG	CTTGGTCATTTAGAGGAAGTAA	R28	2-17	R1	R2	Castanopsis fargesii	ilex chinensis_Viburnum setigerum	soil	Site_B	4.56	24.69	5.42	1.05	6.47	42.94	25.7	1.67	12.24	5.05	2.1	26.8	12.7619
raw.split.T211	ACACACTG	CTTGGTCATTTAGAGGAAGTAA	R28	17-2	R1	R2	Castanopsis fargesii	ilex chinensis_Viburnum setigerum	soil	Site_B	4.6	25.63	5.74	1.12	6.86	50	27.48	1.82	15.27	3.85	1.8	20.4	11.3333
raw.split.T212	ACACACTG	CTTGGTCATTTAGAGGAAGTAA	R28	17-17	R1	R2	Castanopsis fargesii	ilex chinensis_Viburnum setigerum	soil	Site_B	4.58	23.15	5.67	0.89	6.56	55.58	16.31	3.41	7.41	7.7	2.2	29.5	13.4091
raw.split.T213	ACACACTG	CTTGGTCATTTAGAGGAAGTAA	R29	2-2	R1	R0	Castanopsis fargesii		soil	Site_B	4.56	42.05	6.93	0.58	7.51	72.69	51.29	1.42	23.32	4.3	2.2	19	8.63636
raw.split.T214	ACACACTG	CTTGGTCATTTAGAGGAAGTAA	R29	2-17	R1	R0	Castanopsis fargesii		soil	Site_B	4.74	29.2	5.65	0.6	6.25	69.53	61.56	1.13	27.98	8.7	2.2	25.3	11.5
raw.split.T215	ACACACTG	CTTGGTCATTTAGAGGAAGTAA	R29	17-2	R1	R0	Castanopsis fargesii		soil	Site_B	4.5	25	5.57	0.89	6.46	65	36.22	1.79	19.06	3.1	1.9	21.9	11.5263
raw.split.T216	ACACACTG	CTTGGTCATTTAGAGGAAGTAA	R29	17-17	R1	R0	Castanopsis fargesii		soil	Site_B	4.61	28.21	5.4	1.07	6.47	39.49	118.6	0.33	49.42	3.6	2.4	29.2	12.1667
raw.split.T217	ACACACTG	CTTGGTCATTTAGAGGAAGTAA	S28	2-2	R1	R8	Castanopsis fargesii	Distylium buxifolium_Ficus erecta_Hydrangea chinensis_ilex chinensis_Photinia hirsuta_Rhododendron ovatum_Rhododendron simsii_Syzygium buxifolium	soil	Site_B	4.72	35.87	7.01	1.51	8.53	109.43	61.79	1.77	29.42	4.45	2.1	23.1	11
raw.split.T218	ACACACTG	CTTGGTCATTTAGAGGAAGTAA	S28	2-17	R1	R8	Castanopsis fargesii	Distylium buxifolium_Ficus erecta_Hydrangea chinensis_ilex chinensis_Photinia hirsuta_Rhododendron ovatum_Rhododendron simsii_Syzygium buxifolium	soil	Site_B	4.68	36.61	10.1	2.47	12.56	89.53	67.68	1.32	29.43	10.8	2.3	26.9	11.6957
raw.split.T219	ACACACTG	CTTGGTCATTTAGAGGAAGTAA	S28	17-2	R1	R8	Castanopsis fargesii	Distylium buxifolium_Ficus erecta_Hydrangea chinensis_ilex chinensis_Photinia hirsuta_Rhododendron ovatum_Rhododendron simsii_Syzygium buxifolium	soil	Site_B	4.56	37.74	10.6	2.33	12.93	108.65	28.71	3.78	12.48	7.35	2.3	20.7	9
raw.split.T220	ACACACTG	CTTGGTCATTTAGAGGAAGTAA	S28	17-17	R1	R8	Castanopsis fargesii	Distylium buxifolium_Ficus erecta_Hydrangea chinensis_ilex chinensis_Photinia hirsuta_Rhododendron ovatum_Rhododendron simsii_Syzygium buxifolium	soil	Site_B	4.55	38.12	8.85	2.61	11.46	23.19	11.8	1.96	4.92	10.65	2.4	21.5	8.95833
raw.split.T221	ACACACTG	CTTGGTCATTTAGAGGAAGTAA	S29	2-2	R1	R4	Castanopsis fargesii	Photinia hirsuta_Phyllanthus glaucus_Rhododendron simsii_Syzygium buxifolium	soil	Site_B	4.51	30.55	7.43	2.19	9.62	37.53	7.15	5.25	3.76	3.3	1.9	19.9	10.4737
raw.split.T222	ACACACTG	CTTGGTCATTTAGAGGAAGTAA	S29	2-17	R1	R4	Castanopsis fargesii	Photinia hirsuta_Phyllanthus glaucus_Rhododendron simsii_Syzygium buxifolium	soil	Site_B	4.71	36.61	11.52	4.1	15.61	27.74	13.9	1.99	5.35	9.15	2.6	29.9	11.5
raw.split.T223	ACACACTG	CTTGGTCATTTAGAGGAAGTAA	S29	17-2	R1	R4	Castanopsis fargesii	Photinia hirsuta_Phyllanthus glaucus_Rhododendron simsii_Syzygium buxifolium	soil	Site_B	4.52	25.63	11.07	4.01	15.08	40.38	13.41	3.01	6.39	8.9	2.1	25	11.9048
raw.split.T224	ACACACTG	CTTGGTCATTTAGAGGAAGTAA	S29	17-17	R1	R4	Castanopsis fargesii	Photinia hirsuta_Phyllanthus glaucus_Rhododendron simsii_Syzygium buxifolium	soil	Site_B	4.78	34.05	9.06	1.63	10.69	109.13	23.25	4.69	11.62	2.95	2	16.8	8.4
raw.split.T225	ACACACTG	CTTGGTCATTTAGAGGAAGTAA	T28	2-2	R1	R8	Quercus phillyreoides	Distylium buxifolium_Ficus erecta_Hydrangea chinensis_ilex chinensis_Photinia hirsuta_Phyllanthus glaucus_Rhododendron ovatum_Rhododendron simsii	soil	Site_B	4.76	35.14	5.55	1.95	7.5	144.15	103.75	1.39	45.11	3.3	2.3	23.1	10.0435
raw.split.T226	ACACACTG	CTTGGTCATTTAGAGGAAGTAA	T28	2-17	R1	R8	Quercus phillyreoides	Distylium buxifolium_Ficus erecta_Hydrangea chinensis_ilex chinensis_Photinia hirsuta_Phyllanthus glaucus_Rhododendron ovatum_Rhododendron simsii	soil	Site_B	4.65	33.33	7.1	2.41	9.51	66.39	62.77	1.06	25.11	8.35	2.5	34.6	13.84
raw.split.T227	ACACACTG	CTTGGTCATTTAGAGGAAGTAA	T28	17-2	R1	R8	Quercus phillyreoides	Distylium buxifolium_Ficus erecta_Hydrangea chinensis_ilex chinensis_Photinia hirsuta_Phyllanthus glaucus_Rhododendron ovatum_Rhododendron simsii	soil	Site_B	4.36	25.63	4.05	1.31	5.36	33.39	12.83	2.6	6.75	5.2	1.9	23.5	12.3684
raw.split.T228	ACACACTG	CTTGGTCATTTAGAGGAAGTAA	T28	17-17	R1	R8	Quercus phillyreoides	Distylium buxifolium_Ficus erecta_Hydrangea chinensis_ilex chinensis_Photinia hirsuta_Phyllanthus glaucus_Rhododendron ovatum_Rhododendron simsii	soil	Site_B	4.5	26.9	5.36	1.82	7.18	106.47	73.7	1.44	30.71	6.3	2.4	32.1	13.375
raw.split.T229	ACACACTG	CTTGGTCATTTAGAGGAAGTAA	T29	2-2	R1	R0	Quercus phillyreoides		soil	Site_B	4.75	36.24	5.49	1.81	7.3	133.23	74.49	1.79	32.39	6.95	2.3	24.4	10.6087
raw.split.T230	ACACACTG	CTTGGTCATTTAGAGGAAGTAA	T29	2-17	R1	R0	Quercus phillyreoides		soil	Site_B	4.71	35.14	7.34	3.18	10.53	119.77	31.5	3.8	16.58	4.4	1.9	18.4	9.68421
raw.split.T231	ACACACTG	CTTGGTCATTTAGAGGAAGTAA	T29	17-2	R1	R0	Quercus phillyreoides		soil	Site_B	4.5	33.69	5.81	1.6	7.41	91.95	61.2	1.5	25.5	6.2	2.4	29.1	12.125
raw.split.T232	ACACACTG	CTTGGTCATTTAGAGGAAGTAA	T29	17-17	R1	R0	Quercus phillyreoides		soil	Site_B	4.52	37.74	5.37	2.16	7.53	72.93	40.24	1.81	14.9	3.55	2.7	33.8	12.5185
raw.split.T233	ACACACTG	CTTGGTCATTTAGAGGAAGTAA	U28	2-2	R1	R2	Quercus phillyreoides	Ficus erecta_Photinia hirsuta	soil	Site_B	4.4	23.46	4.48	2.37	6.85	70.68	45.32	1.56	19.71	3.05	2.3	30.3	13.1739
raw.split.T234	ACACACTG	CTTGGTCATTTAGAGGAAGTAA	U28	2-17	R1	R2	Quercus phillyreoides	Ficus erecta_Photinia hirsuta	soil	Site_B	4.48	27.23	3.39	0.88	4.27	72.74	24.48	2.97	11.66	3.65	2.1	24.5	11.6667
raw.split.T235	ACACACTG	CTTGGTCATTTAGAGGAAGTAA	U28	17-2	R1	R2	Quercus phillyreoides	Ficus erecta_Photinia hirsuta	soil	Site_B	4.72	37.74	5.06	1.97	7.02	147.64	116.82	1.26	55.63	4.55	2.1	20.6	9.80952
raw.split.T236	ACACACTG	CTTGGTCATTTAGAGGAAGTAA	U28	17-17	R1	R2	Quercus phillyreoides	Ficus erecta_Photinia hirsuta	soil	Site_B	4.47	29.2	3.44	0.76	4.19	64.38	15.73	4.09	7.49	2.45	2.1	24.8	11.8095
raw.split.T237	ACACACTG	CTTGGTCATTTAGAGGAAGTAA	U29	2-2	R1	R4	Quercus phillyreoides	Distylium buxifolium_ilex chinensis_Rhododendron ovatum_Syzygium buxifolium	soil	Site_B	4.52	35.5	3.77	0.59	4.36	86.51	19.53	4.43	8.88	7.1	2.2	28.5	12.9545
raw.split.T238	ACACACTG	CTTGGTCATTTAGAGGAAGTAA	U29	2-17	R1	R4	Quercus phillyreoides	Distylium buxifolium_ilex chinensis_Rhododendron ovatum_Syzygium buxifolium	soil	Site_B	4.74	36.24	14.27	1.76	16.03	28.79	22.99	1.25	10.45	6.05	2.2	29.2	13.2727
raw.split.T239	ACACACTG	CTTGGTCATTTAGAGGAAGTAA	U29	17-2	R1	R4	Quercus phillyreoides	Distylium buxifolium_ilex chinensis_Rhododendron ovatum_Syzygium buxifolium	soil	Site_B	4.58	27.55	6.16	2.58	8.74	96.99	85.6	1.13	50.35	3.8	1.7	17.1	10.0588
raw.split.T240	ACACACTG	CTTGGTCATTTAGAGGAAGTAA	U29	17-17	R1	R4	Quercus phillyreoides	Distylium buxifolium_ilex chinensis_Rhododendron ovatum_Syzygium buxifolium	soil	Site_B	4.8	39.28	7.31	1.23	8.54	44.44	29.87	1.49	12.99	6.75	2.3	27.7	12.0435
raw.split.T241	ACACACTG	CTTGGTCATTTAGAGGAAGTAA	M7	2-2	R1	R0	Betula luminifera		soil	Site_B	4.83	29.2	4.25	1.54	5.79	85.34	64.79	1.32	32.39	5.55	2	21	10.5
raw.split.T242	ACACACTG	CTTGGTCATTTAGAGGAAGTAA	M7	2-17	R1	R0	Betula luminifera		soil	Site_B	4.8	30.89	3.57	1.24	4.82	75.4	62.62	1.2	29.82	14.95	2.1	26.2	12.4762
raw.split.T243	ACACACTG	CTTGGTCATTTAGAGGAAGTAA	M7	17-2	R1	R0	Betula luminifera		soil	Site_B	4.6	24.07	3.55	1.08	4.63	118.49	52.91	2.24	27.85	5.85	1.9	21.1	11.1053
raw.split.T244	ACACACTG	CTTGGTCATTTAGAGGAAGTAA	M7	17-17	R1	R0	Betula luminifera		soil	Site_B	4.56	26.58	3.34	0.78	4.13	137.52	61.15	2.25	24.46	4.6	2.5	34.5	13.8
raw.split.T245	ACACACTG	CTTGGTCATTTAGAGGAAGTAA	M8	2-2	R1	R8	Betula luminifera	Ficus erecta_Hydrangea chinensis_ilex chinensis_Photinia hirsuta_Phyllanthus glaucus_Rhododendron ovatum_Rhododendron simsii_Viburnum setigerum	soil	Site_B	4.9	22.85	3.72	1.35	5.07	47.54	32.16	1.48	17.87	5.4	1.8	18.7	10.3889
raw.split.T246	ACACACTG	CTTGGTCATTTAGAGGAAGTAA	M8	2-17	R1	R8	Betula luminifera	Ficus erecta_Hydrangea chinensis_ilex chinensis_Photinia hirsuta_Phyllanthus glaucus_Rhododendron ovatum_Rhododendron simsii_Viburnum setigerum	soil	Site_B	4.72	28.21	4.62	1.5	6.12	55.08	43.69	1.26	22.99	4.6	1.9	19.6	10.3158
raw.split.T247	ACACACTG	CTTGGTCATTTAGAGGAAGTAA	M8	17-2	R1	R8	Betula luminifera	Ficus erecta_Hydrangea chinensis_ilex chinensis_Photinia hirsuta_Phyllanthus glaucus_Rhododendron ovatum_Rhododendron simsii_Viburnum setigerum	soil	Site_B	4.81	24.69	3.67	1.88	5.55	99.19	53.55	1.85	31.5	5.3	1.7	16	9.41176
raw.split.T248	ACACACTG	CTTGGTCATTTAGAGGAAGTAA	M8	17-17	R1	R8	Betula luminifera	Ficus erecta_Hydrangea chinensis_ilex chinensis_Photinia hirsuta_Phyllanthus glaucus_Rhododendron ovatum_Rhododendron simsii_Viburnum setigerum	soil	Site_B	4.64	25.63	4.38	1.5	5.89	93.94	53.57	1.75	25.51	9.85	2.1	25.1	11.9524
raw.split.T249	ACACACTG	CTTGGTCATTTAGAGGAAGTAA	N7	2-2	R1	R2	Betula luminifera	Ficus erecta_ilex chinensis	soil	Site_B	4.75	25.95	3.72	1.01	4.74	113.72	16.55	6.87	7.52	5.5	2.2	29.5	13.4091
raw.split.T250	ACACACTG	CTTGGTCATTTAGAGGAAGTAA	N7	2-17	R1	R2	Betula luminifera	Ficus erecta_ilex chinensis	soil	Site_B	4.62	23.15	3.73	0.93	4.66	104.34	43.32	2.41	20.63	10.6	2.1	25.4	12.0952
raw.split.T251	ACACACTG	CTTGGTCATTTAGAGGAAGTAA	N7	17-2	R1	R2	Betula luminifera	Ficus erecta_ilex chinensis	soil	Site_B	4.74	27.23	4.69	1.43	6.12	47.12	26.22	1.8	11.92	8.95	2.2	24.3	11.0455
raw.split.T252	ACACACTG	CTTGGTCATTTAGAGGAAGTAA	N7	17-17	R1	R2	Betula luminifera	Ficus erecta_ilex chinensis	soil	Site_B	4.81	35.87	4.07	2.11	6.18	49.68	17.68	2.81	8.42	6.5	2.1	23.8	11.3333
raw.split.T253	ACACACTG	CTTGGTCATTTAGAGGAAGTAA	N8	2-2	R1	R4	Betula luminifera	Distylium buxifolium_Ficus erecta_ilex chinensis_Viburnum setigerum	soil	Site_B	4.83	25	4.51	1.9	6.41	120.76	67.14	1.8	35.34	3.6	1.9	19.8	10.4211
raw.split.T254	ACACACTG	CTTGGTCATTTAGAGGAAGTAA	N8	2-17	R1	R4	Betula luminifera	Distylium buxifolium_Ficus erecta_ilex chinensis_Viburnum setigerum	soil	Site_B	4.7	24.07	4.78	2.44	7.21	71.91	54.93	1.31	32.31	7.05	1.7	23.6	13.8824
raw.split.T255	ACACACTG	CTTGGTCATTTAGAGGAAGTAA	N8	17-2	R1	R4	Betula luminifera	Distylium buxifolium_Ficus erecta_ilex chinensis_Viburnum setigerum	soil	Site_B	4.95	27.88	6.5	2.33	8.82	85.98	64.85	1.33	32.42	7.55	2	36.9	18.45
raw.split.T256	ACACACTG	CTTGGTCATTTAGAGGAAGTAA	N8	17-17	R1	R4	Betula luminifera	Distylium buxifolium_Ficus erecta_ilex chinensis_Viburnum setigerum	soil	Site_B	4.63	24.38	6.71	1.77	8.48	177.5	55.2	3.22	24	6	2.3	44.1	19.1739
raw.split.T257	ACACACTG	CTTGGTCATTTAGAGGAAGTAA	F28	2-2	R2	R2	Betula luminifera_Castanopsis fargesii	Distylium buxifolium_Photinia hirsuta	soil	Site_B	4.04	24.38	5.35	1.06	6.41	143.82	93.46	1.54	37.39	9.75	2.5	46.4	18.56
raw.split.T258	ACACACTG	CTTGGTCATTTAGAGGAAGTAA	F28	17-3	R2	R2	Betula luminifera_Castanopsis fargesii	Distylium buxifolium_Photinia hirsuta	soil	Site_B	4.43	27.55	6.71	1.89	8.6	190.08	104.86	1.81	55.19	9.05	1.9	26.6	14
raw.split.T259	ACACACTG	CTTGGTCATTTAGAGGAAGTAA	F28	3-17	R2	R2	Betula luminifera_Castanopsis fargesii	Distylium buxifolium_Photinia hirsuta	soil	Site_B	4.48	23.46	6.09	0.91	6.99	30.38	104.79	0.29	61.64	4.8	1.7	19.6	11.5294
raw.split.T260	ACACACTG	CTTGGTCATTTAGAGGAAGTAA	F28	17-16	R2	R2	Betula luminifera_Castanopsis fargesii	Distylium buxifolium_Photinia hirsuta	soil	Site_B	4.76	32.28	8.07	1.23	9.3	43.93	111.79	0.39	58.84	15.3	1.9	19.8	10.4211
raw.split.T261	ACACACTG	CTTGGTCATTTAGAGGAAGTAA	F28	5-2	R2	R2	Betula luminifera_Castanopsis fargesii	Distylium buxifolium_Photinia hirsuta	soil	Site_B	4.49	23.76	7.05	0.82	7.88	63.28	39.25	1.61	21.8	5.85	1.8	17.6	9.77778
raw.split.T262	ACACACTG	CTTGGTCATTTAGAGGAAGTAA	F28	6-17	R2	R2	Betula luminifera_Castanopsis fargesii	Distylium buxifolium_Photinia hirsuta	soil	Site_B	4.53	30.21	6.56	1.07	7.62	167.06	120.54	1.39	63.44	6.55	1.9	22.6	11.8947
raw.split.T263	ACACACTG	CTTGGTCATTTAGAGGAAGTAA	F28	15-2	R2	R2	Betula luminifera_Castanopsis fargesii	Distylium buxifolium_Photinia hirsuta	soil	Site_B	4.44	23.76	5.27	1.42	6.68	300.17	29.55	10.16	18.47	6.45	1.6	17.8	11.125
raw.split.T264	ACACACTG	CTTGGTCATTTAGAGGAAGTAA	F28	14-15	R2	R2	Betula luminifera_Castanopsis fargesii	Distylium buxifolium_Photinia hirsuta	soil	Site_B	4.51	28.21	4.6	0.84	5.44	122.03	78.6	1.55	46.24	13.3	1.7	19.4	11.4118
raw.split.T265	ACACACTG	CTTGGTCATTTAGAGGAAGTAA	F29	3-2	R2	R4	Betula luminifera_Castanopsis fargesii	Ficus erecta_ilex chinensis_Photinia hirsuta_Viburnum setigerum	soil	Site_B	4.54	29.53	6.74	1	7.74	75.74	42.03	1.8	18.27	9.3	2.3	28.4	12.3478
raw.split.T266	ACACACTG	CTTGGTCATTTAGAGGAAGTAA	F29	17-2	R2	R4	Betula luminifera_Castanopsis fargesii	Ficus erecta_ilex chinensis_Photinia hirsuta_Viburnum setigerum	soil	Site_B	4.66	27.23	10.13	1.42	11.55	23.72	60.49	0.39	25.2	12	2.4	32.7	13.625
raw.split.T267	ACACACTG	CTTGGTCATTTAGAGGAAGTAA	F29	3-16	R2	R4	Betula luminifera_Castanopsis fargesii	Ficus erecta_ilex chinensis_Photinia hirsuta_Viburnum setigerum	soil	Site_B	4.43	19.33	6.66	1.19	7.85	27.05	39.43	0.69	17.92	5.65	2.2	32.8	14.9091
raw.split.T268	ACACACTG	CTTGGTCATTTAGAGGAAGTAA	F29	17-16	R2	R4	Betula luminifera_Castanopsis fargesii	Ficus erecta_ilex chinensis_Photinia hirsuta_Viburnum setigerum	soil	Site_B	4.51	23.46	15.36	1.47	16.83	103.62	31.7	3.27	18.65	7.7	1.7	19.7	11.5882
raw.split.T269	ACACACTG	CTTGGTCATTTAGAGGAAGTAA	F29	5-1	R2	R4	Betula luminifera_Castanopsis fargesii	Ficus erecta_ilex chinensis_Photinia hirsuta_Viburnum setigerum	soil	Site_B	4.46	24.38	11.23	1.84	13.07	117.06	38.57	3.03	16.07	6.7	2.4	32.8	13.6667
raw.split.T270	ACACACTG	CTTGGTCATTTAGAGGAAGTAA	F29	15-1	R2	R4	Betula luminifera_Castanopsis fargesii	Ficus erecta_ilex chinensis_Photinia hirsuta_Viburnum setigerum	soil	Site_B	4.35	25.95	7.67	0.76	8.43	109.69	59.21	1.85	23.68	6.15	2.5	30.7	12.28
raw.split.T271	ACACACTG	CTTGGTCATTTAGAGGAAGTAA	F29	5-18	R2	R4	Betula luminifera_Castanopsis fargesii	Ficus erecta_ilex chinensis_Photinia hirsuta_Viburnum setigerum	soil	Site_B	4.38	25.95	7.74	0.9	8.64	50.08	34.94	1.43	15.88	7.65	2.2	27.2	12.3636
raw.split.T272	ACACACTG	CTTGGTCATTTAGAGGAAGTAA	F29	14-18	R2	R4	Betula luminifera_Castanopsis fargesii	Ficus erecta_ilex chinensis_Photinia hirsuta_Viburnum setigerum	soil	Site_B	4.41	28.21	5.97	1.12	7.1	31.34	9.33	3.36	4.67	10.2	2	20.4	10.2
raw.split.T273	ACACACTG	CTTGGTCATTTAGAGGAAGTAA	G28	2-2	R2	R0	Betula luminifera_Castanopsis fargesii		soil	Site_B	4.65	27.55	8.35	1.24	9.59	73.58	39.21	1.88	20.64	10.15	1.9	22.4	11.7895
raw.split.T274	ACACACTG	CTTGGTCATTTAGAGGAAGTAA	G28	17-2	R2	R0	Betula luminifera_Castanopsis fargesii		soil	Site_B	4.79	22.85	5.14	0.79	5.93	102.68	62.91	1.63	25.17	15	2.5	25.2	10.08
raw.split.T275	ACACACTG	CTTGGTCATTTAGAGGAAGTAA	G28	3-17	R2	R0	Betula luminifera_Castanopsis fargesii		soil	Site_B	4.7	32.63	4.89	1.7	6.6	251.31	28.22	8.91	11.76	12.1	2.4	27.6	11.5
raw.split.T276	ACACACTG	CTTGGTCATTTAGAGGAAGTAA	G28	15-17	R2	R0	Betula luminifera_Castanopsis fargesii		soil	Site_B	4.71	26.9	5.31	1.14	6.45	50.91	34.11	1.49	15.5	12.7	2.2	20	9.09091
raw.split.T277	ACACACTG	CTTGGTCATTTAGAGGAAGTAA	G28	5-3	R2	R0	Betula luminifera_Castanopsis fargesii		soil	Site_B	4.66	27.88	6.05	1.27	7.32	158.57	114.17	1.39	54.36	13.6	2.1	22.7	10.8095
raw.split.T278	ACACACTG	CTTGGTCATTTAGAGGAAGTAA	G28	16-4	R2	R0	Betula luminifera_Castanopsis fargesii		soil	Site_B	4.62	31.93	4.14	0.88	5.02	172.23	86.34	1.99	50.79	10.75	1.7	14.9	8.76471
raw.split.T279	ACACACTG	CTTGGTCATTTAGAGGAAGTAA	G28	4-15	R2	R0	Betula luminifera_Castanopsis fargesii		soil	Site_B	4.71	25	4.54	1.02	5.56	74.52	14.81	5.03	7.4	14.15	2	22.3	11.15
raw.split.T280	ACACACTG	CTTGGTCATTTAGAGGAAGTAA	G28	16-14	R2	R0	Betula luminifera_Castanopsis fargesii		soil	Site_B	4.22	27.55	5.27	2.11	7.38	118.99	9.67	12.31	3.33	21.9	2.9	30.1	10.3793
raw.split.T281	ACACACTG	CTTGGTCATTTAGAGGAAGTAA	G29	2-2	R2	R8	Betula luminifera_Castanopsis fargesii	Distylium buxifolium_Ficus erecta_Hydrangea chinensis_ilex chinensis_Phyllanthus glaucus_Rhododendron ovatum_Syzygium buxifolium_Viburnum setigerum	soil	Site_B	4.57	30.55	4.41	0.72	5.14	154.1	59.63	2.58	25.93	13.55	2.3	26.1	11.3478
raw.split.T282	ACACACTG	CTTGGTCATTTAGAGGAAGTAA	G29	16-3	R2	R8	Betula luminifera_Castanopsis fargesii	Distylium buxifolium_Ficus erecta_Hydrangea chinensis_ilex chinensis_Phyllanthus glaucus_Rhododendron ovatum_Syzygium buxifolium_Viburnum setigerum	soil	Site_B	4.72	23.76	3.86	0.85	4.72	127.91	50.34	2.54	23.97	13.2	2.1	25.2	12
raw.split.T283	ACACACTG	CTTGGTCATTTAGAGGAAGTAA	G29	2-17	R2	R8	Betula luminifera_Castanopsis fargesii	Distylium buxifolium_Ficus erecta_Hydrangea chinensis_ilex chinensis_Phyllanthus glaucus_Rhododendron ovatum_Syzygium buxifolium_Viburnum setigerum	soil	Site_B	4.73	27.55	5.48	0.94	6.42	43.62	33.13	1.32	14.41	12.55	2.3	26.3	11.4348
raw.split.T284	ACACACTG	CTTGGTCATTTAGAGGAAGTAA	G29	17-16	R2	R8	Betula luminifera_Castanopsis fargesii	Distylium buxifolium_Ficus erecta_Hydrangea chinensis_ilex chinensis_Phyllanthus glaucus_Rhododendron ovatum_Syzygium buxifolium_Viburnum setigerum	soil	Site_B	4.54	29.2	3.74	0.72	4.46	40.92	26.89	1.52	11.69	19.1	2.3	24.1	10.4783
raw.split.T285	ACACACTG	CTTGGTCATTTAGAGGAAGTAA	G29	4-3	R2	R8	Betula luminifera_Castanopsis fargesii	Distylium buxifolium_Ficus erecta_Hydrangea chinensis_ilex chinensis_Phyllanthus glaucus_Rhododendron ovatum_Syzygium buxifolium_Viburnum setigerum	soil	Site_B	4.56	29.87	4.14	0.72	4.86	57.07	36.59	1.56	19.26	20.9	1.9	20.9	11
raw.split.T286	ACACACTG	CTTGGTCATTTAGAGGAAGTAA	G29	17-5	R2	R8	Betula luminifera_Castanopsis fargesii	Distylium buxifolium_Ficus erecta_Hydrangea chinensis_ilex chinensis_Phyllanthus glaucus_Rhododendron ovatum_Syzygium buxifolium_Viburnum setigerum	soil	Site_B	4.46	20.77	7.43	1.17	8.6	60.23	22.76	2.65	9.48	14.15	2.4	29.2	12.1667
raw.split.T287	ACACACTG	CTTGGTCATTTAGAGGAAGTAA	G29	4-16	R2	R8	Betula luminifera_Castanopsis fargesii	Distylium buxifolium_Ficus erecta_Hydrangea chinensis_ilex chinensis_Phyllanthus glaucus_Rhododendron ovatum_Syzygium buxifolium_Viburnum setigerum	soil	Site_B	4.77	31.93	5.22	0.82	6.04	91.93	49.66	1.85	26.14	9.3	1.9	22	11.5789
raw.split.T288	ACACACTG	CTTGGTCATTTAGAGGAAGTAA	G29	16-13	R2	R8	Betula luminifera_Castanopsis fargesii	Distylium buxifolium_Ficus erecta_Hydrangea chinensis_ilex chinensis_Phyllanthus glaucus_Rhododendron ovatum_Syzygium buxifolium_Viburnum setigerum	soil	Site_B	4.73	28.87	3.48	0.44	3.92	44.78	37.6	1.19	15.67	11.9	2.4	28.9	12.0417
raw.split.T289	ACACACTG	CTTGGTCATTTAGAGGAAGTAA	O26	2-2	R2	R8	Magnolia yuyuanensis_Quercus phillyreoides	Distylium buxifolium_Ficus erecta_Hydrangea chinensis_Photinia hirsuta_Phyllanthus glaucus_Rhododendron simsii_Syzygium buxifolium_Viburnum setigerum	soil	Site_B	4.6	32.98	4.14	0.83	4.97	50.78	12.74	3.99	4.9	9.05	2.6	30.7	11.8077
raw.split.T290	ACACACTG	CTTGGTCATTTAGAGGAAGTAA	O26	17-2	R2	R8	Magnolia yuyuanensis_Quercus phillyreoides	Distylium buxifolium_Ficus erecta_Hydrangea chinensis_Photinia hirsuta_Phyllanthus glaucus_Rhododendron simsii_Syzygium buxifolium_Viburnum setigerum	soil	Site_B	4.68	31.23	4.88	1.05	5.93	92.49	32.65	2.83	14.19	3.35	2.3	27.7	12.0435
raw.split.T291	ACACACTG	CTTGGTCATTTAGAGGAAGTAA	O26	2-16	R2	R8	Magnolia yuyuanensis_Quercus phillyreoides	Distylium buxifolium_Ficus erecta_Hydrangea chinensis_Photinia hirsuta_Phyllanthus glaucus_Rhododendron simsii_Syzygium buxifolium_Viburnum setigerum	soil	Site_B	4.67	31.58	4.72	0.86	5.58	35.7	11.2	3.19	5.09	6.1	2.2	20.8	9.45455
raw.split.T292	ACACACTG	CTTGGTCATTTAGAGGAAGTAA	O26	17-16	R2	R8	Magnolia yuyuanensis_Quercus phillyreoides	Distylium buxifolium_Ficus erecta_Hydrangea chinensis_Photinia hirsuta_Phyllanthus glaucus_Rhododendron simsii_Syzygium buxifolium_Viburnum setigerum	soil	Site_B	4.8	34.77	5.03	0.76	5.79	136.47	40.4	3.38	14.43	5.85	2.8	30.7	10.9643
raw.split.T293	ACACACTG	CTTGGTCATTTAGAGGAAGTAA	O26	3-4	R2	R8	Magnolia yuyuanensis_Quercus phillyreoides	Distylium buxifolium_Ficus erecta_Hydrangea chinensis_Photinia hirsuta_Phyllanthus glaucus_Rhododendron simsii_Syzygium buxifolium_Viburnum setigerum	soil	Site_B	4.87	46.2	7.79	1.97	9.76	177.59	78.82	2.25	26.27	2.8	3	30.9	10.3
raw.split.T294	ACACACTG	CTTGGTCATTTAGAGGAAGTAA	O26	15-4	R2	R8	Magnolia yuyuanensis_Quercus phillyreoides	Distylium buxifolium_Ficus erecta_Hydrangea chinensis_Photinia hirsuta_Phyllanthus glaucus_Rhododendron simsii_Syzygium buxifolium_Viburnum setigerum	soil	Site_B	4.88	36.61	6.12	0.99	7.11	113.42	49.24	2.3	19.7	7.85	2.5	29.1	11.64
raw.split.T295	ACACACTG	CTTGGTCATTTAGAGGAAGTAA	O26	3-14	R2	R8	Magnolia yuyuanensis_Quercus phillyreoides	Distylium buxifolium_Ficus erecta_Hydrangea chinensis_Photinia hirsuta_Phyllanthus glaucus_Rhododendron simsii_Syzygium buxifolium_Viburnum setigerum	soil	Site_B	4.77	35.14	5.7	0.96	6.66	56.08	32.13	1.75	12.85	6.55	2.5	26	10.4
raw.split.T296	ACACACTG	CTTGGTCATTTAGAGGAAGTAA	O26	16-13	R2	R8	Magnolia yuyuanensis_Quercus phillyreoides	Distylium buxifolium_Ficus erecta_Hydrangea chinensis_Photinia hirsuta_Phyllanthus glaucus_Rhododendron simsii_Syzygium buxifolium_Viburnum setigerum	soil	Site_B	4.84	36.99	5.71	1.11	6.82	38.36	19.97	1.92	8.32	2.6	2.4	24.9	10.375
raw.split.T297	ACACACTG	CTTGGTCATTTAGAGGAAGTAA	O27	2-2	R2	R0	Magnolia yuyuanensis_Quercus phillyreoides		soil	Site_B	4.81	37.74	5.61	1.27	6.88	32.1	19.85	1.62	9.02	2.7	2.2	24	10.9091
raw.split.T298	ACACACTG	CTTGGTCATTTAGAGGAAGTAA	O27	16-2	R2	R0	Magnolia yuyuanensis_Quercus phillyreoides		soil	Site_B	4.72	27.88	3.82	0.64	4.46	91.79	47.37	1.94	20.6	3.25	2.3	26.1	11.3478
raw.split.T299	ACACACTG	CTTGGTCATTTAGAGGAAGTAA	O27	2-17	R2	R0	Magnolia yuyuanensis_Quercus phillyreoides		soil	Site_B	4.93	35.14	4.53	0.8	5.33	119.93	68.35	1.75	29.72	5.85	2.3	27.6	12
raw.split.T300	ACACACTG	CTTGGTCATTTAGAGGAAGTAA	O27	17-17	R2	R0	Magnolia yuyuanensis_Quercus phillyreoides		soil	Site_B	4.69	36.24	4.33	0.6	4.93	149.9	35.85	4.18	14.34	4.2	2.5	32.6	13.04
raw.split.T301	ACACACTG	CTTGGTCATTTAGAGGAAGTAA	O27	4-4	R2	R0	Magnolia yuyuanensis_Quercus phillyreoides		soil	Site_B	4.88	38.89	6.58	2.93	9.51	114.11	43.21	2.64	14.4	4.95	3	49.9	16.6333
raw.split.T302	ACACACTG	CTTGGTCATTTAGAGGAAGTAA	O27	13-4	R2	R0	Magnolia yuyuanensis_Quercus phillyreoides		soil	Site_B	4.69	37.36	4.4	0.72	5.12	65.74	45.57	1.44	16.28	4.65	2.8	39.6	14.1429
raw.split.T303	ACACACTG	CTTGGTCATTTAGAGGAAGTAA	O27	5-15	R2	R0	Magnolia yuyuanensis_Quercus phillyreoides		soil	Site_B	4.58	40.85	5.32	0.85	6.17	58.23	52.64	1.11	21.06	4.15	2.5	32.9	13.16
raw.split.T304	ACACACTG	CTTGGTCATTTAGAGGAAGTAA	O27	15-15	R2	R0	Magnolia yuyuanensis_Quercus phillyreoides		soil	Site_B	4.71	31.58	4.73	0.78	5.51	66.86	49.97	1.34	20.82	3.55	2.4	26.8	11.1667
raw.split.T305	ACACACTG	CTTGGTCATTTAGAGGAAGTAA	P26	2-3	R2	R2	Magnolia yuyuanensis_Quercus phillyreoides	Phyllanthus glaucus_Syzygium buxifolium	soil	Site_B	4.63	34.05	5.23	1.25	6.47	126.53	11.41	11.09	4.96	2.75	2.3	26.4	11.4783
raw.split.T306	ACACACTG	CTTGGTCATTTAGAGGAAGTAA	P26	2-16	R2	R2	Magnolia yuyuanensis_Quercus phillyreoides	Phyllanthus glaucus_Syzygium buxifolium	soil	Site_B	4.75	29.87	5.73	1	6.73	56.05	36.42	1.54	16.56	6.9	2.2	24.8	11.2727
raw.split.T307	ACACACTG	CTTGGTCATTTAGAGGAAGTAA	P26	17-3	R2	R2	Magnolia yuyuanensis_Quercus phillyreoides	Phyllanthus glaucus_Syzygium buxifolium	soil	Site_B	4.64	30.21	5.39	1.37	6.76	44.48	31	1.43	12.4	4.05	2.5	34.1	13.64
raw.split.T308	ACACACTG	CTTGGTCATTTAGAGGAAGTAA	P26	16-16	R2	R2	Magnolia yuyuanensis_Quercus phillyreoides	Phyllanthus glaucus_Syzygium buxifolium	soil	Site_B	4.55	36.24	4.55	0.89	5.44	114.57	46.47	2.47	15.49	2.95	3	47.2	15.7333
raw.split.T309	ACACACTG	CTTGGTCATTTAGAGGAAGTAA	P26	3-5	R2	R2	Magnolia yuyuanensis_Quercus phillyreoides	Phyllanthus glaucus_Syzygium buxifolium	soil	Site_B	4.65	32.63	5	1.82	6.82	54.78	17.7	3.1	7.69	1.75	2.3	25	10.8696
raw.split.T310	ACACACTG	CTTGGTCATTTAGAGGAAGTAA	P26	17-5	R2	R2	Magnolia yuyuanensis_Quercus phillyreoides	Phyllanthus glaucus_Syzygium buxifolium	soil	Site_B	4.55	25.63	3.79	0.85	4.64	93.34	13.16	7.09	7.74	1.3	1.7	15.1	8.88235
raw.split.T311	ACACACTG	CTTGGTCATTTAGAGGAAGTAA	P26	5-16	R2	R2	Magnolia yuyuanensis_Quercus phillyreoides	Phyllanthus glaucus_Syzygium buxifolium	soil	Site_B	4.66	33.33	4.47	0.75	5.22	134.91	76.24	1.77	34.65	2.95	2.2	24.9	11.3182
raw.split.T312	ACACACTG	CTTGGTCATTTAGAGGAAGTAA	P26	14-15	R2	R2	Magnolia yuyuanensis_Quercus phillyreoides	Phyllanthus glaucus_Syzygium buxifolium	soil	Site_B	4.67	35.5	5.66	0.85	6.51	72.12	9.95	7.25	3.11	2.6	3.2	47.3	14.7812
raw.split.T313	ACACACTG	CTTGGTCATTTAGAGGAAGTAA	P27	2-3	R2	R4	Magnolia yuyuanensis_Quercus phillyreoides	ilex chinensis_Photinia hirsuta_Rhododendron ovatum_Syzygium buxifolium	soil	Site_B	4.58	33.33	3.96	0.71	4.67	112.02	55.26	2.03	19.05	2.4	2.9	34.4	11.8621
raw.split.T314	ACACACTG	CTTGGTCATTTAGAGGAAGTAA	P27	2-16	R2	R4	Magnolia yuyuanensis_Quercus phillyreoides	ilex chinensis_Photinia hirsuta_Rhododendron ovatum_Syzygium buxifolium	soil	Site_B	4.57	31.93	3.79	0.75	4.54	148.43	47.9	3.1	18.42	3.4	2.6	35.7	13.7308
raw.split.T315	ACACACTG	CTTGGTCATTTAGAGGAAGTAA	P27	17-3	R2	R4	Magnolia yuyuanensis_Quercus phillyreoides	ilex chinensis_Photinia hirsuta_Rhododendron ovatum_Syzygium buxifolium	soil	Site_B	4.87	38.5	3.84	0.59	4.43	109.86	65.3	1.68	28.39	6.25	2.3	26.7	11.6087
raw.split.T316	ACACACTG	CTTGGTCATTTAGAGGAAGTAA	P27	17-16	R2	R4	Magnolia yuyuanensis_Quercus phillyreoides	ilex chinensis_Photinia hirsuta_Rhododendron ovatum_Syzygium buxifolium	soil	Site_B	4.68	30.21	4	0.72	4.71	79.43	43.81	1.81	20.86	5.95	2.1	27.3	13
raw.split.T317	ACACACTG	CTTGGTCATTTAGAGGAAGTAA	P27	5-4	R2	R4	Magnolia yuyuanensis_Quercus phillyreoides	ilex chinensis_Photinia hirsuta_Rhododendron ovatum_Syzygium buxifolium	soil	Site_B	4.75	34.77	5.07	0.85	5.92	120.57	67.31	1.79	29.27	3.55	2.3	30.1	13.087
raw.split.T318	ACACACTG	CTTGGTCATTTAGAGGAAGTAA	P27	15-4	R2	R4	Magnolia yuyuanensis_Quercus phillyreoides	ilex chinensis_Photinia hirsuta_Rhododendron ovatum_Syzygium buxifolium	soil	Site_B	4.58	28.21	3.54	0.59	4.13	135.9	71	1.91	32.27	5.7	2.2	29.7	13.5
raw.split.T319	ACACACTG	CTTGGTCATTTAGAGGAAGTAA	P27	5-14	R2	R4	Magnolia yuyuanensis_Quercus phillyreoides	ilex chinensis_Photinia hirsuta_Rhododendron ovatum_Syzygium buxifolium	soil	Site_B	4.69	36.24	4.19	0.72	4.91	82.46	78.49	1.05	34.13	6.6	2.3	27.9	12.1304
raw.split.T320	ACACACTG	CTTGGTCATTTAGAGGAAGTAA	P27	15-14	R2	R4	Magnolia yuyuanensis_Quercus phillyreoides	ilex chinensis_Photinia hirsuta_Rhododendron ovatum_Syzygium buxifolium	soil	Site_B	4.57	25	3.91	1.38	5.28	69.44	40.97	1.69	21.56	3.25	1.9	22.3	11.7368
raw.split.T321	ACACACTG	CTTGGTCATTTAGAGGAAGTAA	Q2	3-3	R4	R8	Betula luminifera_Castanopsis fargesii_Magnolia yuyuanensis_Quercus phillyreoides	Distylium buxifolium_Ficus erecta_Hydrangea chinensis_ilex chinensis_Photinia hirsuta_Phyllanthus glaucus_Rhododendron simsii_Syzygium buxifolium	soil	Site_B	4.28	21.66	5.61	1.59	7.21	29.79	26.21	1.14	13.1	3.75	2	20.7	10.35
raw.split.T322	ACACACTG	CTTGGTCATTTAGAGGAAGTAA	Q2	15-2	R4	R8	Betula luminifera_Castanopsis fargesii_Magnolia yuyuanensis_Quercus phillyreoides	Distylium buxifolium_Ficus erecta_Hydrangea chinensis_ilex chinensis_Photinia hirsuta_Phyllanthus glaucus_Rhododendron simsii_Syzygium buxifolium	soil	Site_B	4.2	25.31	5.29	1.08	6.37	58.53	53.15	1.1	25.31	4.95	2.1	22.3	10.619
raw.split.T323	ACACACTG	CTTGGTCATTTAGAGGAAGTAA	Q2	3-16	R4	R8	Betula luminifera_Castanopsis fargesii_Magnolia yuyuanensis_Quercus phillyreoides	Distylium buxifolium_Ficus erecta_Hydrangea chinensis_ilex chinensis_Photinia hirsuta_Phyllanthus glaucus_Rhododendron simsii_Syzygium buxifolium	soil	Site_B	4.29	21.36	4.36	1.89	6.24	68.04	55.03	1.24	39.31	1.35	1.4	11	7.85714
raw.split.T324	ACACACTG	CTTGGTCATTTAGAGGAAGTAA	Q2	16-14	R4	R8	Betula luminifera_Castanopsis fargesii_Magnolia yuyuanensis_Quercus phillyreoides	Distylium buxifolium_Ficus erecta_Hydrangea chinensis_ilex chinensis_Photinia hirsuta_Phyllanthus glaucus_Rhododendron simsii_Syzygium buxifolium	soil	Site_B	4.59	24.38	9.68	3.28	12.95	31.44	4.53	6.94	2.67	3.7	1.7	19.3	11.3529
raw.split.T325	ACACACTG	CTTGGTCATTTAGAGGAAGTAA	Q2	5-4	R4	R8	Betula luminifera_Castanopsis fargesii_Magnolia yuyuanensis_Quercus phillyreoides	Distylium buxifolium_Ficus erecta_Hydrangea chinensis_ilex chinensis_Photinia hirsuta_Phyllanthus glaucus_Rhododendron simsii_Syzygium buxifolium	soil	Site_B	4.52	25.31	4.76	1.26	6.02	92.12	9.7	9.49	6.47	6.15	1.5	13.5	9
raw.split.T326	ACACACTG	CTTGGTCATTTAGAGGAAGTAA	Q2	15-4	R4	R8	Betula luminifera_Castanopsis fargesii_Magnolia yuyuanensis_Quercus phillyreoides	Distylium buxifolium_Ficus erecta_Hydrangea chinensis_ilex chinensis_Photinia hirsuta_Phyllanthus glaucus_Rhododendron simsii_Syzygium buxifolium	soil	Site_B	4.49	26.26	3.74	0.97	4.72	20.1	23.16	0.87	14.48	5.3	1.6	12.4	7.75
raw.split.T327	ACACACTG	CTTGGTCATTTAGAGGAAGTAA	Q2	6-16	R4	R8	Betula luminifera_Castanopsis fargesii_Magnolia yuyuanensis_Quercus phillyreoides	Distylium buxifolium_Ficus erecta_Hydrangea chinensis_ilex chinensis_Photinia hirsuta_Phyllanthus glaucus_Rhododendron simsii_Syzygium buxifolium	soil	Site_B	4.4	25.31	4.56	0.86	5.43	54.38	19.27	2.82	11.34	4.55	1.7	19.6	11.5294
raw.split.T328	ACACACTG	CTTGGTCATTTAGAGGAAGTAA	Q2	14-16	R4	R8	Betula luminifera_Castanopsis fargesii_Magnolia yuyuanensis_Quercus phillyreoides	Distylium buxifolium_Ficus erecta_Hydrangea chinensis_ilex chinensis_Photinia hirsuta_Phyllanthus glaucus_Rhododendron simsii_Syzygium buxifolium	soil	Site_B	4.15	19.33	4.74	4.71	9.45	37.28	24.12	1.55	14.19	2.4	1.7	18.8	11.0588
raw.split.T329	ACACACTG	CTTGGTCATTTAGAGGAAGTAA	Q2	5-7	R4	R8	Betula luminifera_Castanopsis fargesii_Magnolia yuyuanensis_Quercus phillyreoides	Distylium buxifolium_Ficus erecta_Hydrangea chinensis_ilex chinensis_Photinia hirsuta_Phyllanthus glaucus_Rhododendron simsii_Syzygium buxifolium	soil	Site_B	4.56	23.46	5.6	2.5	8.1	59.91	25.12	2.39	13.95	3.1	1.8	17	9.44444
raw.split.T330	ACACACTG	CTTGGTCATTTAGAGGAAGTAA	Q2	15-6	R4	R8	Betula luminifera_Castanopsis fargesii_Magnolia yuyuanensis_Quercus phillyreoides	Distylium buxifolium_Ficus erecta_Hydrangea chinensis_ilex chinensis_Photinia hirsuta_Phyllanthus glaucus_Rhododendron simsii_Syzygium buxifolium	soil	Site_B	4.62	23.76	4.7	1.41	6.11	102.8	60.7	1.69	37.94	4.1	1.6	17	10.625
raw.split.T331	ACACACTG	CTTGGTCATTTAGAGGAAGTAA	Q2	6-14	R4	R8	Betula luminifera_Castanopsis fargesii_Magnolia yuyuanensis_Quercus phillyreoides	Distylium buxifolium_Ficus erecta_Hydrangea chinensis_ilex chinensis_Photinia hirsuta_Phyllanthus glaucus_Rhododendron simsii_Syzygium buxifolium	soil	Site_B	4.48	28.54	6.9	1.12	8.01	138.02	47.83	2.89	25.17	5.75	1.9	20.3	10.6842
raw.split.T332	ACACACTG	CTTGGTCATTTAGAGGAAGTAA	Q2	14-14	R4	R8	Betula luminifera_Castanopsis fargesii_Magnolia yuyuanensis_Quercus phillyreoides	Distylium buxifolium_Ficus erecta_Hydrangea chinensis_ilex chinensis_Photinia hirsuta_Phyllanthus glaucus_Rhododendron simsii_Syzygium buxifolium	soil	Site_B	3.99	19.33	5.56	6.79	12.35	70.44	38.96	1.81	20.5	2.4	1.9	21.2	11.1579
raw.split.T333	ACACACTG	CTTGGTCATTTAGAGGAAGTAA	Q2	2-6	R4	R8	Betula luminifera_Castanopsis fargesii_Magnolia yuyuanensis_Quercus phillyreoides	Distylium buxifolium_Ficus erecta_Hydrangea chinensis_ilex chinensis_Photinia hirsuta_Phyllanthus glaucus_Rhododendron simsii_Syzygium buxifolium	soil	Site_B	4.07	22.55	11.59	9.07	20.66	150.32	48.26	3.11	26.81	6.4	1.8	15.6	8.66667
raw.split.T334	ACACACTG	CTTGGTCATTTAGAGGAAGTAA	Q2	18-2	R4	R8	Betula luminifera_Castanopsis fargesii_Magnolia yuyuanensis_Quercus phillyreoides	Distylium buxifolium_Ficus erecta_Hydrangea chinensis_ilex chinensis_Photinia hirsuta_Phyllanthus glaucus_Rhododendron simsii_Syzygium buxifolium	soil	Site_B	4.38	21.36	5.76	1.56	7.32	62.39	81.73	0.76	54.49	4.6	1.5	13	8.66667
raw.split.T335	ACACACTG	CTTGGTCATTTAGAGGAAGTAA	Q2	8-17	R4	R8	Betula luminifera_Castanopsis fargesii_Magnolia yuyuanensis_Quercus phillyreoides	Distylium buxifolium_Ficus erecta_Hydrangea chinensis_ilex chinensis_Photinia hirsuta_Phyllanthus glaucus_Rhododendron simsii_Syzygium buxifolium	soil	Site_B	4.28	23.76	7.37	1.4	8.77	96.94	43.78	2.21	25.76	1.5	1.7	17.5	10.2941
raw.split.T336	ACACACTG	CTTGGTCATTTAGAGGAAGTAA	Q2	16-17	R4	R8	Betula luminifera_Castanopsis fargesii_Magnolia yuyuanensis_Quercus phillyreoides	Distylium buxifolium_Ficus erecta_Hydrangea chinensis_ilex chinensis_Photinia hirsuta_Phyllanthus glaucus_Rhododendron simsii_Syzygium buxifolium	soil	Site_B	4.34	22.55	5.51	2.05	7.56	54.73	45.72	1.2	25.4	0.8	1.8	20.7	11.5
raw.split.T337	ACACACTG	CTTGGTCATTTAGAGGAAGTAA	Q3	2-2	R4	R4	Betula luminifera_Castanopsis fargesii_Magnolia yuyuanensis_Quercus phillyreoides	Distylium buxifolium_Hydrangea chinensis_ilex chinensis_Phyllanthus glaucus	soil	Site_B	4.74	22.55	7.79	1.13	8.92	56.23	40.94	1.37	20.47	2.75	2	18.9	9.45
raw.split.T338	ACACACTG	CTTGGTCATTTAGAGGAAGTAA	Q3	17-2	R4	R4	Betula luminifera_Castanopsis fargesii_Magnolia yuyuanensis_Quercus phillyreoides	Distylium buxifolium_Hydrangea chinensis_ilex chinensis_Phyllanthus glaucus	soil	Site_B	4.65	18.2	5.89	1.26	7.16	63.57	29.92	2.12	14.96	4	2	24.2	12.1
raw.split.T339	ACACACTG	CTTGGTCATTTAGAGGAAGTAA	Q3	2-16	R4	R4	Betula luminifera_Castanopsis fargesii_Magnolia yuyuanensis_Quercus phillyreoides	Distylium buxifolium_Hydrangea chinensis_ilex chinensis_Phyllanthus glaucus	soil	Site_B	4.25	19.62	9.25	3.7	12.95	61.54	42.84	1.44	19.47	4.7	2.2	26.5	12.0455
raw.split.T340	ACACACTG	CTTGGTCATTTAGAGGAAGTAA	Q3	17-15	R4	R4	Betula luminifera_Castanopsis fargesii_Magnolia yuyuanensis_Quercus phillyreoides	Distylium buxifolium_Hydrangea chinensis_ilex chinensis_Phyllanthus glaucus	soil	Site_B	4.45	26.9	12.89	6.84	19.73	63.18	22.98	2.75	13.52	2.55	1.7	16.9	9.94118
raw.split.T341	ACACACTG	CTTGGTCATTTAGAGGAAGTAA	Q3	4-4	R4	R4	Betula luminifera_Castanopsis fargesii_Magnolia yuyuanensis_Quercus phillyreoides	Distylium buxifolium_Hydrangea chinensis_ilex chinensis_Phyllanthus glaucus	soil	Site_B	4.72	22.85	7.59	1.02	8.61	48.9	26.92	1.82	14.95	4	1.8	16.5	9.16667
raw.split.T342	ACACACTG	CTTGGTCATTTAGAGGAAGTAA	Q3	16-4	R4	R4	Betula luminifera_Castanopsis fargesii_Magnolia yuyuanensis_Quercus phillyreoides	Distylium buxifolium_Hydrangea chinensis_ilex chinensis_Phyllanthus glaucus	soil	Site_B	4.6	19.62	6.69	1.66	8.35	82.69	53.4	1.55	26.7	6.35	2	21.9	10.95
raw.split.T343	ACACACTG	CTTGGTCATTTAGAGGAAGTAA	Q3	5-14	R4	R4	Betula luminifera_Castanopsis fargesii_Magnolia yuyuanensis_Quercus phillyreoides	Distylium buxifolium_Hydrangea chinensis_ilex chinensis_Phyllanthus glaucus	soil	Site_B	4.63	11.36	4.79	0.83	5.62	29.55	20.02	1.48	15.4	2.45	1.3	12.3	9.46154
raw.split.T344	ACACACTG	CTTGGTCATTTAGAGGAAGTAA	Q3	15-14	R4	R4	Betula luminifera_Castanopsis fargesii_Magnolia yuyuanensis_Quercus phillyreoides	Distylium buxifolium_Hydrangea chinensis_ilex chinensis_Phyllanthus glaucus	soil	Site_B	4.68	24.38	6.82	1.16	7.98	55.74	19.87	2.8	15.29	2.4	1.3	13.8	10.6154
raw.split.T345	ACACACTG	CTTGGTCATTTAGAGGAAGTAA	Q3	5-6	R4	R4	Betula luminifera_Castanopsis fargesii_Magnolia yuyuanensis_Quercus phillyreoides	Distylium buxifolium_Hydrangea chinensis_ilex chinensis_Phyllanthus glaucus	soil	Site_B	4.57	19.9	5.52	1.49	7	39.3	31.55	1.25	19.72	3.8	1.6	25.8	16.125
raw.split.T346	ACACACTG	CTTGGTCATTTAGAGGAAGTAA	Q3	14-2	R4	R4	Betula luminifera_Castanopsis fargesii_Magnolia yuyuanensis_Quercus phillyreoides	Distylium buxifolium_Hydrangea chinensis_ilex chinensis_Phyllanthus glaucus	soil	Site_B	4.65	19.05	8.52	1.61	10.13	67.4	23.47	2.87	11.73	8.25	2	28.6	14.3
raw.split.T347	ACACACTG	CTTGGTCATTTAGAGGAAGTAA	Q3	4-17	R4	R4	Betula luminifera_Castanopsis fargesii_Magnolia yuyuanensis_Quercus phillyreoides	Distylium buxifolium_Hydrangea chinensis_ilex chinensis_Phyllanthus glaucus	soil	Site_B	4.17	17.65	4.3	2.38	6.68	59.27	16.05	3.69	9.44	3.9	1.7	23.6	13.8824
raw.split.T348	ACACACTG	CTTGGTCATTTAGAGGAAGTAA	Q3	15-16	R4	R4	Betula luminifera_Castanopsis fargesii_Magnolia yuyuanensis_Quercus phillyreoides	Distylium buxifolium_Hydrangea chinensis_ilex chinensis_Phyllanthus glaucus	soil	Site_B	4.48	23.46	6.43	1.24	7.67	56.21	36.6	1.54	21.53	6.15	1.7	21.9	12.8824
raw.split.T349	ACACACTG	CTTGGTCATTTAGAGGAAGTAA	Q3	2-6	R4	R4	Betula luminifera_Castanopsis fargesii_Magnolia yuyuanensis_Quercus phillyreoides	Distylium buxifolium_Hydrangea chinensis_ilex chinensis_Phyllanthus glaucus	soil	Site_B	4.78	19.62	7.12	1.48	8.6	29.57	17.6	1.68	9.78	6.65	1.8	21.7	12.0556
raw.split.T350	ACACACTG	CTTGGTCATTTAGAGGAAGTAA	Q3	17-7	R4	R4	Betula luminifera_Castanopsis fargesii_Magnolia yuyuanensis_Quercus phillyreoides	Distylium buxifolium_Hydrangea chinensis_ilex chinensis_Phyllanthus glaucus	soil	Site_B	4.79	19.33	7.82	1.09	8.91	70.67	61.31	1.15	38.32	5.8	1.6	20.8	13
raw.split.T351	ACACACTG	CTTGGTCATTTAGAGGAAGTAA	Q3	2-14	R4	R4	Betula luminifera_Castanopsis fargesii_Magnolia yuyuanensis_Quercus phillyreoides	Distylium buxifolium_Hydrangea chinensis_ilex chinensis_Phyllanthus glaucus	soil	Site_B	4.56	16.28	4.35	0.73	5.08	41.05	36.25	1.13	25.9	3.8	1.4	24.1	17.2143
raw.split.T352	ACACACTG	CTTGGTCATTTAGAGGAAGTAA	Q3	17-13	R4	R4	Betula luminifera_Castanopsis fargesii_Magnolia yuyuanensis_Quercus phillyreoides	Distylium buxifolium_Hydrangea chinensis_ilex chinensis_Phyllanthus glaucus	soil	Site_B	4.51	25.63	6.15	4.1	10.25	123.84	89.08	1.39	59.39	3.65	1.5	22.6	15.0667
raw.split.T353	ACACACTG	CTTGGTCATTTAGAGGAAGTAA	R2	3-3	R4	R2	Betula luminifera_Castanopsis fargesii_Magnolia yuyuanensis_Quercus phillyreoides	Hydrangea chinensis_Viburnum setigerum	soil	Site_B	4.66	22.55	7.32	1.12	8.44	118.53	92.42	1.28	51.34	10.25	1.8	23.6	13.1111
raw.split.T354	ACACACTG	CTTGGTCATTTAGAGGAAGTAA	R2	15-4	R4	R2	Betula luminifera_Castanopsis fargesii_Magnolia yuyuanensis_Quercus phillyreoides	Hydrangea chinensis_Viburnum setigerum	soil	Site_B	4.24	18.48	5.15	2.64	7.79	67.74	47.52	1.43	27.96	9.25	1.7	25	14.7059
raw.split.T355	ACACACTG	CTTGGTCATTTAGAGGAAGTAA	R2	3-16	R4	R2	Betula luminifera_Castanopsis fargesii_Magnolia yuyuanensis_Quercus phillyreoides	Hydrangea chinensis_Viburnum setigerum	soil	Site_B	4.25	19.33	5.58	1.13	6.72	88.38	61.43	1.44	29.25	4.1	2.1	26.4	12.5714
raw.split.T356	ACACACTG	CTTGGTCATTTAGAGGAAGTAA	R2	16-15	R4	R2	Betula luminifera_Castanopsis fargesii_Magnolia yuyuanensis_Quercus phillyreoides	Hydrangea chinensis_Viburnum setigerum	soil	Site_B	4.42	21.65	4.49	0.89	5.38	130.78	63.52	2.06	35.29	4.3	1.8	27.2	15.1111
raw.split.T357	ACACACTG	CTTGGTCATTTAGAGGAAGTAA	R2	2-5	R4	R2	Betula luminifera_Castanopsis fargesii_Magnolia yuyuanensis_Quercus phillyreoides	Hydrangea chinensis_Viburnum setigerum	soil	Site_B	4.75	26.58	5.76	1.1	6.86	87.86	35.5	2.47	20.88	7.45	1.7	28.4	16.7059
raw.split.T358	ACACACTG	CTTGGTCATTTAGAGGAAGTAA	R2	18-5	R4	R2	Betula luminifera_Castanopsis fargesii_Magnolia yuyuanensis_Quercus phillyreoides	Hydrangea chinensis_Viburnum setigerum	soil	Site_B	4.46	18.48	5.43	1.1	6.52	89.53	52.34	1.71	29.08	4.4	1.8	27.5	15.2778
raw.split.T359	ACACACTG	CTTGGTCATTTAGAGGAAGTAA	R2	5-15	R4	R2	Betula luminifera_Castanopsis fargesii_Magnolia yuyuanensis_Quercus phillyreoides	Hydrangea chinensis_Viburnum setigerum	soil	Site_B	4.3	20.19	5.78	1.73	7.51	123.66	52.3	2.36	34.86	5.25	1.5	26.5	17.6667
raw.split.T360	ACACACTG	CTTGGTCATTTAGAGGAAGTAA	R2	14-16	R4	R2	Betula luminifera_Castanopsis fargesii_Magnolia yuyuanensis_Quercus phillyreoides	Hydrangea chinensis_Viburnum setigerum	soil	Site_B	4.2	20.77	4.11	0.67	4.78	46.69	31.01	1.51	20.67	4.4	1.5	26.2	17.4667
raw.split.T361	ACACACTG	CTTGGTCATTTAGAGGAAGTAA	R2	5-7	R4	R2	Betula luminifera_Castanopsis fargesii_Magnolia yuyuanensis_Quercus phillyreoides	Hydrangea chinensis_Viburnum setigerum	soil	Site_B	4.51	22.25	4.76	0.72	5.47	59.81	58.82	1.02	36.76	3.35	1.6	26.7	16.6875
raw.split.T362	ACACACTG	CTTGGTCATTTAGAGGAAGTAA	R2	16-7	R4	R2	Betula luminifera_Castanopsis fargesii_Magnolia yuyuanensis_Quercus phillyreoides	Hydrangea chinensis_Viburnum setigerum	soil	Site_B	4.54	21.07	3.75	0.96	4.71	64.91	34.03	1.91	21.27	7.7	1.6	25.6	16
raw.split.T363	ACACACTG	CTTGGTCATTTAGAGGAAGTAA	R2	5-13	R4	R2	Betula luminifera_Castanopsis fargesii_Magnolia yuyuanensis_Quercus phillyreoides	Hydrangea chinensis_Viburnum setigerum	soil	Site_B	4.12	21.36	3.07	0.98	4.05	34.75	26.23	1.32	20.17	2.7	1.3	25.9	19.9231
raw.split.T364	ACACACTG	CTTGGTCATTTAGAGGAAGTAA	R2	17-13	R4	R2	Betula luminifera_Castanopsis fargesii_Magnolia yuyuanensis_Quercus phillyreoides	Hydrangea chinensis_Viburnum setigerum	soil	Site_B	4.48	25.31	4.67	1.36	6.03	44.78	30.26	1.48	13.75	4.7	2.2	27.5	12.5
raw.split.T365	ACACACTG	CTTGGTCATTTAGAGGAAGTAA	R2	6-4	R4	R2	Betula luminifera_Castanopsis fargesii_Magnolia yuyuanensis_Quercus phillyreoides	Hydrangea chinensis_Viburnum setigerum	soil	Site_B	4.67	21.07	3.62	1.08	4.7	56.98	46.87	1.22	33.48	3.55	1.4	27.1	19.3571
raw.split.T366	ACACACTG	CTTGGTCATTTAGAGGAAGTAA	R2	14-6	R4	R2	Betula luminifera_Castanopsis fargesii_Magnolia yuyuanensis_Quercus phillyreoides	Hydrangea chinensis_Viburnum setigerum	soil	Site_B	4.55	22.25	4.59	0.91	5.5	58.7	36.36	1.61	21.39	6.6	1.7	25.9	15.2353
raw.split.T367	ACACACTG	CTTGGTCATTTAGAGGAAGTAA	R2	8-17	R4	R2	Betula luminifera_Castanopsis fargesii_Magnolia yuyuanensis_Quercus phillyreoides	Hydrangea chinensis_Viburnum setigerum	soil	Site_B	4.3	24.38	3.86	0.93	4.79	37.67	27.42	1.37	19.58	3.25	1.4	27.2	19.4286
raw.split.T368	ACACACTG	CTTGGTCATTTAGAGGAAGTAA	R2	14-14	R4	R2	Betula luminifera_Castanopsis fargesii_Magnolia yuyuanensis_Quercus phillyreoides	Hydrangea chinensis_Viburnum setigerum	soil	Site_B	4.44	22.55	4.12	0.97	5.09	67.11	44.78	1.5	27.99	7.4	1.6	26.2	16.375
raw.split.T369	ACACACTG	CTTGGTCATTTAGAGGAAGTAA	R3	2-2	R4	R0	Betula luminifera_Castanopsis fargesii_Magnolia yuyuanensis_Quercus phillyreoides		soil	Site_B	4.65	10.38	2.84	0.57	3.41	63.84	21.06	3.03	16.2	3.9	1.3	24.8	19.0769
raw.split.T370	ACACACTG	CTTGGTCATTTAGAGGAAGTAA	R3	17-3	R4	R0	Betula luminifera_Castanopsis fargesii_Magnolia yuyuanensis_Quercus phillyreoides		soil	Site_B	4.62	16.55	5.02	0.94	5.96	47.36	60.11	0.79	33.4	5.3	1.8	26.2	14.5556
raw.split.T371	ACACACTG	CTTGGTCATTTAGAGGAAGTAA	R3	2-15	R4	R0	Betula luminifera_Castanopsis fargesii_Magnolia yuyuanensis_Quercus phillyreoides		soil	Site_B	4.87	21.65	3.44	0.59	4.03	57.74	47.86	1.21	23.93	13.15	2	25.9	12.95
raw.split.T372	ACACACTG	CTTGGTCATTTAGAGGAAGTAA	R3	17-15	R4	R0	Betula luminifera_Castanopsis fargesii_Magnolia yuyuanensis_Quercus phillyreoides		soil	Site_B	4.45	24.07	4.63	1.17	5.79	200.18	146.29	1.37	121.91	7.25	1.2	26.4	22
raw.split.T373	ACACACTG	CTTGGTCATTTAGAGGAAGTAA	R3	3-4	R4	R0	Betula luminifera_Castanopsis fargesii_Magnolia yuyuanensis_Quercus phillyreoides		soil	Site_B	4.64	12.11	2.85	0.49	3.34	51.44	46.69	1.1	33.35	3.35	1.4	25.7	18.3571
raw.split.T374	ACACACTG	CTTGGTCATTTAGAGGAAGTAA	R3	15-4	R4	R0	Betula luminifera_Castanopsis fargesii_Magnolia yuyuanensis_Quercus phillyreoides		soil	Site_B	4.65	21.95	9.08	1.29	10.37	28.32	23.75	1.19	11.88	7.95	2	26	13
raw.split.T375	ACACACTG	CTTGGTCATTTAGAGGAAGTAA	R3	3-12	R4	R0	Betula luminifera_Castanopsis fargesii_Magnolia yuyuanensis_Quercus phillyreoides		soil	Site_B	4.7	17.65	4.32	1.75	6.06	23.24	10.84	2.14	7.22	5.85	1.5	28.2	18.8
raw.split.T376	ACACACTG	CTTGGTCATTTAGAGGAAGTAA	R3	17-12	R4	R0	Betula luminifera_Castanopsis fargesii_Magnolia yuyuanensis_Quercus phillyreoides		soil	Site_B	4.66	17.65	4.19	0.84	5.04	53.14	41.9	1.27	24.64	6.3	1.7	26.9	15.8235
raw.split.T377	ACACACTG	CTTGGTCATTTAGAGGAAGTAA	R3	5-4	R4	R0	Betula luminifera_Castanopsis fargesii_Magnolia yuyuanensis_Quercus phillyreoides		soil	Site_B	4.49	14.68	3.25	0.46	3.71	124.82	88.62	1.41	59.08	9.95	1.5	26.6	17.7333
raw.split.T378	ACACACTG	CTTGGTCATTTAGAGGAAGTAA	R3	16-6	R4	R0	Betula luminifera_Castanopsis fargesii_Magnolia yuyuanensis_Quercus phillyreoides		soil	Site_B	4.78	20.48	4.73	0.8	5.54	57.89	29.81	1.94	16.56	11.5	1.8	26.3	14.6111
raw.split.T379	ACACACTG	CTTGGTCATTTAGAGGAAGTAA	R3	4-16	R4	R0	Betula luminifera_Castanopsis fargesii_Magnolia yuyuanensis_Quercus phillyreoides		soil	Site_B	4.84	22.25	3.99	0.68	4.67	70.76	36.81	1.92	24.54	5.2	1.5	26.5	17.6667
raw.split.T380	ACACACTG	CTTGGTCATTTAGAGGAAGTAA	R3	15-12	R4	R0	Betula luminifera_Castanopsis fargesii_Magnolia yuyuanensis_Quercus phillyreoides		soil	Site_B	4.59	23.46	6.71	1.54	8.25	102.5	53.59	1.91	29.77	10.1	1.8	26.1	14.5
raw.split.T381	ACACACTG	CTTGGTCATTTAGAGGAAGTAA	R3	4-6	R4	R0	Betula luminifera_Castanopsis fargesii_Magnolia yuyuanensis_Quercus phillyreoides		soil	Site_B	4.57	16.82	4.99	1.66	6.65	38.29	31.79	1.2	17.66	5.4	1.8	27.3	15.1667
raw.split.T382	ACACACTG	CTTGGTCATTTAGAGGAAGTAA	R3	13-6	R4	R0	Betula luminifera_Castanopsis fargesii_Magnolia yuyuanensis_Quercus phillyreoides		soil	Site_B	4.68	19.62	4.71	0.85	5.56	122.83	69.43	1.77	38.57	9.3	1.8	27.9	15.5
raw.split.T383	ACACACTG	CTTGGTCATTTAGAGGAAGTAA	R3	6-16	R4	R0	Betula luminifera_Castanopsis fargesii_Magnolia yuyuanensis_Quercus phillyreoides		soil	Site_B	4.74	24.38	4.78	0.73	5.51	56.58	29.49	1.92	17.35	13.05	1.7	26.1	15.3529
raw.split.T384	ACACACTG	CTTGGTCATTTAGAGGAAGTAA	R3	13-15	R4	R0	Betula luminifera_Castanopsis fargesii_Magnolia yuyuanensis_Quercus phillyreoides		soil	Site_B	4.58	19.05	4.32	1.31	5.63	34.04	16.01	2.13	10	8.1	1.6	27.3	17.0625
