# Supplementary material for: Tree and shrub richness modifies subtropical tree productivity by regulating the diversity and community composition of soil bacteria and archaea
Source: Microbiome. 2023 Nov 23;11:261. doi: 10.1186/s40168-023-01676-x (PMC10666335; doi:10.1186/s40168-023-01676-x)
Supplement: Supplementary file 13 — Additional file 12: Table S2. The linear mixed effect model summaries for main effects of tree and shrub species richness on the community structure of bacteria and archaea, respectively for ectomycorrhizal fungi-colonized trees (EcM) and arbuscular fungi-colonized trees (AM). [file 40168_2023_1676_MOESM12_ESM.xlsx]

## Sheet: Sheet1
	AM_tree Bacterial community			EcM_tree Bacterial community			AM_tree Archaeal community			EcM_tree Archaeal community
	df	F	p value	df	F	p value	df	F	p value	df	F	p value
Tree Richness (TR)	2	3.065	0.001	2	3.1705	0.001	2	0.96292	0.597	2	0.81077	0.979
Shrub Richness (SR)	3	1.1093	0.142	3	1.3352	0.002	3	1.1022	0.106	3	0.76646	1
Interaction (TR*SR)	6	1.327	0.001	6	1.3956	0.001	6	0.87689	0.99	6	0.95167	0.79
