# Supplementary material for: Tree and shrub richness modifies subtropical tree productivity by regulating the diversity and community composition of soil bacteria and archaea
Source: Microbiome. 2023 Nov 23;11:261. doi: 10.1186/s40168-023-01676-x (PMC10666335; doi:10.1186/s40168-023-01676-x)
Supplement: Supplementary file 15 — Additional file 14: Table S4. The specific and shared amplicon sequence variants (ASVs) among the three levels of tree species richness. [file 40168_2023_1676_MOESM14_ESM.xlsx]

## Sheet: BacR1R2R4
group1	group2	group3	name	selected	shared name
Acidobacteria	ASV	1-1-1	ASV70402	FALSE	ASV70402
Acidobacteria	ASV	1-1-1	ASV69128	FALSE	ASV69128
Acidobacteria	ASV	1-1-1	ASV69119	FALSE	ASV69119
Acidobacteria	ASV	1-1-1	ASV68818	FALSE	ASV68818
Acidobacteria	ASV	1-1-1	ASV68725	FALSE	ASV68725
Acidobacteria	ASV	1-1-1	ASV67434	FALSE	ASV67434
Acidobacteria	ASV	1-1-1	ASV67415	FALSE	ASV67415
Acidobacteria	ASV	1-1-1	ASV67105	FALSE	ASV67105
Acidobacteria	ASV	1-1-1	ASV63696	FALSE	ASV63696
Acidobacteria	ASV	1-1-1	ASV63631	FALSE	ASV63631
Acidobacteria	ASV	1-1-1	ASV63579	FALSE	ASV63579
Acidobacteria	ASV	1-1-1	ASV63372	FALSE	ASV63372
Acidobacteria	ASV	1-1-1	ASV62000	FALSE	ASV62000
Unassigned	ASV	1-1-1	ASV61728	FALSE	ASV61728
Acidobacteria	ASV	1-1-1	ASV61581	FALSE	ASV61581
Acidobacteria	ASV	1-1-1	ASV59993	FALSE	ASV59993
Unassigned	ASV	1-1-1	ASV59788	FALSE	ASV59788
Acidobacteria	ASV	1-1-1	ASV59501	FALSE	ASV59501
Acidobacteria	ASV	1-1-1	ASV58058	FALSE	ASV58058
Acidobacteria	ASV	1-1-1	ASV57858	FALSE	ASV57858
Acidobacteria	ASV	1-1-1	ASV57715	FALSE	ASV57715
Acidobacteria	ASV	1-1-1	ASV56169	FALSE	ASV56169
Acidobacteria	ASV	1-1-1	ASV56168	FALSE	ASV56168
Verrucomicrobia	ASV	1-1-1	ASV55402	FALSE	ASV55402
Verrucomicrobia	ASV	1-1-1	ASV52680	FALSE	ASV52680
Acidobacteria	ASV	1-1-1	ASV52661	FALSE	ASV52661
Firmicutes	ASV	1-1-1	ASV52656	FALSE	ASV52656
Verrucomicrobia	ASV	1-1-1	ASV52383	FALSE	ASV52383
Verrucomicrobia	ASV	1-1-1	ASV51608	FALSE	ASV51608
Verrucomicrobia	ASV	1-1-1	ASV50977	FALSE	ASV50977
Acidobacteria	ASV	1-1-1	ASV50881	FALSE	ASV50881
Acidobacteria	ASV	1-1-1	ASV50880	FALSE	ASV50880
Firmicutes	ASV	1-1-1	ASV50821	FALSE	ASV50821
Verrucomicrobia	ASV	1-1-1	ASV50364	FALSE	ASV50364
Acidobacteria	ASV	1-1-1	ASV49449	FALSE	ASV49449
Acidobacteria	ASV	1-1-1	ASV49416	FALSE	ASV49416
Unassigned	ASV	1-1-1	ASV49379	FALSE	ASV49379
Proteobacteria	ASV	1-1-1	ASV49349	FALSE	ASV49349
Acidobacteria	ASV	1-1-1	ASV49275	FALSE	ASV49275
Proteobacteria	ASV	1-1-1	ASV47973	FALSE	ASV47973
Acidobacteria	ASV	1-1-1	ASV47795	FALSE	ASV47795
Acidobacteria	ASV	1-1-1	ASV47020	FALSE	ASV47020
Unassigned	ASV	1-1-1	ASV46822	FALSE	ASV46822
Verrucomicrobia	ASV	1-1-1	ASV46654	FALSE	ASV46654
Acidobacteria	ASV	1-1-1	ASV46485	FALSE	ASV46485
Acidobacteria	ASV	1-1-1	ASV46331	FALSE	ASV46331
Proteobacteria	ASV	1-1-1	ASV46271	FALSE	ASV46271
Unassigned	ASV	1-1-1	ASV46233	FALSE	ASV46233
Acidobacteria	ASV	1-1-1	ASV45681	FALSE	ASV45681
Unassigned	ASV	1-1-1	ASV44974	FALSE	ASV44974
Verrucomicrobia	ASV	1-1-1	ASV44738	FALSE	ASV44738
Acidobacteria	ASV	1-1-1	ASV43713	FALSE	ASV43713
Unassigned	ASV	1-1-1	ASV43452	FALSE	ASV43452
Acidobacteria	ASV	1-1-1	ASV43397	FALSE	ASV43397
Unassigned	ASV	1-1-1	ASV43376	FALSE	ASV43376
Unassigned	ASV	1-1-1	ASV42109	FALSE	ASV42109
Proteobacteria	ASV	1-1-1	ASV42090	FALSE	ASV42090
Unassigned	ASV	1-1-1	ASV42073	FALSE	ASV42073
Unassigned	ASV	1-1-1	ASV41445	FALSE	ASV41445
Unassigned	ASV	1-1-1	ASV41304	FALSE	ASV41304
Unassigned	ASV	1-1-1	ASV41222	FALSE	ASV41222
Verrucomicrobia	ASV	1-1-1	ASV40871	FALSE	ASV40871
Chloroflexi	ASV	1-1-1	ASV40828	FALSE	ASV40828
Proteobacteria	ASV	1-1-1	ASV40151	FALSE	ASV40151
Acidobacteria	ASV	1-1-1	ASV39678	FALSE	ASV39678
Gemmatimonadetes	ASV	1-1-1	ASV39652	FALSE	ASV39652
Unassigned	ASV	1-1-1	ASV39645	FALSE	ASV39645
Verrucomicrobia	ASV	1-1-1	ASV39561	FALSE	ASV39561
Unassigned	ASV	1-1-1	ASV39274	FALSE	ASV39274
Unassigned	ASV	1-1-1	ASV38682	FALSE	ASV38682
Acidobacteria	ASV	1-1-1	ASV38457	FALSE	ASV38457
Verrucomicrobia	ASV	1-1-1	ASV38442	FALSE	ASV38442
Unassigned	ASV	1-1-1	ASV38439	FALSE	ASV38439
Unassigned	ASV	1-1-1	ASV38424	FALSE	ASV38424
Unassigned	ASV	1-1-1	ASV37339	FALSE	ASV37339
Proteobacteria	ASV	1-1-1	ASV36688	FALSE	ASV36688
Armatimonadetes	ASV	1-1-1	ASV36498	FALSE	ASV36498
Acidobacteria	ASV	1-1-1	ASV36336	FALSE	ASV36336
Proteobacteria	ASV	1-1-1	ASV36275	FALSE	ASV36275
Chloroflexi	ASV	1-1-1	ASV36256	FALSE	ASV36256
Acidobacteria	ASV	1-1-1	ASV36255	FALSE	ASV36255
Acidobacteria	ASV	1-1-1	ASV36229	FALSE	ASV36229
Chloroflexi	ASV	1-1-1	ASV35821	FALSE	ASV35821
Bacteroidetes	ASV	1-1-1	ASV35284	FALSE	ASV35284
Proteobacteria	ASV	1-1-1	ASV35263	FALSE	ASV35263
Unassigned	ASV	1-1-1	ASV35164	FALSE	ASV35164
Unassigned	ASV	1-1-1	ASV35141	FALSE	ASV35141
Unassigned	ASV	1-1-1	ASV35108	FALSE	ASV35108
Acidobacteria	ASV	1-1-1	ASV35092	FALSE	ASV35092
Acidobacteria	ASV	1-1-1	ASV34571	FALSE	ASV34571
Bacteroidetes	ASV	1-1-1	ASV34494	FALSE	ASV34494
Proteobacteria	ASV	1-1-1	ASV34342	FALSE	ASV34342
Acidobacteria	ASV	1-1-1	ASV34125	FALSE	ASV34125
Acidobacteria	ASV	1-1-1	ASV34116	FALSE	ASV34116
Unassigned	ASV	1-1-1	ASV34084	FALSE	ASV34084
Chloroflexi	ASV	1-1-1	ASV33786	FALSE	ASV33786
Chloroflexi	ASV	1-1-1	ASV33293	FALSE	ASV33293
Unassigned	ASV	1-1-1	ASV33274	FALSE	ASV33274
Acidobacteria	ASV	1-1-1	ASV33153	FALSE	ASV33153
Bacteroidetes	ASV	1-1-1	ASV33152	FALSE	ASV33152
Actinobacteria	ASV	1-1-1	ASV33138	FALSE	ASV33138
Unassigned	ASV	1-1-1	ASV32245	FALSE	ASV32245
Unassigned	ASV	1-1-1	ASV32231	FALSE	ASV32231
Tenericutes	ASV	1-1-1	ASV31826	FALSE	ASV31826
Verrucomicrobia	ASV	1-1-1	ASV31514	FALSE	ASV31514
Unassigned	ASV	1-1-1	ASV31508	FALSE	ASV31508
Unassigned	ASV	1-1-1	ASV31472	FALSE	ASV31472
Gemmatimonadetes	ASV	1-1-1	ASV31443	FALSE	ASV31443
Verrucomicrobia	ASV	1-1-1	ASV31354	FALSE	ASV31354
Verrucomicrobia	ASV	1-1-1	ASV31345	FALSE	ASV31345
Proteobacteria	ASV	1-1-1	ASV30753	FALSE	ASV30753
Acidobacteria	ASV	1-1-1	ASV30586	FALSE	ASV30586
Acidobacteria	ASV	1-1-1	ASV30391	FALSE	ASV30391
Acidobacteria	ASV	1-1-1	ASV30172	FALSE	ASV30172
WPS-2	ASV	1-1-1	ASV29912	FALSE	ASV29912
Bacteroidetes	ASV	1-1-1	ASV29864	FALSE	ASV29864
Proteobacteria	ASV	1-1-1	ASV29830	FALSE	ASV29830
Verrucomicrobia	ASV	1-1-1	ASV29777	FALSE	ASV29777
Proteobacteria	ASV	1-1-1	ASV29271	FALSE	ASV29271
Acidobacteria	ASV	1-1-1	ASV29264	FALSE	ASV29264
Unassigned	ASV	1-1-1	ASV29263	FALSE	ASV29263
Bacteroidetes	ASV	1-1-1	ASV29246	FALSE	ASV29246
Proteobacteria	ASV	1-1-1	ASV28977	FALSE	ASV28977
Verrucomicrobia	ASV	1-1-1	ASV28922	FALSE	ASV28922
Verrucomicrobia	ASV	1-1-1	ASV28436	FALSE	ASV28436
Unassigned	ASV	1-1-1	ASV28262	FALSE	ASV28262
Proteobacteria	ASV	1-1-1	ASV28229	FALSE	ASV28229
Acidobacteria	ASV	1-1-1	ASV28218	FALSE	ASV28218
Proteobacteria	ASV	1-1-1	ASV28188	FALSE	ASV28188
Acidobacteria	ASV	1-1-1	ASV28180	FALSE	ASV28180
Proteobacteria	ASV	1-1-1	ASV27753	FALSE	ASV27753
Gemmatimonadetes	ASV	1-1-1	ASV27711	FALSE	ASV27711
Armatimonadetes	ASV	1-1-1	ASV27590	FALSE	ASV27590
Verrucomicrobia	ASV	1-1-1	ASV27566	FALSE	ASV27566
Actinobacteria	ASV	1-1-1	ASV27547	FALSE	ASV27547
Proteobacteria	ASV	1-1-1	ASV27526	FALSE	ASV27526
Unassigned	ASV	1-1-1	ASV27498	FALSE	ASV27498
Proteobacteria	ASV	1-1-1	ASV27489	FALSE	ASV27489
Verrucomicrobia	ASV	1-1-1	ASV27472	FALSE	ASV27472
Verrucomicrobia	ASV	1-1-1	ASV27471	FALSE	ASV27471
Acidobacteria	ASV	1-1-1	ASV27452	FALSE	ASV27452
Verrucomicrobia	ASV	1-1-1	ASV26939	FALSE	ASV26939
Tenericutes	ASV	1-1-1	ASV26876	FALSE	ASV26876
Firmicutes	ASV	1-1-1	ASV26866	FALSE	ASV26866
Acidobacteria	ASV	1-1-1	ASV26827	FALSE	ASV26827
Unassigned	ASV	1-1-1	ASV26820	FALSE	ASV26820
Unassigned	ASV	1-1-1	ASV26780	FALSE	ASV26780
Bacteroidetes	ASV	1-1-1	ASV26773	FALSE	ASV26773
Acidobacteria	ASV	1-1-1	ASV26772	FALSE	ASV26772
Verrucomicrobia	ASV	1-1-1	ASV26750	FALSE	ASV26750
Acidobacteria	ASV	1-1-1	ASV26731	FALSE	ASV26731
Acidobacteria	ASV	1-1-1	ASV26710	FALSE	ASV26710
Acidobacteria	ASV	1-1-1	ASV26526	FALSE	ASV26526
Chloroflexi	ASV	1-1-1	ASV26239	FALSE	ASV26239
Proteobacteria	ASV	1-1-1	ASV26204	FALSE	ASV26204
Acidobacteria	ASV	1-1-1	ASV26176	FALSE	ASV26176
Bacteroidetes	ASV	1-1-1	ASV26165	FALSE	ASV26165
Acidobacteria	ASV	1-1-1	ASV26151	FALSE	ASV26151
Actinobacteria	ASV	1-1-1	ASV26127	FALSE	ASV26127
Unassigned	ASV	1-1-1	ASV26124	FALSE	ASV26124
Verrucomicrobia	ASV	1-1-1	ASV26098	FALSE	ASV26098
Acidobacteria	ASV	1-1-1	ASV26096	FALSE	ASV26096
WPS-2	ASV	1-1-1	ASV26076	FALSE	ASV26076
Acidobacteria	ASV	1-1-1	ASV25588	FALSE	ASV25588
Acidobacteria	ASV	1-1-1	ASV25509	FALSE	ASV25509
Proteobacteria	ASV	1-1-1	ASV25462	FALSE	ASV25462
Unassigned	ASV	1-1-1	ASV25454	FALSE	ASV25454
Firmicutes	ASV	1-1-1	ASV25448	FALSE	ASV25448
Proteobacteria	ASV	1-1-1	ASV25428	FALSE	ASV25428
Acidobacteria	ASV	1-1-1	ASV25404	FALSE	ASV25404
Verrucomicrobia	ASV	1-1-1	ASV25401	FALSE	ASV25401
Proteobacteria	ASV	1-1-1	ASV25064	FALSE	ASV25064
Verrucomicrobia	ASV	1-1-1	ASV24967	FALSE	ASV24967
Unassigned	ASV	1-1-1	ASV24949	FALSE	ASV24949
Verrucomicrobia	ASV	1-1-1	ASV24940	FALSE	ASV24940
Unassigned	ASV	1-1-1	ASV24901	FALSE	ASV24901
Verrucomicrobia	ASV	1-1-1	ASV24779	FALSE	ASV24779
Acidobacteria	ASV	1-1-1	ASV24394	FALSE	ASV24394
Chloroflexi	ASV	1-1-1	ASV24353	FALSE	ASV24353
Acidobacteria	ASV	1-1-1	ASV24193	FALSE	ASV24193
Verrucomicrobia	ASV	1-1-1	ASV24163	FALSE	ASV24163
Verrucomicrobia	ASV	1-1-1	ASV24160	FALSE	ASV24160
Verrucomicrobia	ASV	1-1-1	ASV24133	FALSE	ASV24133
Verrucomicrobia	ASV	1-1-1	ASV24118	FALSE	ASV24118
Proteobacteria	ASV	1-1-1	ASV23707	FALSE	ASV23707
Acidobacteria	ASV	1-1-1	ASV23668	FALSE	ASV23668
Acidobacteria	ASV	1-1-1	ASV23667	FALSE	ASV23667
Verrucomicrobia	ASV	1-1-1	ASV23662	FALSE	ASV23662
Proteobacteria	ASV	1-1-1	ASV23623	FALSE	ASV23623
Proteobacteria	ASV	1-1-1	ASV23519	FALSE	ASV23519
Proteobacteria	ASV	1-1-1	ASV23403	FALSE	ASV23403
Verrucomicrobia	ASV	1-1-1	ASV23238	FALSE	ASV23238
Proteobacteria	ASV	1-1-1	ASV23203	FALSE	ASV23203
Chloroflexi	ASV	1-1-1	ASV23155	FALSE	ASV23155
Acidobacteria	ASV	1-1-1	ASV23035	FALSE	ASV23035
Verrucomicrobia	ASV	1-1-1	ASV22979	FALSE	ASV22979
Verrucomicrobia	ASV	1-1-1	ASV22969	FALSE	ASV22969
Acidobacteria	ASV	1-1-1	ASV22968	FALSE	ASV22968
Proteobacteria	ASV	1-1-1	ASV22967	FALSE	ASV22967
WPS-2	ASV	1-1-1	ASV22936	FALSE	ASV22936
Gemmatimonadetes	ASV	1-1-1	ASV22935	FALSE	ASV22935
Unassigned	ASV	1-1-1	ASV22900	FALSE	ASV22900
Proteobacteria	ASV	1-1-1	ASV22520	FALSE	ASV22520
Unassigned	ASV	1-1-1	ASV22475	FALSE	ASV22475
Proteobacteria	ASV	1-1-1	ASV22448	FALSE	ASV22448
Chloroflexi	ASV	1-1-1	ASV22405	FALSE	ASV22405
Acidobacteria	ASV	1-1-1	ASV22374	FALSE	ASV22374
Verrucomicrobia	ASV	1-1-1	ASV22128	FALSE	ASV22128
Chloroflexi	ASV	1-1-1	ASV21991	FALSE	ASV21991
Proteobacteria	ASV	1-1-1	ASV21976	FALSE	ASV21976
Bacteroidetes	ASV	1-1-1	ASV21961	FALSE	ASV21961
Chloroflexi	ASV	1-1-1	ASV21949	FALSE	ASV21949
Acidobacteria	ASV	1-1-1	ASV21948	FALSE	ASV21948
Acidobacteria	ASV	1-1-1	ASV21830	FALSE	ASV21830
Verrucomicrobia	ASV	1-1-1	ASV21825	FALSE	ASV21825
Chloroflexi	ASV	1-1-1	ASV21567	FALSE	ASV21567
Proteobacteria	ASV	1-1-1	ASV21472	FALSE	ASV21472
Acidobacteria	ASV	1-1-1	ASV21429	FALSE	ASV21429
Acidobacteria	ASV	1-1-1	ASV21427	FALSE	ASV21427
Proteobacteria	ASV	1-1-1	ASV21419	FALSE	ASV21419
Acidobacteria	ASV	1-1-1	ASV21404	FALSE	ASV21404
Unassigned	ASV	1-1-1	ASV21401	FALSE	ASV21401
Acidobacteria	ASV	1-1-1	ASV21387	FALSE	ASV21387
Unassigned	ASV	1-1-1	ASV21386	FALSE	ASV21386
Acidobacteria	ASV	1-1-1	ASV21382	FALSE	ASV21382
Acidobacteria	ASV	1-1-1	ASV21372	FALSE	ASV21372
Chloroflexi	ASV	1-1-1	ASV21366	FALSE	ASV21366
Proteobacteria	ASV	1-1-1	ASV20993	FALSE	ASV20993
Proteobacteria	ASV	1-1-1	ASV20988	FALSE	ASV20988
Acidobacteria	ASV	1-1-1	ASV20971	FALSE	ASV20971
Proteobacteria	ASV	1-1-1	ASV20940	FALSE	ASV20940
Unassigned	ASV	1-1-1	ASV20939	FALSE	ASV20939
Acidobacteria	ASV	1-1-1	ASV20924	FALSE	ASV20924
Acidobacteria	ASV	1-1-1	ASV20899	FALSE	ASV20899
Gemmatimonadetes	ASV	1-1-1	ASV20881	FALSE	ASV20881
Verrucomicrobia	ASV	1-1-1	ASV20880	FALSE	ASV20880
Proteobacteria	ASV	1-1-1	ASV20869	FALSE	ASV20869
Unassigned	ASV	1-1-1	ASV20868	FALSE	ASV20868
Unassigned	ASV	1-1-1	ASV20857	FALSE	ASV20857
Verrucomicrobia	ASV	1-1-1	ASV20852	FALSE	ASV20852
Tenericutes	ASV	1-1-1	ASV20849	FALSE	ASV20849
Acidobacteria	ASV	1-1-1	ASV20822	FALSE	ASV20822
Verrucomicrobia	ASV	1-1-1	ASV20820	FALSE	ASV20820
Verrucomicrobia	ASV	1-1-1	ASV20621	FALSE	ASV20621
Proteobacteria	ASV	1-1-1	ASV20540	FALSE	ASV20540
Proteobacteria	ASV	1-1-1	ASV20488	FALSE	ASV20488
Bacteroidetes	ASV	1-1-1	ASV20439	FALSE	ASV20439
Gemmatimonadetes	ASV	1-1-1	ASV20393	FALSE	ASV20393
Unassigned	ASV	1-1-1	ASV20359	FALSE	ASV20359
Gemmatimonadetes	ASV	1-1-1	ASV20352	FALSE	ASV20352
Cyanobacteria	ASV	1-1-1	ASV20078	FALSE	ASV20078
Proteobacteria	ASV	1-1-1	ASV19980	FALSE	ASV19980
Bacteroidetes	ASV	1-1-1	ASV19977	FALSE	ASV19977
Unassigned	ASV	1-1-1	ASV19913	FALSE	ASV19913
Verrucomicrobia	ASV	1-1-1	ASV19905	FALSE	ASV19905
Unassigned	ASV	1-1-1	ASV19898	FALSE	ASV19898
Unassigned	ASV	1-1-1	ASV19615	FALSE	ASV19615
Actinobacteria	ASV	1-1-1	ASV19550	FALSE	ASV19550
Unassigned	ASV	1-1-1	ASV19455	FALSE	ASV19455
Bacteroidetes	ASV	1-1-1	ASV19453	FALSE	ASV19453
Proteobacteria	ASV	1-1-1	ASV19443	FALSE	ASV19443
Verrucomicrobia	ASV	1-1-1	ASV19428	FALSE	ASV19428
Acidobacteria	ASV	1-1-1	ASV19224	FALSE	ASV19224
Proteobacteria	ASV	1-1-1	ASV19083	FALSE	ASV19083
Chloroflexi	ASV	1-1-1	ASV19059	FALSE	ASV19059
Acidobacteria	ASV	1-1-1	ASV19037	FALSE	ASV19037
Gemmatimonadetes	ASV	1-1-1	ASV18829	FALSE	ASV18829
Verrucomicrobia	ASV	1-1-1	ASV18815	FALSE	ASV18815
Proteobacteria	ASV	1-1-1	ASV18800	FALSE	ASV18800
Acidobacteria	ASV	1-1-1	ASV18740	FALSE	ASV18740
WPS-2	ASV	1-1-1	ASV18711	FALSE	ASV18711
Acidobacteria	ASV	1-1-1	ASV18699	FALSE	ASV18699
Verrucomicrobia	ASV	1-1-1	ASV18594	FALSE	ASV18594
Verrucomicrobia	ASV	1-1-1	ASV18451	FALSE	ASV18451
Chloroflexi	ASV	1-1-1	ASV18368	FALSE	ASV18368
Verrucomicrobia	ASV	1-1-1	ASV18279	FALSE	ASV18279
Proteobacteria	ASV	1-1-1	ASV18265	FALSE	ASV18265
Acidobacteria	ASV	1-1-1	ASV18192	FALSE	ASV18192
Bacteroidetes	ASV	1-1-1	ASV18173	FALSE	ASV18173
Acidobacteria	ASV	1-1-1	ASV18000	FALSE	ASV18000
Chloroflexi	ASV	1-1-1	ASV17807	FALSE	ASV17807
Acidobacteria	ASV	1-1-1	ASV17790	FALSE	ASV17790
Verrucomicrobia	ASV	1-1-1	ASV17693	FALSE	ASV17693
Unassigned	ASV	1-1-1	ASV17656	FALSE	ASV17656
WPS-2	ASV	1-1-1	ASV17509	FALSE	ASV17509
Unassigned	ASV	1-1-1	ASV17481	FALSE	ASV17481
Verrucomicrobia	ASV	1-1-1	ASV17478	FALSE	ASV17478
Acidobacteria	ASV	1-1-1	ASV17460	FALSE	ASV17460
Unassigned	ASV	1-1-1	ASV17458	FALSE	ASV17458
Verrucomicrobia	ASV	1-1-1	ASV17443	FALSE	ASV17443
Proteobacteria	ASV	1-1-1	ASV17417	FALSE	ASV17417
Unassigned	ASV	1-1-1	ASV17414	FALSE	ASV17414
Unassigned	ASV	1-1-1	ASV17395	FALSE	ASV17395
Verrucomicrobia	ASV	1-1-1	ASV17391	FALSE	ASV17391
Unassigned	ASV	1-1-1	ASV17386	FALSE	ASV17386
Proteobacteria	ASV	1-1-1	ASV17380	FALSE	ASV17380
Verrucomicrobia	ASV	1-1-1	ASV17379	FALSE	ASV17379
Verrucomicrobia	ASV	1-1-1	ASV17378	FALSE	ASV17378
Acidobacteria	ASV	1-1-1	ASV17104	FALSE	ASV17104
Acidobacteria	ASV	1-1-1	ASV17078	FALSE	ASV17078
Proteobacteria	ASV	1-1-1	ASV17053	FALSE	ASV17053
Verrucomicrobia	ASV	1-1-1	ASV17045	FALSE	ASV17045
Acidobacteria	ASV	1-1-1	ASV17033	FALSE	ASV17033
Chloroflexi	ASV	1-1-1	ASV17032	FALSE	ASV17032
Acidobacteria	ASV	1-1-1	ASV17007	FALSE	ASV17007
Proteobacteria	ASV	1-1-1	ASV17000	FALSE	ASV17000
Chloroflexi	ASV	1-1-1	ASV16832	FALSE	ASV16832
Acidobacteria	ASV	1-1-1	ASV16819	FALSE	ASV16819
Verrucomicrobia	ASV	1-1-1	ASV16755	FALSE	ASV16755
Chloroflexi	ASV	1-1-1	ASV16732	FALSE	ASV16732
Chloroflexi	ASV	1-1-1	ASV16710	FALSE	ASV16710
Proteobacteria	ASV	1-1-1	ASV16692	FALSE	ASV16692
Verrucomicrobia	ASV	1-1-1	ASV16688	FALSE	ASV16688
Chloroflexi	ASV	1-1-1	ASV16682	FALSE	ASV16682
Unassigned	ASV	1-1-1	ASV16656	FALSE	ASV16656
Acidobacteria	ASV	1-1-1	ASV16646	FALSE	ASV16646
Acidobacteria	ASV	1-1-1	ASV16637	FALSE	ASV16637
Acidobacteria	ASV	1-1-1	ASV16445	FALSE	ASV16445
Acidobacteria	ASV	1-1-1	ASV16423	FALSE	ASV16423
Chloroflexi	ASV	1-1-1	ASV16402	FALSE	ASV16402
Acidobacteria	ASV	1-1-1	ASV16395	FALSE	ASV16395
Chloroflexi	ASV	1-1-1	ASV16389	FALSE	ASV16389
Acidobacteria	ASV	1-1-1	ASV16383	FALSE	ASV16383
Acidobacteria	ASV	1-1-1	ASV16382	FALSE	ASV16382
Proteobacteria	ASV	1-1-1	ASV16364	FALSE	ASV16364
Bacteroidetes	ASV	1-1-1	ASV16345	FALSE	ASV16345
Chloroflexi	ASV	1-1-1	ASV16115	FALSE	ASV16115
Chloroflexi	ASV	1-1-1	ASV16092	FALSE	ASV16092
Gemmatimonadetes	ASV	1-1-1	ASV16053	FALSE	ASV16053
Acidobacteria	ASV	1-1-1	ASV16014	FALSE	ASV16014
Unassigned	ASV	1-1-1	ASV16012	FALSE	ASV16012
Proteobacteria	ASV	1-1-1	ASV16004	FALSE	ASV16004
Chloroflexi	ASV	1-1-1	ASV16003	FALSE	ASV16003
Proteobacteria	ASV	1-1-1	ASV15992	FALSE	ASV15992
Unassigned	ASV	1-1-1	ASV15987	FALSE	ASV15987
Acidobacteria	ASV	1-1-1	ASV15669	FALSE	ASV15669
Actinobacteria	ASV	1-1-1	ASV15666	FALSE	ASV15666
Bacteroidetes	ASV	1-1-1	ASV15658	FALSE	ASV15658
Verrucomicrobia	ASV	1-1-1	ASV15432	FALSE	ASV15432
Verrucomicrobia	ASV	1-1-1	ASV15424	FALSE	ASV15424
Acidobacteria	ASV	1-1-1	ASV15402	FALSE	ASV15402
Unassigned	ASV	1-1-1	ASV15377	FALSE	ASV15377
Armatimonadetes	ASV	1-1-1	ASV15364	FALSE	ASV15364
Acidobacteria	ASV	1-1-1	ASV15349	FALSE	ASV15349
Verrucomicrobia	ASV	1-1-1	ASV15347	FALSE	ASV15347
Acidobacteria	ASV	1-1-1	ASV15337	FALSE	ASV15337
Unassigned	ASV	1-1-1	ASV15336	FALSE	ASV15336
Acidobacteria	ASV	1-1-1	ASV15331	FALSE	ASV15331
Unassigned	ASV	1-1-1	ASV15329	FALSE	ASV15329
Acidobacteria	ASV	1-1-1	ASV15327	FALSE	ASV15327
Cyanobacteria	ASV	1-1-1	ASV15120	FALSE	ASV15120
Acidobacteria	ASV	1-1-1	ASV15074	FALSE	ASV15074
Unassigned	ASV	1-1-1	ASV15071	FALSE	ASV15071
Firmicutes	ASV	1-1-1	ASV15066	FALSE	ASV15066
Verrucomicrobia	ASV	1-1-1	ASV15057	FALSE	ASV15057
Acidobacteria	ASV	1-1-1	ASV15056	FALSE	ASV15056
Verrucomicrobia	ASV	1-1-1	ASV15051	FALSE	ASV15051
Unassigned	ASV	1-1-1	ASV15050	FALSE	ASV15050
Acidobacteria	ASV	1-1-1	ASV15038	FALSE	ASV15038
Chloroflexi	ASV	1-1-1	ASV15029	FALSE	ASV15029
Acidobacteria	ASV	1-1-1	ASV15020	FALSE	ASV15020
Acidobacteria	ASV	1-1-1	ASV15017	FALSE	ASV15017
Verrucomicrobia	ASV	1-1-1	ASV15004	FALSE	ASV15004
Verrucomicrobia	ASV	1-1-1	ASV15003	FALSE	ASV15003
Verrucomicrobia	ASV	1-1-1	ASV15000	FALSE	ASV15000
Acidobacteria	ASV	1-1-1	ASV14861	FALSE	ASV14861
Verrucomicrobia	ASV	1-1-1	ASV14856	FALSE	ASV14856
Proteobacteria	ASV	1-1-1	ASV14795	FALSE	ASV14795
Bacteroidetes	ASV	1-1-1	ASV14767	FALSE	ASV14767
Unassigned	ASV	1-1-1	ASV14733	FALSE	ASV14733
Bacteroidetes	ASV	1-1-1	ASV14596	FALSE	ASV14596
Proteobacteria	ASV	1-1-1	ASV14481	FALSE	ASV14481
Verrucomicrobia	ASV	1-1-1	ASV14474	FALSE	ASV14474
Acidobacteria	ASV	1-1-1	ASV14472	FALSE	ASV14472
Verrucomicrobia	ASV	1-1-1	ASV14470	FALSE	ASV14470
Acidobacteria	ASV	1-1-1	ASV14467	FALSE	ASV14467
Unassigned	ASV	1-1-1	ASV14456	FALSE	ASV14456
Proteobacteria	ASV	1-1-1	ASV14454	FALSE	ASV14454
Acidobacteria	ASV	1-1-1	ASV14443	FALSE	ASV14443
Proteobacteria	ASV	1-1-1	ASV14440	FALSE	ASV14440
Proteobacteria	ASV	1-1-1	ASV14436	FALSE	ASV14436
Unassigned	ASV	1-1-1	ASV14435	FALSE	ASV14435
Acidobacteria	ASV	1-1-1	ASV14434	FALSE	ASV14434
Acidobacteria	ASV	1-1-1	ASV14410	FALSE	ASV14410
Unassigned	ASV	1-1-1	ASV14406	FALSE	ASV14406
Proteobacteria	ASV	1-1-1	ASV14405	FALSE	ASV14405
Proteobacteria	ASV	1-1-1	ASV14397	FALSE	ASV14397
Proteobacteria	ASV	1-1-1	ASV14388	FALSE	ASV14388
Acidobacteria	ASV	1-1-1	ASV14203	FALSE	ASV14203
Proteobacteria	ASV	1-1-1	ASV14152	FALSE	ASV14152
Acidobacteria	ASV	1-1-1	ASV14139	FALSE	ASV14139
Chloroflexi	ASV	1-1-1	ASV14107	FALSE	ASV14107
Proteobacteria	ASV	1-1-1	ASV14105	FALSE	ASV14105
Verrucomicrobia	ASV	1-1-1	ASV13977	FALSE	ASV13977
Verrucomicrobia	ASV	1-1-1	ASV13951	FALSE	ASV13951
Chloroflexi	ASV	1-1-1	ASV13934	FALSE	ASV13934
Verrucomicrobia	ASV	1-1-1	ASV13930	FALSE	ASV13930
Gemmatimonadetes	ASV	1-1-1	ASV13836	FALSE	ASV13836
Verrucomicrobia	ASV	1-1-1	ASV13808	FALSE	ASV13808
Unassigned	ASV	1-1-1	ASV13801	FALSE	ASV13801
Verrucomicrobia	ASV	1-1-1	ASV13793	FALSE	ASV13793
Bacteroidetes	ASV	1-1-1	ASV13628	FALSE	ASV13628
Acidobacteria	ASV	1-1-1	ASV13611	FALSE	ASV13611
Chloroflexi	ASV	1-1-1	ASV13543	FALSE	ASV13543
Verrucomicrobia	ASV	1-1-1	ASV13535	FALSE	ASV13535
Verrucomicrobia	ASV	1-1-1	ASV13530	FALSE	ASV13530
Verrucomicrobia	ASV	1-1-1	ASV13525	FALSE	ASV13525
Proteobacteria	ASV	1-1-1	ASV13515	FALSE	ASV13515
Acidobacteria	ASV	1-1-1	ASV13508	FALSE	ASV13508
Acidobacteria	ASV	1-1-1	ASV13369	FALSE	ASV13369
Acidobacteria	ASV	1-1-1	ASV13307	FALSE	ASV13307
Unassigned	ASV	1-1-1	ASV13297	FALSE	ASV13297
WPS-2	ASV	1-1-1	ASV13288	FALSE	ASV13288
Bacteroidetes	ASV	1-1-1	ASV13268	FALSE	ASV13268
Unassigned	ASV	1-1-1	ASV13261	FALSE	ASV13261
Acidobacteria	ASV	1-1-1	ASV13252	FALSE	ASV13252
Actinobacteria	ASV	1-1-1	ASV13080	FALSE	ASV13080
Acidobacteria	ASV	1-1-1	ASV13079	FALSE	ASV13079
Bacteroidetes	ASV	1-1-1	ASV13074	FALSE	ASV13074
Proteobacteria	ASV	1-1-1	ASV13071	FALSE	ASV13071
Firmicutes	ASV	1-1-1	ASV13045	FALSE	ASV13045
Proteobacteria	ASV	1-1-1	ASV13034	FALSE	ASV13034
Firmicutes	ASV	1-1-1	ASV13021	FALSE	ASV13021
Bacteroidetes	ASV	1-1-1	ASV12857	FALSE	ASV12857
Bacteroidetes	ASV	1-1-1	ASV12820	FALSE	ASV12820
Proteobacteria	ASV	1-1-1	ASV12808	FALSE	ASV12808
Verrucomicrobia	ASV	1-1-1	ASV12805	FALSE	ASV12805
Unassigned	ASV	1-1-1	ASV12801	FALSE	ASV12801
Actinobacteria	ASV	1-1-1	ASV12786	FALSE	ASV12786
Chloroflexi	ASV	1-1-1	ASV12782	FALSE	ASV12782
Acidobacteria	ASV	1-1-1	ASV12769	FALSE	ASV12769
Chloroflexi	ASV	1-1-1	ASV12691	FALSE	ASV12691
Chloroflexi	ASV	1-1-1	ASV12641	FALSE	ASV12641
Proteobacteria	ASV	1-1-1	ASV12622	FALSE	ASV12622
Unassigned	ASV	1-1-1	ASV12571	FALSE	ASV12571
Proteobacteria	ASV	1-1-1	ASV12564	FALSE	ASV12564
Verrucomicrobia	ASV	1-1-1	ASV12562	FALSE	ASV12562
Acidobacteria	ASV	1-1-1	ASV12552	FALSE	ASV12552
Proteobacteria	ASV	1-1-1	ASV12539	FALSE	ASV12539
Proteobacteria	ASV	1-1-1	ASV12535	FALSE	ASV12535
Acidobacteria	ASV	1-1-1	ASV12442	FALSE	ASV12442
Unassigned	ASV	1-1-1	ASV12429	FALSE	ASV12429
Acidobacteria	ASV	1-1-1	ASV12372	FALSE	ASV12372
Acidobacteria	ASV	1-1-1	ASV12320	FALSE	ASV12320
Acidobacteria	ASV	1-1-1	ASV12298	FALSE	ASV12298
Unassigned	ASV	1-1-1	ASV12290	FALSE	ASV12290
Acidobacteria	ASV	1-1-1	ASV12221	FALSE	ASV12221
Acidobacteria	ASV	1-1-1	ASV12159	FALSE	ASV12159
Unassigned	ASV	1-1-1	ASV12116	FALSE	ASV12116
Proteobacteria	ASV	1-1-1	ASV12104	FALSE	ASV12104
Acidobacteria	ASV	1-1-1	ASV12101	FALSE	ASV12101
Bacteroidetes	ASV	1-1-1	ASV12095	FALSE	ASV12095
Proteobacteria	ASV	1-1-1	ASV12071	FALSE	ASV12071
Bacteroidetes	ASV	1-1-1	ASV12068	FALSE	ASV12068
Actinobacteria	ASV	1-1-1	ASV12059	FALSE	ASV12059
Acidobacteria	ASV	1-1-1	ASV12057	FALSE	ASV12057
Firmicutes	ASV	1-1-1	ASV12055	FALSE	ASV12055
Acidobacteria	ASV	1-1-1	ASV11897	FALSE	ASV11897
Acidobacteria	ASV	1-1-1	ASV11876	FALSE	ASV11876
Verrucomicrobia	ASV	1-1-1	ASV11866	FALSE	ASV11866
Proteobacteria	ASV	1-1-1	ASV11860	FALSE	ASV11860
Unassigned	ASV	1-1-1	ASV11848	FALSE	ASV11848
Proteobacteria	ASV	1-1-1	ASV11847	FALSE	ASV11847
Acidobacteria	ASV	1-1-1	ASV11845	FALSE	ASV11845
Acidobacteria	ASV	1-1-1	ASV11844	FALSE	ASV11844
Chloroflexi	ASV	1-1-1	ASV11835	FALSE	ASV11835
Proteobacteria	ASV	1-1-1	ASV11715	FALSE	ASV11715
Acidobacteria	ASV	1-1-1	ASV11685	FALSE	ASV11685
Unassigned	ASV	1-1-1	ASV11681	FALSE	ASV11681
Unassigned	ASV	1-1-1	ASV11674	FALSE	ASV11674
Verrucomicrobia	ASV	1-1-1	ASV11656	FALSE	ASV11656
Firmicutes	ASV	1-1-1	ASV11647	FALSE	ASV11647
Chloroflexi	ASV	1-1-1	ASV11642	FALSE	ASV11642
Verrucomicrobia	ASV	1-1-1	ASV11641	FALSE	ASV11641
Acidobacteria	ASV	1-1-1	ASV11637	FALSE	ASV11637
Acidobacteria	ASV	1-1-1	ASV11636	FALSE	ASV11636
Acidobacteria	ASV	1-1-1	ASV11632	FALSE	ASV11632
Verrucomicrobia	ASV	1-1-1	ASV11556	FALSE	ASV11556
Unassigned	ASV	1-1-1	ASV11500	FALSE	ASV11500
Acidobacteria	ASV	1-1-1	ASV11469	FALSE	ASV11469
Bacteroidetes	ASV	1-1-1	ASV11465	FALSE	ASV11465
Actinobacteria	ASV	1-1-1	ASV11449	FALSE	ASV11449
Proteobacteria	ASV	1-1-1	ASV11444	FALSE	ASV11444
Verrucomicrobia	ASV	1-1-1	ASV11440	FALSE	ASV11440
Acidobacteria	ASV	1-1-1	ASV11434	FALSE	ASV11434
Acidobacteria	ASV	1-1-1	ASV11405	FALSE	ASV11405
Actinobacteria	ASV	1-1-1	ASV11287	FALSE	ASV11287
Proteobacteria	ASV	1-1-1	ASV11261	FALSE	ASV11261
Bacteroidetes	ASV	1-1-1	ASV11249	FALSE	ASV11249
Proteobacteria	ASV	1-1-1	ASV11247	FALSE	ASV11247
Verrucomicrobia	ASV	1-1-1	ASV11221	FALSE	ASV11221
Unassigned	ASV	1-1-1	ASV11217	FALSE	ASV11217
Verrucomicrobia	ASV	1-1-1	ASV11213	FALSE	ASV11213
Acidobacteria	ASV	1-1-1	ASV11203	FALSE	ASV11203
Verrucomicrobia	ASV	1-1-1	ASV11198	FALSE	ASV11198
Verrucomicrobia	ASV	1-1-1	ASV11159	FALSE	ASV11159
Actinobacteria	ASV	1-1-1	ASV11115	FALSE	ASV11115
Proteobacteria	ASV	1-1-1	ASV11101	FALSE	ASV11101
Actinobacteria	ASV	1-1-1	ASV11071	FALSE	ASV11071
Unassigned	ASV	1-1-1	ASV11053	FALSE	ASV11053
Bacteroidetes	ASV	1-1-1	ASV11044	FALSE	ASV11044
Acidobacteria	ASV	1-1-1	ASV11036	FALSE	ASV11036
Acidobacteria	ASV	1-1-1	ASV11034	FALSE	ASV11034
Acidobacteria	ASV	1-1-1	ASV11033	FALSE	ASV11033
Unassigned	ASV	1-1-1	ASV11008	FALSE	ASV11008
Verrucomicrobia	ASV	1-1-1	ASV11004	FALSE	ASV11004
Verrucomicrobia	ASV	1-1-1	ASV10991	FALSE	ASV10991
Chloroflexi	ASV	1-1-1	ASV10990	FALSE	ASV10990
Acidobacteria	ASV	1-1-1	ASV10982	FALSE	ASV10982
Bacteroidetes	ASV	1-1-1	ASV10879	FALSE	ASV10879
Firmicutes	ASV	1-1-1	ASV10830	FALSE	ASV10830
Bacteroidetes	ASV	1-1-1	ASV10822	FALSE	ASV10822
Acidobacteria	ASV	1-1-1	ASV10811	FALSE	ASV10811
Acidobacteria	ASV	1-1-1	ASV10805	FALSE	ASV10805
Unassigned	ASV	1-1-1	ASV10803	FALSE	ASV10803
Actinobacteria	ASV	1-1-1	ASV10796	FALSE	ASV10796
Proteobacteria	ASV	1-1-1	ASV10782	FALSE	ASV10782
Proteobacteria	ASV	1-1-1	ASV10777	FALSE	ASV10777
Acidobacteria	ASV	1-1-1	ASV10776	FALSE	ASV10776
Proteobacteria	ASV	1-1-1	ASV10775	FALSE	ASV10775
Acidobacteria	ASV	1-1-1	ASV10771	FALSE	ASV10771
Verrucomicrobia	ASV	1-1-1	ASV10770	FALSE	ASV10770
Proteobacteria	ASV	1-1-1	ASV10765	FALSE	ASV10765
Acidobacteria	ASV	1-1-1	ASV10734	FALSE	ASV10734
Unassigned	ASV	1-1-1	ASV10630	FALSE	ASV10630
Acidobacteria	ASV	1-1-1	ASV10607	FALSE	ASV10607
Acidobacteria	ASV	1-1-1	ASV10605	FALSE	ASV10605
Proteobacteria	ASV	1-1-1	ASV10603	FALSE	ASV10603
Unassigned	ASV	1-1-1	ASV10568	FALSE	ASV10568
Proteobacteria	ASV	1-1-1	ASV10562	FALSE	ASV10562
Proteobacteria	ASV	1-1-1	ASV10561	FALSE	ASV10561
Proteobacteria	ASV	1-1-1	ASV10559	FALSE	ASV10559
Verrucomicrobia	ASV	1-1-1	ASV10554	FALSE	ASV10554
Verrucomicrobia	ASV	1-1-1	ASV10460	FALSE	ASV10460
Verrucomicrobia	ASV	1-1-1	ASV10424	FALSE	ASV10424
Verrucomicrobia	ASV	1-1-1	ASV10414	FALSE	ASV10414
Chloroflexi	ASV	1-1-1	ASV10406	FALSE	ASV10406
Chloroflexi	ASV	1-1-1	ASV10385	FALSE	ASV10385
Proteobacteria	ASV	1-1-1	ASV10366	FALSE	ASV10366
Planctomycetes	ASV	1-1-1	ASV10365	FALSE	ASV10365
Verrucomicrobia	ASV	1-1-1	ASV10361	FALSE	ASV10361
Acidobacteria	ASV	1-1-1	ASV10302	FALSE	ASV10302
Chloroflexi	ASV	1-1-1	ASV10243	FALSE	ASV10243
Acidobacteria	ASV	1-1-1	ASV10241	FALSE	ASV10241
Acidobacteria	ASV	1-1-1	ASV10230	FALSE	ASV10230
Proteobacteria	ASV	1-1-1	ASV10224	FALSE	ASV10224
Bacteroidetes	ASV	1-1-1	ASV10217	FALSE	ASV10217
Proteobacteria	ASV	1-1-1	ASV10184	FALSE	ASV10184
Verrucomicrobia	ASV	1-1-1	ASV10183	FALSE	ASV10183
Verrucomicrobia	ASV	1-1-1	ASV10182	FALSE	ASV10182
Bacteroidetes	ASV	1-1-1	ASV10180	FALSE	ASV10180
Proteobacteria	ASV	1-1-1	ASV10179	FALSE	ASV10179
Proteobacteria	ASV	1-1-1	ASV10178	FALSE	ASV10178
Verrucomicrobia	ASV	1-1-1	ASV10052	FALSE	ASV10052
Actinobacteria	ASV	1-1-1	ASV10043	FALSE	ASV10043
Proteobacteria	ASV	1-1-1	ASV10018	FALSE	ASV10018
Unassigned	ASV	1-1-1	ASV10017	FALSE	ASV10017
WPS-2	ASV	1-1-1	ASV10007	FALSE	ASV10007
Acidobacteria	ASV	1-1-1	ASV10001	FALSE	ASV10001
Verrucomicrobia	ASV	1-1-1	ASV9995	FALSE	ASV9995
Acidobacteria	ASV	1-1-1	ASV9994	FALSE	ASV9994
Acidobacteria	ASV	1-1-1	ASV9991	FALSE	ASV9991
Firmicutes	ASV	1-1-1	ASV9988	FALSE	ASV9988
Proteobacteria	ASV	1-1-1	ASV9986	FALSE	ASV9986
Chloroflexi	ASV	1-1-1	ASV9907	FALSE	ASV9907
Acidobacteria	ASV	1-1-1	ASV9902	FALSE	ASV9902
Gemmatimonadetes	ASV	1-1-1	ASV9884	FALSE	ASV9884
Acidobacteria	ASV	1-1-1	ASV9874	FALSE	ASV9874
Acidobacteria	ASV	1-1-1	ASV9868	FALSE	ASV9868
Acidobacteria	ASV	1-1-1	ASV9859	FALSE	ASV9859
Verrucomicrobia	ASV	1-1-1	ASV9857	FALSE	ASV9857
Verrucomicrobia	ASV	1-1-1	ASV9855	FALSE	ASV9855
Proteobacteria	ASV	1-1-1	ASV9852	FALSE	ASV9852
Proteobacteria	ASV	1-1-1	ASV9849	FALSE	ASV9849
Acidobacteria	ASV	1-1-1	ASV9843	FALSE	ASV9843
Verrucomicrobia	ASV	1-1-1	ASV9842	FALSE	ASV9842
Actinobacteria	ASV	1-1-1	ASV9838	FALSE	ASV9838
Proteobacteria	ASV	1-1-1	ASV9778	FALSE	ASV9778
Unassigned	ASV	1-1-1	ASV9759	FALSE	ASV9759
Proteobacteria	ASV	1-1-1	ASV9741	FALSE	ASV9741
Actinobacteria	ASV	1-1-1	ASV9730	FALSE	ASV9730
Firmicutes	ASV	1-1-1	ASV9729	FALSE	ASV9729
Chloroflexi	ASV	1-1-1	ASV9723	FALSE	ASV9723
Proteobacteria	ASV	1-1-1	ASV9714	FALSE	ASV9714
Actinobacteria	ASV	1-1-1	ASV9713	FALSE	ASV9713
Verrucomicrobia	ASV	1-1-1	ASV9708	FALSE	ASV9708
Acidobacteria	ASV	1-1-1	ASV9700	FALSE	ASV9700
Proteobacteria	ASV	1-1-1	ASV9695	FALSE	ASV9695
Verrucomicrobia	ASV	1-1-1	ASV9693	FALSE	ASV9693
Gemmatimonadetes	ASV	1-1-1	ASV9689	FALSE	ASV9689
Actinobacteria	ASV	1-1-1	ASV9688	FALSE	ASV9688
Bacteroidetes	ASV	1-1-1	ASV9633	FALSE	ASV9633
Actinobacteria	ASV	1-1-1	ASV9627	FALSE	ASV9627
Acidobacteria	ASV	1-1-1	ASV9593	FALSE	ASV9593
Chloroflexi	ASV	1-1-1	ASV9591	FALSE	ASV9591
Chloroflexi	ASV	1-1-1	ASV9562	FALSE	ASV9562
Acidobacteria	ASV	1-1-1	ASV9555	FALSE	ASV9555
Unassigned	ASV	1-1-1	ASV9546	FALSE	ASV9546
Verrucomicrobia	ASV	1-1-1	ASV9536	FALSE	ASV9536
Firmicutes	ASV	1-1-1	ASV9421	FALSE	ASV9421
Chloroflexi	ASV	1-1-1	ASV9419	FALSE	ASV9419
Actinobacteria	ASV	1-1-1	ASV9413	FALSE	ASV9413
Proteobacteria	ASV	1-1-1	ASV9399	FALSE	ASV9399
Proteobacteria	ASV	1-1-1	ASV9390	FALSE	ASV9390
Chloroflexi	ASV	1-1-1	ASV9389	FALSE	ASV9389
Proteobacteria	ASV	1-1-1	ASV9386	FALSE	ASV9386
Verrucomicrobia	ASV	1-1-1	ASV9382	FALSE	ASV9382
Actinobacteria	ASV	1-1-1	ASV9380	FALSE	ASV9380
Acidobacteria	ASV	1-1-1	ASV9356	FALSE	ASV9356
Acidobacteria	ASV	1-1-1	ASV9292	FALSE	ASV9292
Actinobacteria	ASV	1-1-1	ASV9289	FALSE	ASV9289
Unassigned	ASV	1-1-1	ASV9283	FALSE	ASV9283
Acidobacteria	ASV	1-1-1	ASV9271	FALSE	ASV9271
Bacteroidetes	ASV	1-1-1	ASV9270	FALSE	ASV9270
Unassigned	ASV	1-1-1	ASV9269	FALSE	ASV9269
Chloroflexi	ASV	1-1-1	ASV9260	FALSE	ASV9260
Chloroflexi	ASV	1-1-1	ASV9257	FALSE	ASV9257
Actinobacteria	ASV	1-1-1	ASV9244	FALSE	ASV9244
Acidobacteria	ASV	1-1-1	ASV9239	FALSE	ASV9239
Acidobacteria	ASV	1-1-1	ASV9237	FALSE	ASV9237
Proteobacteria	ASV	1-1-1	ASV9226	FALSE	ASV9226
Unassigned	ASV	1-1-1	ASV9223	FALSE	ASV9223
Verrucomicrobia	ASV	1-1-1	ASV9220	FALSE	ASV9220
Acidobacteria	ASV	1-1-1	ASV9219	FALSE	ASV9219
Verrucomicrobia	ASV	1-1-1	ASV9215	FALSE	ASV9215
Acidobacteria	ASV	1-1-1	ASV9149	FALSE	ASV9149
Proteobacteria	ASV	1-1-1	ASV9139	FALSE	ASV9139
Proteobacteria	ASV	1-1-1	ASV9119	FALSE	ASV9119
Unassigned	ASV	1-1-1	ASV9108	FALSE	ASV9108
Acidobacteria	ASV	1-1-1	ASV9107	FALSE	ASV9107
Actinobacteria	ASV	1-1-1	ASV9097	FALSE	ASV9097
Unassigned	ASV	1-1-1	ASV9066	FALSE	ASV9066
Acidobacteria	ASV	1-1-1	ASV8968	FALSE	ASV8968
Bacteroidetes	ASV	1-1-1	ASV8964	FALSE	ASV8964
Actinobacteria	ASV	1-1-1	ASV8948	FALSE	ASV8948
Firmicutes	ASV	1-1-1	ASV8933	FALSE	ASV8933
Acidobacteria	ASV	1-1-1	ASV8932	FALSE	ASV8932
Proteobacteria	ASV	1-1-1	ASV8931	FALSE	ASV8931
Proteobacteria	ASV	1-1-1	ASV8921	FALSE	ASV8921
Acidobacteria	ASV	1-1-1	ASV8920	FALSE	ASV8920
Verrucomicrobia	ASV	1-1-1	ASV8918	FALSE	ASV8918
Acidobacteria	ASV	1-1-1	ASV8876	FALSE	ASV8876
Chloroflexi	ASV	1-1-1	ASV8829	FALSE	ASV8829
Acidobacteria	ASV	1-1-1	ASV8827	FALSE	ASV8827
Chloroflexi	ASV	1-1-1	ASV8815	FALSE	ASV8815
Bacteroidetes	ASV	1-1-1	ASV8814	FALSE	ASV8814
Unassigned	ASV	1-1-1	ASV8813	FALSE	ASV8813
Actinobacteria	ASV	1-1-1	ASV8812	FALSE	ASV8812
Acidobacteria	ASV	1-1-1	ASV8807	FALSE	ASV8807
Acidobacteria	ASV	1-1-1	ASV8805	FALSE	ASV8805
Verrucomicrobia	ASV	1-1-1	ASV8799	FALSE	ASV8799
Unassigned	ASV	1-1-1	ASV8797	FALSE	ASV8797
Chloroflexi	ASV	1-1-1	ASV8795	FALSE	ASV8795
Acidobacteria	ASV	1-1-1	ASV8794	FALSE	ASV8794
Acidobacteria	ASV	1-1-1	ASV8712	FALSE	ASV8712
Proteobacteria	ASV	1-1-1	ASV8706	FALSE	ASV8706
Acidobacteria	ASV	1-1-1	ASV8699	FALSE	ASV8699
Acidobacteria	ASV	1-1-1	ASV8693	FALSE	ASV8693
Chloroflexi	ASV	1-1-1	ASV8690	FALSE	ASV8690
Chloroflexi	ASV	1-1-1	ASV8681	FALSE	ASV8681
Acidobacteria	ASV	1-1-1	ASV8669	FALSE	ASV8669
Acidobacteria	ASV	1-1-1	ASV8663	FALSE	ASV8663
Unassigned	ASV	1-1-1	ASV8657	FALSE	ASV8657
Bacteroidetes	ASV	1-1-1	ASV8656	FALSE	ASV8656
Acidobacteria	ASV	1-1-1	ASV8650	FALSE	ASV8650
Acidobacteria	ASV	1-1-1	ASV8630	FALSE	ASV8630
Verrucomicrobia	ASV	1-1-1	ASV8603	FALSE	ASV8603
Proteobacteria	ASV	1-1-1	ASV8601	FALSE	ASV8601
Firmicutes	ASV	1-1-1	ASV8558	FALSE	ASV8558
Verrucomicrobia	ASV	1-1-1	ASV8557	FALSE	ASV8557
Proteobacteria	ASV	1-1-1	ASV8543	FALSE	ASV8543
Unassigned	ASV	1-1-1	ASV8526	FALSE	ASV8526
Bacteroidetes	ASV	1-1-1	ASV8459	FALSE	ASV8459
Acidobacteria	ASV	1-1-1	ASV8452	FALSE	ASV8452
Acidobacteria	ASV	1-1-1	ASV8435	FALSE	ASV8435
Chloroflexi	ASV	1-1-1	ASV8420	FALSE	ASV8420
Proteobacteria	ASV	1-1-1	ASV8416	FALSE	ASV8416
Acidobacteria	ASV	1-1-1	ASV8412	FALSE	ASV8412
Proteobacteria	ASV	1-1-1	ASV8408	FALSE	ASV8408
Bacteroidetes	ASV	1-1-1	ASV8394	FALSE	ASV8394
Unassigned	ASV	1-1-1	ASV8390	FALSE	ASV8390
Chloroflexi	ASV	1-1-1	ASV8389	FALSE	ASV8389
Unassigned	ASV	1-1-1	ASV8384	FALSE	ASV8384
Acidobacteria	ASV	1-1-1	ASV8380	FALSE	ASV8380
Acidobacteria	ASV	1-1-1	ASV8374	FALSE	ASV8374
WPS-2	ASV	1-1-1	ASV8372	FALSE	ASV8372
Acidobacteria	ASV	1-1-1	ASV8336	FALSE	ASV8336
WPS-2	ASV	1-1-1	ASV8324	FALSE	ASV8324
WPS-2	ASV	1-1-1	ASV8307	FALSE	ASV8307
WPS-2	ASV	1-1-1	ASV8301	FALSE	ASV8301
Proteobacteria	ASV	1-1-1	ASV8300	FALSE	ASV8300
Acidobacteria	ASV	1-1-1	ASV8297	FALSE	ASV8297
Firmicutes	ASV	1-1-1	ASV8296	FALSE	ASV8296
Unassigned	ASV	1-1-1	ASV8287	FALSE	ASV8287
Firmicutes	ASV	1-1-1	ASV8273	FALSE	ASV8273
Acidobacteria	ASV	1-1-1	ASV8269	FALSE	ASV8269
Acidobacteria	ASV	1-1-1	ASV8267	FALSE	ASV8267
Proteobacteria	ASV	1-1-1	ASV8262	FALSE	ASV8262
Acidobacteria	ASV	1-1-1	ASV8259	FALSE	ASV8259
Bacteroidetes	ASV	1-1-1	ASV8194	FALSE	ASV8194
Unassigned	ASV	1-1-1	ASV8167	FALSE	ASV8167
Acidobacteria	ASV	1-1-1	ASV8165	FALSE	ASV8165
Chloroflexi	ASV	1-1-1	ASV8164	FALSE	ASV8164
Proteobacteria	ASV	1-1-1	ASV8159	FALSE	ASV8159
Acidobacteria	ASV	1-1-1	ASV8138	FALSE	ASV8138
Acidobacteria	ASV	1-1-1	ASV8072	FALSE	ASV8072
Acidobacteria	ASV	1-1-1	ASV8063	FALSE	ASV8063
Proteobacteria	ASV	1-1-1	ASV8059	FALSE	ASV8059
Chloroflexi	ASV	1-1-1	ASV8057	FALSE	ASV8057
WPS-2	ASV	1-1-1	ASV8050	FALSE	ASV8050
Chloroflexi	ASV	1-1-1	ASV8049	FALSE	ASV8049
Unassigned	ASV	1-1-1	ASV8047	FALSE	ASV8047
Acidobacteria	ASV	1-1-1	ASV8038	FALSE	ASV8038
Verrucomicrobia	ASV	1-1-1	ASV8037	FALSE	ASV8037
Unassigned	ASV	1-1-1	ASV8003	FALSE	ASV8003
Chloroflexi	ASV	1-1-1	ASV7999	FALSE	ASV7999
Proteobacteria	ASV	1-1-1	ASV7955	FALSE	ASV7955
Bacteroidetes	ASV	1-1-1	ASV7949	FALSE	ASV7949
Unassigned	ASV	1-1-1	ASV7931	FALSE	ASV7931
Unassigned	ASV	1-1-1	ASV7923	FALSE	ASV7923
Acidobacteria	ASV	1-1-1	ASV7919	FALSE	ASV7919
Acidobacteria	ASV	1-1-1	ASV7918	FALSE	ASV7918
Unassigned	ASV	1-1-1	ASV7916	FALSE	ASV7916
Proteobacteria	ASV	1-1-1	ASV7915	FALSE	ASV7915
Acidobacteria	ASV	1-1-1	ASV7913	FALSE	ASV7913
Acidobacteria	ASV	1-1-1	ASV7848	FALSE	ASV7848
Unassigned	ASV	1-1-1	ASV7824	FALSE	ASV7824
Proteobacteria	ASV	1-1-1	ASV7820	FALSE	ASV7820
Chloroflexi	ASV	1-1-1	ASV7814	FALSE	ASV7814
Unassigned	ASV	1-1-1	ASV7813	FALSE	ASV7813
Proteobacteria	ASV	1-1-1	ASV7809	FALSE	ASV7809
Verrucomicrobia	ASV	1-1-1	ASV7806	FALSE	ASV7806
Chloroflexi	ASV	1-1-1	ASV7805	FALSE	ASV7805
Proteobacteria	ASV	1-1-1	ASV7801	FALSE	ASV7801
Acidobacteria	ASV	1-1-1	ASV7797	FALSE	ASV7797
Acidobacteria	ASV	1-1-1	ASV7794	FALSE	ASV7794
Chloroflexi	ASV	1-1-1	ASV7793	FALSE	ASV7793
Unassigned	ASV	1-1-1	ASV7789	FALSE	ASV7789
Unassigned	ASV	1-1-1	ASV7757	FALSE	ASV7757
Proteobacteria	ASV	1-1-1	ASV7753	FALSE	ASV7753
Unassigned	ASV	1-1-1	ASV7721	FALSE	ASV7721
Acidobacteria	ASV	1-1-1	ASV7706	FALSE	ASV7706
Unassigned	ASV	1-1-1	ASV7703	FALSE	ASV7703
Proteobacteria	ASV	1-1-1	ASV7689	FALSE	ASV7689
Proteobacteria	ASV	1-1-1	ASV7688	FALSE	ASV7688
Acidobacteria	ASV	1-1-1	ASV7686	FALSE	ASV7686
Acidobacteria	ASV	1-1-1	ASV7684	FALSE	ASV7684
Proteobacteria	ASV	1-1-1	ASV7674	FALSE	ASV7674
Actinobacteria	ASV	1-1-1	ASV7672	FALSE	ASV7672
Acidobacteria	ASV	1-1-1	ASV7667	FALSE	ASV7667
Unassigned	ASV	1-1-1	ASV7665	FALSE	ASV7665
Verrucomicrobia	ASV	1-1-1	ASV7593	FALSE	ASV7593
Acidobacteria	ASV	1-1-1	ASV7567	FALSE	ASV7567
Acidobacteria	ASV	1-1-1	ASV7562	FALSE	ASV7562
Acidobacteria	ASV	1-1-1	ASV7559	FALSE	ASV7559
Bacteroidetes	ASV	1-1-1	ASV7558	FALSE	ASV7558
Acidobacteria	ASV	1-1-1	ASV7553	FALSE	ASV7553
Firmicutes	ASV	1-1-1	ASV7552	FALSE	ASV7552
Acidobacteria	ASV	1-1-1	ASV7535	FALSE	ASV7535
Acidobacteria	ASV	1-1-1	ASV7521	FALSE	ASV7521
Chloroflexi	ASV	1-1-1	ASV7490	FALSE	ASV7490
Proteobacteria	ASV	1-1-1	ASV7469	FALSE	ASV7469
Acidobacteria	ASV	1-1-1	ASV7465	FALSE	ASV7465
Acidobacteria	ASV	1-1-1	ASV7464	FALSE	ASV7464
Verrucomicrobia	ASV	1-1-1	ASV7461	FALSE	ASV7461
Verrucomicrobia	ASV	1-1-1	ASV7449	FALSE	ASV7449
Acidobacteria	ASV	1-1-1	ASV7448	FALSE	ASV7448
Proteobacteria	ASV	1-1-1	ASV7447	FALSE	ASV7447
Acidobacteria	ASV	1-1-1	ASV7443	FALSE	ASV7443
Acidobacteria	ASV	1-1-1	ASV7438	FALSE	ASV7438
Actinobacteria	ASV	1-1-1	ASV7414	FALSE	ASV7414
Bacteroidetes	ASV	1-1-1	ASV7392	FALSE	ASV7392
Actinobacteria	ASV	1-1-1	ASV7383	FALSE	ASV7383
Proteobacteria	ASV	1-1-1	ASV7363	FALSE	ASV7363
Unassigned	ASV	1-1-1	ASV7349	FALSE	ASV7349
Verrucomicrobia	ASV	1-1-1	ASV7342	FALSE	ASV7342
Verrucomicrobia	ASV	1-1-1	ASV7334	FALSE	ASV7334
Verrucomicrobia	ASV	1-1-1	ASV7333	FALSE	ASV7333
Verrucomicrobia	ASV	1-1-1	ASV7332	FALSE	ASV7332
Planctomycetes	ASV	1-1-1	ASV7331	FALSE	ASV7331
Acidobacteria	ASV	1-1-1	ASV7295	FALSE	ASV7295
Unassigned	ASV	1-1-1	ASV7277	FALSE	ASV7277
Acidobacteria	ASV	1-1-1	ASV7263	FALSE	ASV7263
Acidobacteria	ASV	1-1-1	ASV7256	FALSE	ASV7256
Proteobacteria	ASV	1-1-1	ASV7246	FALSE	ASV7246
Acidobacteria	ASV	1-1-1	ASV7244	FALSE	ASV7244
Verrucomicrobia	ASV	1-1-1	ASV7233	FALSE	ASV7233
Bacteroidetes	ASV	1-1-1	ASV7232	FALSE	ASV7232
Verrucomicrobia	ASV	1-1-1	ASV7205	FALSE	ASV7205
WPS-2	ASV	1-1-1	ASV7181	FALSE	ASV7181
Actinobacteria	ASV	1-1-1	ASV7162	FALSE	ASV7162
Verrucomicrobia	ASV	1-1-1	ASV7150	FALSE	ASV7150
WPS-2	ASV	1-1-1	ASV7148	FALSE	ASV7148
Actinobacteria	ASV	1-1-1	ASV7147	FALSE	ASV7147
Acidobacteria	ASV	1-1-1	ASV7144	FALSE	ASV7144
Proteobacteria	ASV	1-1-1	ASV7136	FALSE	ASV7136
Verrucomicrobia	ASV	1-1-1	ASV7132	FALSE	ASV7132
Proteobacteria	ASV	1-1-1	ASV7105	FALSE	ASV7105
Actinobacteria	ASV	1-1-1	ASV7098	FALSE	ASV7098
Chloroflexi	ASV	1-1-1	ASV7084	FALSE	ASV7084
Proteobacteria	ASV	1-1-1	ASV7074	FALSE	ASV7074
Unassigned	ASV	1-1-1	ASV7067	FALSE	ASV7067
Acidobacteria	ASV	1-1-1	ASV7057	FALSE	ASV7057
Acidobacteria	ASV	1-1-1	ASV7051	FALSE	ASV7051
Chloroflexi	ASV	1-1-1	ASV7001	FALSE	ASV7001
Acidobacteria	ASV	1-1-1	ASV6968	FALSE	ASV6968
Bacteroidetes	ASV	1-1-1	ASV6957	FALSE	ASV6957
Proteobacteria	ASV	1-1-1	ASV6956	FALSE	ASV6956
Acidobacteria	ASV	1-1-1	ASV6955	FALSE	ASV6955
Acidobacteria	ASV	1-1-1	ASV6954	FALSE	ASV6954
Acidobacteria	ASV	1-1-1	ASV6950	FALSE	ASV6950
Bacteroidetes	ASV	1-1-1	ASV6945	FALSE	ASV6945
Proteobacteria	ASV	1-1-1	ASV6944	FALSE	ASV6944
Verrucomicrobia	ASV	1-1-1	ASV6943	FALSE	ASV6943
Acidobacteria	ASV	1-1-1	ASV6942	FALSE	ASV6942
Proteobacteria	ASV	1-1-1	ASV6941	FALSE	ASV6941
Acidobacteria	ASV	1-1-1	ASV6900	FALSE	ASV6900
Chloroflexi	ASV	1-1-1	ASV6876	FALSE	ASV6876
Acidobacteria	ASV	1-1-1	ASV6875	FALSE	ASV6875
Actinobacteria	ASV	1-1-1	ASV6874	FALSE	ASV6874
Verrucomicrobia	ASV	1-1-1	ASV6864	FALSE	ASV6864
Proteobacteria	ASV	1-1-1	ASV6860	FALSE	ASV6860
Proteobacteria	ASV	1-1-1	ASV6851	FALSE	ASV6851
Acidobacteria	ASV	1-1-1	ASV6850	FALSE	ASV6850
Acidobacteria	ASV	1-1-1	ASV6827	FALSE	ASV6827
Proteobacteria	ASV	1-1-1	ASV6814	FALSE	ASV6814
Acidobacteria	ASV	1-1-1	ASV6804	FALSE	ASV6804
Unassigned	ASV	1-1-1	ASV6786	FALSE	ASV6786
Firmicutes	ASV	1-1-1	ASV6776	FALSE	ASV6776
Bacteroidetes	ASV	1-1-1	ASV6720	FALSE	ASV6720
Acidobacteria	ASV	1-1-1	ASV6709	FALSE	ASV6709
Acidobacteria	ASV	1-1-1	ASV6706	FALSE	ASV6706
Acidobacteria	ASV	1-1-1	ASV6705	FALSE	ASV6705
Acidobacteria	ASV	1-1-1	ASV6700	FALSE	ASV6700
Acidobacteria	ASV	1-1-1	ASV6690	FALSE	ASV6690
Verrucomicrobia	ASV	1-1-1	ASV6688	FALSE	ASV6688
Acidobacteria	ASV	1-1-1	ASV6687	FALSE	ASV6687
Actinobacteria	ASV	1-1-1	ASV6686	FALSE	ASV6686
WPS-2	ASV	1-1-1	ASV6679	FALSE	ASV6679
Proteobacteria	ASV	1-1-1	ASV6676	FALSE	ASV6676
Unassigned	ASV	1-1-1	ASV6675	FALSE	ASV6675
Verrucomicrobia	ASV	1-1-1	ASV6673	FALSE	ASV6673
Acidobacteria	ASV	1-1-1	ASV6671	FALSE	ASV6671
Acidobacteria	ASV	1-1-1	ASV6641	FALSE	ASV6641
Acidobacteria	ASV	1-1-1	ASV6634	FALSE	ASV6634
Unassigned	ASV	1-1-1	ASV6630	FALSE	ASV6630
Acidobacteria	ASV	1-1-1	ASV6624	FALSE	ASV6624
Actinobacteria	ASV	1-1-1	ASV6616	FALSE	ASV6616
Proteobacteria	ASV	1-1-1	ASV6615	FALSE	ASV6615
Acidobacteria	ASV	1-1-1	ASV6612	FALSE	ASV6612
Verrucomicrobia	ASV	1-1-1	ASV6611	FALSE	ASV6611
Chloroflexi	ASV	1-1-1	ASV6606	FALSE	ASV6606
Proteobacteria	ASV	1-1-1	ASV6603	FALSE	ASV6603
Unassigned	ASV	1-1-1	ASV6601	FALSE	ASV6601
Proteobacteria	ASV	1-1-1	ASV6547	FALSE	ASV6547
Chloroflexi	ASV	1-1-1	ASV6532	FALSE	ASV6532
Actinobacteria	ASV	1-1-1	ASV6529	FALSE	ASV6529
Acidobacteria	ASV	1-1-1	ASV6527	FALSE	ASV6527
Actinobacteria	ASV	1-1-1	ASV6519	FALSE	ASV6519
Proteobacteria	ASV	1-1-1	ASV6517	FALSE	ASV6517
Proteobacteria	ASV	1-1-1	ASV6512	FALSE	ASV6512
Proteobacteria	ASV	1-1-1	ASV6507	FALSE	ASV6507
Verrucomicrobia	ASV	1-1-1	ASV6506	FALSE	ASV6506
Proteobacteria	ASV	1-1-1	ASV6505	FALSE	ASV6505
Acidobacteria	ASV	1-1-1	ASV6504	FALSE	ASV6504
Proteobacteria	ASV	1-1-1	ASV6457	FALSE	ASV6457
WPS-2	ASV	1-1-1	ASV6455	FALSE	ASV6455
Acidobacteria	ASV	1-1-1	ASV6452	FALSE	ASV6452
Unassigned	ASV	1-1-1	ASV6451	FALSE	ASV6451
Actinobacteria	ASV	1-1-1	ASV6450	FALSE	ASV6450
Actinobacteria	ASV	1-1-1	ASV6445	FALSE	ASV6445
Proteobacteria	ASV	1-1-1	ASV6443	FALSE	ASV6443
Bacteroidetes	ASV	1-1-1	ASV6437	FALSE	ASV6437
Acidobacteria	ASV	1-1-1	ASV6435	FALSE	ASV6435
Actinobacteria	ASV	1-1-1	ASV6433	FALSE	ASV6433
Actinobacteria	ASV	1-1-1	ASV6424	FALSE	ASV6424
Acidobacteria	ASV	1-1-1	ASV6385	FALSE	ASV6385
Acidobacteria	ASV	1-1-1	ASV6381	FALSE	ASV6381
Proteobacteria	ASV	1-1-1	ASV6375	FALSE	ASV6375
Acidobacteria	ASV	1-1-1	ASV6374	FALSE	ASV6374
Chloroflexi	ASV	1-1-1	ASV6370	FALSE	ASV6370
Firmicutes	ASV	1-1-1	ASV6368	FALSE	ASV6368
Proteobacteria	ASV	1-1-1	ASV6363	FALSE	ASV6363
WPS-2	ASV	1-1-1	ASV6362	FALSE	ASV6362
Actinobacteria	ASV	1-1-1	ASV6361	FALSE	ASV6361
Proteobacteria	ASV	1-1-1	ASV6348	FALSE	ASV6348
Verrucomicrobia	ASV	1-1-1	ASV6347	FALSE	ASV6347
Acidobacteria	ASV	1-1-1	ASV6346	FALSE	ASV6346
Verrucomicrobia	ASV	1-1-1	ASV6344	FALSE	ASV6344
Unassigned	ASV	1-1-1	ASV6341	FALSE	ASV6341
Acidobacteria	ASV	1-1-1	ASV6326	FALSE	ASV6326
Unassigned	ASV	1-1-1	ASV6322	FALSE	ASV6322
Proteobacteria	ASV	1-1-1	ASV6290	FALSE	ASV6290
Verrucomicrobia	ASV	1-1-1	ASV6288	FALSE	ASV6288
Proteobacteria	ASV	1-1-1	ASV6286	FALSE	ASV6286
Acidobacteria	ASV	1-1-1	ASV6284	FALSE	ASV6284
Acidobacteria	ASV	1-1-1	ASV6281	FALSE	ASV6281
Proteobacteria	ASV	1-1-1	ASV6280	FALSE	ASV6280
Acidobacteria	ASV	1-1-1	ASV6278	FALSE	ASV6278
Acidobacteria	ASV	1-1-1	ASV6277	FALSE	ASV6277
Proteobacteria	ASV	1-1-1	ASV6275	FALSE	ASV6275
Unassigned	ASV	1-1-1	ASV6266	FALSE	ASV6266
Proteobacteria	ASV	1-1-1	ASV6265	FALSE	ASV6265
Acidobacteria	ASV	1-1-1	ASV6234	FALSE	ASV6234
Proteobacteria	ASV	1-1-1	ASV6213	FALSE	ASV6213
Acidobacteria	ASV	1-1-1	ASV6212	FALSE	ASV6212
Unassigned	ASV	1-1-1	ASV6208	FALSE	ASV6208
WPS-2	ASV	1-1-1	ASV6204	FALSE	ASV6204
Acidobacteria	ASV	1-1-1	ASV6197	FALSE	ASV6197
Actinobacteria	ASV	1-1-1	ASV6180	FALSE	ASV6180
Proteobacteria	ASV	1-1-1	ASV6179	FALSE	ASV6179
Verrucomicrobia	ASV	1-1-1	ASV6163	FALSE	ASV6163
Acidobacteria	ASV	1-1-1	ASV6162	FALSE	ASV6162
Proteobacteria	ASV	1-1-1	ASV6151	FALSE	ASV6151
Acidobacteria	ASV	1-1-1	ASV6143	FALSE	ASV6143
Acidobacteria	ASV	1-1-1	ASV6140	FALSE	ASV6140
Actinobacteria	ASV	1-1-1	ASV6137	FALSE	ASV6137
Actinobacteria	ASV	1-1-1	ASV6136	FALSE	ASV6136
Firmicutes	ASV	1-1-1	ASV6132	FALSE	ASV6132
Proteobacteria	ASV	1-1-1	ASV6128	FALSE	ASV6128
Verrucomicrobia	ASV	1-1-1	ASV6126	FALSE	ASV6126
Acidobacteria	ASV	1-1-1	ASV6124	FALSE	ASV6124
Chloroflexi	ASV	1-1-1	ASV6120	FALSE	ASV6120
Acidobacteria	ASV	1-1-1	ASV6119	FALSE	ASV6119
Verrucomicrobia	ASV	1-1-1	ASV6118	FALSE	ASV6118
Acidobacteria	ASV	1-1-1	ASV6088	FALSE	ASV6088
Verrucomicrobia	ASV	1-1-1	ASV6084	FALSE	ASV6084
Verrucomicrobia	ASV	1-1-1	ASV6077	FALSE	ASV6077
Acidobacteria	ASV	1-1-1	ASV6069	FALSE	ASV6069
Actinobacteria	ASV	1-1-1	ASV6065	FALSE	ASV6065
Proteobacteria	ASV	1-1-1	ASV6061	FALSE	ASV6061
Firmicutes	ASV	1-1-1	ASV6060	FALSE	ASV6060
Acidobacteria	ASV	1-1-1	ASV6059	FALSE	ASV6059
Acidobacteria	ASV	1-1-1	ASV6048	FALSE	ASV6048
Unassigned	ASV	1-1-1	ASV6046	FALSE	ASV6046
Acidobacteria	ASV	1-1-1	ASV6043	FALSE	ASV6043
WPS-2	ASV	1-1-1	ASV6042	FALSE	ASV6042
Acidobacteria	ASV	1-1-1	ASV6040	FALSE	ASV6040
Acidobacteria	ASV	1-1-1	ASV6014	FALSE	ASV6014
Chloroflexi	ASV	1-1-1	ASV6011	FALSE	ASV6011
Proteobacteria	ASV	1-1-1	ASV6008	FALSE	ASV6008
Acidobacteria	ASV	1-1-1	ASV6002	FALSE	ASV6002
Unassigned	ASV	1-1-1	ASV5995	FALSE	ASV5995
Acidobacteria	ASV	1-1-1	ASV5985	FALSE	ASV5985
Acidobacteria	ASV	1-1-1	ASV5983	FALSE	ASV5983
Acidobacteria	ASV	1-1-1	ASV5978	FALSE	ASV5978
Proteobacteria	ASV	1-1-1	ASV5977	FALSE	ASV5977
Verrucomicrobia	ASV	1-1-1	ASV5976	FALSE	ASV5976
Acidobacteria	ASV	1-1-1	ASV5973	FALSE	ASV5973
Firmicutes	ASV	1-1-1	ASV5934	FALSE	ASV5934
Bacteroidetes	ASV	1-1-1	ASV5928	FALSE	ASV5928
Proteobacteria	ASV	1-1-1	ASV5927	FALSE	ASV5927
Acidobacteria	ASV	1-1-1	ASV5922	FALSE	ASV5922
Acidobacteria	ASV	1-1-1	ASV5921	FALSE	ASV5921
Unassigned	ASV	1-1-1	ASV5918	FALSE	ASV5918
Bacteroidetes	ASV	1-1-1	ASV5913	FALSE	ASV5913
Acidobacteria	ASV	1-1-1	ASV5910	FALSE	ASV5910
Unassigned	ASV	1-1-1	ASV5868	FALSE	ASV5868
Acidobacteria	ASV	1-1-1	ASV5861	FALSE	ASV5861
Verrucomicrobia	ASV	1-1-1	ASV5851	FALSE	ASV5851
Acidobacteria	ASV	1-1-1	ASV5843	FALSE	ASV5843
Acidobacteria	ASV	1-1-1	ASV5836	FALSE	ASV5836
Acidobacteria	ASV	1-1-1	ASV5835	FALSE	ASV5835
Acidobacteria	ASV	1-1-1	ASV5832	FALSE	ASV5832
Proteobacteria	ASV	1-1-1	ASV5808	FALSE	ASV5808
Proteobacteria	ASV	1-1-1	ASV5802	FALSE	ASV5802
Actinobacteria	ASV	1-1-1	ASV5799	FALSE	ASV5799
Acidobacteria	ASV	1-1-1	ASV5796	FALSE	ASV5796
Proteobacteria	ASV	1-1-1	ASV5785	FALSE	ASV5785
Proteobacteria	ASV	1-1-1	ASV5751	FALSE	ASV5751
Proteobacteria	ASV	1-1-1	ASV5750	FALSE	ASV5750
Unassigned	ASV	1-1-1	ASV5742	FALSE	ASV5742
Acidobacteria	ASV	1-1-1	ASV5733	FALSE	ASV5733
Proteobacteria	ASV	1-1-1	ASV5731	FALSE	ASV5731
Proteobacteria	ASV	1-1-1	ASV5721	FALSE	ASV5721
Acidobacteria	ASV	1-1-1	ASV5720	FALSE	ASV5720
Acidobacteria	ASV	1-1-1	ASV5718	FALSE	ASV5718
Proteobacteria	ASV	1-1-1	ASV5717	FALSE	ASV5717
Acidobacteria	ASV	1-1-1	ASV5716	FALSE	ASV5716
Verrucomicrobia	ASV	1-1-1	ASV5688	FALSE	ASV5688
Acidobacteria	ASV	1-1-1	ASV5685	FALSE	ASV5685
Acidobacteria	ASV	1-1-1	ASV5684	FALSE	ASV5684
Acidobacteria	ASV	1-1-1	ASV5682	FALSE	ASV5682
Actinobacteria	ASV	1-1-1	ASV5677	FALSE	ASV5677
Verrucomicrobia	ASV	1-1-1	ASV5674	FALSE	ASV5674
Acidobacteria	ASV	1-1-1	ASV5673	FALSE	ASV5673
Acidobacteria	ASV	1-1-1	ASV5668	FALSE	ASV5668
Actinobacteria	ASV	1-1-1	ASV5666	FALSE	ASV5666
Proteobacteria	ASV	1-1-1	ASV5663	FALSE	ASV5663
Verrucomicrobia	ASV	1-1-1	ASV5656	FALSE	ASV5656
Acidobacteria	ASV	1-1-1	ASV5654	FALSE	ASV5654
Acidobacteria	ASV	1-1-1	ASV5653	FALSE	ASV5653
Proteobacteria	ASV	1-1-1	ASV5631	FALSE	ASV5631
Acidobacteria	ASV	1-1-1	ASV5627	FALSE	ASV5627
Acidobacteria	ASV	1-1-1	ASV5625	FALSE	ASV5625
Chloroflexi	ASV	1-1-1	ASV5622	FALSE	ASV5622
Chloroflexi	ASV	1-1-1	ASV5608	FALSE	ASV5608
Chloroflexi	ASV	1-1-1	ASV5605	FALSE	ASV5605
Proteobacteria	ASV	1-1-1	ASV5601	FALSE	ASV5601
Proteobacteria	ASV	1-1-1	ASV5598	FALSE	ASV5598
Acidobacteria	ASV	1-1-1	ASV5596	FALSE	ASV5596
Chloroflexi	ASV	1-1-1	ASV5594	FALSE	ASV5594
Acidobacteria	ASV	1-1-1	ASV5591	FALSE	ASV5591
Acidobacteria	ASV	1-1-1	ASV5589	FALSE	ASV5589
Acidobacteria	ASV	1-1-1	ASV5551	FALSE	ASV5551
Proteobacteria	ASV	1-1-1	ASV5548	FALSE	ASV5548
Acidobacteria	ASV	1-1-1	ASV5547	FALSE	ASV5547
Acidobacteria	ASV	1-1-1	ASV5545	FALSE	ASV5545
Acidobacteria	ASV	1-1-1	ASV5540	FALSE	ASV5540
WPS-2	ASV	1-1-1	ASV5538	FALSE	ASV5538
Chloroflexi	ASV	1-1-1	ASV5533	FALSE	ASV5533
Proteobacteria	ASV	1-1-1	ASV5532	FALSE	ASV5532
Verrucomicrobia	ASV	1-1-1	ASV5529	FALSE	ASV5529
Acidobacteria	ASV	1-1-1	ASV5528	FALSE	ASV5528
Actinobacteria	ASV	1-1-1	ASV5526	FALSE	ASV5526
Acidobacteria	ASV	1-1-1	ASV5524	FALSE	ASV5524
Actinobacteria	ASV	1-1-1	ASV5523	FALSE	ASV5523
Proteobacteria	ASV	1-1-1	ASV5521	FALSE	ASV5521
Unassigned	ASV	1-1-1	ASV5480	FALSE	ASV5480
Acidobacteria	ASV	1-1-1	ASV5478	FALSE	ASV5478
WPS-2	ASV	1-1-1	ASV5474	FALSE	ASV5474
Chloroflexi	ASV	1-1-1	ASV5469	FALSE	ASV5469
Acidobacteria	ASV	1-1-1	ASV5463	FALSE	ASV5463
Bacteroidetes	ASV	1-1-1	ASV5460	FALSE	ASV5460
Proteobacteria	ASV	1-1-1	ASV5459	FALSE	ASV5459
Verrucomicrobia	ASV	1-1-1	ASV5450	FALSE	ASV5450
Unassigned	ASV	1-1-1	ASV5449	FALSE	ASV5449
Proteobacteria	ASV	1-1-1	ASV5447	FALSE	ASV5447
Acidobacteria	ASV	1-1-1	ASV5411	FALSE	ASV5411
Unassigned	ASV	1-1-1	ASV5408	FALSE	ASV5408
Proteobacteria	ASV	1-1-1	ASV5407	FALSE	ASV5407
Proteobacteria	ASV	1-1-1	ASV5406	FALSE	ASV5406
Verrucomicrobia	ASV	1-1-1	ASV5405	FALSE	ASV5405
Unassigned	ASV	1-1-1	ASV5404	FALSE	ASV5404
Verrucomicrobia	ASV	1-1-1	ASV5403	FALSE	ASV5403
Chloroflexi	ASV	1-1-1	ASV5395	FALSE	ASV5395
Proteobacteria	ASV	1-1-1	ASV5394	FALSE	ASV5394
Verrucomicrobia	ASV	1-1-1	ASV5363	FALSE	ASV5363
Acidobacteria	ASV	1-1-1	ASV5362	FALSE	ASV5362
Acidobacteria	ASV	1-1-1	ASV5361	FALSE	ASV5361
Unassigned	ASV	1-1-1	ASV5356	FALSE	ASV5356
Acidobacteria	ASV	1-1-1	ASV5350	FALSE	ASV5350
Acidobacteria	ASV	1-1-1	ASV5349	FALSE	ASV5349
Acidobacteria	ASV	1-1-1	ASV5346	FALSE	ASV5346
Acidobacteria	ASV	1-1-1	ASV5345	FALSE	ASV5345
Unassigned	ASV	1-1-1	ASV5336	FALSE	ASV5336
Acidobacteria	ASV	1-1-1	ASV5329	FALSE	ASV5329
Verrucomicrobia	ASV	1-1-1	ASV5328	FALSE	ASV5328
Acidobacteria	ASV	1-1-1	ASV5324	FALSE	ASV5324
Proteobacteria	ASV	1-1-1	ASV5308	FALSE	ASV5308
Acidobacteria	ASV	1-1-1	ASV5297	FALSE	ASV5297
Unassigned	ASV	1-1-1	ASV5290	FALSE	ASV5290
Verrucomicrobia	ASV	1-1-1	ASV5286	FALSE	ASV5286
Acidobacteria	ASV	1-1-1	ASV5285	FALSE	ASV5285
Proteobacteria	ASV	1-1-1	ASV5282	FALSE	ASV5282
Unassigned	ASV	1-1-1	ASV5266	FALSE	ASV5266
Proteobacteria	ASV	1-1-1	ASV5255	FALSE	ASV5255
Firmicutes	ASV	1-1-1	ASV5247	FALSE	ASV5247
Proteobacteria	ASV	1-1-1	ASV5245	FALSE	ASV5245
Acidobacteria	ASV	1-1-1	ASV5240	FALSE	ASV5240
Verrucomicrobia	ASV	1-1-1	ASV5238	FALSE	ASV5238
Chloroflexi	ASV	1-1-1	ASV5234	FALSE	ASV5234
Proteobacteria	ASV	1-1-1	ASV5227	FALSE	ASV5227
Unassigned	ASV	1-1-1	ASV5206	FALSE	ASV5206
Unassigned	ASV	1-1-1	ASV5200	FALSE	ASV5200
Acidobacteria	ASV	1-1-1	ASV5196	FALSE	ASV5196
Acidobacteria	ASV	1-1-1	ASV5192	FALSE	ASV5192
WPS-2	ASV	1-1-1	ASV5186	FALSE	ASV5186
Proteobacteria	ASV	1-1-1	ASV5181	FALSE	ASV5181
Proteobacteria	ASV	1-1-1	ASV5178	FALSE	ASV5178
Proteobacteria	ASV	1-1-1	ASV5176	FALSE	ASV5176
Proteobacteria	ASV	1-1-1	ASV5175	FALSE	ASV5175
WPS-2	ASV	1-1-1	ASV5173	FALSE	ASV5173
Chloroflexi	ASV	1-1-1	ASV5172	FALSE	ASV5172
Actinobacteria	ASV	1-1-1	ASV5147	FALSE	ASV5147
Acidobacteria	ASV	1-1-1	ASV5146	FALSE	ASV5146
Proteobacteria	ASV	1-1-1	ASV5145	FALSE	ASV5145
Chloroflexi	ASV	1-1-1	ASV5141	FALSE	ASV5141
Proteobacteria	ASV	1-1-1	ASV5140	FALSE	ASV5140
Chloroflexi	ASV	1-1-1	ASV5137	FALSE	ASV5137
Verrucomicrobia	ASV	1-1-1	ASV5127	FALSE	ASV5127
Proteobacteria	ASV	1-1-1	ASV5124	FALSE	ASV5124
Unassigned	ASV	1-1-1	ASV5122	FALSE	ASV5122
Actinobacteria	ASV	1-1-1	ASV5120	FALSE	ASV5120
Proteobacteria	ASV	1-1-1	ASV5098	FALSE	ASV5098
Proteobacteria	ASV	1-1-1	ASV5094	FALSE	ASV5094
Chloroflexi	ASV	1-1-1	ASV5091	FALSE	ASV5091
Acidobacteria	ASV	1-1-1	ASV5089	FALSE	ASV5089
Actinobacteria	ASV	1-1-1	ASV5079	FALSE	ASV5079
Proteobacteria	ASV	1-1-1	ASV5064	FALSE	ASV5064
Proteobacteria	ASV	1-1-1	ASV5052	FALSE	ASV5052
Acidobacteria	ASV	1-1-1	ASV5041	FALSE	ASV5041
Acidobacteria	ASV	1-1-1	ASV5032	FALSE	ASV5032
Acidobacteria	ASV	1-1-1	ASV5030	FALSE	ASV5030
Unassigned	ASV	1-1-1	ASV5017	FALSE	ASV5017
Actinobacteria	ASV	1-1-1	ASV4999	FALSE	ASV4999
Chloroflexi	ASV	1-1-1	ASV4991	FALSE	ASV4991
Proteobacteria	ASV	1-1-1	ASV4988	FALSE	ASV4988
Proteobacteria	ASV	1-1-1	ASV4987	FALSE	ASV4987
Proteobacteria	ASV	1-1-1	ASV4985	FALSE	ASV4985
Proteobacteria	ASV	1-1-1	ASV4983	FALSE	ASV4983
Acidobacteria	ASV	1-1-1	ASV4974	FALSE	ASV4974
Acidobacteria	ASV	1-1-1	ASV4967	FALSE	ASV4967
Proteobacteria	ASV	1-1-1	ASV4959	FALSE	ASV4959
Acidobacteria	ASV	1-1-1	ASV4951	FALSE	ASV4951
Proteobacteria	ASV	1-1-1	ASV4947	FALSE	ASV4947
Proteobacteria	ASV	1-1-1	ASV4941	FALSE	ASV4941
Actinobacteria	ASV	1-1-1	ASV4937	FALSE	ASV4937
Actinobacteria	ASV	1-1-1	ASV4933	FALSE	ASV4933
Verrucomicrobia	ASV	1-1-1	ASV4931	FALSE	ASV4931
WPS-2	ASV	1-1-1	ASV4928	FALSE	ASV4928
Proteobacteria	ASV	1-1-1	ASV4923	FALSE	ASV4923
Verrucomicrobia	ASV	1-1-1	ASV4902	FALSE	ASV4902
Acidobacteria	ASV	1-1-1	ASV4891	FALSE	ASV4891
Chloroflexi	ASV	1-1-1	ASV4889	FALSE	ASV4889
Acidobacteria	ASV	1-1-1	ASV4886	FALSE	ASV4886
Chloroflexi	ASV	1-1-1	ASV4883	FALSE	ASV4883
Proteobacteria	ASV	1-1-1	ASV4879	FALSE	ASV4879
Proteobacteria	ASV	1-1-1	ASV4877	FALSE	ASV4877
Acidobacteria	ASV	1-1-1	ASV4874	FALSE	ASV4874
Acidobacteria	ASV	1-1-1	ASV4872	FALSE	ASV4872
Acidobacteria	ASV	1-1-1	ASV4856	FALSE	ASV4856
Acidobacteria	ASV	1-1-1	ASV4855	FALSE	ASV4855
Firmicutes	ASV	1-1-1	ASV4849	FALSE	ASV4849
Unassigned	ASV	1-1-1	ASV4845	FALSE	ASV4845
Chloroflexi	ASV	1-1-1	ASV4842	FALSE	ASV4842
Acidobacteria	ASV	1-1-1	ASV4841	FALSE	ASV4841
Gemmatimonadetes	ASV	1-1-1	ASV4838	FALSE	ASV4838
Firmicutes	ASV	1-1-1	ASV4835	FALSE	ASV4835
Verrucomicrobia	ASV	1-1-1	ASV4829	FALSE	ASV4829
Unassigned	ASV	1-1-1	ASV4826	FALSE	ASV4826
Acidobacteria	ASV	1-1-1	ASV4817	FALSE	ASV4817
Proteobacteria	ASV	1-1-1	ASV4816	FALSE	ASV4816
Planctomycetes	ASV	1-1-1	ASV4797	FALSE	ASV4797
Firmicutes	ASV	1-1-1	ASV4794	FALSE	ASV4794
Acidobacteria	ASV	1-1-1	ASV4789	FALSE	ASV4789
Proteobacteria	ASV	1-1-1	ASV4786	FALSE	ASV4786
Planctomycetes	ASV	1-1-1	ASV4779	FALSE	ASV4779
Bacteroidetes	ASV	1-1-1	ASV4775	FALSE	ASV4775
Verrucomicrobia	ASV	1-1-1	ASV4774	FALSE	ASV4774
WPS-2	ASV	1-1-1	ASV4773	FALSE	ASV4773
Verrucomicrobia	ASV	1-1-1	ASV4772	FALSE	ASV4772
Actinobacteria	ASV	1-1-1	ASV4761	FALSE	ASV4761
Acidobacteria	ASV	1-1-1	ASV4756	FALSE	ASV4756
Acidobacteria	ASV	1-1-1	ASV4751	FALSE	ASV4751
Chloroflexi	ASV	1-1-1	ASV4746	FALSE	ASV4746
Proteobacteria	ASV	1-1-1	ASV4740	FALSE	ASV4740
Acidobacteria	ASV	1-1-1	ASV4734	FALSE	ASV4734
Bacteroidetes	ASV	1-1-1	ASV4733	FALSE	ASV4733
Acidobacteria	ASV	1-1-1	ASV4713	FALSE	ASV4713
Proteobacteria	ASV	1-1-1	ASV4712	FALSE	ASV4712
Actinobacteria	ASV	1-1-1	ASV4705	FALSE	ASV4705
Proteobacteria	ASV	1-1-1	ASV4702	FALSE	ASV4702
Acidobacteria	ASV	1-1-1	ASV4701	FALSE	ASV4701
Unassigned	ASV	1-1-1	ASV4694	FALSE	ASV4694
Acidobacteria	ASV	1-1-1	ASV4691	FALSE	ASV4691
Acidobacteria	ASV	1-1-1	ASV4688	FALSE	ASV4688
Firmicutes	ASV	1-1-1	ASV4686	FALSE	ASV4686
Acidobacteria	ASV	1-1-1	ASV4685	FALSE	ASV4685
Acidobacteria	ASV	1-1-1	ASV4678	FALSE	ASV4678
Proteobacteria	ASV	1-1-1	ASV4676	FALSE	ASV4676
Acidobacteria	ASV	1-1-1	ASV4675	FALSE	ASV4675
Proteobacteria	ASV	1-1-1	ASV4673	FALSE	ASV4673
Proteobacteria	ASV	1-1-1	ASV4671	FALSE	ASV4671
Acidobacteria	ASV	1-1-1	ASV4652	FALSE	ASV4652
Acidobacteria	ASV	1-1-1	ASV4651	FALSE	ASV4651
Proteobacteria	ASV	1-1-1	ASV4644	FALSE	ASV4644
Acidobacteria	ASV	1-1-1	ASV4641	FALSE	ASV4641
WPS-2	ASV	1-1-1	ASV4640	FALSE	ASV4640
Bacteroidetes	ASV	1-1-1	ASV4637	FALSE	ASV4637
Unassigned	ASV	1-1-1	ASV4630	FALSE	ASV4630
Acidobacteria	ASV	1-1-1	ASV4629	FALSE	ASV4629
Acidobacteria	ASV	1-1-1	ASV4606	FALSE	ASV4606
Acidobacteria	ASV	1-1-1	ASV4605	FALSE	ASV4605
Proteobacteria	ASV	1-1-1	ASV4603	FALSE	ASV4603
Verrucomicrobia	ASV	1-1-1	ASV4602	FALSE	ASV4602
Acidobacteria	ASV	1-1-1	ASV4601	FALSE	ASV4601
Proteobacteria	ASV	1-1-1	ASV4600	FALSE	ASV4600
Planctomycetes	ASV	1-1-1	ASV4597	FALSE	ASV4597
Acidobacteria	ASV	1-1-1	ASV4595	FALSE	ASV4595
Acidobacteria	ASV	1-1-1	ASV4593	FALSE	ASV4593
Proteobacteria	ASV	1-1-1	ASV4588	FALSE	ASV4588
Proteobacteria	ASV	1-1-1	ASV4582	FALSE	ASV4582
Proteobacteria	ASV	1-1-1	ASV4565	FALSE	ASV4565
Unassigned	ASV	1-1-1	ASV4555	FALSE	ASV4555
Chloroflexi	ASV	1-1-1	ASV4554	FALSE	ASV4554
Acidobacteria	ASV	1-1-1	ASV4550	FALSE	ASV4550
Acidobacteria	ASV	1-1-1	ASV4531	FALSE	ASV4531
Unassigned	ASV	1-1-1	ASV4529	FALSE	ASV4529
Acidobacteria	ASV	1-1-1	ASV4517	FALSE	ASV4517
Firmicutes	ASV	1-1-1	ASV4510	FALSE	ASV4510
Acidobacteria	ASV	1-1-1	ASV4508	FALSE	ASV4508
Actinobacteria	ASV	1-1-1	ASV4504	FALSE	ASV4504
Acidobacteria	ASV	1-1-1	ASV4503	FALSE	ASV4503
Proteobacteria	ASV	1-1-1	ASV4502	FALSE	ASV4502
Firmicutes	ASV	1-1-1	ASV4482	FALSE	ASV4482
Actinobacteria	ASV	1-1-1	ASV4479	FALSE	ASV4479
Proteobacteria	ASV	1-1-1	ASV4475	FALSE	ASV4475
Actinobacteria	ASV	1-1-1	ASV4472	FALSE	ASV4472
Proteobacteria	ASV	1-1-1	ASV4462	FALSE	ASV4462
Acidobacteria	ASV	1-1-1	ASV4461	FALSE	ASV4461
Chloroflexi	ASV	1-1-1	ASV4459	FALSE	ASV4459
Proteobacteria	ASV	1-1-1	ASV4457	FALSE	ASV4457
Chloroflexi	ASV	1-1-1	ASV4452	FALSE	ASV4452
Acidobacteria	ASV	1-1-1	ASV4450	FALSE	ASV4450
Proteobacteria	ASV	1-1-1	ASV4449	FALSE	ASV4449
Acidobacteria	ASV	1-1-1	ASV4445	FALSE	ASV4445
Acidobacteria	ASV	1-1-1	ASV4432	FALSE	ASV4432
Acidobacteria	ASV	1-1-1	ASV4431	FALSE	ASV4431
Acidobacteria	ASV	1-1-1	ASV4430	FALSE	ASV4430
Acidobacteria	ASV	1-1-1	ASV4421	FALSE	ASV4421
Chloroflexi	ASV	1-1-1	ASV4419	FALSE	ASV4419
Actinobacteria	ASV	1-1-1	ASV4418	FALSE	ASV4418
Chloroflexi	ASV	1-1-1	ASV4414	FALSE	ASV4414
WPS-2	ASV	1-1-1	ASV4410	FALSE	ASV4410
Acidobacteria	ASV	1-1-1	ASV4393	FALSE	ASV4393
Chloroflexi	ASV	1-1-1	ASV4392	FALSE	ASV4392
Acidobacteria	ASV	1-1-1	ASV4385	FALSE	ASV4385
Acidobacteria	ASV	1-1-1	ASV4378	FALSE	ASV4378
Gemmatimonadetes	ASV	1-1-1	ASV4377	FALSE	ASV4377
Actinobacteria	ASV	1-1-1	ASV4372	FALSE	ASV4372
Verrucomicrobia	ASV	1-1-1	ASV4370	FALSE	ASV4370
Unassigned	ASV	1-1-1	ASV4369	FALSE	ASV4369
Acidobacteria	ASV	1-1-1	ASV4366	FALSE	ASV4366
Acidobacteria	ASV	1-1-1	ASV4362	FALSE	ASV4362
Acidobacteria	ASV	1-1-1	ASV4358	FALSE	ASV4358
Proteobacteria	ASV	1-1-1	ASV4352	FALSE	ASV4352
Proteobacteria	ASV	1-1-1	ASV4351	FALSE	ASV4351
Acidobacteria	ASV	1-1-1	ASV4349	FALSE	ASV4349
Acidobacteria	ASV	1-1-1	ASV4347	FALSE	ASV4347
Actinobacteria	ASV	1-1-1	ASV4345	FALSE	ASV4345
Proteobacteria	ASV	1-1-1	ASV4344	FALSE	ASV4344
Acidobacteria	ASV	1-1-1	ASV4339	FALSE	ASV4339
Chloroflexi	ASV	1-1-1	ASV4335	FALSE	ASV4335
Acidobacteria	ASV	1-1-1	ASV4328	FALSE	ASV4328
Acidobacteria	ASV	1-1-1	ASV4326	FALSE	ASV4326
WPS-2	ASV	1-1-1	ASV4309	FALSE	ASV4309
Acidobacteria	ASV	1-1-1	ASV4306	FALSE	ASV4306
Acidobacteria	ASV	1-1-1	ASV4304	FALSE	ASV4304
Acidobacteria	ASV	1-1-1	ASV4303	FALSE	ASV4303
Proteobacteria	ASV	1-1-1	ASV4302	FALSE	ASV4302
Firmicutes	ASV	1-1-1	ASV4294	FALSE	ASV4294
Proteobacteria	ASV	1-1-1	ASV4293	FALSE	ASV4293
Acidobacteria	ASV	1-1-1	ASV4292	FALSE	ASV4292
Acidobacteria	ASV	1-1-1	ASV4290	FALSE	ASV4290
Acidobacteria	ASV	1-1-1	ASV4287	FALSE	ASV4287
WPS-2	ASV	1-1-1	ASV4282	FALSE	ASV4282
Acidobacteria	ASV	1-1-1	ASV4266	FALSE	ASV4266
Chloroflexi	ASV	1-1-1	ASV4261	FALSE	ASV4261
WPS-2	ASV	1-1-1	ASV4249	FALSE	ASV4249
Verrucomicrobia	ASV	1-1-1	ASV4248	FALSE	ASV4248
Proteobacteria	ASV	1-1-1	ASV4247	FALSE	ASV4247
Acidobacteria	ASV	1-1-1	ASV4246	FALSE	ASV4246
Actinobacteria	ASV	1-1-1	ASV4225	FALSE	ASV4225
Gemmatimonadetes	ASV	1-1-1	ASV4224	FALSE	ASV4224
Bacteroidetes	ASV	1-1-1	ASV4221	FALSE	ASV4221
Acidobacteria	ASV	1-1-1	ASV4220	FALSE	ASV4220
Bacteroidetes	ASV	1-1-1	ASV4218	FALSE	ASV4218
Acidobacteria	ASV	1-1-1	ASV4215	FALSE	ASV4215
Acidobacteria	ASV	1-1-1	ASV4213	FALSE	ASV4213
Firmicutes	ASV	1-1-1	ASV4199	FALSE	ASV4199
Firmicutes	ASV	1-1-1	ASV4195	FALSE	ASV4195
Acidobacteria	ASV	1-1-1	ASV4190	FALSE	ASV4190
Acidobacteria	ASV	1-1-1	ASV4184	FALSE	ASV4184
Acidobacteria	ASV	1-1-1	ASV4182	FALSE	ASV4182
WPS-2	ASV	1-1-1	ASV4181	FALSE	ASV4181
Acidobacteria	ASV	1-1-1	ASV4178	FALSE	ASV4178
Acidobacteria	ASV	1-1-1	ASV4170	FALSE	ASV4170
Proteobacteria	ASV	1-1-1	ASV4149	FALSE	ASV4149
Firmicutes	ASV	1-1-1	ASV4148	FALSE	ASV4148
Acidobacteria	ASV	1-1-1	ASV4142	FALSE	ASV4142
Acidobacteria	ASV	1-1-1	ASV4141	FALSE	ASV4141
Verrucomicrobia	ASV	1-1-1	ASV4139	FALSE	ASV4139
Proteobacteria	ASV	1-1-1	ASV4129	FALSE	ASV4129
Acidobacteria	ASV	1-1-1	ASV4116	FALSE	ASV4116
Acidobacteria	ASV	1-1-1	ASV4112	FALSE	ASV4112
WPS-2	ASV	1-1-1	ASV4107	FALSE	ASV4107
Actinobacteria	ASV	1-1-1	ASV4097	FALSE	ASV4097
Firmicutes	ASV	1-1-1	ASV4095	FALSE	ASV4095
Unassigned	ASV	1-1-1	ASV4092	FALSE	ASV4092
Proteobacteria	ASV	1-1-1	ASV4069	FALSE	ASV4069
Proteobacteria	ASV	1-1-1	ASV4064	FALSE	ASV4064
Proteobacteria	ASV	1-1-1	ASV4063	FALSE	ASV4063
Proteobacteria	ASV	1-1-1	ASV4062	FALSE	ASV4062
Acidobacteria	ASV	1-1-1	ASV4061	FALSE	ASV4061
Planctomycetes	ASV	1-1-1	ASV4052	FALSE	ASV4052
Chloroflexi	ASV	1-1-1	ASV4044	FALSE	ASV4044
Proteobacteria	ASV	1-1-1	ASV4040	FALSE	ASV4040
Unassigned	ASV	1-1-1	ASV4038	FALSE	ASV4038
Acidobacteria	ASV	1-1-1	ASV4036	FALSE	ASV4036
Proteobacteria	ASV	1-1-1	ASV4032	FALSE	ASV4032
Proteobacteria	ASV	1-1-1	ASV4030	FALSE	ASV4030
Acidobacteria	ASV	1-1-1	ASV4024	FALSE	ASV4024
Proteobacteria	ASV	1-1-1	ASV4018	FALSE	ASV4018
Acidobacteria	ASV	1-1-1	ASV4014	FALSE	ASV4014
WPS-2	ASV	1-1-1	ASV4012	FALSE	ASV4012
Acidobacteria	ASV	1-1-1	ASV4002	FALSE	ASV4002
Acidobacteria	ASV	1-1-1	ASV3989	FALSE	ASV3989
Actinobacteria	ASV	1-1-1	ASV3988	FALSE	ASV3988
Actinobacteria	ASV	1-1-1	ASV3986	FALSE	ASV3986
Proteobacteria	ASV	1-1-1	ASV3985	FALSE	ASV3985
Proteobacteria	ASV	1-1-1	ASV3980	FALSE	ASV3980
Acidobacteria	ASV	1-1-1	ASV3957	FALSE	ASV3957
Proteobacteria	ASV	1-1-1	ASV3954	FALSE	ASV3954
Proteobacteria	ASV	1-1-1	ASV3940	FALSE	ASV3940
Chloroflexi	ASV	1-1-1	ASV3939	FALSE	ASV3939
Proteobacteria	ASV	1-1-1	ASV3937	FALSE	ASV3937
Chloroflexi	ASV	1-1-1	ASV3934	FALSE	ASV3934
Proteobacteria	ASV	1-1-1	ASV3933	FALSE	ASV3933
WPS-2	ASV	1-1-1	ASV3931	FALSE	ASV3931
Proteobacteria	ASV	1-1-1	ASV3930	FALSE	ASV3930
Chloroflexi	ASV	1-1-1	ASV3929	FALSE	ASV3929
Actinobacteria	ASV	1-1-1	ASV3924	FALSE	ASV3924
Proteobacteria	ASV	1-1-1	ASV3923	FALSE	ASV3923
Acidobacteria	ASV	1-1-1	ASV3922	FALSE	ASV3922
Proteobacteria	ASV	1-1-1	ASV3907	FALSE	ASV3907
Proteobacteria	ASV	1-1-1	ASV3901	FALSE	ASV3901
Acidobacteria	ASV	1-1-1	ASV3895	FALSE	ASV3895
Proteobacteria	ASV	1-1-1	ASV3891	FALSE	ASV3891
Firmicutes	ASV	1-1-1	ASV3890	FALSE	ASV3890
Acidobacteria	ASV	1-1-1	ASV3887	FALSE	ASV3887
Proteobacteria	ASV	1-1-1	ASV3871	FALSE	ASV3871
Acidobacteria	ASV	1-1-1	ASV3865	FALSE	ASV3865
Firmicutes	ASV	1-1-1	ASV3862	FALSE	ASV3862
Proteobacteria	ASV	1-1-1	ASV3861	FALSE	ASV3861
Verrucomicrobia	ASV	1-1-1	ASV3860	FALSE	ASV3860
Acidobacteria	ASV	1-1-1	ASV3848	FALSE	ASV3848
Firmicutes	ASV	1-1-1	ASV3839	FALSE	ASV3839
Acidobacteria	ASV	1-1-1	ASV3838	FALSE	ASV3838
Acidobacteria	ASV	1-1-1	ASV3833	FALSE	ASV3833
WPS-2	ASV	1-1-1	ASV3830	FALSE	ASV3830
Acidobacteria	ASV	1-1-1	ASV3829	FALSE	ASV3829
Acidobacteria	ASV	1-1-1	ASV3828	FALSE	ASV3828
Proteobacteria	ASV	1-1-1	ASV3827	FALSE	ASV3827
Acidobacteria	ASV	1-1-1	ASV3824	FALSE	ASV3824
Acidobacteria	ASV	1-1-1	ASV3822	FALSE	ASV3822
Actinobacteria	ASV	1-1-1	ASV3821	FALSE	ASV3821
Proteobacteria	ASV	1-1-1	ASV3819	FALSE	ASV3819
Acidobacteria	ASV	1-1-1	ASV3815	FALSE	ASV3815
Proteobacteria	ASV	1-1-1	ASV3814	FALSE	ASV3814
Proteobacteria	ASV	1-1-1	ASV3813	FALSE	ASV3813
Acidobacteria	ASV	1-1-1	ASV3812	FALSE	ASV3812
Proteobacteria	ASV	1-1-1	ASV3799	FALSE	ASV3799
Proteobacteria	ASV	1-1-1	ASV3794	FALSE	ASV3794
WPS-2	ASV	1-1-1	ASV3793	FALSE	ASV3793
Chloroflexi	ASV	1-1-1	ASV3791	FALSE	ASV3791
Proteobacteria	ASV	1-1-1	ASV3786	FALSE	ASV3786
Acidobacteria	ASV	1-1-1	ASV3785	FALSE	ASV3785
Acidobacteria	ASV	1-1-1	ASV3784	FALSE	ASV3784
Acidobacteria	ASV	1-1-1	ASV3782	FALSE	ASV3782
Proteobacteria	ASV	1-1-1	ASV3773	FALSE	ASV3773
WPS-2	ASV	1-1-1	ASV3767	FALSE	ASV3767
Actinobacteria	ASV	1-1-1	ASV3761	FALSE	ASV3761
Chloroflexi	ASV	1-1-1	ASV3759	FALSE	ASV3759
Acidobacteria	ASV	1-1-1	ASV3757	FALSE	ASV3757
Acidobacteria	ASV	1-1-1	ASV3756	FALSE	ASV3756
Acidobacteria	ASV	1-1-1	ASV3755	FALSE	ASV3755
Proteobacteria	ASV	1-1-1	ASV3751	FALSE	ASV3751
Unassigned	ASV	1-1-1	ASV3748	FALSE	ASV3748
Acidobacteria	ASV	1-1-1	ASV3744	FALSE	ASV3744
Acidobacteria	ASV	1-1-1	ASV3734	FALSE	ASV3734
WPS-2	ASV	1-1-1	ASV3733	FALSE	ASV3733
WPS-2	ASV	1-1-1	ASV3732	FALSE	ASV3732
Actinobacteria	ASV	1-1-1	ASV3730	FALSE	ASV3730
Acidobacteria	ASV	1-1-1	ASV3729	FALSE	ASV3729
Acidobacteria	ASV	1-1-1	ASV3727	FALSE	ASV3727
Unassigned	ASV	1-1-1	ASV3725	FALSE	ASV3725
Chloroflexi	ASV	1-1-1	ASV3724	FALSE	ASV3724
Acidobacteria	ASV	1-1-1	ASV3723	FALSE	ASV3723
Proteobacteria	ASV	1-1-1	ASV3719	FALSE	ASV3719
Actinobacteria	ASV	1-1-1	ASV3714	FALSE	ASV3714
Chloroflexi	ASV	1-1-1	ASV3705	FALSE	ASV3705
Acidobacteria	ASV	1-1-1	ASV3704	FALSE	ASV3704
Acidobacteria	ASV	1-1-1	ASV3702	FALSE	ASV3702
Actinobacteria	ASV	1-1-1	ASV3696	FALSE	ASV3696
Acidobacteria	ASV	1-1-1	ASV3692	FALSE	ASV3692
Acidobacteria	ASV	1-1-1	ASV3691	FALSE	ASV3691
Firmicutes	ASV	1-1-1	ASV3687	FALSE	ASV3687
WPS-2	ASV	1-1-1	ASV3684	FALSE	ASV3684
Verrucomicrobia	ASV	1-1-1	ASV3682	FALSE	ASV3682
Verrucomicrobia	ASV	1-1-1	ASV3680	FALSE	ASV3680
Verrucomicrobia	ASV	1-1-1	ASV3676	FALSE	ASV3676
Verrucomicrobia	ASV	1-1-1	ASV3675	FALSE	ASV3675
Unassigned	ASV	1-1-1	ASV3674	FALSE	ASV3674
Unassigned	ASV	1-1-1	ASV3671	FALSE	ASV3671
Proteobacteria	ASV	1-1-1	ASV3670	FALSE	ASV3670
Bacteroidetes	ASV	1-1-1	ASV3669	FALSE	ASV3669
Proteobacteria	ASV	1-1-1	ASV3655	FALSE	ASV3655
Unassigned	ASV	1-1-1	ASV3653	FALSE	ASV3653
Proteobacteria	ASV	1-1-1	ASV3647	FALSE	ASV3647
Proteobacteria	ASV	1-1-1	ASV3644	FALSE	ASV3644
Proteobacteria	ASV	1-1-1	ASV3643	FALSE	ASV3643
Unassigned	ASV	1-1-1	ASV3640	FALSE	ASV3640
Chloroflexi	ASV	1-1-1	ASV3635	FALSE	ASV3635
Acidobacteria	ASV	1-1-1	ASV3634	FALSE	ASV3634
Proteobacteria	ASV	1-1-1	ASV3630	FALSE	ASV3630
Acidobacteria	ASV	1-1-1	ASV3629	FALSE	ASV3629
Firmicutes	ASV	1-1-1	ASV3628	FALSE	ASV3628
Acidobacteria	ASV	1-1-1	ASV3627	FALSE	ASV3627
Acidobacteria	ASV	1-1-1	ASV3617	FALSE	ASV3617
Proteobacteria	ASV	1-1-1	ASV3612	FALSE	ASV3612
Acidobacteria	ASV	1-1-1	ASV3608	FALSE	ASV3608
Verrucomicrobia	ASV	1-1-1	ASV3607	FALSE	ASV3607
Acidobacteria	ASV	1-1-1	ASV3605	FALSE	ASV3605
Acidobacteria	ASV	1-1-1	ASV3602	FALSE	ASV3602
Proteobacteria	ASV	1-1-1	ASV3599	FALSE	ASV3599
Firmicutes	ASV	1-1-1	ASV3594	FALSE	ASV3594
Unassigned	ASV	1-1-1	ASV3591	FALSE	ASV3591
Unassigned	ASV	1-1-1	ASV3589	FALSE	ASV3589
Acidobacteria	ASV	1-1-1	ASV3587	FALSE	ASV3587
Proteobacteria	ASV	1-1-1	ASV3583	FALSE	ASV3583
Chloroflexi	ASV	1-1-1	ASV3582	FALSE	ASV3582
Acidobacteria	ASV	1-1-1	ASV3581	FALSE	ASV3581
Verrucomicrobia	ASV	1-1-1	ASV3579	FALSE	ASV3579
Acidobacteria	ASV	1-1-1	ASV3574	FALSE	ASV3574
Proteobacteria	ASV	1-1-1	ASV3573	FALSE	ASV3573
Proteobacteria	ASV	1-1-1	ASV3572	FALSE	ASV3572
Acidobacteria	ASV	1-1-1	ASV3565	FALSE	ASV3565
Acidobacteria	ASV	1-1-1	ASV3557	FALSE	ASV3557
Acidobacteria	ASV	1-1-1	ASV3551	FALSE	ASV3551
Firmicutes	ASV	1-1-1	ASV3550	FALSE	ASV3550
Unassigned	ASV	1-1-1	ASV3549	FALSE	ASV3549
Chloroflexi	ASV	1-1-1	ASV3547	FALSE	ASV3547
Acidobacteria	ASV	1-1-1	ASV3543	FALSE	ASV3543
Acidobacteria	ASV	1-1-1	ASV3540	FALSE	ASV3540
Unassigned	ASV	1-1-1	ASV3538	FALSE	ASV3538
Acidobacteria	ASV	1-1-1	ASV3535	FALSE	ASV3535
Acidobacteria	ASV	1-1-1	ASV3525	FALSE	ASV3525
Acidobacteria	ASV	1-1-1	ASV3517	FALSE	ASV3517
Proteobacteria	ASV	1-1-1	ASV3511	FALSE	ASV3511
Bacteroidetes	ASV	1-1-1	ASV3510	FALSE	ASV3510
Verrucomicrobia	ASV	1-1-1	ASV3507	FALSE	ASV3507
Unassigned	ASV	1-1-1	ASV3506	FALSE	ASV3506
Firmicutes	ASV	1-1-1	ASV3505	FALSE	ASV3505
Proteobacteria	ASV	1-1-1	ASV3502	FALSE	ASV3502
Acidobacteria	ASV	1-1-1	ASV3501	FALSE	ASV3501
Acidobacteria	ASV	1-1-1	ASV3499	FALSE	ASV3499
Acidobacteria	ASV	1-1-1	ASV3498	FALSE	ASV3498
Proteobacteria	ASV	1-1-1	ASV3492	FALSE	ASV3492
Acidobacteria	ASV	1-1-1	ASV3489	FALSE	ASV3489
Acidobacteria	ASV	1-1-1	ASV3486	FALSE	ASV3486
Chloroflexi	ASV	1-1-1	ASV3483	FALSE	ASV3483
Firmicutes	ASV	1-1-1	ASV3479	FALSE	ASV3479
Acidobacteria	ASV	1-1-1	ASV3477	FALSE	ASV3477
Chloroflexi	ASV	1-1-1	ASV3472	FALSE	ASV3472
Acidobacteria	ASV	1-1-1	ASV3471	FALSE	ASV3471
Proteobacteria	ASV	1-1-1	ASV3470	FALSE	ASV3470
Acidobacteria	ASV	1-1-1	ASV3461	FALSE	ASV3461
Proteobacteria	ASV	1-1-1	ASV3457	FALSE	ASV3457
Firmicutes	ASV	1-1-1	ASV3456	FALSE	ASV3456
Acidobacteria	ASV	1-1-1	ASV3454	FALSE	ASV3454
Bacteroidetes	ASV	1-1-1	ASV3453	FALSE	ASV3453
Proteobacteria	ASV	1-1-1	ASV3439	FALSE	ASV3439
Acidobacteria	ASV	1-1-1	ASV3437	FALSE	ASV3437
Acidobacteria	ASV	1-1-1	ASV3436	FALSE	ASV3436
Chloroflexi	ASV	1-1-1	ASV3435	FALSE	ASV3435
Acidobacteria	ASV	1-1-1	ASV3434	FALSE	ASV3434
Proteobacteria	ASV	1-1-1	ASV3433	FALSE	ASV3433
Firmicutes	ASV	1-1-1	ASV3431	FALSE	ASV3431
Bacteroidetes	ASV	1-1-1	ASV3430	FALSE	ASV3430
Verrucomicrobia	ASV	1-1-1	ASV3429	FALSE	ASV3429
Proteobacteria	ASV	1-1-1	ASV3428	FALSE	ASV3428
Verrucomicrobia	ASV	1-1-1	ASV3426	FALSE	ASV3426
Acidobacteria	ASV	1-1-1	ASV3414	FALSE	ASV3414
Acidobacteria	ASV	1-1-1	ASV3413	FALSE	ASV3413
Acidobacteria	ASV	1-1-1	ASV3410	FALSE	ASV3410
Proteobacteria	ASV	1-1-1	ASV3406	FALSE	ASV3406
Firmicutes	ASV	1-1-1	ASV3405	FALSE	ASV3405
Acidobacteria	ASV	1-1-1	ASV3403	FALSE	ASV3403
Bacteroidetes	ASV	1-1-1	ASV3402	FALSE	ASV3402
Unassigned	ASV	1-1-1	ASV3400	FALSE	ASV3400
Acidobacteria	ASV	1-1-1	ASV3398	FALSE	ASV3398
Acidobacteria	ASV	1-1-1	ASV3397	FALSE	ASV3397
Acidobacteria	ASV	1-1-1	ASV3396	FALSE	ASV3396
Acidobacteria	ASV	1-1-1	ASV3395	FALSE	ASV3395
Firmicutes	ASV	1-1-1	ASV3394	FALSE	ASV3394
Firmicutes	ASV	1-1-1	ASV3389	FALSE	ASV3389
Firmicutes	ASV	1-1-1	ASV3375	FALSE	ASV3375
Verrucomicrobia	ASV	1-1-1	ASV3371	FALSE	ASV3371
Acidobacteria	ASV	1-1-1	ASV3365	FALSE	ASV3365
Chloroflexi	ASV	1-1-1	ASV3363	FALSE	ASV3363
Proteobacteria	ASV	1-1-1	ASV3361	FALSE	ASV3361
Unassigned	ASV	1-1-1	ASV3359	FALSE	ASV3359
Actinobacteria	ASV	1-1-1	ASV3358	FALSE	ASV3358
Unassigned	ASV	1-1-1	ASV3357	FALSE	ASV3357
Bacteroidetes	ASV	1-1-1	ASV3356	FALSE	ASV3356
Acidobacteria	ASV	1-1-1	ASV3354	FALSE	ASV3354
Acidobacteria	ASV	1-1-1	ASV3353	FALSE	ASV3353
Acidobacteria	ASV	1-1-1	ASV3339	FALSE	ASV3339
Actinobacteria	ASV	1-1-1	ASV3337	FALSE	ASV3337
Unassigned	ASV	1-1-1	ASV3335	FALSE	ASV3335
Acidobacteria	ASV	1-1-1	ASV3331	FALSE	ASV3331
Acidobacteria	ASV	1-1-1	ASV3330	FALSE	ASV3330
WPS-2	ASV	1-1-1	ASV3329	FALSE	ASV3329
Firmicutes	ASV	1-1-1	ASV3328	FALSE	ASV3328
Acidobacteria	ASV	1-1-1	ASV3326	FALSE	ASV3326
Acidobacteria	ASV	1-1-1	ASV3325	FALSE	ASV3325
Acidobacteria	ASV	1-1-1	ASV3324	FALSE	ASV3324
Unassigned	ASV	1-1-1	ASV3321	FALSE	ASV3321
Acidobacteria	ASV	1-1-1	ASV3317	FALSE	ASV3317
Proteobacteria	ASV	1-1-1	ASV3315	FALSE	ASV3315
Acidobacteria	ASV	1-1-1	ASV3314	FALSE	ASV3314
Acidobacteria	ASV	1-1-1	ASV3309	FALSE	ASV3309
Acidobacteria	ASV	1-1-1	ASV3308	FALSE	ASV3308
Acidobacteria	ASV	1-1-1	ASV3305	FALSE	ASV3305
Proteobacteria	ASV	1-1-1	ASV3303	FALSE	ASV3303
Acidobacteria	ASV	1-1-1	ASV3299	FALSE	ASV3299
Proteobacteria	ASV	1-1-1	ASV3297	FALSE	ASV3297
Actinobacteria	ASV	1-1-1	ASV3296	FALSE	ASV3296
Acidobacteria	ASV	1-1-1	ASV3294	FALSE	ASV3294
Proteobacteria	ASV	1-1-1	ASV3292	FALSE	ASV3292
Acidobacteria	ASV	1-1-1	ASV3291	FALSE	ASV3291
Proteobacteria	ASV	1-1-1	ASV3290	FALSE	ASV3290
Chloroflexi	ASV	1-1-1	ASV3287	FALSE	ASV3287
Acidobacteria	ASV	1-1-1	ASV3285	FALSE	ASV3285
Firmicutes	ASV	1-1-1	ASV3281	FALSE	ASV3281
Acidobacteria	ASV	1-1-1	ASV3279	FALSE	ASV3279
Acidobacteria	ASV	1-1-1	ASV3276	FALSE	ASV3276
Acidobacteria	ASV	1-1-1	ASV3271	FALSE	ASV3271
Actinobacteria	ASV	1-1-1	ASV3264	FALSE	ASV3264
Acidobacteria	ASV	1-1-1	ASV3263	FALSE	ASV3263
Chloroflexi	ASV	1-1-1	ASV3262	FALSE	ASV3262
Proteobacteria	ASV	1-1-1	ASV3253	FALSE	ASV3253
Proteobacteria	ASV	1-1-1	ASV3251	FALSE	ASV3251
Acidobacteria	ASV	1-1-1	ASV3249	FALSE	ASV3249
Proteobacteria	ASV	1-1-1	ASV3247	FALSE	ASV3247
Chloroflexi	ASV	1-1-1	ASV3246	FALSE	ASV3246
Acidobacteria	ASV	1-1-1	ASV3245	FALSE	ASV3245
Gemmatimonadetes	ASV	1-1-1	ASV3244	FALSE	ASV3244
Proteobacteria	ASV	1-1-1	ASV3243	FALSE	ASV3243
Proteobacteria	ASV	1-1-1	ASV3242	FALSE	ASV3242
Proteobacteria	ASV	1-1-1	ASV3233	FALSE	ASV3233
Acidobacteria	ASV	1-1-1	ASV3231	FALSE	ASV3231
Acidobacteria	ASV	1-1-1	ASV3230	FALSE	ASV3230
Proteobacteria	ASV	1-1-1	ASV3227	FALSE	ASV3227
Proteobacteria	ASV	1-1-1	ASV3225	FALSE	ASV3225
Actinobacteria	ASV	1-1-1	ASV3216	FALSE	ASV3216
Proteobacteria	ASV	1-1-1	ASV3212	FALSE	ASV3212
Planctomycetes	ASV	1-1-1	ASV3209	FALSE	ASV3209
Acidobacteria	ASV	1-1-1	ASV3198	FALSE	ASV3198
Proteobacteria	ASV	1-1-1	ASV3197	FALSE	ASV3197
Acidobacteria	ASV	1-1-1	ASV3195	FALSE	ASV3195
Firmicutes	ASV	1-1-1	ASV3193	FALSE	ASV3193
Acidobacteria	ASV	1-1-1	ASV3189	FALSE	ASV3189
Firmicutes	ASV	1-1-1	ASV3188	FALSE	ASV3188
Proteobacteria	ASV	1-1-1	ASV3187	FALSE	ASV3187
Acidobacteria	ASV	1-1-1	ASV3176	FALSE	ASV3176
Proteobacteria	ASV	1-1-1	ASV3174	FALSE	ASV3174
Acidobacteria	ASV	1-1-1	ASV3169	FALSE	ASV3169
Actinobacteria	ASV	1-1-1	ASV3164	FALSE	ASV3164
Acidobacteria	ASV	1-1-1	ASV3163	FALSE	ASV3163
Verrucomicrobia	ASV	1-1-1	ASV3162	FALSE	ASV3162
Unassigned	ASV	1-1-1	ASV3147	FALSE	ASV3147
Verrucomicrobia	ASV	1-1-1	ASV3146	FALSE	ASV3146
Acidobacteria	ASV	1-1-1	ASV3139	FALSE	ASV3139
Actinobacteria	ASV	1-1-1	ASV3138	FALSE	ASV3138
Acidobacteria	ASV	1-1-1	ASV3136	FALSE	ASV3136
Proteobacteria	ASV	1-1-1	ASV3135	FALSE	ASV3135
Proteobacteria	ASV	1-1-1	ASV3133	FALSE	ASV3133
Proteobacteria	ASV	1-1-1	ASV3130	FALSE	ASV3130
Acidobacteria	ASV	1-1-1	ASV3129	FALSE	ASV3129
Unassigned	ASV	1-1-1	ASV3128	FALSE	ASV3128
Acidobacteria	ASV	1-1-1	ASV3125	FALSE	ASV3125
Firmicutes	ASV	1-1-1	ASV3122	FALSE	ASV3122
Actinobacteria	ASV	1-1-1	ASV3121	FALSE	ASV3121
Chloroflexi	ASV	1-1-1	ASV3120	FALSE	ASV3120
Proteobacteria	ASV	1-1-1	ASV3119	FALSE	ASV3119
Proteobacteria	ASV	1-1-1	ASV3118	FALSE	ASV3118
Proteobacteria	ASV	1-1-1	ASV3117	FALSE	ASV3117
Proteobacteria	ASV	1-1-1	ASV3115	FALSE	ASV3115
Actinobacteria	ASV	1-1-1	ASV3113	FALSE	ASV3113
Acidobacteria	ASV	1-1-1	ASV3111	FALSE	ASV3111
Unassigned	ASV	1-1-1	ASV3103	FALSE	ASV3103
Acidobacteria	ASV	1-1-1	ASV3101	FALSE	ASV3101
Proteobacteria	ASV	1-1-1	ASV3096	FALSE	ASV3096
Acidobacteria	ASV	1-1-1	ASV3094	FALSE	ASV3094
Acidobacteria	ASV	1-1-1	ASV3092	FALSE	ASV3092
Proteobacteria	ASV	1-1-1	ASV3088	FALSE	ASV3088
Acidobacteria	ASV	1-1-1	ASV3087	FALSE	ASV3087
Proteobacteria	ASV	1-1-1	ASV3086	FALSE	ASV3086
Acidobacteria	ASV	1-1-1	ASV3085	FALSE	ASV3085
Cyanobacteria	ASV	1-1-1	ASV3084	FALSE	ASV3084
Acidobacteria	ASV	1-1-1	ASV3083	FALSE	ASV3083
Acidobacteria	ASV	1-1-1	ASV3075	FALSE	ASV3075
Acidobacteria	ASV	1-1-1	ASV3066	FALSE	ASV3066
Proteobacteria	ASV	1-1-1	ASV3064	FALSE	ASV3064
Actinobacteria	ASV	1-1-1	ASV3062	FALSE	ASV3062
Proteobacteria	ASV	1-1-1	ASV3060	FALSE	ASV3060
Acidobacteria	ASV	1-1-1	ASV3059	FALSE	ASV3059
Proteobacteria	ASV	1-1-1	ASV3058	FALSE	ASV3058
Acidobacteria	ASV	1-1-1	ASV3057	FALSE	ASV3057
Acidobacteria	ASV	1-1-1	ASV3055	FALSE	ASV3055
Proteobacteria	ASV	1-1-1	ASV3047	FALSE	ASV3047
Acidobacteria	ASV	1-1-1	ASV3046	FALSE	ASV3046
Verrucomicrobia	ASV	1-1-1	ASV3045	FALSE	ASV3045
WPS-2	ASV	1-1-1	ASV3042	FALSE	ASV3042
WPS-2	ASV	1-1-1	ASV3041	FALSE	ASV3041
Acidobacteria	ASV	1-1-1	ASV3040	FALSE	ASV3040
Proteobacteria	ASV	1-1-1	ASV3032	FALSE	ASV3032
Proteobacteria	ASV	1-1-1	ASV3031	FALSE	ASV3031
Proteobacteria	ASV	1-1-1	ASV3030	FALSE	ASV3030
Acidobacteria	ASV	1-1-1	ASV3027	FALSE	ASV3027
Acidobacteria	ASV	1-1-1	ASV3017	FALSE	ASV3017
Proteobacteria	ASV	1-1-1	ASV3012	FALSE	ASV3012
Unassigned	ASV	1-1-1	ASV3011	FALSE	ASV3011
Acidobacteria	ASV	1-1-1	ASV3010	FALSE	ASV3010
Acidobacteria	ASV	1-1-1	ASV3009	FALSE	ASV3009
Proteobacteria	ASV	1-1-1	ASV3008	FALSE	ASV3008
Acidobacteria	ASV	1-1-1	ASV3006	FALSE	ASV3006
Proteobacteria	ASV	1-1-1	ASV3004	FALSE	ASV3004
Acidobacteria	ASV	1-1-1	ASV3003	FALSE	ASV3003
Proteobacteria	ASV	1-1-1	ASV3001	FALSE	ASV3001
Acidobacteria	ASV	1-1-1	ASV2998	FALSE	ASV2998
Proteobacteria	ASV	1-1-1	ASV2996	FALSE	ASV2996
Proteobacteria	ASV	1-1-1	ASV2992	FALSE	ASV2992
Chloroflexi	ASV	1-1-1	ASV2990	FALSE	ASV2990
Firmicutes	ASV	1-1-1	ASV2988	FALSE	ASV2988
Firmicutes	ASV	1-1-1	ASV2987	FALSE	ASV2987
Proteobacteria	ASV	1-1-1	ASV2981	FALSE	ASV2981
Acidobacteria	ASV	1-1-1	ASV2980	FALSE	ASV2980
Acidobacteria	ASV	1-1-1	ASV2978	FALSE	ASV2978
Unassigned	ASV	1-1-1	ASV2977	FALSE	ASV2977
Acidobacteria	ASV	1-1-1	ASV2976	FALSE	ASV2976
Actinobacteria	ASV	1-1-1	ASV2970	FALSE	ASV2970
Acidobacteria	ASV	1-1-1	ASV2969	FALSE	ASV2969
Acidobacteria	ASV	1-1-1	ASV2965	FALSE	ASV2965
Chloroflexi	ASV	1-1-1	ASV2964	FALSE	ASV2964
Proteobacteria	ASV	1-1-1	ASV2962	FALSE	ASV2962
Acidobacteria	ASV	1-1-1	ASV2961	FALSE	ASV2961
Actinobacteria	ASV	1-1-1	ASV2957	FALSE	ASV2957
Acidobacteria	ASV	1-1-1	ASV2951	FALSE	ASV2951
Acidobacteria	ASV	1-1-1	ASV2950	FALSE	ASV2950
Unassigned	ASV	1-1-1	ASV2944	FALSE	ASV2944
Acidobacteria	ASV	1-1-1	ASV2942	FALSE	ASV2942
Proteobacteria	ASV	1-1-1	ASV2941	FALSE	ASV2941
Acidobacteria	ASV	1-1-1	ASV2940	FALSE	ASV2940
Proteobacteria	ASV	1-1-1	ASV2937	FALSE	ASV2937
Proteobacteria	ASV	1-1-1	ASV2931	FALSE	ASV2931
Actinobacteria	ASV	1-1-1	ASV2928	FALSE	ASV2928
Proteobacteria	ASV	1-1-1	ASV2926	FALSE	ASV2926
Unassigned	ASV	1-1-1	ASV2924	FALSE	ASV2924
Proteobacteria	ASV	1-1-1	ASV2922	FALSE	ASV2922
Chloroflexi	ASV	1-1-1	ASV2921	FALSE	ASV2921
Verrucomicrobia	ASV	1-1-1	ASV2918	FALSE	ASV2918
Proteobacteria	ASV	1-1-1	ASV2916	FALSE	ASV2916
Proteobacteria	ASV	1-1-1	ASV2915	FALSE	ASV2915
Acidobacteria	ASV	1-1-1	ASV2914	FALSE	ASV2914
Proteobacteria	ASV	1-1-1	ASV2904	FALSE	ASV2904
Actinobacteria	ASV	1-1-1	ASV2901	FALSE	ASV2901
Acidobacteria	ASV	1-1-1	ASV2898	FALSE	ASV2898
Acidobacteria	ASV	1-1-1	ASV2896	FALSE	ASV2896
Acidobacteria	ASV	1-1-1	ASV2895	FALSE	ASV2895
Acidobacteria	ASV	1-1-1	ASV2894	FALSE	ASV2894
Verrucomicrobia	ASV	1-1-1	ASV2893	FALSE	ASV2893
Acidobacteria	ASV	1-1-1	ASV2892	FALSE	ASV2892
Actinobacteria	ASV	1-1-1	ASV2888	FALSE	ASV2888
Acidobacteria	ASV	1-1-1	ASV2886	FALSE	ASV2886
Chloroflexi	ASV	1-1-1	ASV2883	FALSE	ASV2883
Proteobacteria	ASV	1-1-1	ASV2878	FALSE	ASV2878
Firmicutes	ASV	1-1-1	ASV2876	FALSE	ASV2876
Unassigned	ASV	1-1-1	ASV2871	FALSE	ASV2871
Acidobacteria	ASV	1-1-1	ASV2866	FALSE	ASV2866
Proteobacteria	ASV	1-1-1	ASV2864	FALSE	ASV2864
Actinobacteria	ASV	1-1-1	ASV2863	FALSE	ASV2863
Proteobacteria	ASV	1-1-1	ASV2855	FALSE	ASV2855
Actinobacteria	ASV	1-1-1	ASV2852	FALSE	ASV2852
Firmicutes	ASV	1-1-1	ASV2851	FALSE	ASV2851
Proteobacteria	ASV	1-1-1	ASV2849	FALSE	ASV2849
Acidobacteria	ASV	1-1-1	ASV2846	FALSE	ASV2846
Firmicutes	ASV	1-1-1	ASV2845	FALSE	ASV2845
Acidobacteria	ASV	1-1-1	ASV2843	FALSE	ASV2843
Proteobacteria	ASV	1-1-1	ASV2841	FALSE	ASV2841
WPS-2	ASV	1-1-1	ASV2837	FALSE	ASV2837
Actinobacteria	ASV	1-1-1	ASV2834	FALSE	ASV2834
Proteobacteria	ASV	1-1-1	ASV2832	FALSE	ASV2832
Proteobacteria	ASV	1-1-1	ASV2831	FALSE	ASV2831
Proteobacteria	ASV	1-1-1	ASV2827	FALSE	ASV2827
Unassigned	ASV	1-1-1	ASV2826	FALSE	ASV2826
Acidobacteria	ASV	1-1-1	ASV2825	FALSE	ASV2825
Firmicutes	ASV	1-1-1	ASV2824	FALSE	ASV2824
Proteobacteria	ASV	1-1-1	ASV2822	FALSE	ASV2822
Acidobacteria	ASV	1-1-1	ASV2820	FALSE	ASV2820
Proteobacteria	ASV	1-1-1	ASV2816	FALSE	ASV2816
Acidobacteria	ASV	1-1-1	ASV2812	FALSE	ASV2812
Acidobacteria	ASV	1-1-1	ASV2808	FALSE	ASV2808
Proteobacteria	ASV	1-1-1	ASV2805	FALSE	ASV2805
Proteobacteria	ASV	1-1-1	ASV2803	FALSE	ASV2803
Acidobacteria	ASV	1-1-1	ASV2801	FALSE	ASV2801
Acidobacteria	ASV	1-1-1	ASV2799	FALSE	ASV2799
WPS-2	ASV	1-1-1	ASV2798	FALSE	ASV2798
Acidobacteria	ASV	1-1-1	ASV2795	FALSE	ASV2795
Proteobacteria	ASV	1-1-1	ASV2793	FALSE	ASV2793
Acidobacteria	ASV	1-1-1	ASV2789	FALSE	ASV2789
Acidobacteria	ASV	1-1-1	ASV2785	FALSE	ASV2785
Actinobacteria	ASV	1-1-1	ASV2784	FALSE	ASV2784
Actinobacteria	ASV	1-1-1	ASV2783	FALSE	ASV2783
Proteobacteria	ASV	1-1-1	ASV2781	FALSE	ASV2781
Actinobacteria	ASV	1-1-1	ASV2780	FALSE	ASV2780
Acidobacteria	ASV	1-1-1	ASV2779	FALSE	ASV2779
Acidobacteria	ASV	1-1-1	ASV2778	FALSE	ASV2778
Chloroflexi	ASV	1-1-1	ASV2775	FALSE	ASV2775
Acidobacteria	ASV	1-1-1	ASV2772	FALSE	ASV2772
Proteobacteria	ASV	1-1-1	ASV2759	FALSE	ASV2759
Verrucomicrobia	ASV	1-1-1	ASV2758	FALSE	ASV2758
Acidobacteria	ASV	1-1-1	ASV2755	FALSE	ASV2755
Acidobacteria	ASV	1-1-1	ASV2753	FALSE	ASV2753
Acidobacteria	ASV	1-1-1	ASV2751	FALSE	ASV2751
Chloroflexi	ASV	1-1-1	ASV2750	FALSE	ASV2750
Proteobacteria	ASV	1-1-1	ASV2748	FALSE	ASV2748
Acidobacteria	ASV	1-1-1	ASV2747	FALSE	ASV2747
WPS-2	ASV	1-1-1	ASV2743	FALSE	ASV2743
Acidobacteria	ASV	1-1-1	ASV2742	FALSE	ASV2742
Acidobacteria	ASV	1-1-1	ASV2740	FALSE	ASV2740
Proteobacteria	ASV	1-1-1	ASV2738	FALSE	ASV2738
Chloroflexi	ASV	1-1-1	ASV2736	FALSE	ASV2736
Acidobacteria	ASV	1-1-1	ASV2733	FALSE	ASV2733
Acidobacteria	ASV	1-1-1	ASV2730	FALSE	ASV2730
Firmicutes	ASV	1-1-1	ASV2729	FALSE	ASV2729
Proteobacteria	ASV	1-1-1	ASV2727	FALSE	ASV2727
Proteobacteria	ASV	1-1-1	ASV2720	FALSE	ASV2720
Proteobacteria	ASV	1-1-1	ASV2719	FALSE	ASV2719
Acidobacteria	ASV	1-1-1	ASV2718	FALSE	ASV2718
Acidobacteria	ASV	1-1-1	ASV2714	FALSE	ASV2714
Acidobacteria	ASV	1-1-1	ASV2711	FALSE	ASV2711
Acidobacteria	ASV	1-1-1	ASV2708	FALSE	ASV2708
WPS-2	ASV	1-1-1	ASV2707	FALSE	ASV2707
Acidobacteria	ASV	1-1-1	ASV2706	FALSE	ASV2706
WPS-2	ASV	1-1-1	ASV2703	FALSE	ASV2703
Acidobacteria	ASV	1-1-1	ASV2702	FALSE	ASV2702
Proteobacteria	ASV	1-1-1	ASV2698	FALSE	ASV2698
Proteobacteria	ASV	1-1-1	ASV2696	FALSE	ASV2696
Proteobacteria	ASV	1-1-1	ASV2691	FALSE	ASV2691
WPS-2	ASV	1-1-1	ASV2690	FALSE	ASV2690
Acidobacteria	ASV	1-1-1	ASV2689	FALSE	ASV2689
Acidobacteria	ASV	1-1-1	ASV2688	FALSE	ASV2688
Chloroflexi	ASV	1-1-1	ASV2685	FALSE	ASV2685
Actinobacteria	ASV	1-1-1	ASV2684	FALSE	ASV2684
Acidobacteria	ASV	1-1-1	ASV2681	FALSE	ASV2681
Acidobacteria	ASV	1-1-1	ASV2678	FALSE	ASV2678
Proteobacteria	ASV	1-1-1	ASV2672	FALSE	ASV2672
Unassigned	ASV	1-1-1	ASV2666	FALSE	ASV2666
Unassigned	ASV	1-1-1	ASV2664	FALSE	ASV2664
Firmicutes	ASV	1-1-1	ASV2662	FALSE	ASV2662
Acidobacteria	ASV	1-1-1	ASV2659	FALSE	ASV2659
Proteobacteria	ASV	1-1-1	ASV2655	FALSE	ASV2655
Acidobacteria	ASV	1-1-1	ASV2649	FALSE	ASV2649
Firmicutes	ASV	1-1-1	ASV2647	FALSE	ASV2647
Actinobacteria	ASV	1-1-1	ASV2645	FALSE	ASV2645
Proteobacteria	ASV	1-1-1	ASV2644	FALSE	ASV2644
Proteobacteria	ASV	1-1-1	ASV2639	FALSE	ASV2639
Acidobacteria	ASV	1-1-1	ASV2636	FALSE	ASV2636
Acidobacteria	ASV	1-1-1	ASV2632	FALSE	ASV2632
Verrucomicrobia	ASV	1-1-1	ASV2627	FALSE	ASV2627
Chloroflexi	ASV	1-1-1	ASV2626	FALSE	ASV2626
Acidobacteria	ASV	1-1-1	ASV2625	FALSE	ASV2625
Proteobacteria	ASV	1-1-1	ASV2622	FALSE	ASV2622
Acidobacteria	ASV	1-1-1	ASV2619	FALSE	ASV2619
Acidobacteria	ASV	1-1-1	ASV2617	FALSE	ASV2617
Proteobacteria	ASV	1-1-1	ASV2613	FALSE	ASV2613
Proteobacteria	ASV	1-1-1	ASV2612	FALSE	ASV2612
Acidobacteria	ASV	1-1-1	ASV2611	FALSE	ASV2611
Acidobacteria	ASV	1-1-1	ASV2610	FALSE	ASV2610
Acidobacteria	ASV	1-1-1	ASV2609	FALSE	ASV2609
Acidobacteria	ASV	1-1-1	ASV2606	FALSE	ASV2606
Acidobacteria	ASV	1-1-1	ASV2605	FALSE	ASV2605
Actinobacteria	ASV	1-1-1	ASV2601	FALSE	ASV2601
Acidobacteria	ASV	1-1-1	ASV2600	FALSE	ASV2600
Acidobacteria	ASV	1-1-1	ASV2598	FALSE	ASV2598
Proteobacteria	ASV	1-1-1	ASV2596	FALSE	ASV2596
Acidobacteria	ASV	1-1-1	ASV2591	FALSE	ASV2591
Acidobacteria	ASV	1-1-1	ASV2589	FALSE	ASV2589
Proteobacteria	ASV	1-1-1	ASV2586	FALSE	ASV2586
Proteobacteria	ASV	1-1-1	ASV2577	FALSE	ASV2577
Acidobacteria	ASV	1-1-1	ASV2576	FALSE	ASV2576
Proteobacteria	ASV	1-1-1	ASV2574	FALSE	ASV2574
Acidobacteria	ASV	1-1-1	ASV2572	FALSE	ASV2572
Proteobacteria	ASV	1-1-1	ASV2571	FALSE	ASV2571
Acidobacteria	ASV	1-1-1	ASV2567	FALSE	ASV2567
Acidobacteria	ASV	1-1-1	ASV2563	FALSE	ASV2563
Firmicutes	ASV	1-1-1	ASV2561	FALSE	ASV2561
Proteobacteria	ASV	1-1-1	ASV2559	FALSE	ASV2559
Verrucomicrobia	ASV	1-1-1	ASV2557	FALSE	ASV2557
Acidobacteria	ASV	1-1-1	ASV2551	FALSE	ASV2551
Verrucomicrobia	ASV	1-1-1	ASV2550	FALSE	ASV2550
Acidobacteria	ASV	1-1-1	ASV2547	FALSE	ASV2547
Acidobacteria	ASV	1-1-1	ASV2546	FALSE	ASV2546
Acidobacteria	ASV	1-1-1	ASV2540	FALSE	ASV2540
Proteobacteria	ASV	1-1-1	ASV2534	FALSE	ASV2534
Unassigned	ASV	1-1-1	ASV2533	FALSE	ASV2533
Acidobacteria	ASV	1-1-1	ASV2528	FALSE	ASV2528
Firmicutes	ASV	1-1-1	ASV2527	FALSE	ASV2527
Chloroflexi	ASV	1-1-1	ASV2526	FALSE	ASV2526
Proteobacteria	ASV	1-1-1	ASV2525	FALSE	ASV2525
Acidobacteria	ASV	1-1-1	ASV2524	FALSE	ASV2524
Proteobacteria	ASV	1-1-1	ASV2521	FALSE	ASV2521
Acidobacteria	ASV	1-1-1	ASV2519	FALSE	ASV2519
Acidobacteria	ASV	1-1-1	ASV2511	FALSE	ASV2511
Acidobacteria	ASV	1-1-1	ASV2507	FALSE	ASV2507
Proteobacteria	ASV	1-1-1	ASV2505	FALSE	ASV2505
Acidobacteria	ASV	1-1-1	ASV2504	FALSE	ASV2504
Chloroflexi	ASV	1-1-1	ASV2502	FALSE	ASV2502
Proteobacteria	ASV	1-1-1	ASV2497	FALSE	ASV2497
Proteobacteria	ASV	1-1-1	ASV2495	FALSE	ASV2495
Acidobacteria	ASV	1-1-1	ASV2493	FALSE	ASV2493
Acidobacteria	ASV	1-1-1	ASV2492	FALSE	ASV2492
Proteobacteria	ASV	1-1-1	ASV2488	FALSE	ASV2488
Proteobacteria	ASV	1-1-1	ASV2487	FALSE	ASV2487
Acidobacteria	ASV	1-1-1	ASV2478	FALSE	ASV2478
Proteobacteria	ASV	1-1-1	ASV2475	FALSE	ASV2475
Proteobacteria	ASV	1-1-1	ASV2474	FALSE	ASV2474
Unassigned	ASV	1-1-1	ASV2472	FALSE	ASV2472
Acidobacteria	ASV	1-1-1	ASV2462	FALSE	ASV2462
Verrucomicrobia	ASV	1-1-1	ASV2457	FALSE	ASV2457
Planctomycetes	ASV	1-1-1	ASV2454	FALSE	ASV2454
Acidobacteria	ASV	1-1-1	ASV2452	FALSE	ASV2452
Proteobacteria	ASV	1-1-1	ASV2449	FALSE	ASV2449
Unassigned	ASV	1-1-1	ASV2448	FALSE	ASV2448
Acidobacteria	ASV	1-1-1	ASV2447	FALSE	ASV2447
Proteobacteria	ASV	1-1-1	ASV2442	FALSE	ASV2442
Proteobacteria	ASV	1-1-1	ASV2440	FALSE	ASV2440
Proteobacteria	ASV	1-1-1	ASV2439	FALSE	ASV2439
Actinobacteria	ASV	1-1-1	ASV2438	FALSE	ASV2438
Proteobacteria	ASV	1-1-1	ASV2437	FALSE	ASV2437
Proteobacteria	ASV	1-1-1	ASV2435	FALSE	ASV2435
Acidobacteria	ASV	1-1-1	ASV2428	FALSE	ASV2428
Acidobacteria	ASV	1-1-1	ASV2427	FALSE	ASV2427
Actinobacteria	ASV	1-1-1	ASV2426	FALSE	ASV2426
Proteobacteria	ASV	1-1-1	ASV2425	FALSE	ASV2425
Acidobacteria	ASV	1-1-1	ASV2423	FALSE	ASV2423
Unassigned	ASV	1-1-1	ASV2421	FALSE	ASV2421
Acidobacteria	ASV	1-1-1	ASV2411	FALSE	ASV2411
Acidobacteria	ASV	1-1-1	ASV2410	FALSE	ASV2410
Proteobacteria	ASV	1-1-1	ASV2403	FALSE	ASV2403
Proteobacteria	ASV	1-1-1	ASV2400	FALSE	ASV2400
Acidobacteria	ASV	1-1-1	ASV2399	FALSE	ASV2399
Proteobacteria	ASV	1-1-1	ASV2393	FALSE	ASV2393
Acidobacteria	ASV	1-1-1	ASV2391	FALSE	ASV2391
Acidobacteria	ASV	1-1-1	ASV2390	FALSE	ASV2390
Acidobacteria	ASV	1-1-1	ASV2389	FALSE	ASV2389
Firmicutes	ASV	1-1-1	ASV2386	FALSE	ASV2386
Actinobacteria	ASV	1-1-1	ASV2384	FALSE	ASV2384
Proteobacteria	ASV	1-1-1	ASV2381	FALSE	ASV2381
Acidobacteria	ASV	1-1-1	ASV2380	FALSE	ASV2380
Unassigned	ASV	1-1-1	ASV2376	FALSE	ASV2376
Acidobacteria	ASV	1-1-1	ASV2369	FALSE	ASV2369
Unassigned	ASV	1-1-1	ASV2368	FALSE	ASV2368
Acidobacteria	ASV	1-1-1	ASV2366	FALSE	ASV2366
Unassigned	ASV	1-1-1	ASV2364	FALSE	ASV2364
Acidobacteria	ASV	1-1-1	ASV2363	FALSE	ASV2363
Firmicutes	ASV	1-1-1	ASV2357	FALSE	ASV2357
Acidobacteria	ASV	1-1-1	ASV2354	FALSE	ASV2354
Actinobacteria	ASV	1-1-1	ASV2353	FALSE	ASV2353
Acidobacteria	ASV	1-1-1	ASV2352	FALSE	ASV2352
Acidobacteria	ASV	1-1-1	ASV2351	FALSE	ASV2351
Proteobacteria	ASV	1-1-1	ASV2347	FALSE	ASV2347
Firmicutes	ASV	1-1-1	ASV2346	FALSE	ASV2346
Acidobacteria	ASV	1-1-1	ASV2343	FALSE	ASV2343
Acidobacteria	ASV	1-1-1	ASV2339	FALSE	ASV2339
Proteobacteria	ASV	1-1-1	ASV2332	FALSE	ASV2332
Proteobacteria	ASV	1-1-1	ASV2331	FALSE	ASV2331
Proteobacteria	ASV	1-1-1	ASV2330	FALSE	ASV2330
Verrucomicrobia	ASV	1-1-1	ASV2329	FALSE	ASV2329
Acidobacteria	ASV	1-1-1	ASV2326	FALSE	ASV2326
Acidobacteria	ASV	1-1-1	ASV2324	FALSE	ASV2324
Chloroflexi	ASV	1-1-1	ASV2319	FALSE	ASV2319
Acidobacteria	ASV	1-1-1	ASV2318	FALSE	ASV2318
Acidobacteria	ASV	1-1-1	ASV2317	FALSE	ASV2317
Proteobacteria	ASV	1-1-1	ASV2315	FALSE	ASV2315
Firmicutes	ASV	1-1-1	ASV2314	FALSE	ASV2314
Acidobacteria	ASV	1-1-1	ASV2313	FALSE	ASV2313
Unassigned	ASV	1-1-1	ASV2312	FALSE	ASV2312
Acidobacteria	ASV	1-1-1	ASV2311	FALSE	ASV2311
Proteobacteria	ASV	1-1-1	ASV2309	FALSE	ASV2309
Proteobacteria	ASV	1-1-1	ASV2308	FALSE	ASV2308
Proteobacteria	ASV	1-1-1	ASV2301	FALSE	ASV2301
Proteobacteria	ASV	1-1-1	ASV2300	FALSE	ASV2300
Proteobacteria	ASV	1-1-1	ASV2299	FALSE	ASV2299
Bacteroidetes	ASV	1-1-1	ASV2298	FALSE	ASV2298
Acidobacteria	ASV	1-1-1	ASV2297	FALSE	ASV2297
Chloroflexi	ASV	1-1-1	ASV2295	FALSE	ASV2295
Acidobacteria	ASV	1-1-1	ASV2293	FALSE	ASV2293
Acidobacteria	ASV	1-1-1	ASV2285	FALSE	ASV2285
Proteobacteria	ASV	1-1-1	ASV2282	FALSE	ASV2282
Acidobacteria	ASV	1-1-1	ASV2279	FALSE	ASV2279
Acidobacteria	ASV	1-1-1	ASV2278	FALSE	ASV2278
WPS-2	ASV	1-1-1	ASV2276	FALSE	ASV2276
Acidobacteria	ASV	1-1-1	ASV2275	FALSE	ASV2275
Proteobacteria	ASV	1-1-1	ASV2271	FALSE	ASV2271
Proteobacteria	ASV	1-1-1	ASV2270	FALSE	ASV2270
Acidobacteria	ASV	1-1-1	ASV2269	FALSE	ASV2269
Acidobacteria	ASV	1-1-1	ASV2265	FALSE	ASV2265
Acidobacteria	ASV	1-1-1	ASV2264	FALSE	ASV2264
Acidobacteria	ASV	1-1-1	ASV2262	FALSE	ASV2262
Proteobacteria	ASV	1-1-1	ASV2261	FALSE	ASV2261
Proteobacteria	ASV	1-1-1	ASV2260	FALSE	ASV2260
Proteobacteria	ASV	1-1-1	ASV2257	FALSE	ASV2257
Acidobacteria	ASV	1-1-1	ASV2256	FALSE	ASV2256
Actinobacteria	ASV	1-1-1	ASV2255	FALSE	ASV2255
Acidobacteria	ASV	1-1-1	ASV2249	FALSE	ASV2249
Proteobacteria	ASV	1-1-1	ASV2246	FALSE	ASV2246
Proteobacteria	ASV	1-1-1	ASV2244	FALSE	ASV2244
Proteobacteria	ASV	1-1-1	ASV2243	FALSE	ASV2243
Acidobacteria	ASV	1-1-1	ASV2242	FALSE	ASV2242
Proteobacteria	ASV	1-1-1	ASV2241	FALSE	ASV2241
Acidobacteria	ASV	1-1-1	ASV2240	FALSE	ASV2240
Unassigned	ASV	1-1-1	ASV2239	FALSE	ASV2239
Proteobacteria	ASV	1-1-1	ASV2238	FALSE	ASV2238
Acidobacteria	ASV	1-1-1	ASV2227	FALSE	ASV2227
Proteobacteria	ASV	1-1-1	ASV2225	FALSE	ASV2225
Actinobacteria	ASV	1-1-1	ASV2222	FALSE	ASV2222
Acidobacteria	ASV	1-1-1	ASV2215	FALSE	ASV2215
Acidobacteria	ASV	1-1-1	ASV2209	FALSE	ASV2209
Proteobacteria	ASV	1-1-1	ASV2208	FALSE	ASV2208
Acidobacteria	ASV	1-1-1	ASV2206	FALSE	ASV2206
Unassigned	ASV	1-1-1	ASV2205	FALSE	ASV2205
Gemmatimonadetes	ASV	1-1-1	ASV2202	FALSE	ASV2202
Actinobacteria	ASV	1-1-1	ASV2198	FALSE	ASV2198
Proteobacteria	ASV	1-1-1	ASV2196	FALSE	ASV2196
Proteobacteria	ASV	1-1-1	ASV2188	FALSE	ASV2188
Proteobacteria	ASV	1-1-1	ASV2187	FALSE	ASV2187
Acidobacteria	ASV	1-1-1	ASV2186	FALSE	ASV2186
Acidobacteria	ASV	1-1-1	ASV2184	FALSE	ASV2184
Acidobacteria	ASV	1-1-1	ASV2182	FALSE	ASV2182
Proteobacteria	ASV	1-1-1	ASV2181	FALSE	ASV2181
Acidobacteria	ASV	1-1-1	ASV2180	FALSE	ASV2180
WPS-2	ASV	1-1-1	ASV2178	FALSE	ASV2178
Unassigned	ASV	1-1-1	ASV2175	FALSE	ASV2175
Acidobacteria	ASV	1-1-1	ASV2173	FALSE	ASV2173
Proteobacteria	ASV	1-1-1	ASV2171	FALSE	ASV2171
Unassigned	ASV	1-1-1	ASV2169	FALSE	ASV2169
Acidobacteria	ASV	1-1-1	ASV2168	FALSE	ASV2168
Acidobacteria	ASV	1-1-1	ASV2167	FALSE	ASV2167
Acidobacteria	ASV	1-1-1	ASV2157	FALSE	ASV2157
Actinobacteria	ASV	1-1-1	ASV2154	FALSE	ASV2154
Proteobacteria	ASV	1-1-1	ASV2153	FALSE	ASV2153
Bacteroidetes	ASV	1-1-1	ASV2152	FALSE	ASV2152
Proteobacteria	ASV	1-1-1	ASV2150	FALSE	ASV2150
Acidobacteria	ASV	1-1-1	ASV2149	FALSE	ASV2149
Proteobacteria	ASV	1-1-1	ASV2148	FALSE	ASV2148
Acidobacteria	ASV	1-1-1	ASV2147	FALSE	ASV2147
Firmicutes	ASV	1-1-1	ASV2142	FALSE	ASV2142
Acidobacteria	ASV	1-1-1	ASV2141	FALSE	ASV2141
Proteobacteria	ASV	1-1-1	ASV2138	FALSE	ASV2138
Firmicutes	ASV	1-1-1	ASV2137	FALSE	ASV2137
Proteobacteria	ASV	1-1-1	ASV2136	FALSE	ASV2136
Proteobacteria	ASV	1-1-1	ASV2131	FALSE	ASV2131
Firmicutes	ASV	1-1-1	ASV2130	FALSE	ASV2130
Proteobacteria	ASV	1-1-1	ASV2128	FALSE	ASV2128
Proteobacteria	ASV	1-1-1	ASV2126	FALSE	ASV2126
Acidobacteria	ASV	1-1-1	ASV2125	FALSE	ASV2125
Proteobacteria	ASV	1-1-1	ASV2120	FALSE	ASV2120
Acidobacteria	ASV	1-1-1	ASV2118	FALSE	ASV2118
Acidobacteria	ASV	1-1-1	ASV2117	FALSE	ASV2117
Actinobacteria	ASV	1-1-1	ASV2116	FALSE	ASV2116
Verrucomicrobia	ASV	1-1-1	ASV2115	FALSE	ASV2115
Unassigned	ASV	1-1-1	ASV2114	FALSE	ASV2114
Acidobacteria	ASV	1-1-1	ASV2109	FALSE	ASV2109
Proteobacteria	ASV	1-1-1	ASV2108	FALSE	ASV2108
Proteobacteria	ASV	1-1-1	ASV2105	FALSE	ASV2105
Acidobacteria	ASV	1-1-1	ASV2103	FALSE	ASV2103
Acidobacteria	ASV	1-1-1	ASV2100	FALSE	ASV2100
Acidobacteria	ASV	1-1-1	ASV2099	FALSE	ASV2099
Proteobacteria	ASV	1-1-1	ASV2097	FALSE	ASV2097
Acidobacteria	ASV	1-1-1	ASV2096	FALSE	ASV2096
Proteobacteria	ASV	1-1-1	ASV2095	FALSE	ASV2095
Unassigned	ASV	1-1-1	ASV2094	FALSE	ASV2094
Acidobacteria	ASV	1-1-1	ASV2093	FALSE	ASV2093
Acidobacteria	ASV	1-1-1	ASV2092	FALSE	ASV2092
Planctomycetes	ASV	1-1-1	ASV2091	FALSE	ASV2091
Acidobacteria	ASV	1-1-1	ASV2088	FALSE	ASV2088
Proteobacteria	ASV	1-1-1	ASV2086	FALSE	ASV2086
Proteobacteria	ASV	1-1-1	ASV2085	FALSE	ASV2085
Proteobacteria	ASV	1-1-1	ASV2083	FALSE	ASV2083
Chloroflexi	ASV	1-1-1	ASV2081	FALSE	ASV2081
Firmicutes	ASV	1-1-1	ASV2079	FALSE	ASV2079
Acidobacteria	ASV	1-1-1	ASV2078	FALSE	ASV2078
Proteobacteria	ASV	1-1-1	ASV2076	FALSE	ASV2076
Acidobacteria	ASV	1-1-1	ASV2071	FALSE	ASV2071
Proteobacteria	ASV	1-1-1	ASV2066	FALSE	ASV2066
Unassigned	ASV	1-1-1	ASV2064	FALSE	ASV2064
Acidobacteria	ASV	1-1-1	ASV2062	FALSE	ASV2062
Proteobacteria	ASV	1-1-1	ASV2061	FALSE	ASV2061
Acidobacteria	ASV	1-1-1	ASV2060	FALSE	ASV2060
Proteobacteria	ASV	1-1-1	ASV2059	FALSE	ASV2059
Chloroflexi	ASV	1-1-1	ASV2058	FALSE	ASV2058
Acidobacteria	ASV	1-1-1	ASV2057	FALSE	ASV2057
Acidobacteria	ASV	1-1-1	ASV2055	FALSE	ASV2055
Acidobacteria	ASV	1-1-1	ASV2054	FALSE	ASV2054
Proteobacteria	ASV	1-1-1	ASV2051	FALSE	ASV2051
Actinobacteria	ASV	1-1-1	ASV2050	FALSE	ASV2050
Chloroflexi	ASV	1-1-1	ASV2049	FALSE	ASV2049
Unassigned	ASV	1-1-1	ASV2048	FALSE	ASV2048
Proteobacteria	ASV	1-1-1	ASV2046	FALSE	ASV2046
Proteobacteria	ASV	1-1-1	ASV2042	FALSE	ASV2042
Acidobacteria	ASV	1-1-1	ASV2040	FALSE	ASV2040
Acidobacteria	ASV	1-1-1	ASV2039	FALSE	ASV2039
Actinobacteria	ASV	1-1-1	ASV2037	FALSE	ASV2037
Acidobacteria	ASV	1-1-1	ASV2036	FALSE	ASV2036
Proteobacteria	ASV	1-1-1	ASV2033	FALSE	ASV2033
[truncated: 1,515 more rows]

## Sheet: BacR1R2
group1	group2	group3	name	selected	shared name
Proteobacteria	ASV	1-1-0	ASV70777	FALSE	ASV70777
Proteobacteria	ASV	1-1-0	ASV70713	FALSE	ASV70713
Unassigned	ASV	1-1-0	ASV70686	FALSE	ASV70686
Unassigned	ASV	1-1-0	ASV70046	FALSE	ASV70046
Chloroflexi	ASV	1-1-0	ASV67586	FALSE	ASV67586
Proteobacteria	ASV	1-1-0	ASV67453	FALSE	ASV67453
Cyanobacteria	ASV	1-1-0	ASV67412	FALSE	ASV67412
Chloroflexi	ASV	1-1-0	ASV67084	FALSE	ASV67084
Acidobacteria	ASV	1-1-0	ASV66982	FALSE	ASV66982
Acidobacteria	ASV	1-1-0	ASV66001	FALSE	ASV66001
Unassigned	ASV	1-1-0	ASV65698	FALSE	ASV65698
Acidobacteria	ASV	1-1-0	ASV65216	FALSE	ASV65216
Acidobacteria	ASV	1-1-0	ASV65194	FALSE	ASV65194
Unassigned	ASV	1-1-0	ASV64629	FALSE	ASV64629
Chloroflexi	ASV	1-1-0	ASV64093	FALSE	ASV64093
Proteobacteria	ASV	1-1-0	ASV63811	FALSE	ASV63811
Chloroflexi	ASV	1-1-0	ASV63743	FALSE	ASV63743
Unassigned	ASV	1-1-0	ASV62935	FALSE	ASV62935
Actinobacteria	ASV	1-1-0	ASV62281	FALSE	ASV62281
Proteobacteria	ASV	1-1-0	ASV62220	FALSE	ASV62220
Acidobacteria	ASV	1-1-0	ASV62125	FALSE	ASV62125
Planctomycetes	ASV	1-1-0	ASV62033	FALSE	ASV62033
Acidobacteria	ASV	1-1-0	ASV61371	FALSE	ASV61371
Unassigned	ASV	1-1-0	ASV58602	FALSE	ASV58602
Gemmatimonadetes	ASV	1-1-0	ASV58471	FALSE	ASV58471
Bacteroidetes	ASV	1-1-0	ASV58346	FALSE	ASV58346
Bacteroidetes	ASV	1-1-0	ASV58290	FALSE	ASV58290
Armatimonadetes	ASV	1-1-0	ASV58236	FALSE	ASV58236
Proteobacteria	ASV	1-1-0	ASV58212	FALSE	ASV58212
Chloroflexi	ASV	1-1-0	ASV57922	FALSE	ASV57922
Actinobacteria	ASV	1-1-0	ASV57921	FALSE	ASV57921
Unassigned	ASV	1-1-0	ASV57778	FALSE	ASV57778
Proteobacteria	ASV	1-1-0	ASV57739	FALSE	ASV57739
Unassigned	ASV	1-1-0	ASV57332	FALSE	ASV57332
Unassigned	ASV	1-1-0	ASV56503	FALSE	ASV56503
Proteobacteria	ASV	1-1-0	ASV56492	FALSE	ASV56492
Cyanobacteria	ASV	1-1-0	ASV56405	FALSE	ASV56405
Chloroflexi	ASV	1-1-0	ASV56370	FALSE	ASV56370
Chloroflexi	ASV	1-1-0	ASV56292	FALSE	ASV56292
Proteobacteria	ASV	1-1-0	ASV56267	FALSE	ASV56267
Chloroflexi	ASV	1-1-0	ASV55950	FALSE	ASV55950
Gemmatimonadetes	ASV	1-1-0	ASV55916	FALSE	ASV55916
Proteobacteria	ASV	1-1-0	ASV55848	FALSE	ASV55848
Unassigned	ASV	1-1-0	ASV55627	FALSE	ASV55627
Bacteroidetes	ASV	1-1-0	ASV55487	FALSE	ASV55487
Proteobacteria	ASV	1-1-0	ASV54839	FALSE	ASV54839
Gemmatimonadetes	ASV	1-1-0	ASV54771	FALSE	ASV54771
Unassigned	ASV	1-1-0	ASV54735	FALSE	ASV54735
Proteobacteria	ASV	1-1-0	ASV54654	FALSE	ASV54654
Proteobacteria	ASV	1-1-0	ASV54653	FALSE	ASV54653
Chloroflexi	ASV	1-1-0	ASV54612	FALSE	ASV54612
Proteobacteria	ASV	1-1-0	ASV54527	FALSE	ASV54527
Proteobacteria	ASV	1-1-0	ASV54451	FALSE	ASV54451
Proteobacteria	ASV	1-1-0	ASV54450	FALSE	ASV54450
Chloroflexi	ASV	1-1-0	ASV54136	FALSE	ASV54136
Verrucomicrobia	ASV	1-1-0	ASV53783	FALSE	ASV53783
Proteobacteria	ASV	1-1-0	ASV53131	FALSE	ASV53131
Bacteroidetes	ASV	1-1-0	ASV53091	FALSE	ASV53091
Unassigned	ASV	1-1-0	ASV53068	FALSE	ASV53068
Bacteroidetes	ASV	1-1-0	ASV53063	FALSE	ASV53063
Proteobacteria	ASV	1-1-0	ASV52940	FALSE	ASV52940
Unassigned	ASV	1-1-0	ASV52863	FALSE	ASV52863
Actinobacteria	ASV	1-1-0	ASV52744	FALSE	ASV52744
Elusimicrobia	ASV	1-1-0	ASV52743	FALSE	ASV52743
Proteobacteria	ASV	1-1-0	ASV52399	FALSE	ASV52399
Chloroflexi	ASV	1-1-0	ASV51317	FALSE	ASV51317
Actinobacteria	ASV	1-1-0	ASV51294	FALSE	ASV51294
Chloroflexi	ASV	1-1-0	ASV51057	FALSE	ASV51057
Bacteroidetes	ASV	1-1-0	ASV50978	FALSE	ASV50978
Unassigned	ASV	1-1-0	ASV50903	FALSE	ASV50903
Acidobacteria	ASV	1-1-0	ASV50850	FALSE	ASV50850
Unassigned	ASV	1-1-0	ASV50843	FALSE	ASV50843
Unassigned	ASV	1-1-0	ASV50807	FALSE	ASV50807
WPS-2	ASV	1-1-0	ASV50772	FALSE	ASV50772
Cyanobacteria	ASV	1-1-0	ASV50062	FALSE	ASV50062
Proteobacteria	ASV	1-1-0	ASV49982	FALSE	ASV49982
Unassigned	ASV	1-1-0	ASV49851	FALSE	ASV49851
Chloroflexi	ASV	1-1-0	ASV49812	FALSE	ASV49812
Proteobacteria	ASV	1-1-0	ASV49750	FALSE	ASV49750
Proteobacteria	ASV	1-1-0	ASV49722	FALSE	ASV49722
Unassigned	ASV	1-1-0	ASV49660	FALSE	ASV49660
Actinobacteria	ASV	1-1-0	ASV49583	FALSE	ASV49583
Proteobacteria	ASV	1-1-0	ASV49536	FALSE	ASV49536
WPS-2	ASV	1-1-0	ASV49314	FALSE	ASV49314
Proteobacteria	ASV	1-1-0	ASV49251	FALSE	ASV49251
Unassigned	ASV	1-1-0	ASV49245	FALSE	ASV49245
Chlorobi	ASV	1-1-0	ASV49231	FALSE	ASV49231
Actinobacteria	ASV	1-1-0	ASV49032	FALSE	ASV49032
Proteobacteria	ASV	1-1-0	ASV48865	FALSE	ASV48865
Chloroflexi	ASV	1-1-0	ASV48834	FALSE	ASV48834
Chloroflexi	ASV	1-1-0	ASV48580	FALSE	ASV48580
Acidobacteria	ASV	1-1-0	ASV48404	FALSE	ASV48404
Firmicutes	ASV	1-1-0	ASV48323	FALSE	ASV48323
Unassigned	ASV	1-1-0	ASV48320	FALSE	ASV48320
Proteobacteria	ASV	1-1-0	ASV48259	FALSE	ASV48259
Firmicutes	ASV	1-1-0	ASV48224	FALSE	ASV48224
Unassigned	ASV	1-1-0	ASV48166	FALSE	ASV48166
Acidobacteria	ASV	1-1-0	ASV48098	FALSE	ASV48098
Bacteroidetes	ASV	1-1-0	ASV48080	FALSE	ASV48080
Cyanobacteria	ASV	1-1-0	ASV48056	FALSE	ASV48056
Unassigned	ASV	1-1-0	ASV48022	FALSE	ASV48022
Tenericutes	ASV	1-1-0	ASV47774	FALSE	ASV47774
Proteobacteria	ASV	1-1-0	ASV47753	FALSE	ASV47753
Firmicutes	ASV	1-1-0	ASV47694	FALSE	ASV47694
Unassigned	ASV	1-1-0	ASV47681	FALSE	ASV47681
WPS-2	ASV	1-1-0	ASV47402	FALSE	ASV47402
Planctomycetes	ASV	1-1-0	ASV47093	FALSE	ASV47093
Cyanobacteria	ASV	1-1-0	ASV46933	FALSE	ASV46933
Chloroflexi	ASV	1-1-0	ASV46873	FALSE	ASV46873
Proteobacteria	ASV	1-1-0	ASV46866	FALSE	ASV46866
Chloroflexi	ASV	1-1-0	ASV46792	FALSE	ASV46792
Proteobacteria	ASV	1-1-0	ASV46731	FALSE	ASV46731
Bacteroidetes	ASV	1-1-0	ASV46661	FALSE	ASV46661
Unassigned	ASV	1-1-0	ASV46627	FALSE	ASV46627
Proteobacteria	ASV	1-1-0	ASV46598	FALSE	ASV46598
Unassigned	ASV	1-1-0	ASV46593	FALSE	ASV46593
Acidobacteria	ASV	1-1-0	ASV46592	FALSE	ASV46592
Gemmatimonadetes	ASV	1-1-0	ASV46424	FALSE	ASV46424
Gemmatimonadetes	ASV	1-1-0	ASV46422	FALSE	ASV46422
Proteobacteria	ASV	1-1-0	ASV46421	FALSE	ASV46421
Chloroflexi	ASV	1-1-0	ASV46330	FALSE	ASV46330
WPS-2	ASV	1-1-0	ASV46276	FALSE	ASV46276
Proteobacteria	ASV	1-1-0	ASV45970	FALSE	ASV45970
Unassigned	ASV	1-1-0	ASV45273	FALSE	ASV45273
Chloroflexi	ASV	1-1-0	ASV45223	FALSE	ASV45223
Chloroflexi	ASV	1-1-0	ASV45222	FALSE	ASV45222
Gemmatimonadetes	ASV	1-1-0	ASV45200	FALSE	ASV45200
Chloroflexi	ASV	1-1-0	ASV45177	FALSE	ASV45177
Proteobacteria	ASV	1-1-0	ASV45148	FALSE	ASV45148
Acidobacteria	ASV	1-1-0	ASV45128	FALSE	ASV45128
Proteobacteria	ASV	1-1-0	ASV45094	FALSE	ASV45094
Tenericutes	ASV	1-1-0	ASV45085	FALSE	ASV45085
Verrucomicrobia	ASV	1-1-0	ASV44835	FALSE	ASV44835
Proteobacteria	ASV	1-1-0	ASV44823	FALSE	ASV44823
Cyanobacteria	ASV	1-1-0	ASV44801	FALSE	ASV44801
Chloroflexi	ASV	1-1-0	ASV44777	FALSE	ASV44777
Chloroflexi	ASV	1-1-0	ASV44775	FALSE	ASV44775
Bacteroidetes	ASV	1-1-0	ASV44774	FALSE	ASV44774
Actinobacteria	ASV	1-1-0	ASV44538	FALSE	ASV44538
Proteobacteria	ASV	1-1-0	ASV44514	FALSE	ASV44514
Gemmatimonadetes	ASV	1-1-0	ASV44077	FALSE	ASV44077
Acidobacteria	ASV	1-1-0	ASV44067	FALSE	ASV44067
WPS-2	ASV	1-1-0	ASV44048	FALSE	ASV44048
Proteobacteria	ASV	1-1-0	ASV43913	FALSE	ASV43913
Chloroflexi	ASV	1-1-0	ASV43888	FALSE	ASV43888
Unassigned	ASV	1-1-0	ASV43864	FALSE	ASV43864
Proteobacteria	ASV	1-1-0	ASV43842	FALSE	ASV43842
Proteobacteria	ASV	1-1-0	ASV43831	FALSE	ASV43831
Unassigned	ASV	1-1-0	ASV43772	FALSE	ASV43772
Chloroflexi	ASV	1-1-0	ASV43732	FALSE	ASV43732
Chloroflexi	ASV	1-1-0	ASV43693	FALSE	ASV43693
Chloroflexi	ASV	1-1-0	ASV43689	FALSE	ASV43689
Unassigned	ASV	1-1-0	ASV43676	FALSE	ASV43676
Proteobacteria	ASV	1-1-0	ASV43675	FALSE	ASV43675
Chloroflexi	ASV	1-1-0	ASV43513	FALSE	ASV43513
Proteobacteria	ASV	1-1-0	ASV43512	FALSE	ASV43512
Proteobacteria	ASV	1-1-0	ASV43408	FALSE	ASV43408
Chloroflexi	ASV	1-1-0	ASV43407	FALSE	ASV43407
Proteobacteria	ASV	1-1-0	ASV43390	FALSE	ASV43390
Proteobacteria	ASV	1-1-0	ASV43381	FALSE	ASV43381
Bacteroidetes	ASV	1-1-0	ASV43114	FALSE	ASV43114
Gemmatimonadetes	ASV	1-1-0	ASV43102	FALSE	ASV43102
Unassigned	ASV	1-1-0	ASV42745	FALSE	ASV42745
Chloroflexi	ASV	1-1-0	ASV42724	FALSE	ASV42724
Acidobacteria	ASV	1-1-0	ASV42674	FALSE	ASV42674
Chloroflexi	ASV	1-1-0	ASV42556	FALSE	ASV42556
Actinobacteria	ASV	1-1-0	ASV42424	FALSE	ASV42424
Proteobacteria	ASV	1-1-0	ASV42370	FALSE	ASV42370
Bacteroidetes	ASV	1-1-0	ASV42149	FALSE	ASV42149
Proteobacteria	ASV	1-1-0	ASV42066	FALSE	ASV42066
Bacteroidetes	ASV	1-1-0	ASV42009	FALSE	ASV42009
Actinobacteria	ASV	1-1-0	ASV41395	FALSE	ASV41395
Proteobacteria	ASV	1-1-0	ASV41394	FALSE	ASV41394
Proteobacteria	ASV	1-1-0	ASV41303	FALSE	ASV41303
Unassigned	ASV	1-1-0	ASV41302	FALSE	ASV41302
Proteobacteria	ASV	1-1-0	ASV41284	FALSE	ASV41284
Unassigned	ASV	1-1-0	ASV41252	FALSE	ASV41252
Chloroflexi	ASV	1-1-0	ASV41247	FALSE	ASV41247
Unassigned	ASV	1-1-0	ASV41190	FALSE	ASV41190
Firmicutes	ASV	1-1-0	ASV41140	FALSE	ASV41140
Armatimonadetes	ASV	1-1-0	ASV40803	FALSE	ASV40803
Acidobacteria	ASV	1-1-0	ASV40802	FALSE	ASV40802
Unassigned	ASV	1-1-0	ASV40533	FALSE	ASV40533
Actinobacteria	ASV	1-1-0	ASV40234	FALSE	ASV40234
Armatimonadetes	ASV	1-1-0	ASV40233	FALSE	ASV40233
Verrucomicrobia	ASV	1-1-0	ASV40186	FALSE	ASV40186
Unassigned	ASV	1-1-0	ASV40066	FALSE	ASV40066
Proteobacteria	ASV	1-1-0	ASV39985	FALSE	ASV39985
Verrucomicrobia	ASV	1-1-0	ASV39982	FALSE	ASV39982
Chloroflexi	ASV	1-1-0	ASV39919	FALSE	ASV39919
Proteobacteria	ASV	1-1-0	ASV39918	FALSE	ASV39918
Chloroflexi	ASV	1-1-0	ASV39635	FALSE	ASV39635
Verrucomicrobia	ASV	1-1-0	ASV39591	FALSE	ASV39591
Acidobacteria	ASV	1-1-0	ASV39552	FALSE	ASV39552
Chloroflexi	ASV	1-1-0	ASV39368	FALSE	ASV39368
Chloroflexi	ASV	1-1-0	ASV39332	FALSE	ASV39332
Gemmatimonadetes	ASV	1-1-0	ASV39283	FALSE	ASV39283
Unassigned	ASV	1-1-0	ASV39050	FALSE	ASV39050
Proteobacteria	ASV	1-1-0	ASV38875	FALSE	ASV38875
Chloroflexi	ASV	1-1-0	ASV38839	FALSE	ASV38839
Proteobacteria	ASV	1-1-0	ASV38833	FALSE	ASV38833
Proteobacteria	ASV	1-1-0	ASV38794	FALSE	ASV38794
Firmicutes	ASV	1-1-0	ASV38762	FALSE	ASV38762
Acidobacteria	ASV	1-1-0	ASV38751	FALSE	ASV38751
Acidobacteria	ASV	1-1-0	ASV38727	FALSE	ASV38727
Proteobacteria	ASV	1-1-0	ASV38725	FALSE	ASV38725
Unassigned	ASV	1-1-0	ASV38681	FALSE	ASV38681
Armatimonadetes	ASV	1-1-0	ASV38668	FALSE	ASV38668
Bacteroidetes	ASV	1-1-0	ASV38469	FALSE	ASV38469
Unassigned	ASV	1-1-0	ASV38441	FALSE	ASV38441
Proteobacteria	ASV	1-1-0	ASV38426	FALSE	ASV38426
Proteobacteria	ASV	1-1-0	ASV38214	FALSE	ASV38214
Verrucomicrobia	ASV	1-1-0	ASV38020	FALSE	ASV38020
Acidobacteria	ASV	1-1-0	ASV37917	FALSE	ASV37917
Gemmatimonadetes	ASV	1-1-0	ASV37720	FALSE	ASV37720
WPS-2	ASV	1-1-0	ASV37719	FALSE	ASV37719
Chloroflexi	ASV	1-1-0	ASV37686	FALSE	ASV37686
Verrucomicrobia	ASV	1-1-0	ASV37649	FALSE	ASV37649
Proteobacteria	ASV	1-1-0	ASV37613	FALSE	ASV37613
Proteobacteria	ASV	1-1-0	ASV37565	FALSE	ASV37565
Proteobacteria	ASV	1-1-0	ASV37564	FALSE	ASV37564
Proteobacteria	ASV	1-1-0	ASV37561	FALSE	ASV37561
Cyanobacteria	ASV	1-1-0	ASV37546	FALSE	ASV37546
Verrucomicrobia	ASV	1-1-0	ASV37387	FALSE	ASV37387
Bacteroidetes	ASV	1-1-0	ASV37380	FALSE	ASV37380
Unassigned	ASV	1-1-0	ASV37373	FALSE	ASV37373
Proteobacteria	ASV	1-1-0	ASV37348	FALSE	ASV37348
Proteobacteria	ASV	1-1-0	ASV36870	FALSE	ASV36870
Verrucomicrobia	ASV	1-1-0	ASV36848	FALSE	ASV36848
Unassigned	ASV	1-1-0	ASV36773	FALSE	ASV36773
Chloroflexi	ASV	1-1-0	ASV36751	FALSE	ASV36751
Unassigned	ASV	1-1-0	ASV36715	FALSE	ASV36715
Chloroflexi	ASV	1-1-0	ASV36651	FALSE	ASV36651
Actinobacteria	ASV	1-1-0	ASV36630	FALSE	ASV36630
Cyanobacteria	ASV	1-1-0	ASV36623	FALSE	ASV36623
Unassigned	ASV	1-1-0	ASV36604	FALSE	ASV36604
Bacteroidetes	ASV	1-1-0	ASV36567	FALSE	ASV36567
Unassigned	ASV	1-1-0	ASV36561	FALSE	ASV36561
Proteobacteria	ASV	1-1-0	ASV36560	FALSE	ASV36560
Proteobacteria	ASV	1-1-0	ASV36523	FALSE	ASV36523
Bacteroidetes	ASV	1-1-0	ASV36292	FALSE	ASV36292
Chloroflexi	ASV	1-1-0	ASV36274	FALSE	ASV36274
Unassigned	ASV	1-1-0	ASV36250	FALSE	ASV36250
Verrucomicrobia	ASV	1-1-0	ASV36236	FALSE	ASV36236
Proteobacteria	ASV	1-1-0	ASV36228	FALSE	ASV36228
Verrucomicrobia	ASV	1-1-0	ASV36212	FALSE	ASV36212
Chloroflexi	ASV	1-1-0	ASV35775	FALSE	ASV35775
Proteobacteria	ASV	1-1-0	ASV35708	FALSE	ASV35708
Proteobacteria	ASV	1-1-0	ASV35534	FALSE	ASV35534
Unassigned	ASV	1-1-0	ASV35503	FALSE	ASV35503
Proteobacteria	ASV	1-1-0	ASV35488	FALSE	ASV35488
Gemmatimonadetes	ASV	1-1-0	ASV35470	FALSE	ASV35470
Chloroflexi	ASV	1-1-0	ASV35469	FALSE	ASV35469
Chloroflexi	ASV	1-1-0	ASV35464	FALSE	ASV35464
Unassigned	ASV	1-1-0	ASV35403	FALSE	ASV35403
Proteobacteria	ASV	1-1-0	ASV35402	FALSE	ASV35402
Proteobacteria	ASV	1-1-0	ASV35401	FALSE	ASV35401
Unassigned	ASV	1-1-0	ASV35398	FALSE	ASV35398
Acidobacteria	ASV	1-1-0	ASV35397	FALSE	ASV35397
Chloroflexi	ASV	1-1-0	ASV35355	FALSE	ASV35355
Verrucomicrobia	ASV	1-1-0	ASV35091	FALSE	ASV35091
Acidobacteria	ASV	1-1-0	ASV34647	FALSE	ASV34647
WPS-2	ASV	1-1-0	ASV34615	FALSE	ASV34615
Bacteroidetes	ASV	1-1-0	ASV34500	FALSE	ASV34500
Proteobacteria	ASV	1-1-0	ASV34493	FALSE	ASV34493
Proteobacteria	ASV	1-1-0	ASV34465	FALSE	ASV34465
Gemmatimonadetes	ASV	1-1-0	ASV34431	FALSE	ASV34431
Proteobacteria	ASV	1-1-0	ASV34411	FALSE	ASV34411
Bacteroidetes	ASV	1-1-0	ASV34393	FALSE	ASV34393
Proteobacteria	ASV	1-1-0	ASV34368	FALSE	ASV34368
Actinobacteria	ASV	1-1-0	ASV34345	FALSE	ASV34345
Unassigned	ASV	1-1-0	ASV34149	FALSE	ASV34149
Chloroflexi	ASV	1-1-0	ASV34101	FALSE	ASV34101
Chloroflexi	ASV	1-1-0	ASV33973	FALSE	ASV33973
Unassigned	ASV	1-1-0	ASV33583	FALSE	ASV33583
Acidobacteria	ASV	1-1-0	ASV33517	FALSE	ASV33517
Unassigned	ASV	1-1-0	ASV33480	FALSE	ASV33480
Chloroflexi	ASV	1-1-0	ASV33439	FALSE	ASV33439
Armatimonadetes	ASV	1-1-0	ASV33404	FALSE	ASV33404
Chloroflexi	ASV	1-1-0	ASV33403	FALSE	ASV33403
Proteobacteria	ASV	1-1-0	ASV33383	FALSE	ASV33383
Verrucomicrobia	ASV	1-1-0	ASV33376	FALSE	ASV33376
Proteobacteria	ASV	1-1-0	ASV33368	FALSE	ASV33368
Acidobacteria	ASV	1-1-0	ASV33361	FALSE	ASV33361
Proteobacteria	ASV	1-1-0	ASV33352	FALSE	ASV33352
Chloroflexi	ASV	1-1-0	ASV33226	FALSE	ASV33226
Acidobacteria	ASV	1-1-0	ASV33161	FALSE	ASV33161
Chloroflexi	ASV	1-1-0	ASV33143	FALSE	ASV33143
Unassigned	ASV	1-1-0	ASV33142	FALSE	ASV33142
Chloroflexi	ASV	1-1-0	ASV33137	FALSE	ASV33137
Proteobacteria	ASV	1-1-0	ASV33134	FALSE	ASV33134
Acidobacteria	ASV	1-1-0	ASV33126	FALSE	ASV33126
Proteobacteria	ASV	1-1-0	ASV33110	FALSE	ASV33110
Chloroflexi	ASV	1-1-0	ASV33109	FALSE	ASV33109
Unassigned	ASV	1-1-0	ASV32758	FALSE	ASV32758
Verrucomicrobia	ASV	1-1-0	ASV32597	FALSE	ASV32597
Proteobacteria	ASV	1-1-0	ASV32537	FALSE	ASV32537
Proteobacteria	ASV	1-1-0	ASV32498	FALSE	ASV32498
Unassigned	ASV	1-1-0	ASV32490	FALSE	ASV32490
Firmicutes	ASV	1-1-0	ASV32356	FALSE	ASV32356
Verrucomicrobia	ASV	1-1-0	ASV32279	FALSE	ASV32279
Proteobacteria	ASV	1-1-0	ASV32271	FALSE	ASV32271
Unassigned	ASV	1-1-0	ASV32263	FALSE	ASV32263
Unassigned	ASV	1-1-0	ASV32116	FALSE	ASV32116
Bacteroidetes	ASV	1-1-0	ASV31778	FALSE	ASV31778
Proteobacteria	ASV	1-1-0	ASV31739	FALSE	ASV31739
Proteobacteria	ASV	1-1-0	ASV31698	FALSE	ASV31698
Proteobacteria	ASV	1-1-0	ASV31697	FALSE	ASV31697
Proteobacteria	ASV	1-1-0	ASV31690	FALSE	ASV31690
Proteobacteria	ASV	1-1-0	ASV31675	FALSE	ASV31675
Verrucomicrobia	ASV	1-1-0	ASV31670	FALSE	ASV31670
Chloroflexi	ASV	1-1-0	ASV31643	FALSE	ASV31643
Proteobacteria	ASV	1-1-0	ASV31582	FALSE	ASV31582
Firmicutes	ASV	1-1-0	ASV31568	FALSE	ASV31568
Acidobacteria	ASV	1-1-0	ASV31564	FALSE	ASV31564
Chloroflexi	ASV	1-1-0	ASV31389	FALSE	ASV31389
Proteobacteria	ASV	1-1-0	ASV31376	FALSE	ASV31376
Actinobacteria	ASV	1-1-0	ASV31375	FALSE	ASV31375
Actinobacteria	ASV	1-1-0	ASV31372	FALSE	ASV31372
Proteobacteria	ASV	1-1-0	ASV31224	FALSE	ASV31224
Chloroflexi	ASV	1-1-0	ASV31073	FALSE	ASV31073
Proteobacteria	ASV	1-1-0	ASV30940	FALSE	ASV30940
Proteobacteria	ASV	1-1-0	ASV30938	FALSE	ASV30938
Chloroflexi	ASV	1-1-0	ASV30922	FALSE	ASV30922
Unassigned	ASV	1-1-0	ASV30914	FALSE	ASV30914
Armatimonadetes	ASV	1-1-0	ASV30878	FALSE	ASV30878
Acidobacteria	ASV	1-1-0	ASV30859	FALSE	ASV30859
Proteobacteria	ASV	1-1-0	ASV30820	FALSE	ASV30820
Bacteroidetes	ASV	1-1-0	ASV30799	FALSE	ASV30799
Chloroflexi	ASV	1-1-0	ASV30794	FALSE	ASV30794
Verrucomicrobia	ASV	1-1-0	ASV30769	FALSE	ASV30769
Acidobacteria	ASV	1-1-0	ASV30752	FALSE	ASV30752
Proteobacteria	ASV	1-1-0	ASV30606	FALSE	ASV30606
Acidobacteria	ASV	1-1-0	ASV30596	FALSE	ASV30596
Chloroflexi	ASV	1-1-0	ASV30568	FALSE	ASV30568
Proteobacteria	ASV	1-1-0	ASV30245	FALSE	ASV30245
Proteobacteria	ASV	1-1-0	ASV30180	FALSE	ASV30180
Actinobacteria	ASV	1-1-0	ASV30098	FALSE	ASV30098
Proteobacteria	ASV	1-1-0	ASV30085	FALSE	ASV30085
Verrucomicrobia	ASV	1-1-0	ASV30029	FALSE	ASV30029
Chloroflexi	ASV	1-1-0	ASV30025	FALSE	ASV30025
WPS-2	ASV	1-1-0	ASV30021	FALSE	ASV30021
Unassigned	ASV	1-1-0	ASV29973	FALSE	ASV29973
Unassigned	ASV	1-1-0	ASV29964	FALSE	ASV29964
Bacteroidetes	ASV	1-1-0	ASV29939	FALSE	ASV29939
Chloroflexi	ASV	1-1-0	ASV29915	FALSE	ASV29915
Proteobacteria	ASV	1-1-0	ASV29762	FALSE	ASV29762
Proteobacteria	ASV	1-1-0	ASV29761	FALSE	ASV29761
Acidobacteria	ASV	1-1-0	ASV29760	FALSE	ASV29760
Proteobacteria	ASV	1-1-0	ASV29753	FALSE	ASV29753
Proteobacteria	ASV	1-1-0	ASV29747	FALSE	ASV29747
Proteobacteria	ASV	1-1-0	ASV29740	FALSE	ASV29740
Proteobacteria	ASV	1-1-0	ASV29739	FALSE	ASV29739
Firmicutes	ASV	1-1-0	ASV29713	FALSE	ASV29713
Bacteroidetes	ASV	1-1-0	ASV29419	FALSE	ASV29419
Unassigned	ASV	1-1-0	ASV29363	FALSE	ASV29363
Proteobacteria	ASV	1-1-0	ASV29261	FALSE	ASV29261
Proteobacteria	ASV	1-1-0	ASV29252	FALSE	ASV29252
Acidobacteria	ASV	1-1-0	ASV29219	FALSE	ASV29219
Proteobacteria	ASV	1-1-0	ASV29190	FALSE	ASV29190
Proteobacteria	ASV	1-1-0	ASV29187	FALSE	ASV29187
Acidobacteria	ASV	1-1-0	ASV29178	FALSE	ASV29178
Chloroflexi	ASV	1-1-0	ASV29175	FALSE	ASV29175
Bacteroidetes	ASV	1-1-0	ASV29167	FALSE	ASV29167
Unassigned	ASV	1-1-0	ASV29156	FALSE	ASV29156
Unassigned	ASV	1-1-0	ASV29139	FALSE	ASV29139
Planctomycetes	ASV	1-1-0	ASV29120	FALSE	ASV29120
Acidobacteria	ASV	1-1-0	ASV29109	FALSE	ASV29109
Acidobacteria	ASV	1-1-0	ASV29108	FALSE	ASV29108
Chloroflexi	ASV	1-1-0	ASV29106	FALSE	ASV29106
Proteobacteria	ASV	1-1-0	ASV29097	FALSE	ASV29097
Unassigned	ASV	1-1-0	ASV29091	FALSE	ASV29091
Acidobacteria	ASV	1-1-0	ASV29067	FALSE	ASV29067
Bacteroidetes	ASV	1-1-0	ASV28956	FALSE	ASV28956
Chloroflexi	ASV	1-1-0	ASV28942	FALSE	ASV28942
Bacteroidetes	ASV	1-1-0	ASV28938	FALSE	ASV28938
Unassigned	ASV	1-1-0	ASV28937	FALSE	ASV28937
Unassigned	ASV	1-1-0	ASV28925	FALSE	ASV28925
Firmicutes	ASV	1-1-0	ASV28907	FALSE	ASV28907
Chloroflexi	ASV	1-1-0	ASV28817	FALSE	ASV28817
Actinobacteria	ASV	1-1-0	ASV28571	FALSE	ASV28571
Proteobacteria	ASV	1-1-0	ASV28570	FALSE	ASV28570
Proteobacteria	ASV	1-1-0	ASV28498	FALSE	ASV28498
Proteobacteria	ASV	1-1-0	ASV28488	FALSE	ASV28488
Bacteroidetes	ASV	1-1-0	ASV28465	FALSE	ASV28465
Proteobacteria	ASV	1-1-0	ASV28449	FALSE	ASV28449
Verrucomicrobia	ASV	1-1-0	ASV28418	FALSE	ASV28418
Chloroflexi	ASV	1-1-0	ASV28417	FALSE	ASV28417
Gemmatimonadetes	ASV	1-1-0	ASV28410	FALSE	ASV28410
Proteobacteria	ASV	1-1-0	ASV28386	FALSE	ASV28386
Proteobacteria	ASV	1-1-0	ASV28384	FALSE	ASV28384
Gemmatimonadetes	ASV	1-1-0	ASV28372	FALSE	ASV28372
WPS-2	ASV	1-1-0	ASV28364	FALSE	ASV28364
Proteobacteria	ASV	1-1-0	ASV28358	FALSE	ASV28358
Proteobacteria	ASV	1-1-0	ASV28345	FALSE	ASV28345
WPS-2	ASV	1-1-0	ASV28328	FALSE	ASV28328
Proteobacteria	ASV	1-1-0	ASV28196	FALSE	ASV28196
Proteobacteria	ASV	1-1-0	ASV28195	FALSE	ASV28195
Proteobacteria	ASV	1-1-0	ASV28182	FALSE	ASV28182
Bacteroidetes	ASV	1-1-0	ASV28173	FALSE	ASV28173
Acidobacteria	ASV	1-1-0	ASV28166	FALSE	ASV28166
Gemmatimonadetes	ASV	1-1-0	ASV28075	FALSE	ASV28075
Verrucomicrobia	ASV	1-1-0	ASV28041	FALSE	ASV28041
Chloroflexi	ASV	1-1-0	ASV27896	FALSE	ASV27896
Bacteroidetes	ASV	1-1-0	ASV27808	FALSE	ASV27808
Unassigned	ASV	1-1-0	ASV27767	FALSE	ASV27767
Firmicutes	ASV	1-1-0	ASV27754	FALSE	ASV27754
Unassigned	ASV	1-1-0	ASV27745	FALSE	ASV27745
Bacteroidetes	ASV	1-1-0	ASV27740	FALSE	ASV27740
Chloroflexi	ASV	1-1-0	ASV27739	FALSE	ASV27739
Chloroflexi	ASV	1-1-0	ASV27728	FALSE	ASV27728
Proteobacteria	ASV	1-1-0	ASV27715	FALSE	ASV27715
Firmicutes	ASV	1-1-0	ASV27710	FALSE	ASV27710
Chloroflexi	ASV	1-1-0	ASV27666	FALSE	ASV27666
Acidobacteria	ASV	1-1-0	ASV27639	FALSE	ASV27639
Verrucomicrobia	ASV	1-1-0	ASV27549	FALSE	ASV27549
Proteobacteria	ASV	1-1-0	ASV27548	FALSE	ASV27548
Chloroflexi	ASV	1-1-0	ASV27497	FALSE	ASV27497
Chloroflexi	ASV	1-1-0	ASV27474	FALSE	ASV27474
Actinobacteria	ASV	1-1-0	ASV27417	FALSE	ASV27417
Proteobacteria	ASV	1-1-0	ASV27327	FALSE	ASV27327
Unassigned	ASV	1-1-0	ASV27325	FALSE	ASV27325
Actinobacteria	ASV	1-1-0	ASV27133	FALSE	ASV27133
Acidobacteria	ASV	1-1-0	ASV27080	FALSE	ASV27080
Chloroflexi	ASV	1-1-0	ASV27009	FALSE	ASV27009
Proteobacteria	ASV	1-1-0	ASV26981	FALSE	ASV26981
Unassigned	ASV	1-1-0	ASV26972	FALSE	ASV26972
Proteobacteria	ASV	1-1-0	ASV26902	FALSE	ASV26902
Proteobacteria	ASV	1-1-0	ASV26756	FALSE	ASV26756
Chloroflexi	ASV	1-1-0	ASV26747	FALSE	ASV26747
WPS-2	ASV	1-1-0	ASV26739	FALSE	ASV26739
Acidobacteria	ASV	1-1-0	ASV26736	FALSE	ASV26736
Proteobacteria	ASV	1-1-0	ASV26730	FALSE	ASV26730
Actinobacteria	ASV	1-1-0	ASV26711	FALSE	ASV26711
Proteobacteria	ASV	1-1-0	ASV26422	FALSE	ASV26422
Chloroflexi	ASV	1-1-0	ASV26372	FALSE	ASV26372
Acidobacteria	ASV	1-1-0	ASV26351	FALSE	ASV26351
Verrucomicrobia	ASV	1-1-0	ASV26338	FALSE	ASV26338
Unassigned	ASV	1-1-0	ASV26306	FALSE	ASV26306
Verrucomicrobia	ASV	1-1-0	ASV26285	FALSE	ASV26285
Verrucomicrobia	ASV	1-1-0	ASV26281	FALSE	ASV26281
Chloroflexi	ASV	1-1-0	ASV26280	FALSE	ASV26280
Proteobacteria	ASV	1-1-0	ASV26267	FALSE	ASV26267
Unassigned	ASV	1-1-0	ASV26238	FALSE	ASV26238
Firmicutes	ASV	1-1-0	ASV26237	FALSE	ASV26237
Chloroflexi	ASV	1-1-0	ASV26214	FALSE	ASV26214
Verrucomicrobia	ASV	1-1-0	ASV26149	FALSE	ASV26149
Unassigned	ASV	1-1-0	ASV26099	FALSE	ASV26099
Firmicutes	ASV	1-1-0	ASV26086	FALSE	ASV26086
Actinobacteria	ASV	1-1-0	ASV26083	FALSE	ASV26083
Unassigned	ASV	1-1-0	ASV25966	FALSE	ASV25966
Acidobacteria	ASV	1-1-0	ASV25756	FALSE	ASV25756
Acidobacteria	ASV	1-1-0	ASV25721	FALSE	ASV25721
Gemmatimonadetes	ASV	1-1-0	ASV25707	FALSE	ASV25707
Acidobacteria	ASV	1-1-0	ASV25679	FALSE	ASV25679
Bacteroidetes	ASV	1-1-0	ASV25673	FALSE	ASV25673
Actinobacteria	ASV	1-1-0	ASV25659	FALSE	ASV25659
Proteobacteria	ASV	1-1-0	ASV25644	FALSE	ASV25644
Proteobacteria	ASV	1-1-0	ASV25597	FALSE	ASV25597
Proteobacteria	ASV	1-1-0	ASV25578	FALSE	ASV25578
Proteobacteria	ASV	1-1-0	ASV25575	FALSE	ASV25575
Firmicutes	ASV	1-1-0	ASV25561	FALSE	ASV25561
Proteobacteria	ASV	1-1-0	ASV25556	FALSE	ASV25556
Unassigned	ASV	1-1-0	ASV25549	FALSE	ASV25549
Bacteroidetes	ASV	1-1-0	ASV25421	FALSE	ASV25421
Proteobacteria	ASV	1-1-0	ASV25402	FALSE	ASV25402
Acidobacteria	ASV	1-1-0	ASV25156	FALSE	ASV25156
Proteobacteria	ASV	1-1-0	ASV25097	FALSE	ASV25097
Cyanobacteria	ASV	1-1-0	ASV25044	FALSE	ASV25044
Chloroflexi	ASV	1-1-0	ASV25036	FALSE	ASV25036
Chloroflexi	ASV	1-1-0	ASV25031	FALSE	ASV25031
Chloroflexi	ASV	1-1-0	ASV25001	FALSE	ASV25001
Unassigned	ASV	1-1-0	ASV24989	FALSE	ASV24989
Bacteroidetes	ASV	1-1-0	ASV24982	FALSE	ASV24982
Unassigned	ASV	1-1-0	ASV24960	FALSE	ASV24960
Acidobacteria	ASV	1-1-0	ASV24951	FALSE	ASV24951
WPS-2	ASV	1-1-0	ASV24950	FALSE	ASV24950
Acidobacteria	ASV	1-1-0	ASV24948	FALSE	ASV24948
Acidobacteria	ASV	1-1-0	ASV24947	FALSE	ASV24947
Bacteroidetes	ASV	1-1-0	ASV24942	FALSE	ASV24942
Proteobacteria	ASV	1-1-0	ASV24937	FALSE	ASV24937
Proteobacteria	ASV	1-1-0	ASV24935	FALSE	ASV24935
Unassigned	ASV	1-1-0	ASV24915	FALSE	ASV24915
Unassigned	ASV	1-1-0	ASV24896	FALSE	ASV24896
Gemmatimonadetes	ASV	1-1-0	ASV24878	FALSE	ASV24878
Verrucomicrobia	ASV	1-1-0	ASV24767	FALSE	ASV24767
Verrucomicrobia	ASV	1-1-0	ASV24764	FALSE	ASV24764
Gemmatimonadetes	ASV	1-1-0	ASV24752	FALSE	ASV24752
Unassigned	ASV	1-1-0	ASV24701	FALSE	ASV24701
Chloroflexi	ASV	1-1-0	ASV24670	FALSE	ASV24670
Chloroflexi	ASV	1-1-0	ASV24488	FALSE	ASV24488
Acidobacteria	ASV	1-1-0	ASV24431	FALSE	ASV24431
Proteobacteria	ASV	1-1-0	ASV24421	FALSE	ASV24421
Proteobacteria	ASV	1-1-0	ASV24403	FALSE	ASV24403
Proteobacteria	ASV	1-1-0	ASV24400	FALSE	ASV24400
Actinobacteria	ASV	1-1-0	ASV24387	FALSE	ASV24387
Proteobacteria	ASV	1-1-0	ASV24385	FALSE	ASV24385
Proteobacteria	ASV	1-1-0	ASV24377	FALSE	ASV24377
Proteobacteria	ASV	1-1-0	ASV24364	FALSE	ASV24364
Chloroflexi	ASV	1-1-0	ASV24358	FALSE	ASV24358
Chloroflexi	ASV	1-1-0	ASV24348	FALSE	ASV24348
Proteobacteria	ASV	1-1-0	ASV24335	FALSE	ASV24335
Proteobacteria	ASV	1-1-0	ASV24321	FALSE	ASV24321
Actinobacteria	ASV	1-1-0	ASV24312	FALSE	ASV24312
Unassigned	ASV	1-1-0	ASV24300	FALSE	ASV24300
Chloroflexi	ASV	1-1-0	ASV24290	FALSE	ASV24290
Proteobacteria	ASV	1-1-0	ASV24289	FALSE	ASV24289
Acidobacteria	ASV	1-1-0	ASV24288	FALSE	ASV24288
Bacteroidetes	ASV	1-1-0	ASV24280	FALSE	ASV24280
Acidobacteria	ASV	1-1-0	ASV24278	FALSE	ASV24278
Unassigned	ASV	1-1-0	ASV24245	FALSE	ASV24245
Unassigned	ASV	1-1-0	ASV24207	FALSE	ASV24207
Actinobacteria	ASV	1-1-0	ASV24154	FALSE	ASV24154
Proteobacteria	ASV	1-1-0	ASV24149	FALSE	ASV24149
Actinobacteria	ASV	1-1-0	ASV24143	FALSE	ASV24143
Unassigned	ASV	1-1-0	ASV24119	FALSE	ASV24119
Proteobacteria	ASV	1-1-0	ASV24022	FALSE	ASV24022
Proteobacteria	ASV	1-1-0	ASV24015	FALSE	ASV24015
Unassigned	ASV	1-1-0	ASV24010	FALSE	ASV24010
Unassigned	ASV	1-1-0	ASV23939	FALSE	ASV23939
Proteobacteria	ASV	1-1-0	ASV23867	FALSE	ASV23867
Unassigned	ASV	1-1-0	ASV23824	FALSE	ASV23824
Firmicutes	ASV	1-1-0	ASV23801	FALSE	ASV23801
Chloroflexi	ASV	1-1-0	ASV23791	FALSE	ASV23791
Unassigned	ASV	1-1-0	ASV23780	FALSE	ASV23780
Verrucomicrobia	ASV	1-1-0	ASV23743	FALSE	ASV23743
Chloroflexi	ASV	1-1-0	ASV23737	FALSE	ASV23737
Proteobacteria	ASV	1-1-0	ASV23718	FALSE	ASV23718
Acidobacteria	ASV	1-1-0	ASV23717	FALSE	ASV23717
Verrucomicrobia	ASV	1-1-0	ASV23687	FALSE	ASV23687
Proteobacteria	ASV	1-1-0	ASV23582	FALSE	ASV23582
Proteobacteria	ASV	1-1-0	ASV23565	FALSE	ASV23565
Acidobacteria	ASV	1-1-0	ASV23554	FALSE	ASV23554
Firmicutes	ASV	1-1-0	ASV23549	FALSE	ASV23549
Proteobacteria	ASV	1-1-0	ASV23544	FALSE	ASV23544
WPS-2	ASV	1-1-0	ASV23540	FALSE	ASV23540
Bacteroidetes	ASV	1-1-0	ASV23220	FALSE	ASV23220
Chloroflexi	ASV	1-1-0	ASV23202	FALSE	ASV23202
Bacteroidetes	ASV	1-1-0	ASV23201	FALSE	ASV23201
Proteobacteria	ASV	1-1-0	ASV23188	FALSE	ASV23188
Acidobacteria	ASV	1-1-0	ASV23187	FALSE	ASV23187
Proteobacteria	ASV	1-1-0	ASV23135	FALSE	ASV23135
Unassigned	ASV	1-1-0	ASV23093	FALSE	ASV23093
Proteobacteria	ASV	1-1-0	ASV23068	FALSE	ASV23068
Chloroflexi	ASV	1-1-0	ASV22947	FALSE	ASV22947
Actinobacteria	ASV	1-1-0	ASV22912	FALSE	ASV22912
Acidobacteria	ASV	1-1-0	ASV22899	FALSE	ASV22899
Actinobacteria	ASV	1-1-0	ASV22898	FALSE	ASV22898
Firmicutes	ASV	1-1-0	ASV22895	FALSE	ASV22895
Proteobacteria	ASV	1-1-0	ASV22894	FALSE	ASV22894
Chloroflexi	ASV	1-1-0	ASV22829	FALSE	ASV22829
Gemmatimonadetes	ASV	1-1-0	ASV22803	FALSE	ASV22803
Unassigned	ASV	1-1-0	ASV22721	FALSE	ASV22721
Chloroflexi	ASV	1-1-0	ASV22668	FALSE	ASV22668
Proteobacteria	ASV	1-1-0	ASV22597	FALSE	ASV22597
Chloroflexi	ASV	1-1-0	ASV22595	FALSE	ASV22595
Chloroflexi	ASV	1-1-0	ASV22594	FALSE	ASV22594
Verrucomicrobia	ASV	1-1-0	ASV22555	FALSE	ASV22555
Chloroflexi	ASV	1-1-0	ASV22552	FALSE	ASV22552
Acidobacteria	ASV	1-1-0	ASV22544	FALSE	ASV22544
Firmicutes	ASV	1-1-0	ASV22541	FALSE	ASV22541
Bacteroidetes	ASV	1-1-0	ASV22540	FALSE	ASV22540
Proteobacteria	ASV	1-1-0	ASV22528	FALSE	ASV22528
Proteobacteria	ASV	1-1-0	ASV22526	FALSE	ASV22526
Acidobacteria	ASV	1-1-0	ASV22523	FALSE	ASV22523
Proteobacteria	ASV	1-1-0	ASV22505	FALSE	ASV22505
Acidobacteria	ASV	1-1-0	ASV22502	FALSE	ASV22502
Bacteroidetes	ASV	1-1-0	ASV22501	FALSE	ASV22501
Acidobacteria	ASV	1-1-0	ASV22499	FALSE	ASV22499
Proteobacteria	ASV	1-1-0	ASV22497	FALSE	ASV22497
Verrucomicrobia	ASV	1-1-0	ASV22489	FALSE	ASV22489
Chloroflexi	ASV	1-1-0	ASV22488	FALSE	ASV22488
Gemmatimonadetes	ASV	1-1-0	ASV22470	FALSE	ASV22470
Chloroflexi	ASV	1-1-0	ASV22388	FALSE	ASV22388
Acidobacteria	ASV	1-1-0	ASV22387	FALSE	ASV22387
Firmicutes	ASV	1-1-0	ASV22378	FALSE	ASV22378
Proteobacteria	ASV	1-1-0	ASV22360	FALSE	ASV22360
Bacteroidetes	ASV	1-1-0	ASV22290	FALSE	ASV22290
Proteobacteria	ASV	1-1-0	ASV22156	FALSE	ASV22156
Proteobacteria	ASV	1-1-0	ASV22136	FALSE	ASV22136
Proteobacteria	ASV	1-1-0	ASV22121	FALSE	ASV22121
Chloroflexi	ASV	1-1-0	ASV22111	FALSE	ASV22111
Unassigned	ASV	1-1-0	ASV22108	FALSE	ASV22108
Acidobacteria	ASV	1-1-0	ASV22104	FALSE	ASV22104
Proteobacteria	ASV	1-1-0	ASV22068	FALSE	ASV22068
Firmicutes	ASV	1-1-0	ASV22066	FALSE	ASV22066
Chloroflexi	ASV	1-1-0	ASV22049	FALSE	ASV22049
Chloroflexi	ASV	1-1-0	ASV22045	FALSE	ASV22045
Proteobacteria	ASV	1-1-0	ASV22020	FALSE	ASV22020
WPS-2	ASV	1-1-0	ASV22015	FALSE	ASV22015
Proteobacteria	ASV	1-1-0	ASV22014	FALSE	ASV22014
Unassigned	ASV	1-1-0	ASV21996	FALSE	ASV21996
Acidobacteria	ASV	1-1-0	ASV21995	FALSE	ASV21995
Chloroflexi	ASV	1-1-0	ASV21973	FALSE	ASV21973
Chloroflexi	ASV	1-1-0	ASV21968	FALSE	ASV21968
Proteobacteria	ASV	1-1-0	ASV21965	FALSE	ASV21965
Proteobacteria	ASV	1-1-0	ASV21960	FALSE	ASV21960
Acidobacteria	ASV	1-1-0	ASV21959	FALSE	ASV21959
Proteobacteria	ASV	1-1-0	ASV21846	FALSE	ASV21846
Firmicutes	ASV	1-1-0	ASV21842	FALSE	ASV21842
Firmicutes	ASV	1-1-0	ASV21833	FALSE	ASV21833
Unassigned	ASV	1-1-0	ASV21824	FALSE	ASV21824
Verrucomicrobia	ASV	1-1-0	ASV21819	FALSE	ASV21819
Proteobacteria	ASV	1-1-0	ASV21815	FALSE	ASV21815
Proteobacteria	ASV	1-1-0	ASV21766	FALSE	ASV21766
Acidobacteria	ASV	1-1-0	ASV21610	FALSE	ASV21610
Proteobacteria	ASV	1-1-0	ASV21550	FALSE	ASV21550
Acidobacteria	ASV	1-1-0	ASV21545	FALSE	ASV21545
Acidobacteria	ASV	1-1-0	ASV21512	FALSE	ASV21512
Chloroflexi	ASV	1-1-0	ASV21511	FALSE	ASV21511
Acidobacteria	ASV	1-1-0	ASV21510	FALSE	ASV21510
Chloroflexi	ASV	1-1-0	ASV21500	FALSE	ASV21500
Chloroflexi	ASV	1-1-0	ASV21498	FALSE	ASV21498
Unassigned	ASV	1-1-0	ASV21495	FALSE	ASV21495
Unassigned	ASV	1-1-0	ASV21490	FALSE	ASV21490
Proteobacteria	ASV	1-1-0	ASV21475	FALSE	ASV21475
Actinobacteria	ASV	1-1-0	ASV21473	FALSE	ASV21473
Unassigned	ASV	1-1-0	ASV21471	FALSE	ASV21471
Chloroflexi	ASV	1-1-0	ASV21460	FALSE	ASV21460
Acidobacteria	ASV	1-1-0	ASV21459	FALSE	ASV21459
Firmicutes	ASV	1-1-0	ASV21434	FALSE	ASV21434
Unassigned	ASV	1-1-0	ASV21371	FALSE	ASV21371
Unassigned	ASV	1-1-0	ASV21370	FALSE	ASV21370
Proteobacteria	ASV	1-1-0	ASV21367	FALSE	ASV21367
Unassigned	ASV	1-1-0	ASV21358	FALSE	ASV21358
Chloroflexi	ASV	1-1-0	ASV21353	FALSE	ASV21353
Unassigned	ASV	1-1-0	ASV21351	FALSE	ASV21351
Acidobacteria	ASV	1-1-0	ASV21350	FALSE	ASV21350
Proteobacteria	ASV	1-1-0	ASV21339	FALSE	ASV21339
Chloroflexi	ASV	1-1-0	ASV21280	FALSE	ASV21280
Chloroflexi	ASV	1-1-0	ASV21229	FALSE	ASV21229
Proteobacteria	ASV	1-1-0	ASV21047	FALSE	ASV21047
Bacteroidetes	ASV	1-1-0	ASV21044	FALSE	ASV21044
Unassigned	ASV	1-1-0	ASV21034	FALSE	ASV21034
Firmicutes	ASV	1-1-0	ASV21021	FALSE	ASV21021
Acidobacteria	ASV	1-1-0	ASV21013	FALSE	ASV21013
Acidobacteria	ASV	1-1-0	ASV21002	FALSE	ASV21002
Proteobacteria	ASV	1-1-0	ASV20996	FALSE	ASV20996
Actinobacteria	ASV	1-1-0	ASV20994	FALSE	ASV20994
Bacteroidetes	ASV	1-1-0	ASV20969	FALSE	ASV20969
Acidobacteria	ASV	1-1-0	ASV20961	FALSE	ASV20961
Verrucomicrobia	ASV	1-1-0	ASV20956	FALSE	ASV20956
Proteobacteria	ASV	1-1-0	ASV20913	FALSE	ASV20913
Bacteroidetes	ASV	1-1-0	ASV20893	FALSE	ASV20893
Unassigned	ASV	1-1-0	ASV20827	FALSE	ASV20827
Planctomycetes	ASV	1-1-0	ASV20819	FALSE	ASV20819
Acidobacteria	ASV	1-1-0	ASV20818	FALSE	ASV20818
Chloroflexi	ASV	1-1-0	ASV20809	FALSE	ASV20809
Chloroflexi	ASV	1-1-0	ASV20767	FALSE	ASV20767
Proteobacteria	ASV	1-1-0	ASV20766	FALSE	ASV20766
Proteobacteria	ASV	1-1-0	ASV20604	FALSE	ASV20604
Proteobacteria	ASV	1-1-0	ASV20571	FALSE	ASV20571
Bacteroidetes	ASV	1-1-0	ASV20516	FALSE	ASV20516
Unassigned	ASV	1-1-0	ASV20512	FALSE	ASV20512
Unassigned	ASV	1-1-0	ASV20508	FALSE	ASV20508
Acidobacteria	ASV	1-1-0	ASV20478	FALSE	ASV20478
Verrucomicrobia	ASV	1-1-0	ASV20477	FALSE	ASV20477
Proteobacteria	ASV	1-1-0	ASV20367	FALSE	ASV20367
Proteobacteria	ASV	1-1-0	ASV20362	FALSE	ASV20362
Proteobacteria	ASV	1-1-0	ASV20348	FALSE	ASV20348
Actinobacteria	ASV	1-1-0	ASV20347	FALSE	ASV20347
Acidobacteria	ASV	1-1-0	ASV20345	FALSE	ASV20345
Firmicutes	ASV	1-1-0	ASV20331	FALSE	ASV20331
Gemmatimonadetes	ASV	1-1-0	ASV20330	FALSE	ASV20330
Proteobacteria	ASV	1-1-0	ASV20233	FALSE	ASV20233
Firmicutes	ASV	1-1-0	ASV20145	FALSE	ASV20145
Proteobacteria	ASV	1-1-0	ASV20057	FALSE	ASV20057
Proteobacteria	ASV	1-1-0	ASV20056	FALSE	ASV20056
Proteobacteria	ASV	1-1-0	ASV20051	FALSE	ASV20051
Chloroflexi	ASV	1-1-0	ASV20046	FALSE	ASV20046
Planctomycetes	ASV	1-1-0	ASV20035	FALSE	ASV20035
Verrucomicrobia	ASV	1-1-0	ASV20022	FALSE	ASV20022
Bacteroidetes	ASV	1-1-0	ASV19990	FALSE	ASV19990
Proteobacteria	ASV	1-1-0	ASV19915	FALSE	ASV19915
Unassigned	ASV	1-1-0	ASV19907	FALSE	ASV19907
Gemmatimonadetes	ASV	1-1-0	ASV19904	FALSE	ASV19904
Actinobacteria	ASV	1-1-0	ASV19901	FALSE	ASV19901
Bacteroidetes	ASV	1-1-0	ASV19893	FALSE	ASV19893
Acidobacteria	ASV	1-1-0	ASV19889	FALSE	ASV19889
Actinobacteria	ASV	1-1-0	ASV19883	FALSE	ASV19883
Gemmatimonadetes	ASV	1-1-0	ASV19879	FALSE	ASV19879
Verrucomicrobia	ASV	1-1-0	ASV19878	FALSE	ASV19878
Acidobacteria	ASV	1-1-0	ASV19871	FALSE	ASV19871
Acidobacteria	ASV	1-1-0	ASV19870	FALSE	ASV19870
Acidobacteria	ASV	1-1-0	ASV19814	FALSE	ASV19814
Actinobacteria	ASV	1-1-0	ASV19728	FALSE	ASV19728
Unassigned	ASV	1-1-0	ASV19722	FALSE	ASV19722
Unassigned	ASV	1-1-0	ASV19683	FALSE	ASV19683
Chloroflexi	ASV	1-1-0	ASV19677	FALSE	ASV19677
Chloroflexi	ASV	1-1-0	ASV19623	FALSE	ASV19623
Unassigned	ASV	1-1-0	ASV19603	FALSE	ASV19603
Unassigned	ASV	1-1-0	ASV19596	FALSE	ASV19596
Unassigned	ASV	1-1-0	ASV19576	FALSE	ASV19576
Unassigned	ASV	1-1-0	ASV19573	FALSE	ASV19573
Acidobacteria	ASV	1-1-0	ASV19558	FALSE	ASV19558
Proteobacteria	ASV	1-1-0	ASV19543	FALSE	ASV19543
Proteobacteria	ASV	1-1-0	ASV19463	FALSE	ASV19463
Proteobacteria	ASV	1-1-0	ASV19445	FALSE	ASV19445
Actinobacteria	ASV	1-1-0	ASV19434	FALSE	ASV19434
Proteobacteria	ASV	1-1-0	ASV19360	FALSE	ASV19360
Actinobacteria	ASV	1-1-0	ASV19357	FALSE	ASV19357
Unassigned	ASV	1-1-0	ASV19348	FALSE	ASV19348
Proteobacteria	ASV	1-1-0	ASV19246	FALSE	ASV19246
Unassigned	ASV	1-1-0	ASV19238	FALSE	ASV19238
Actinobacteria	ASV	1-1-0	ASV19191	FALSE	ASV19191
Unassigned	ASV	1-1-0	ASV19156	FALSE	ASV19156
Acidobacteria	ASV	1-1-0	ASV19142	FALSE	ASV19142
Proteobacteria	ASV	1-1-0	ASV19141	FALSE	ASV19141
Proteobacteria	ASV	1-1-0	ASV19117	FALSE	ASV19117
Bacteroidetes	ASV	1-1-0	ASV19084	FALSE	ASV19084
Actinobacteria	ASV	1-1-0	ASV19053	FALSE	ASV19053
Verrucomicrobia	ASV	1-1-0	ASV19038	FALSE	ASV19038
Verrucomicrobia	ASV	1-1-0	ASV19035	FALSE	ASV19035
Proteobacteria	ASV	1-1-0	ASV19034	FALSE	ASV19034
Proteobacteria	ASV	1-1-0	ASV19031	FALSE	ASV19031
Chloroflexi	ASV	1-1-0	ASV19025	FALSE	ASV19025
Proteobacteria	ASV	1-1-0	ASV19022	FALSE	ASV19022
Proteobacteria	ASV	1-1-0	ASV19020	FALSE	ASV19020
Unassigned	ASV	1-1-0	ASV18964	FALSE	ASV18964
Acidobacteria	ASV	1-1-0	ASV18958	FALSE	ASV18958
Acidobacteria	ASV	1-1-0	ASV18860	FALSE	ASV18860
Proteobacteria	ASV	1-1-0	ASV18849	FALSE	ASV18849
Acidobacteria	ASV	1-1-0	ASV18842	FALSE	ASV18842
Proteobacteria	ASV	1-1-0	ASV18811	FALSE	ASV18811
Bacteroidetes	ASV	1-1-0	ASV18809	FALSE	ASV18809
Unassigned	ASV	1-1-0	ASV18797	FALSE	ASV18797
Bacteroidetes	ASV	1-1-0	ASV18774	FALSE	ASV18774
Proteobacteria	ASV	1-1-0	ASV18758	FALSE	ASV18758
Proteobacteria	ASV	1-1-0	ASV18741	FALSE	ASV18741
Chloroflexi	ASV	1-1-0	ASV18727	FALSE	ASV18727
Acidobacteria	ASV	1-1-0	ASV18713	FALSE	ASV18713
Proteobacteria	ASV	1-1-0	ASV18702	FALSE	ASV18702
Proteobacteria	ASV	1-1-0	ASV18701	FALSE	ASV18701
Proteobacteria	ASV	1-1-0	ASV18619	FALSE	ASV18619
Acidobacteria	ASV	1-1-0	ASV18618	FALSE	ASV18618
Proteobacteria	ASV	1-1-0	ASV18616	FALSE	ASV18616
Chloroflexi	ASV	1-1-0	ASV18608	FALSE	ASV18608
Actinobacteria	ASV	1-1-0	ASV18593	FALSE	ASV18593
Unassigned	ASV	1-1-0	ASV18584	FALSE	ASV18584
Proteobacteria	ASV	1-1-0	ASV18572	FALSE	ASV18572
Gemmatimonadetes	ASV	1-1-0	ASV18503	FALSE	ASV18503
Actinobacteria	ASV	1-1-0	ASV18501	FALSE	ASV18501
Acidobacteria	ASV	1-1-0	ASV18386	FALSE	ASV18386
Unassigned	ASV	1-1-0	ASV18360	FALSE	ASV18360
Chloroflexi	ASV	1-1-0	ASV18333	FALSE	ASV18333
Proteobacteria	ASV	1-1-0	ASV18332	FALSE	ASV18332
Proteobacteria	ASV	1-1-0	ASV18321	FALSE	ASV18321
Proteobacteria	ASV	1-1-0	ASV18306	FALSE	ASV18306
Bacteroidetes	ASV	1-1-0	ASV18294	FALSE	ASV18294
Unassigned	ASV	1-1-0	ASV18287	FALSE	ASV18287
Proteobacteria	ASV	1-1-0	ASV18281	FALSE	ASV18281
Acidobacteria	ASV	1-1-0	ASV18227	FALSE	ASV18227
Unassigned	ASV	1-1-0	ASV18225	FALSE	ASV18225
Bacteroidetes	ASV	1-1-0	ASV18198	FALSE	ASV18198
Unassigned	ASV	1-1-0	ASV18193	FALSE	ASV18193
Acidobacteria	ASV	1-1-0	ASV18182	FALSE	ASV18182
Chloroflexi	ASV	1-1-0	ASV18006	FALSE	ASV18006
Unassigned	ASV	1-1-0	ASV17993	FALSE	ASV17993
Chloroflexi	ASV	1-1-0	ASV17927	FALSE	ASV17927
Bacteroidetes	ASV	1-1-0	ASV17907	FALSE	ASV17907
Chloroflexi	ASV	1-1-0	ASV17902	FALSE	ASV17902
Proteobacteria	ASV	1-1-0	ASV17900	FALSE	ASV17900
Proteobacteria	ASV	1-1-0	ASV17897	FALSE	ASV17897
Proteobacteria	ASV	1-1-0	ASV17890	FALSE	ASV17890
Acidobacteria	ASV	1-1-0	ASV17889	FALSE	ASV17889
WPS-2	ASV	1-1-0	ASV17875	FALSE	ASV17875
Actinobacteria	ASV	1-1-0	ASV17874	FALSE	ASV17874
Chloroflexi	ASV	1-1-0	ASV17845	FALSE	ASV17845
WPS-2	ASV	1-1-0	ASV17810	FALSE	ASV17810
Proteobacteria	ASV	1-1-0	ASV17804	FALSE	ASV17804
Acidobacteria	ASV	1-1-0	ASV17784	FALSE	ASV17784
Actinobacteria	ASV	1-1-0	ASV17780	FALSE	ASV17780
Gemmatimonadetes	ASV	1-1-0	ASV17779	FALSE	ASV17779
Acidobacteria	ASV	1-1-0	ASV17778	FALSE	ASV17778
Acidobacteria	ASV	1-1-0	ASV17776	FALSE	ASV17776
Verrucomicrobia	ASV	1-1-0	ASV17773	FALSE	ASV17773
Acidobacteria	ASV	1-1-0	ASV17772	FALSE	ASV17772
Verrucomicrobia	ASV	1-1-0	ASV17770	FALSE	ASV17770
Planctomycetes	ASV	1-1-0	ASV17719	FALSE	ASV17719
Firmicutes	ASV	1-1-0	ASV17632	FALSE	ASV17632
Proteobacteria	ASV	1-1-0	ASV17599	FALSE	ASV17599
Proteobacteria	ASV	1-1-0	ASV17581	FALSE	ASV17581
Verrucomicrobia	ASV	1-1-0	ASV17553	FALSE	ASV17553
Acidobacteria	ASV	1-1-0	ASV17532	FALSE	ASV17532
Chloroflexi	ASV	1-1-0	ASV17523	FALSE	ASV17523
Firmicutes	ASV	1-1-0	ASV17517	FALSE	ASV17517
Unassigned	ASV	1-1-0	ASV17510	FALSE	ASV17510
Unassigned	ASV	1-1-0	ASV17492	FALSE	ASV17492
Unassigned	ASV	1-1-0	ASV17482	FALSE	ASV17482
Unassigned	ASV	1-1-0	ASV17480	FALSE	ASV17480
Unassigned	ASV	1-1-0	ASV17469	FALSE	ASV17469
Acidobacteria	ASV	1-1-0	ASV17461	FALSE	ASV17461
Actinobacteria	ASV	1-1-0	ASV17459	FALSE	ASV17459
Proteobacteria	ASV	1-1-0	ASV17440	FALSE	ASV17440
Bacteroidetes	ASV	1-1-0	ASV17424	FALSE	ASV17424
Chloroflexi	ASV	1-1-0	ASV17399	FALSE	ASV17399
Proteobacteria	ASV	1-1-0	ASV17308	FALSE	ASV17308
Proteobacteria	ASV	1-1-0	ASV17212	FALSE	ASV17212
Unassigned	ASV	1-1-0	ASV17211	FALSE	ASV17211
Proteobacteria	ASV	1-1-0	ASV17209	FALSE	ASV17209
Chloroflexi	ASV	1-1-0	ASV17206	FALSE	ASV17206
Proteobacteria	ASV	1-1-0	ASV17173	FALSE	ASV17173
Verrucomicrobia	ASV	1-1-0	ASV17167	FALSE	ASV17167
Chloroflexi	ASV	1-1-0	ASV17154	FALSE	ASV17154
Planctomycetes	ASV	1-1-0	ASV17148	FALSE	ASV17148
Unassigned	ASV	1-1-0	ASV17138	FALSE	ASV17138
Proteobacteria	ASV	1-1-0	ASV17125	FALSE	ASV17125
Bacteroidetes	ASV	1-1-0	ASV17115	FALSE	ASV17115
Acidobacteria	ASV	1-1-0	ASV17107	FALSE	ASV17107
WPS-2	ASV	1-1-0	ASV17100	FALSE	ASV17100
Acidobacteria	ASV	1-1-0	ASV17097	FALSE	ASV17097
Chloroflexi	ASV	1-1-0	ASV17096	FALSE	ASV17096
Acidobacteria	ASV	1-1-0	ASV17050	FALSE	ASV17050
Bacteroidetes	ASV	1-1-0	ASV17022	FALSE	ASV17022
Chloroflexi	ASV	1-1-0	ASV17016	FALSE	ASV17016
Chloroflexi	ASV	1-1-0	ASV17015	FALSE	ASV17015
Unassigned	ASV	1-1-0	ASV17009	FALSE	ASV17009
Actinobacteria	ASV	1-1-0	ASV17003	FALSE	ASV17003
Proteobacteria	ASV	1-1-0	ASV16992	FALSE	ASV16992
Firmicutes	ASV	1-1-0	ASV16956	FALSE	ASV16956
Proteobacteria	ASV	1-1-0	ASV16936	FALSE	ASV16936
Proteobacteria	ASV	1-1-0	ASV16850	FALSE	ASV16850
WPS-2	ASV	1-1-0	ASV16802	FALSE	ASV16802
Proteobacteria	ASV	1-1-0	ASV16790	FALSE	ASV16790
Chloroflexi	ASV	1-1-0	ASV16779	FALSE	ASV16779
Chloroflexi	ASV	1-1-0	ASV16777	FALSE	ASV16777
Proteobacteria	ASV	1-1-0	ASV16774	FALSE	ASV16774
Acidobacteria	ASV	1-1-0	ASV16772	FALSE	ASV16772
Unassigned	ASV	1-1-0	ASV16767	FALSE	ASV16767
WPS-2	ASV	1-1-0	ASV16763	FALSE	ASV16763
Unassigned	ASV	1-1-0	ASV16749	FALSE	ASV16749
Chloroflexi	ASV	1-1-0	ASV16745	FALSE	ASV16745
Unassigned	ASV	1-1-0	ASV16741	FALSE	ASV16741
Proteobacteria	ASV	1-1-0	ASV16730	FALSE	ASV16730
Actinobacteria	ASV	1-1-0	ASV16709	FALSE	ASV16709
Firmicutes	ASV	1-1-0	ASV16690	FALSE	ASV16690
Proteobacteria	ASV	1-1-0	ASV16660	FALSE	ASV16660
Chloroflexi	ASV	1-1-0	ASV16651	FALSE	ASV16651
Verrucomicrobia	ASV	1-1-0	ASV16630	FALSE	ASV16630
Proteobacteria	ASV	1-1-0	ASV16507	FALSE	ASV16507
Actinobacteria	ASV	1-1-0	ASV16504	FALSE	ASV16504
Chloroflexi	ASV	1-1-0	ASV16458	FALSE	ASV16458
Chloroflexi	ASV	1-1-0	ASV16437	FALSE	ASV16437
Unassigned	ASV	1-1-0	ASV16429	FALSE	ASV16429
Unassigned	ASV	1-1-0	ASV16428	FALSE	ASV16428
Verrucomicrobia	ASV	1-1-0	ASV16409	FALSE	ASV16409
Proteobacteria	ASV	1-1-0	ASV16408	FALSE	ASV16408
Proteobacteria	ASV	1-1-0	ASV16405	FALSE	ASV16405
Unassigned	ASV	1-1-0	ASV16393	FALSE	ASV16393
Acidobacteria	ASV	1-1-0	ASV16388	FALSE	ASV16388
Gemmatimonadetes	ASV	1-1-0	ASV16337	FALSE	ASV16337
Acidobacteria	ASV	1-1-0	ASV16335	FALSE	ASV16335
Bacteroidetes	ASV	1-1-0	ASV16331	FALSE	ASV16331
Proteobacteria	ASV	1-1-0	ASV16323	FALSE	ASV16323
Unassigned	ASV	1-1-0	ASV16319	FALSE	ASV16319
Proteobacteria	ASV	1-1-0	ASV16305	FALSE	ASV16305
Proteobacteria	ASV	1-1-0	ASV16302	FALSE	ASV16302
Acidobacteria	ASV	1-1-0	ASV16252	FALSE	ASV16252
Chloroflexi	ASV	1-1-0	ASV16167	FALSE	ASV16167
Proteobacteria	ASV	1-1-0	ASV16147	FALSE	ASV16147
WPS-2	ASV	1-1-0	ASV16139	FALSE	ASV16139
Acidobacteria	ASV	1-1-0	ASV16132	FALSE	ASV16132
Actinobacteria	ASV	1-1-0	ASV16114	FALSE	ASV16114
Verrucomicrobia	ASV	1-1-0	ASV16109	FALSE	ASV16109
Unassigned	ASV	1-1-0	ASV16108	FALSE	ASV16108
Unassigned	ASV	1-1-0	ASV16082	FALSE	ASV16082
Proteobacteria	ASV	1-1-0	ASV16065	FALSE	ASV16065
Bacteroidetes	ASV	1-1-0	ASV16006	FALSE	ASV16006
Actinobacteria	ASV	1-1-0	ASV15999	FALSE	ASV15999
Unassigned	ASV	1-1-0	ASV15982	FALSE	ASV15982
Bacteroidetes	ASV	1-1-0	ASV15977	FALSE	ASV15977
Firmicutes	ASV	1-1-0	ASV15834	FALSE	ASV15834
Unassigned	ASV	1-1-0	ASV15808	FALSE	ASV15808
Proteobacteria	ASV	1-1-0	ASV15784	FALSE	ASV15784
Chloroflexi	ASV	1-1-0	ASV15782	FALSE	ASV15782
Proteobacteria	ASV	1-1-0	ASV15775	FALSE	ASV15775
Firmicutes	ASV	1-1-0	ASV15772	FALSE	ASV15772
Proteobacteria	ASV	1-1-0	ASV15768	FALSE	ASV15768
Proteobacteria	ASV	1-1-0	ASV15763	FALSE	ASV15763
Acidobacteria	ASV	1-1-0	ASV15752	FALSE	ASV15752
Chloroflexi	ASV	1-1-0	ASV15751	FALSE	ASV15751
Acidobacteria	ASV	1-1-0	ASV15744	FALSE	ASV15744
Acidobacteria	ASV	1-1-0	ASV15741	FALSE	ASV15741
Chloroflexi	ASV	1-1-0	ASV15740	FALSE	ASV15740
Proteobacteria	ASV	1-1-0	ASV15738	FALSE	ASV15738
Proteobacteria	ASV	1-1-0	ASV15736	FALSE	ASV15736
Proteobacteria	ASV	1-1-0	ASV15677	FALSE	ASV15677
Acidobacteria	ASV	1-1-0	ASV15675	FALSE	ASV15675
Proteobacteria	ASV	1-1-0	ASV15668	FALSE	ASV15668
Unassigned	ASV	1-1-0	ASV15663	FALSE	ASV15663
Verrucomicrobia	ASV	1-1-0	ASV15662	FALSE	ASV15662
Chloroflexi	ASV	1-1-0	ASV15659	FALSE	ASV15659
Firmicutes	ASV	1-1-0	ASV15655	FALSE	ASV15655
Acidobacteria	ASV	1-1-0	ASV15653	FALSE	ASV15653
Proteobacteria	ASV	1-1-0	ASV15571	FALSE	ASV15571
Proteobacteria	ASV	1-1-0	ASV15543	FALSE	ASV15543
Acidobacteria	ASV	1-1-0	ASV15498	FALSE	ASV15498
Unassigned	ASV	1-1-0	ASV15493	FALSE	ASV15493
Acidobacteria	ASV	1-1-0	ASV15484	FALSE	ASV15484
Chloroflexi	ASV	1-1-0	ASV15467	FALSE	ASV15467
Proteobacteria	ASV	1-1-0	ASV15457	FALSE	ASV15457
Proteobacteria	ASV	1-1-0	ASV15436	FALSE	ASV15436
Proteobacteria	ASV	1-1-0	ASV15429	FALSE	ASV15429
Chloroflexi	ASV	1-1-0	ASV15361	FALSE	ASV15361
Gemmatimonadetes	ASV	1-1-0	ASV15338	FALSE	ASV15338
Proteobacteria	ASV	1-1-0	ASV15332	FALSE	ASV15332
WPS-2	ASV	1-1-0	ASV15328	FALSE	ASV15328
Proteobacteria	ASV	1-1-0	ASV15326	FALSE	ASV15326
Acidobacteria	ASV	1-1-0	ASV15285	FALSE	ASV15285
Proteobacteria	ASV	1-1-0	ASV15223	FALSE	ASV15223
Unassigned	ASV	1-1-0	ASV15214	FALSE	ASV15214
Verrucomicrobia	ASV	1-1-0	ASV15208	FALSE	ASV15208
Proteobacteria	ASV	1-1-0	ASV15198	FALSE	ASV15198
Acidobacteria	ASV	1-1-0	ASV15183	FALSE	ASV15183
Firmicutes	ASV	1-1-0	ASV15161	FALSE	ASV15161
Chloroflexi	ASV	1-1-0	ASV15160	FALSE	ASV15160
Actinobacteria	ASV	1-1-0	ASV15143	FALSE	ASV15143
Unassigned	ASV	1-1-0	ASV15123	FALSE	ASV15123
WPS-2	ASV	1-1-0	ASV15113	FALSE	ASV15113
Acidobacteria	ASV	1-1-0	ASV15109	FALSE	ASV15109
Elusimicrobia	ASV	1-1-0	ASV15106	FALSE	ASV15106
WPS-2	ASV	1-1-0	ASV15099	FALSE	ASV15099
Proteobacteria	ASV	1-1-0	ASV15096	FALSE	ASV15096
Bacteroidetes	ASV	1-1-0	ASV15095	FALSE	ASV15095
Proteobacteria	ASV	1-1-0	ASV15091	FALSE	ASV15091
Proteobacteria	ASV	1-1-0	ASV15035	FALSE	ASV15035
Gemmatimonadetes	ASV	1-1-0	ASV15006	FALSE	ASV15006
Unassigned	ASV	1-1-0	ASV14999	FALSE	ASV14999
Proteobacteria	ASV	1-1-0	ASV14997	FALSE	ASV14997
Proteobacteria	ASV	1-1-0	ASV14995	FALSE	ASV14995
WPS-2	ASV	1-1-0	ASV14992	FALSE	ASV14992
Acidobacteria	ASV	1-1-0	ASV14989	FALSE	ASV14989
Gemmatimonadetes	ASV	1-1-0	ASV14939	FALSE	ASV14939
Actinobacteria	ASV	1-1-0	ASV14931	FALSE	ASV14931
Acidobacteria	ASV	1-1-0	ASV14882	FALSE	ASV14882
Unassigned	ASV	1-1-0	ASV14877	FALSE	ASV14877
Proteobacteria	ASV	1-1-0	ASV14834	FALSE	ASV14834
Bacteroidetes	ASV	1-1-0	ASV14823	FALSE	ASV14823
Verrucomicrobia	ASV	1-1-0	ASV14817	FALSE	ASV14817
Acidobacteria	ASV	1-1-0	ASV14816	FALSE	ASV14816
Bacteroidetes	ASV	1-1-0	ASV14798	FALSE	ASV14798
Proteobacteria	ASV	1-1-0	ASV14794	FALSE	ASV14794
Acidobacteria	ASV	1-1-0	ASV14791	FALSE	ASV14791
Bacteroidetes	ASV	1-1-0	ASV14787	FALSE	ASV14787
Unassigned	ASV	1-1-0	ASV14785	FALSE	ASV14785
Firmicutes	ASV	1-1-0	ASV14783	FALSE	ASV14783
Acidobacteria	ASV	1-1-0	ASV14778	FALSE	ASV14778
Actinobacteria	ASV	1-1-0	ASV14777	FALSE	ASV14777
Acidobacteria	ASV	1-1-0	ASV14776	FALSE	ASV14776
Unassigned	ASV	1-1-0	ASV14775	FALSE	ASV14775
Firmicutes	ASV	1-1-0	ASV14774	FALSE	ASV14774
Bacteroidetes	ASV	1-1-0	ASV14749	FALSE	ASV14749
Acidobacteria	ASV	1-1-0	ASV14728	FALSE	ASV14728
Acidobacteria	ASV	1-1-0	ASV14725	FALSE	ASV14725
Acidobacteria	ASV	1-1-0	ASV14721	FALSE	ASV14721
Proteobacteria	ASV	1-1-0	ASV14717	FALSE	ASV14717
Chloroflexi	ASV	1-1-0	ASV14713	FALSE	ASV14713
Proteobacteria	ASV	1-1-0	ASV14711	FALSE	ASV14711
Acidobacteria	ASV	1-1-0	ASV14707	FALSE	ASV14707
Acidobacteria	ASV	1-1-0	ASV14706	FALSE	ASV14706
Proteobacteria	ASV	1-1-0	ASV14672	FALSE	ASV14672
Chloroflexi	ASV	1-1-0	ASV14570	FALSE	ASV14570
Chloroflexi	ASV	1-1-0	ASV14569	FALSE	ASV14569
Actinobacteria	ASV	1-1-0	ASV14559	FALSE	ASV14559
Planctomycetes	ASV	1-1-0	ASV14549	FALSE	ASV14549
Firmicutes	ASV	1-1-0	ASV14548	FALSE	ASV14548
Proteobacteria	ASV	1-1-0	ASV14543	FALSE	ASV14543
Unassigned	ASV	1-1-0	ASV14496	FALSE	ASV14496
Proteobacteria	ASV	1-1-0	ASV14491	FALSE	ASV14491
Planctomycetes	ASV	1-1-0	ASV14482	FALSE	ASV14482
Proteobacteria	ASV	1-1-0	ASV14476	FALSE	ASV14476
Unassigned	ASV	1-1-0	ASV14418	FALSE	ASV14418
Unassigned	ASV	1-1-0	ASV14407	FALSE	ASV14407
Acidobacteria	ASV	1-1-0	ASV14400	FALSE	ASV14400
Actinobacteria	ASV	1-1-0	ASV14399	FALSE	ASV14399
Actinobacteria	ASV	1-1-0	ASV14369	FALSE	ASV14369
Acidobacteria	ASV	1-1-0	ASV14273	FALSE	ASV14273
Acidobacteria	ASV	1-1-0	ASV14241	FALSE	ASV14241
Proteobacteria	ASV	1-1-0	ASV14228	FALSE	ASV14228
Unassigned	ASV	1-1-0	ASV14227	FALSE	ASV14227
Acidobacteria	ASV	1-1-0	ASV14215	FALSE	ASV14215
Actinobacteria	ASV	1-1-0	ASV14210	FALSE	ASV14210
Proteobacteria	ASV	1-1-0	ASV14208	FALSE	ASV14208
Proteobacteria	ASV	1-1-0	ASV14207	FALSE	ASV14207
Proteobacteria	ASV	1-1-0	ASV14195	FALSE	ASV14195
Bacteroidetes	ASV	1-1-0	ASV14192	FALSE	ASV14192
Bacteroidetes	ASV	1-1-0	ASV14191	FALSE	ASV14191
Acidobacteria	ASV	1-1-0	ASV14188	FALSE	ASV14188
Acidobacteria	ASV	1-1-0	ASV14183	FALSE	ASV14183
Chloroflexi	ASV	1-1-0	ASV14137	FALSE	ASV14137
Firmicutes	ASV	1-1-0	ASV14119	FALSE	ASV14119
Acidobacteria	ASV	1-1-0	ASV14104	FALSE	ASV14104
Verrucomicrobia	ASV	1-1-0	ASV14103	FALSE	ASV14103
Unassigned	ASV	1-1-0	ASV14100	FALSE	ASV14100
Planctomycetes	ASV	1-1-0	ASV13999	FALSE	ASV13999
Chloroflexi	ASV	1-1-0	ASV13962	FALSE	ASV13962
Proteobacteria	ASV	1-1-0	ASV13940	FALSE	ASV13940
Acidobacteria	ASV	1-1-0	ASV13933	FALSE	ASV13933
Proteobacteria	ASV	1-1-0	ASV13925	FALSE	ASV13925
Proteobacteria	ASV	1-1-0	ASV13919	FALSE	ASV13919
Chloroflexi	ASV	1-1-0	ASV13909	FALSE	ASV13909
Acidobacteria	ASV	1-1-0	ASV13902	FALSE	ASV13902
Acidobacteria	ASV	1-1-0	ASV13896	FALSE	ASV13896
Acidobacteria	ASV	1-1-0	ASV13892	FALSE	ASV13892
Proteobacteria	ASV	1-1-0	ASV13884	FALSE	ASV13884
Proteobacteria	ASV	1-1-0	ASV13882	FALSE	ASV13882
Firmicutes	ASV	1-1-0	ASV13875	FALSE	ASV13875
Acidobacteria	ASV	1-1-0	ASV13873	FALSE	ASV13873
Proteobacteria	ASV	1-1-0	ASV13871	FALSE	ASV13871
Firmicutes	ASV	1-1-0	ASV13854	FALSE	ASV13854
Proteobacteria	ASV	1-1-0	ASV13807	FALSE	ASV13807
Chloroflexi	ASV	1-1-0	ASV13798	FALSE	ASV13798
Acidobacteria	ASV	1-1-0	ASV13794	FALSE	ASV13794
Proteobacteria	ASV	1-1-0	ASV13772	FALSE	ASV13772
Chloroflexi	ASV	1-1-0	ASV13747	FALSE	ASV13747
Actinobacteria	ASV	1-1-0	ASV13705	FALSE	ASV13705
Proteobacteria	ASV	1-1-0	ASV13685	FALSE	ASV13685
Proteobacteria	ASV	1-1-0	ASV13684	FALSE	ASV13684
Acidobacteria	ASV	1-1-0	ASV13666	FALSE	ASV13666
Proteobacteria	ASV	1-1-0	ASV13653	FALSE	ASV13653
Unassigned	ASV	1-1-0	ASV13652	FALSE	ASV13652
Chloroflexi	ASV	1-1-0	ASV13644	FALSE	ASV13644
Unassigned	ASV	1-1-0	ASV13637	FALSE	ASV13637
Unassigned	ASV	1-1-0	ASV13627	FALSE	ASV13627
Proteobacteria	ASV	1-1-0	ASV13626	FALSE	ASV13626
Firmicutes	ASV	1-1-0	ASV13609	FALSE	ASV13609
Chloroflexi	ASV	1-1-0	ASV13603	FALSE	ASV13603
Verrucomicrobia	ASV	1-1-0	ASV13593	FALSE	ASV13593
Proteobacteria	ASV	1-1-0	ASV13592	FALSE	ASV13592
Proteobacteria	ASV	1-1-0	ASV13591	FALSE	ASV13591
Proteobacteria	ASV	1-1-0	ASV13577	FALSE	ASV13577
Unassigned	ASV	1-1-0	ASV13564	FALSE	ASV13564
Acidobacteria	ASV	1-1-0	ASV13529	FALSE	ASV13529
Acidobacteria	ASV	1-1-0	ASV13528	FALSE	ASV13528
Actinobacteria	ASV	1-1-0	ASV13519	FALSE	ASV13519
Acidobacteria	ASV	1-1-0	ASV13514	FALSE	ASV13514
Unassigned	ASV	1-1-0	ASV13415	FALSE	ASV13415
Chloroflexi	ASV	1-1-0	ASV13406	FALSE	ASV13406
Proteobacteria	ASV	1-1-0	ASV13387	FALSE	ASV13387
Firmicutes	ASV	1-1-0	ASV13378	FALSE	ASV13378
Chloroflexi	ASV	1-1-0	ASV13377	FALSE	ASV13377
Proteobacteria	ASV	1-1-0	ASV13372	FALSE	ASV13372
Acidobacteria	ASV	1-1-0	ASV13354	FALSE	ASV13354
Proteobacteria	ASV	1-1-0	ASV13351	FALSE	ASV13351
Bacteroidetes	ASV	1-1-0	ASV13346	FALSE	ASV13346
Planctomycetes	ASV	1-1-0	ASV13342	FALSE	ASV13342
Proteobacteria	ASV	1-1-0	ASV13341	FALSE	ASV13341
Unassigned	ASV	1-1-0	ASV13313	FALSE	ASV13313
Chloroflexi	ASV	1-1-0	ASV13296	FALSE	ASV13296
Acidobacteria	ASV	1-1-0	ASV13265	FALSE	ASV13265
Chloroflexi	ASV	1-1-0	ASV13260	FALSE	ASV13260
Firmicutes	ASV	1-1-0	ASV13255	FALSE	ASV13255
Bacteroidetes	ASV	1-1-0	ASV13253	FALSE	ASV13253
Acidobacteria	ASV	1-1-0	ASV13232	FALSE	ASV13232
Planctomycetes	ASV	1-1-0	ASV13229	FALSE	ASV13229
Acidobacteria	ASV	1-1-0	ASV13218	FALSE	ASV13218
Chloroflexi	ASV	1-1-0	ASV13217	FALSE	ASV13217
Chloroflexi	ASV	1-1-0	ASV13158	FALSE	ASV13158
Acidobacteria	ASV	1-1-0	ASV13127	FALSE	ASV13127
Proteobacteria	ASV	1-1-0	ASV13126	FALSE	ASV13126
Proteobacteria	ASV	1-1-0	ASV13125	FALSE	ASV13125
Chloroflexi	ASV	1-1-0	ASV13123	FALSE	ASV13123
Unassigned	ASV	1-1-0	ASV13120	FALSE	ASV13120
Chloroflexi	ASV	1-1-0	ASV13114	FALSE	ASV13114
Unassigned	ASV	1-1-0	ASV13112	FALSE	ASV13112
Firmicutes	ASV	1-1-0	ASV13110	FALSE	ASV13110
Chloroflexi	ASV	1-1-0	ASV13099	FALSE	ASV13099
Chloroflexi	ASV	1-1-0	ASV13084	FALSE	ASV13084
Unassigned	ASV	1-1-0	ASV13073	FALSE	ASV13073
WPS-2	ASV	1-1-0	ASV13033	FALSE	ASV13033
Proteobacteria	ASV	1-1-0	ASV13030	FALSE	ASV13030
Firmicutes	ASV	1-1-0	ASV13028	FALSE	ASV13028
Proteobacteria	ASV	1-1-0	ASV13027	FALSE	ASV13027
Proteobacteria	ASV	1-1-0	ASV13024	FALSE	ASV13024
Acidobacteria	ASV	1-1-0	ASV12922	FALSE	ASV12922
Acidobacteria	ASV	1-1-0	ASV12920	FALSE	ASV12920
Acidobacteria	ASV	1-1-0	ASV12900	FALSE	ASV12900
Proteobacteria	ASV	1-1-0	ASV12892	FALSE	ASV12892
Acidobacteria	ASV	1-1-0	ASV12888	FALSE	ASV12888
Acidobacteria	ASV	1-1-0	ASV12882	FALSE	ASV12882
Proteobacteria	ASV	1-1-0	ASV12873	FALSE	ASV12873
Proteobacteria	ASV	1-1-0	ASV12869	FALSE	ASV12869
Acidobacteria	ASV	1-1-0	ASV12868	FALSE	ASV12868
Acidobacteria	ASV	1-1-0	ASV12853	FALSE	ASV12853
Acidobacteria	ASV	1-1-0	ASV12852	FALSE	ASV12852
Verrucomicrobia	ASV	1-1-0	ASV12849	FALSE	ASV12849
Unassigned	ASV	1-1-0	ASV12845	FALSE	ASV12845
Proteobacteria	ASV	1-1-0	ASV12840	FALSE	ASV12840
Unassigned	ASV	1-1-0	ASV12837	FALSE	ASV12837
Chloroflexi	ASV	1-1-0	ASV12789	FALSE	ASV12789
Acidobacteria	ASV	1-1-0	ASV12787	FALSE	ASV12787
Acidobacteria	ASV	1-1-0	ASV12777	FALSE	ASV12777
Bacteroidetes	ASV	1-1-0	ASV12773	FALSE	ASV12773
Acidobacteria	ASV	1-1-0	ASV12772	FALSE	ASV12772
Acidobacteria	ASV	1-1-0	ASV12767	FALSE	ASV12767
Acidobacteria	ASV	1-1-0	ASV12743	FALSE	ASV12743
Acidobacteria	ASV	1-1-0	ASV12688	FALSE	ASV12688
Proteobacteria	ASV	1-1-0	ASV12685	FALSE	ASV12685
Unassigned	ASV	1-1-0	ASV12680	FALSE	ASV12680
Acidobacteria	ASV	1-1-0	ASV12676	FALSE	ASV12676
Chloroflexi	ASV	1-1-0	ASV12670	FALSE	ASV12670
Unassigned	ASV	1-1-0	ASV12663	FALSE	ASV12663
Chloroflexi	ASV	1-1-0	ASV12660	FALSE	ASV12660
Chloroflexi	ASV	1-1-0	ASV12659	FALSE	ASV12659
Acidobacteria	ASV	1-1-0	ASV12658	FALSE	ASV12658
Chloroflexi	ASV	1-1-0	ASV12656	FALSE	ASV12656
Chloroflexi	ASV	1-1-0	ASV12654	FALSE	ASV12654
Actinobacteria	ASV	1-1-0	ASV12651	FALSE	ASV12651
Unassigned	ASV	1-1-0	ASV12649	FALSE	ASV12649
Firmicutes	ASV	1-1-0	ASV12639	FALSE	ASV12639
Acidobacteria	ASV	1-1-0	ASV12632	FALSE	ASV12632
Proteobacteria	ASV	1-1-0	ASV12631	FALSE	ASV12631
Proteobacteria	ASV	1-1-0	ASV12624	FALSE	ASV12624
Chloroflexi	ASV	1-1-0	ASV12553	FALSE	ASV12553
Actinobacteria	ASV	1-1-0	ASV12547	FALSE	ASV12547
Unassigned	ASV	1-1-0	ASV12540	FALSE	ASV12540
WPS-2	ASV	1-1-0	ASV12538	FALSE	ASV12538
Proteobacteria	ASV	1-1-0	ASV12536	FALSE	ASV12536
Actinobacteria	ASV	1-1-0	ASV12503	FALSE	ASV12503
Unassigned	ASV	1-1-0	ASV12502	FALSE	ASV12502
Proteobacteria	ASV	1-1-0	ASV12427	FALSE	ASV12427
Proteobacteria	ASV	1-1-0	ASV12414	FALSE	ASV12414
Acidobacteria	ASV	1-1-0	ASV12404	FALSE	ASV12404
Actinobacteria	ASV	1-1-0	ASV12402	FALSE	ASV12402
Proteobacteria	ASV	1-1-0	ASV12397	FALSE	ASV12397
Acidobacteria	ASV	1-1-0	ASV12395	FALSE	ASV12395
Acidobacteria	ASV	1-1-0	ASV12394	FALSE	ASV12394
Proteobacteria	ASV	1-1-0	ASV12393	FALSE	ASV12393
Proteobacteria	ASV	1-1-0	ASV12392	FALSE	ASV12392
Gemmatimonadetes	ASV	1-1-0	ASV12374	FALSE	ASV12374
Gemmatimonadetes	ASV	1-1-0	ASV12364	FALSE	ASV12364
Proteobacteria	ASV	1-1-0	ASV12363	FALSE	ASV12363
Firmicutes	ASV	1-1-0	ASV12357	FALSE	ASV12357
Proteobacteria	ASV	1-1-0	ASV12356	FALSE	ASV12356
Firmicutes	ASV	1-1-0	ASV12325	FALSE	ASV12325
Unassigned	ASV	1-1-0	ASV12305	FALSE	ASV12305
Chloroflexi	ASV	1-1-0	ASV12299	FALSE	ASV12299
Acidobacteria	ASV	1-1-0	ASV12253	FALSE	ASV12253
Unassigned	ASV	1-1-0	ASV12230	FALSE	ASV12230
Gemmatimonadetes	ASV	1-1-0	ASV12211	FALSE	ASV12211
Bacteroidetes	ASV	1-1-0	ASV12204	FALSE	ASV12204
WPS-2	ASV	1-1-0	ASV12172	FALSE	ASV12172
Proteobacteria	ASV	1-1-0	ASV12161	FALSE	ASV12161
Proteobacteria	ASV	1-1-0	ASV12155	FALSE	ASV12155
Unassigned	ASV	1-1-0	ASV12133	FALSE	ASV12133
Acidobacteria	ASV	1-1-0	ASV12125	FALSE	ASV12125
Proteobacteria	ASV	1-1-0	ASV12121	FALSE	ASV12121
Acidobacteria	ASV	1-1-0	ASV12069	FALSE	ASV12069
Chloroflexi	ASV	1-1-0	ASV12065	FALSE	ASV12065
Verrucomicrobia	ASV	1-1-0	ASV12062	FALSE	ASV12062
Proteobacteria	ASV	1-1-0	ASV12053	FALSE	ASV12053
Acidobacteria	ASV	1-1-0	ASV12047	FALSE	ASV12047
Acidobacteria	ASV	1-1-0	ASV11955	FALSE	ASV11955
Firmicutes	ASV	1-1-0	ASV11932	FALSE	ASV11932
WPS-2	ASV	1-1-0	ASV11931	FALSE	ASV11931
Gemmatimonadetes	ASV	1-1-0	ASV11916	FALSE	ASV11916
Acidobacteria	ASV	1-1-0	ASV11907	FALSE	ASV11907
Proteobacteria	ASV	1-1-0	ASV11902	FALSE	ASV11902
Verrucomicrobia	ASV	1-1-0	ASV11893	FALSE	ASV11893
Proteobacteria	ASV	1-1-0	ASV11884	FALSE	ASV11884
Chloroflexi	ASV	1-1-0	ASV11880	FALSE	ASV11880
Proteobacteria	ASV	1-1-0	ASV11857	FALSE	ASV11857
Gemmatimonadetes	ASV	1-1-0	ASV11849	FALSE	ASV11849
Proteobacteria	ASV	1-1-0	ASV11843	FALSE	ASV11843
Proteobacteria	ASV	1-1-0	ASV11840	FALSE	ASV11840
Acidobacteria	ASV	1-1-0	ASV11735	FALSE	ASV11735
Unassigned	ASV	1-1-0	ASV11734	FALSE	ASV11734
Proteobacteria	ASV	1-1-0	ASV11733	FALSE	ASV11733
Acidobacteria	ASV	1-1-0	ASV11732	FALSE	ASV11732
Acidobacteria	ASV	1-1-0	ASV11728	FALSE	ASV11728
Unassigned	ASV	1-1-0	ASV11727	FALSE	ASV11727
Chloroflexi	ASV	1-1-0	ASV11726	FALSE	ASV11726
Unassigned	ASV	1-1-0	ASV11725	FALSE	ASV11725
Chloroflexi	ASV	1-1-0	ASV11722	FALSE	ASV11722
Proteobacteria	ASV	1-1-0	ASV11720	FALSE	ASV11720
Proteobacteria	ASV	1-1-0	ASV11712	FALSE	ASV11712
Proteobacteria	ASV	1-1-0	ASV11710	FALSE	ASV11710
Chloroflexi	ASV	1-1-0	ASV11702	FALSE	ASV11702
Chloroflexi	ASV	1-1-0	ASV11701	FALSE	ASV11701
Chloroflexi	ASV	1-1-0	ASV11698	FALSE	ASV11698
Acidobacteria	ASV	1-1-0	ASV11687	FALSE	ASV11687
Acidobacteria	ASV	1-1-0	ASV11684	FALSE	ASV11684
Verrucomicrobia	ASV	1-1-0	ASV11663	FALSE	ASV11663
Firmicutes	ASV	1-1-0	ASV11635	FALSE	ASV11635
Unassigned	ASV	1-1-0	ASV11628	FALSE	ASV11628
Unassigned	ASV	1-1-0	ASV11623	FALSE	ASV11623
Acidobacteria	ASV	1-1-0	ASV11539	FALSE	ASV11539
Proteobacteria	ASV	1-1-0	ASV11525	FALSE	ASV11525
Acidobacteria	ASV	1-1-0	ASV11519	FALSE	ASV11519
Acidobacteria	ASV	1-1-0	ASV11510	FALSE	ASV11510
WPS-2	ASV	1-1-0	ASV11502	FALSE	ASV11502
Actinobacteria	ASV	1-1-0	ASV11497	FALSE	ASV11497
Firmicutes	ASV	1-1-0	ASV11443	FALSE	ASV11443
Chloroflexi	ASV	1-1-0	ASV11435	FALSE	ASV11435
Proteobacteria	ASV	1-1-0	ASV11416	FALSE	ASV11416
Proteobacteria	ASV	1-1-0	ASV11415	FALSE	ASV11415
Acidobacteria	ASV	1-1-0	ASV11343	FALSE	ASV11343
Proteobacteria	ASV	1-1-0	ASV11338	FALSE	ASV11338
Proteobacteria	ASV	1-1-0	ASV11310	FALSE	ASV11310
Proteobacteria	ASV	1-1-0	ASV11300	FALSE	ASV11300
Proteobacteria	ASV	1-1-0	ASV11293	FALSE	ASV11293
Acidobacteria	ASV	1-1-0	ASV11292	FALSE	ASV11292
Chloroflexi	ASV	1-1-0	ASV11286	FALSE	ASV11286
Proteobacteria	ASV	1-1-0	ASV11285	FALSE	ASV11285
Acidobacteria	ASV	1-1-0	ASV11271	FALSE	ASV11271
Acidobacteria	ASV	1-1-0	ASV11270	FALSE	ASV11270
Chloroflexi	ASV	1-1-0	ASV11266	FALSE	ASV11266
Verrucomicrobia	ASV	1-1-0	ASV11242	FALSE	ASV11242
Acidobacteria	ASV	1-1-0	ASV11219	FALSE	ASV11219
Acidobacteria	ASV	1-1-0	ASV11218	FALSE	ASV11218
Chloroflexi	ASV	1-1-0	ASV11212	FALSE	ASV11212
Chloroflexi	ASV	1-1-0	ASV11210	FALSE	ASV11210
Chloroflexi	ASV	1-1-0	ASV11209	FALSE	ASV11209
Proteobacteria	ASV	1-1-0	ASV11208	FALSE	ASV11208
Acidobacteria	ASV	1-1-0	ASV11207	FALSE	ASV11207
Proteobacteria	ASV	1-1-0	ASV11206	FALSE	ASV11206
WPS-2	ASV	1-1-0	ASV11205	FALSE	ASV11205
Proteobacteria	ASV	1-1-0	ASV11200	FALSE	ASV11200
Unassigned	ASV	1-1-0	ASV11199	FALSE	ASV11199
Actinobacteria	ASV	1-1-0	ASV11188	FALSE	ASV11188
Acidobacteria	ASV	1-1-0	ASV11178	FALSE	ASV11178
Acidobacteria	ASV	1-1-0	ASV11094	FALSE	ASV11094
Proteobacteria	ASV	1-1-0	ASV11093	FALSE	ASV11093
Planctomycetes	ASV	1-1-0	ASV11092	FALSE	ASV11092
Chloroflexi	ASV	1-1-0	ASV11087	FALSE	ASV11087
Proteobacteria	ASV	1-1-0	ASV11085	FALSE	ASV11085
Bacteroidetes	ASV	1-1-0	ASV11084	FALSE	ASV11084
Unassigned	ASV	1-1-0	ASV11083	FALSE	ASV11083
Proteobacteria	ASV	1-1-0	ASV11079	FALSE	ASV11079
Acidobacteria	ASV	1-1-0	ASV11076	FALSE	ASV11076
Acidobacteria	ASV	1-1-0	ASV11074	FALSE	ASV11074
Acidobacteria	ASV	1-1-0	ASV11072	FALSE	ASV11072
Acidobacteria	ASV	1-1-0	ASV11023	FALSE	ASV11023
Proteobacteria	ASV	1-1-0	ASV10996	FALSE	ASV10996
Tenericutes	ASV	1-1-0	ASV10995	FALSE	ASV10995
Acidobacteria	ASV	1-1-0	ASV10988	FALSE	ASV10988
Proteobacteria	ASV	1-1-0	ASV10986	FALSE	ASV10986
Acidobacteria	ASV	1-1-0	ASV10981	FALSE	ASV10981
Acidobacteria	ASV	1-1-0	ASV10957	FALSE	ASV10957
Unassigned	ASV	1-1-0	ASV10873	FALSE	ASV10873
Acidobacteria	ASV	1-1-0	ASV10871	FALSE	ASV10871
Proteobacteria	ASV	1-1-0	ASV10851	FALSE	ASV10851
Acidobacteria	ASV	1-1-0	ASV10850	FALSE	ASV10850
Chloroflexi	ASV	1-1-0	ASV10843	FALSE	ASV10843
Acidobacteria	ASV	1-1-0	ASV10838	FALSE	ASV10838
Chloroflexi	ASV	1-1-0	ASV10833	FALSE	ASV10833
Chloroflexi	ASV	1-1-0	ASV10807	FALSE	ASV10807
Firmicutes	ASV	1-1-0	ASV10786	FALSE	ASV10786
Proteobacteria	ASV	1-1-0	ASV10774	FALSE	ASV10774
Acidobacteria	ASV	1-1-0	ASV10773	FALSE	ASV10773
Bacteroidetes	ASV	1-1-0	ASV10768	FALSE	ASV10768
WPS-2	ASV	1-1-0	ASV10746	FALSE	ASV10746
Proteobacteria	ASV	1-1-0	ASV10743	FALSE	ASV10743
Proteobacteria	ASV	1-1-0	ASV10698	FALSE	ASV10698
Actinobacteria	ASV	1-1-0	ASV10689	FALSE	ASV10689
Proteobacteria	ASV	1-1-0	ASV10685	FALSE	ASV10685
Acidobacteria	ASV	1-1-0	ASV10679	FALSE	ASV10679
Unassigned	ASV	1-1-0	ASV10660	FALSE	ASV10660
Chloroflexi	ASV	1-1-0	ASV10658	FALSE	ASV10658
Acidobacteria	ASV	1-1-0	ASV10654	FALSE	ASV10654
Unassigned	ASV	1-1-0	ASV10653	FALSE	ASV10653
Chloroflexi	ASV	1-1-0	ASV10650	FALSE	ASV10650
Chloroflexi	ASV	1-1-0	ASV10646	FALSE	ASV10646
Actinobacteria	ASV	1-1-0	ASV10644	FALSE	ASV10644
Proteobacteria	ASV	1-1-0	ASV10643	FALSE	ASV10643
Acidobacteria	ASV	1-1-0	ASV10638	FALSE	ASV10638
Firmicutes	ASV	1-1-0	ASV10637	FALSE	ASV10637
Unassigned	ASV	1-1-0	ASV10617	FALSE	ASV10617
Unassigned	ASV	1-1-0	ASV10616	FALSE	ASV10616
Unassigned	ASV	1-1-0	ASV10612	FALSE	ASV10612
Acidobacteria	ASV	1-1-0	ASV10581	FALSE	ASV10581
Proteobacteria	ASV	1-1-0	ASV10569	FALSE	ASV10569
Proteobacteria	ASV	1-1-0	ASV10560	FALSE	ASV10560
Chloroflexi	ASV	1-1-0	ASV10553	FALSE	ASV10553
Proteobacteria	ASV	1-1-0	ASV10531	FALSE	ASV10531
Proteobacteria	ASV	1-1-0	ASV10492	FALSE	ASV10492
Unassigned	ASV	1-1-0	ASV10477	FALSE	ASV10477
Acidobacteria	ASV	1-1-0	ASV10449	FALSE	ASV10449
Acidobacteria	ASV	1-1-0	ASV10446	FALSE	ASV10446
Firmicutes	ASV	1-1-0	ASV10435	FALSE	ASV10435
Proteobacteria	ASV	1-1-0	ASV10434	FALSE	ASV10434
Acidobacteria	ASV	1-1-0	ASV10433	FALSE	ASV10433
Verrucomicrobia	ASV	1-1-0	ASV10432	FALSE	ASV10432
Acidobacteria	ASV	1-1-0	ASV10425	FALSE	ASV10425
Proteobacteria	ASV	1-1-0	ASV10420	FALSE	ASV10420
Proteobacteria	ASV	1-1-0	ASV10418	FALSE	ASV10418
Verrucomicrobia	ASV	1-1-0	ASV10402	FALSE	ASV10402
Chloroflexi	ASV	1-1-0	ASV10393	FALSE	ASV10393
Unassigned	ASV	1-1-0	ASV10371	FALSE	ASV10371
Acidobacteria	ASV	1-1-0	ASV10370	FALSE	ASV10370
Acidobacteria	ASV	1-1-0	ASV10364	FALSE	ASV10364
Proteobacteria	ASV	1-1-0	ASV10295	FALSE	ASV10295
Unassigned	ASV	1-1-0	ASV10283	FALSE	ASV10283
Actinobacteria	ASV	1-1-0	ASV10280	FALSE	ASV10280
Proteobacteria	ASV	1-1-0	ASV10279	FALSE	ASV10279
Firmicutes	ASV	1-1-0	ASV10273	FALSE	ASV10273
Unassigned	ASV	1-1-0	ASV10272	FALSE	ASV10272
Proteobacteria	ASV	1-1-0	ASV10266	FALSE	ASV10266
Acidobacteria	ASV	1-1-0	ASV10264	FALSE	ASV10264
Acidobacteria	ASV	1-1-0	ASV10253	FALSE	ASV10253
Proteobacteria	ASV	1-1-0	ASV10237	FALSE	ASV10237
Actinobacteria	ASV	1-1-0	ASV10193	FALSE	ASV10193
WPS-2	ASV	1-1-0	ASV10157	FALSE	ASV10157
Proteobacteria	ASV	1-1-0	ASV10151	FALSE	ASV10151
Proteobacteria	ASV	1-1-0	ASV10116	FALSE	ASV10116
Unassigned	ASV	1-1-0	ASV10108	FALSE	ASV10108
Acidobacteria	ASV	1-1-0	ASV10104	FALSE	ASV10104
Proteobacteria	ASV	1-1-0	ASV10081	FALSE	ASV10081
Proteobacteria	ASV	1-1-0	ASV10061	FALSE	ASV10061
Proteobacteria	ASV	1-1-0	ASV10051	FALSE	ASV10051
Proteobacteria	ASV	1-1-0	ASV10009	FALSE	ASV10009
Proteobacteria	ASV	1-1-0	ASV10008	FALSE	ASV10008
Proteobacteria	ASV	1-1-0	ASV10004	FALSE	ASV10004
Actinobacteria	ASV	1-1-0	ASV9999	FALSE	ASV9999
Acidobacteria	ASV	1-1-0	ASV9982	FALSE	ASV9982
Proteobacteria	ASV	1-1-0	ASV9973	FALSE	ASV9973
Actinobacteria	ASV	1-1-0	ASV9943	FALSE	ASV9943
WPS-2	ASV	1-1-0	ASV9942	FALSE	ASV9942
Gemmatimonadetes	ASV	1-1-0	ASV9939	FALSE	ASV9939
Proteobacteria	ASV	1-1-0	ASV9933	FALSE	ASV9933
Actinobacteria	ASV	1-1-0	ASV9918	FALSE	ASV9918
Acidobacteria	ASV	1-1-0	ASV9917	FALSE	ASV9917
Acidobacteria	ASV	1-1-0	ASV9913	FALSE	ASV9913
Proteobacteria	ASV	1-1-0	ASV9911	FALSE	ASV9911
Firmicutes	ASV	1-1-0	ASV9894	FALSE	ASV9894
Proteobacteria	ASV	1-1-0	ASV9890	FALSE	ASV9890
Proteobacteria	ASV	1-1-0	ASV9846	FALSE	ASV9846
Acidobacteria	ASV	1-1-0	ASV9845	FALSE	ASV9845
Proteobacteria	ASV	1-1-0	ASV9839	FALSE	ASV9839
Firmicutes	ASV	1-1-0	ASV9794	FALSE	ASV9794
Acidobacteria	ASV	1-1-0	ASV9790	FALSE	ASV9790
Acidobacteria	ASV	1-1-0	ASV9785	FALSE	ASV9785
Proteobacteria	ASV	1-1-0	ASV9777	FALSE	ASV9777
Acidobacteria	ASV	1-1-0	ASV9761	FALSE	ASV9761
Firmicutes	ASV	1-1-0	ASV9758	FALSE	ASV9758
Acidobacteria	ASV	1-1-0	ASV9750	FALSE	ASV9750
Proteobacteria	ASV	1-1-0	ASV9748	FALSE	ASV9748
Proteobacteria	ASV	1-1-0	ASV9744	FALSE	ASV9744
Acidobacteria	ASV	1-1-0	ASV9742	FALSE	ASV9742
Acidobacteria	ASV	1-1-0	ASV9736	FALSE	ASV9736
Chloroflexi	ASV	1-1-0	ASV9735	FALSE	ASV9735
Proteobacteria	ASV	1-1-0	ASV9698	FALSE	ASV9698
Proteobacteria	ASV	1-1-0	ASV9691	FALSE	ASV9691
Proteobacteria	ASV	1-1-0	ASV9687	FALSE	ASV9687
Proteobacteria	ASV	1-1-0	ASV9667	FALSE	ASV9667
Acidobacteria	ASV	1-1-0	ASV9616	FALSE	ASV9616
Proteobacteria	ASV	1-1-0	ASV9597	FALSE	ASV9597
Acidobacteria	ASV	1-1-0	ASV9596	FALSE	ASV9596
Acidobacteria	ASV	1-1-0	ASV9592	FALSE	ASV9592
WPS-2	ASV	1-1-0	ASV9590	FALSE	ASV9590
Proteobacteria	ASV	1-1-0	ASV9589	FALSE	ASV9589
Actinobacteria	ASV	1-1-0	ASV9583	FALSE	ASV9583
Acidobacteria	ASV	1-1-0	ASV9577	FALSE	ASV9577
Acidobacteria	ASV	1-1-0	ASV9534	FALSE	ASV9534
Unassigned	ASV	1-1-0	ASV9512	FALSE	ASV9512
Actinobacteria	ASV	1-1-0	ASV9486	FALSE	ASV9486
Chloroflexi	ASV	1-1-0	ASV9481	FALSE	ASV9481
Proteobacteria	ASV	1-1-0	ASV9480	FALSE	ASV9480
Chloroflexi	ASV	1-1-0	ASV9479	FALSE	ASV9479
Proteobacteria	ASV	1-1-0	ASV9462	FALSE	ASV9462
Proteobacteria	ASV	1-1-0	ASV9458	FALSE	ASV9458
Acidobacteria	ASV	1-1-0	ASV9454	FALSE	ASV9454
Proteobacteria	ASV	1-1-0	ASV9448	FALSE	ASV9448
Acidobacteria	ASV	1-1-0	ASV9447	FALSE	ASV9447
Proteobacteria	ASV	1-1-0	ASV9440	FALSE	ASV9440
Proteobacteria	ASV	1-1-0	ASV9434	FALSE	ASV9434
Acidobacteria	ASV	1-1-0	ASV9432	FALSE	ASV9432
Unassigned	ASV	1-1-0	ASV9430	FALSE	ASV9430
Proteobacteria	ASV	1-1-0	ASV9402	FALSE	ASV9402
Proteobacteria	ASV	1-1-0	ASV9395	FALSE	ASV9395
Acidobacteria	ASV	1-1-0	ASV9385	FALSE	ASV9385
Proteobacteria	ASV	1-1-0	ASV9335	FALSE	ASV9335
Acidobacteria	ASV	1-1-0	ASV9329	FALSE	ASV9329
Unassigned	ASV	1-1-0	ASV9322	FALSE	ASV9322
Unassigned	ASV	1-1-0	ASV9314	FALSE	ASV9314
Proteobacteria	ASV	1-1-0	ASV9313	FALSE	ASV9313
Unassigned	ASV	1-1-0	ASV9305	FALSE	ASV9305
Unassigned	ASV	1-1-0	ASV9304	FALSE	ASV9304
Acidobacteria	ASV	1-1-0	ASV9299	FALSE	ASV9299
Chloroflexi	ASV	1-1-0	ASV9294	FALSE	ASV9294
Verrucomicrobia	ASV	1-1-0	ASV9291	FALSE	ASV9291
Acidobacteria	ASV	1-1-0	ASV9281	FALSE	ASV9281
Chloroflexi	ASV	1-1-0	ASV9278	FALSE	ASV9278
Acidobacteria	ASV	1-1-0	ASV9275	FALSE	ASV9275
Proteobacteria	ASV	1-1-0	ASV9247	FALSE	ASV9247
Proteobacteria	ASV	1-1-0	ASV9240	FALSE	ASV9240
Proteobacteria	ASV	1-1-0	ASV9238	FALSE	ASV9238
Proteobacteria	ASV	1-1-0	ASV9234	FALSE	ASV9234
Proteobacteria	ASV	1-1-0	ASV9227	FALSE	ASV9227
Proteobacteria	ASV	1-1-0	ASV9225	FALSE	ASV9225
Proteobacteria	ASV	1-1-0	ASV9224	FALSE	ASV9224
Unassigned	ASV	1-1-0	ASV9218	FALSE	ASV9218
Acidobacteria	ASV	1-1-0	ASV9216	FALSE	ASV9216
Chloroflexi	ASV	1-1-0	ASV9211	FALSE	ASV9211
Acidobacteria	ASV	1-1-0	ASV9197	FALSE	ASV9197
Proteobacteria	ASV	1-1-0	ASV9165	FALSE	ASV9165
Proteobacteria	ASV	1-1-0	ASV9164	FALSE	ASV9164
Acidobacteria	ASV	1-1-0	ASV9158	FALSE	ASV9158
Proteobacteria	ASV	1-1-0	ASV9153	FALSE	ASV9153
Acidobacteria	ASV	1-1-0	ASV9151	FALSE	ASV9151
Acidobacteria	ASV	1-1-0	ASV9150	FALSE	ASV9150
WPS-2	ASV	1-1-0	ASV9136	FALSE	ASV9136
Acidobacteria	ASV	1-1-0	ASV9134	FALSE	ASV9134
Proteobacteria	ASV	1-1-0	ASV9127	FALSE	ASV9127
Proteobacteria	ASV	1-1-0	ASV9125	FALSE	ASV9125
Acidobacteria	ASV	1-1-0	ASV9124	FALSE	ASV9124
Proteobacteria	ASV	1-1-0	ASV9122	FALSE	ASV9122
Proteobacteria	ASV	1-1-0	ASV9118	FALSE	ASV9118
Proteobacteria	ASV	1-1-0	ASV9114	FALSE	ASV9114
Proteobacteria	ASV	1-1-0	ASV9113	FALSE	ASV9113
Proteobacteria	ASV	1-1-0	ASV9112	FALSE	ASV9112
Acidobacteria	ASV	1-1-0	ASV9109	FALSE	ASV9109
Actinobacteria	ASV	1-1-0	ASV9094	FALSE	ASV9094
Verrucomicrobia	ASV	1-1-0	ASV9093	FALSE	ASV9093
Acidobacteria	ASV	1-1-0	ASV9070	FALSE	ASV9070
Acidobacteria	ASV	1-1-0	ASV9068	FALSE	ASV9068
Proteobacteria	ASV	1-1-0	ASV9060	FALSE	ASV9060
Acidobacteria	ASV	1-1-0	ASV8996	FALSE	ASV8996
Proteobacteria	ASV	1-1-0	ASV8991	FALSE	ASV8991
Firmicutes	ASV	1-1-0	ASV8989	FALSE	ASV8989
Proteobacteria	ASV	1-1-0	ASV8986	FALSE	ASV8986
Acidobacteria	ASV	1-1-0	ASV8975	FALSE	ASV8975
Proteobacteria	ASV	1-1-0	ASV8972	FALSE	ASV8972
Proteobacteria	ASV	1-1-0	ASV8971	FALSE	ASV8971
Proteobacteria	ASV	1-1-0	ASV8970	FALSE	ASV8970
Chloroflexi	ASV	1-1-0	ASV8963	FALSE	ASV8963
Acidobacteria	ASV	1-1-0	ASV8940	FALSE	ASV8940
Acidobacteria	ASV	1-1-0	ASV8936	FALSE	ASV8936
Acidobacteria	ASV	1-1-0	ASV8934	FALSE	ASV8934
Verrucomicrobia	ASV	1-1-0	ASV8929	FALSE	ASV8929
Acidobacteria	ASV	1-1-0	ASV8928	FALSE	ASV8928
Acidobacteria	ASV	1-1-0	ASV8925	FALSE	ASV8925
Acidobacteria	ASV	1-1-0	ASV8917	FALSE	ASV8917
WPS-2	ASV	1-1-0	ASV8899	FALSE	ASV8899
Proteobacteria	ASV	1-1-0	ASV8872	FALSE	ASV8872
Chloroflexi	ASV	1-1-0	ASV8864	FALSE	ASV8864
Actinobacteria	ASV	1-1-0	ASV8856	FALSE	ASV8856
Acidobacteria	ASV	1-1-0	ASV8852	FALSE	ASV8852
Chloroflexi	ASV	1-1-0	ASV8847	FALSE	ASV8847
Unassigned	ASV	1-1-0	ASV8846	FALSE	ASV8846
Acidobacteria	ASV	1-1-0	ASV8845	FALSE	ASV8845
Acidobacteria	ASV	1-1-0	ASV8842	FALSE	ASV8842
Acidobacteria	ASV	1-1-0	ASV8838	FALSE	ASV8838
Acidobacteria	ASV	1-1-0	ASV8837	FALSE	ASV8837
Proteobacteria	ASV	1-1-0	ASV8803	FALSE	ASV8803
Firmicutes	ASV	1-1-0	ASV8796	FALSE	ASV8796
Proteobacteria	ASV	1-1-0	ASV8791	FALSE	ASV8791
Actinobacteria	ASV	1-1-0	ASV8787	FALSE	ASV8787
Chloroflexi	ASV	1-1-0	ASV8772	FALSE	ASV8772
Unassigned	ASV	1-1-0	ASV8768	FALSE	ASV8768
WPS-2	ASV	1-1-0	ASV8732	FALSE	ASV8732
Chloroflexi	ASV	1-1-0	ASV8729	FALSE	ASV8729
Acidobacteria	ASV	1-1-0	ASV8725	FALSE	ASV8725
Acidobacteria	ASV	1-1-0	ASV8719	FALSE	ASV8719
Proteobacteria	ASV	1-1-0	ASV8718	FALSE	ASV8718
Acidobacteria	ASV	1-1-0	ASV8714	FALSE	ASV8714
Acidobacteria	ASV	1-1-0	ASV8704	FALSE	ASV8704
Acidobacteria	ASV	1-1-0	ASV8671	FALSE	ASV8671
Armatimonadetes	ASV	1-1-0	ASV8661	FALSE	ASV8661
Proteobacteria	ASV	1-1-0	ASV8600	FALSE	ASV8600
Acidobacteria	ASV	1-1-0	ASV8599	FALSE	ASV8599
Chloroflexi	ASV	1-1-0	ASV8597	FALSE	ASV8597
Actinobacteria	ASV	1-1-0	ASV8583	FALSE	ASV8583
Proteobacteria	ASV	1-1-0	ASV8579	FALSE	ASV8579
Unassigned	ASV	1-1-0	ASV8572	FALSE	ASV8572
Acidobacteria	ASV	1-1-0	ASV8571	FALSE	ASV8571
Proteobacteria	ASV	1-1-0	ASV8569	FALSE	ASV8569
Acidobacteria	ASV	1-1-0	ASV8566	FALSE	ASV8566
Proteobacteria	ASV	1-1-0	ASV8563	FALSE	ASV8563
Proteobacteria	ASV	1-1-0	ASV8562	FALSE	ASV8562
Firmicutes	ASV	1-1-0	ASV8555	FALSE	ASV8555
Unassigned	ASV	1-1-0	ASV8516	FALSE	ASV8516
Firmicutes	ASV	1-1-0	ASV8515	FALSE	ASV8515
Acidobacteria	ASV	1-1-0	ASV8506	FALSE	ASV8506
Proteobacteria	ASV	1-1-0	ASV8490	FALSE	ASV8490
Acidobacteria	ASV	1-1-0	ASV8471	FALSE	ASV8471
Chloroflexi	ASV	1-1-0	ASV8446	FALSE	ASV8446
Acidobacteria	ASV	1-1-0	ASV8444	FALSE	ASV8444
Acidobacteria	ASV	1-1-0	ASV8438	FALSE	ASV8438
Actinobacteria	ASV	1-1-0	ASV8436	FALSE	ASV8436
Proteobacteria	ASV	1-1-0	ASV8431	FALSE	ASV8431
Unassigned	ASV	1-1-0	ASV8430	FALSE	ASV8430
Unassigned	ASV	1-1-0	ASV8429	FALSE	ASV8429
Unassigned	ASV	1-1-0	ASV8418	FALSE	ASV8418
Proteobacteria	ASV	1-1-0	ASV8415	FALSE	ASV8415
Bacteroidetes	ASV	1-1-0	ASV8385	FALSE	ASV8385
Verrucomicrobia	ASV	1-1-0	ASV8379	FALSE	ASV8379
Firmicutes	ASV	1-1-0	ASV8371	FALSE	ASV8371
Proteobacteria	ASV	1-1-0	ASV8368	FALSE	ASV8368
Actinobacteria	ASV	1-1-0	ASV8351	FALSE	ASV8351
Acidobacteria	ASV	1-1-0	ASV8348	FALSE	ASV8348
Proteobacteria	ASV	1-1-0	ASV8347	FALSE	ASV8347
Acidobacteria	ASV	1-1-0	ASV8323	FALSE	ASV8323
Actinobacteria	ASV	1-1-0	ASV8313	FALSE	ASV8313
Acidobacteria	ASV	1-1-0	ASV8312	FALSE	ASV8312
Unassigned	ASV	1-1-0	ASV8309	FALSE	ASV8309
Acidobacteria	ASV	1-1-0	ASV8303	FALSE	ASV8303
Proteobacteria	ASV	1-1-0	ASV8302	FALSE	ASV8302
Proteobacteria	ASV	1-1-0	ASV8298	FALSE	ASV8298
Unassigned	ASV	1-1-0	ASV8264	FALSE	ASV8264
Proteobacteria	ASV	1-1-0	ASV8257	FALSE	ASV8257
Proteobacteria	ASV	1-1-0	ASV8256	FALSE	ASV8256
Unassigned	ASV	1-1-0	ASV8220	FALSE	ASV8220
Verrucomicrobia	ASV	1-1-0	ASV8209	FALSE	ASV8209
Chloroflexi	ASV	1-1-0	ASV8197	FALSE	ASV8197
Acidobacteria	ASV	1-1-0	ASV8196	FALSE	ASV8196
Acidobacteria	ASV	1-1-0	ASV8195	FALSE	ASV8195
Proteobacteria	ASV	1-1-0	ASV8188	FALSE	ASV8188
Actinobacteria	ASV	1-1-0	ASV8185	FALSE	ASV8185
Proteobacteria	ASV	1-1-0	ASV8183	FALSE	ASV8183
Proteobacteria	ASV	1-1-0	ASV8177	FALSE	ASV8177
Unassigned	ASV	1-1-0	ASV8176	FALSE	ASV8176
Proteobacteria	ASV	1-1-0	ASV8175	FALSE	ASV8175
Chloroflexi	ASV	1-1-0	ASV8173	FALSE	ASV8173
Acidobacteria	ASV	1-1-0	ASV8168	FALSE	ASV8168
Chloroflexi	ASV	1-1-0	ASV8155	FALSE	ASV8155
Acidobacteria	ASV	1-1-0	ASV8144	FALSE	ASV8144
Unassigned	ASV	1-1-0	ASV8143	FALSE	ASV8143
Proteobacteria	ASV	1-1-0	ASV8142	FALSE	ASV8142
Unassigned	ASV	1-1-0	ASV8141	FALSE	ASV8141
Acidobacteria	ASV	1-1-0	ASV8136	FALSE	ASV8136
Acidobacteria	ASV	1-1-0	ASV8121	FALSE	ASV8121
Actinobacteria	ASV	1-1-0	ASV8102	FALSE	ASV8102
Acidobacteria	ASV	1-1-0	ASV8097	FALSE	ASV8097
Acidobacteria	ASV	1-1-0	ASV8096	FALSE	ASV8096
Acidobacteria	ASV	1-1-0	ASV8092	FALSE	ASV8092
Proteobacteria	ASV	1-1-0	ASV8071	FALSE	ASV8071
Proteobacteria	ASV	1-1-0	ASV8065	FALSE	ASV8065
Acidobacteria	ASV	1-1-0	ASV8060	FALSE	ASV8060
Proteobacteria	ASV	1-1-0	ASV8039	FALSE	ASV8039
Proteobacteria	ASV	1-1-0	ASV8036	FALSE	ASV8036
Acidobacteria	ASV	1-1-0	ASV8034	FALSE	ASV8034
Acidobacteria	ASV	1-1-0	ASV8031	FALSE	ASV8031
Proteobacteria	ASV	1-1-0	ASV8029	FALSE	ASV8029
Acidobacteria	ASV	1-1-0	ASV8019	FALSE	ASV8019
Proteobacteria	ASV	1-1-0	ASV8008	FALSE	ASV8008
Verrucomicrobia	ASV	1-1-0	ASV7984	FALSE	ASV7984
Chloroflexi	ASV	1-1-0	ASV7968	FALSE	ASV7968
Firmicutes	ASV	1-1-0	ASV7965	FALSE	ASV7965
Acidobacteria	ASV	1-1-0	ASV7957	FALSE	ASV7957
Proteobacteria	ASV	1-1-0	ASV7954	FALSE	ASV7954
Proteobacteria	ASV	1-1-0	ASV7952	FALSE	ASV7952
Proteobacteria	ASV	1-1-0	ASV7921	FALSE	ASV7921
Verrucomicrobia	ASV	1-1-0	ASV7920	FALSE	ASV7920
Acidobacteria	ASV	1-1-0	ASV7917	FALSE	ASV7917
Firmicutes	ASV	1-1-0	ASV7911	FALSE	ASV7911
Firmicutes	ASV	1-1-0	ASV7879	FALSE	ASV7879
Acidobacteria	ASV	1-1-0	ASV7878	FALSE	ASV7878
Acidobacteria	ASV	1-1-0	ASV7875	FALSE	ASV7875
Unassigned	ASV	1-1-0	ASV7861	FALSE	ASV7861
Proteobacteria	ASV	1-1-0	ASV7851	FALSE	ASV7851
Proteobacteria	ASV	1-1-0	ASV7842	FALSE	ASV7842
Planctomycetes	ASV	1-1-0	ASV7840	FALSE	ASV7840
Proteobacteria	ASV	1-1-0	ASV7838	FALSE	ASV7838
Proteobacteria	ASV	1-1-0	ASV7836	FALSE	ASV7836
Unassigned	ASV	1-1-0	ASV7833	FALSE	ASV7833
Bacteroidetes	ASV	1-1-0	ASV7832	FALSE	ASV7832
Unassigned	ASV	1-1-0	ASV7831	FALSE	ASV7831
Acidobacteria	ASV	1-1-0	ASV7825	FALSE	ASV7825
Proteobacteria	ASV	1-1-0	ASV7812	FALSE	ASV7812
Acidobacteria	ASV	1-1-0	ASV7800	FALSE	ASV7800
Proteobacteria	ASV	1-1-0	ASV7799	FALSE	ASV7799
Acidobacteria	ASV	1-1-0	ASV7798	FALSE	ASV7798
Acidobacteria	ASV	1-1-0	ASV7792	FALSE	ASV7792
Proteobacteria	ASV	1-1-0	ASV7785	FALSE	ASV7785
Elusimicrobia	ASV	1-1-0	ASV7783	FALSE	ASV7783
Unassigned	ASV	1-1-0	ASV7755	FALSE	ASV7755
Chloroflexi	ASV	1-1-0	ASV7734	FALSE	ASV7734
Acidobacteria	ASV	1-1-0	ASV7733	FALSE	ASV7733
Acidobacteria	ASV	1-1-0	ASV7727	FALSE	ASV7727
Acidobacteria	ASV	1-1-0	ASV7726	FALSE	ASV7726
Unassigned	ASV	1-1-0	ASV7724	FALSE	ASV7724
Proteobacteria	ASV	1-1-0	ASV7718	FALSE	ASV7718
Proteobacteria	ASV	1-1-0	ASV7715	FALSE	ASV7715
Acidobacteria	ASV	1-1-0	ASV7712	FALSE	ASV7712
Acidobacteria	ASV	1-1-0	ASV7675	FALSE	ASV7675
Chloroflexi	ASV	1-1-0	ASV7668	FALSE	ASV7668
Actinobacteria	ASV	1-1-0	ASV7658	FALSE	ASV7658
Proteobacteria	ASV	1-1-0	ASV7640	FALSE	ASV7640
Acidobacteria	ASV	1-1-0	ASV7638	FALSE	ASV7638
Proteobacteria	ASV	1-1-0	ASV7629	FALSE	ASV7629
Proteobacteria	ASV	1-1-0	ASV7620	FALSE	ASV7620
Proteobacteria	ASV	1-1-0	ASV7616	FALSE	ASV7616
Proteobacteria	ASV	1-1-0	ASV7615	FALSE	ASV7615
Unassigned	ASV	1-1-0	ASV7613	FALSE	ASV7613
Acidobacteria	ASV	1-1-0	ASV7611	FALSE	ASV7611
Gemmatimonadetes	ASV	1-1-0	ASV7610	FALSE	ASV7610
Bacteroidetes	ASV	1-1-0	ASV7604	FALSE	ASV7604
Proteobacteria	ASV	1-1-0	ASV7602	FALSE	ASV7602
Proteobacteria	ASV	1-1-0	ASV7601	FALSE	ASV7601
Chloroflexi	ASV	1-1-0	ASV7599	FALSE	ASV7599
Acidobacteria	ASV	1-1-0	ASV7595	FALSE	ASV7595
Proteobacteria	ASV	1-1-0	ASV7590	FALSE	ASV7590
Acidobacteria	ASV	1-1-0	ASV7589	FALSE	ASV7589
Chloroflexi	ASV	1-1-0	ASV7581	FALSE	ASV7581
Proteobacteria	ASV	1-1-0	ASV7563	FALSE	ASV7563
Acidobacteria	ASV	1-1-0	ASV7560	FALSE	ASV7560
Acidobacteria	ASV	1-1-0	ASV7557	FALSE	ASV7557
Proteobacteria	ASV	1-1-0	ASV7556	FALSE	ASV7556
Acidobacteria	ASV	1-1-0	ASV7555	FALSE	ASV7555
Acidobacteria	ASV	1-1-0	ASV7520	FALSE	ASV7520
Planctomycetes	ASV	1-1-0	ASV7504	FALSE	ASV7504
Proteobacteria	ASV	1-1-0	ASV7494	FALSE	ASV7494
Proteobacteria	ASV	1-1-0	ASV7493	FALSE	ASV7493
Proteobacteria	ASV	1-1-0	ASV7486	FALSE	ASV7486
Firmicutes	ASV	1-1-0	ASV7479	FALSE	ASV7479
Acidobacteria	ASV	1-1-0	ASV7477	FALSE	ASV7477
Proteobacteria	ASV	1-1-0	ASV7474	FALSE	ASV7474
Proteobacteria	ASV	1-1-0	ASV7473	FALSE	ASV7473
WPS-2	ASV	1-1-0	ASV7441	FALSE	ASV7441
Proteobacteria	ASV	1-1-0	ASV7440	FALSE	ASV7440
Proteobacteria	ASV	1-1-0	ASV7435	FALSE	ASV7435
Firmicutes	ASV	1-1-0	ASV7413	FALSE	ASV7413
Proteobacteria	ASV	1-1-0	ASV7411	FALSE	ASV7411
Bacteroidetes	ASV	1-1-0	ASV7403	FALSE	ASV7403
Unassigned	ASV	1-1-0	ASV7399	FALSE	ASV7399
Unassigned	ASV	1-1-0	ASV7394	FALSE	ASV7394
Acidobacteria	ASV	1-1-0	ASV7390	FALSE	ASV7390
Acidobacteria	ASV	1-1-0	ASV7387	FALSE	ASV7387
Chloroflexi	ASV	1-1-0	ASV7386	FALSE	ASV7386
Chloroflexi	ASV	1-1-0	ASV7385	FALSE	ASV7385
Acidobacteria	ASV	1-1-0	ASV7379	FALSE	ASV7379
Proteobacteria	ASV	1-1-0	ASV7374	FALSE	ASV7374
Acidobacteria	ASV	1-1-0	ASV7368	FALSE	ASV7368
Proteobacteria	ASV	1-1-0	ASV7367	FALSE	ASV7367
Actinobacteria	ASV	1-1-0	ASV7360	FALSE	ASV7360
Chloroflexi	ASV	1-1-0	ASV7345	FALSE	ASV7345
Acidobacteria	ASV	1-1-0	ASV7338	FALSE	ASV7338
Proteobacteria	ASV	1-1-0	ASV7326	FALSE	ASV7326
Gemmatimonadetes	ASV	1-1-0	ASV7309	FALSE	ASV7309
Chloroflexi	ASV	1-1-0	ASV7294	FALSE	ASV7294
Acidobacteria	ASV	1-1-0	ASV7290	FALSE	ASV7290
Chloroflexi	ASV	1-1-0	ASV7282	FALSE	ASV7282
Acidobacteria	ASV	1-1-0	ASV7280	FALSE	ASV7280
Acidobacteria	ASV	1-1-0	ASV7271	FALSE	ASV7271
Proteobacteria	ASV	1-1-0	ASV7267	FALSE	ASV7267
Bacteroidetes	ASV	1-1-0	ASV7261	FALSE	ASV7261
Unassigned	ASV	1-1-0	ASV7237	FALSE	ASV7237
Proteobacteria	ASV	1-1-0	ASV7235	FALSE	ASV7235
Proteobacteria	ASV	1-1-0	ASV7229	FALSE	ASV7229
Proteobacteria	ASV	1-1-0	ASV7224	FALSE	ASV7224
Unassigned	ASV	1-1-0	ASV7223	FALSE	ASV7223
Acidobacteria	ASV	1-1-0	ASV7219	FALSE	ASV7219
Acidobacteria	ASV	1-1-0	ASV7200	FALSE	ASV7200
Proteobacteria	ASV	1-1-0	ASV7196	FALSE	ASV7196
Proteobacteria	ASV	1-1-0	ASV7194	FALSE	ASV7194
Proteobacteria	ASV	1-1-0	ASV7193	FALSE	ASV7193
Acidobacteria	ASV	1-1-0	ASV7187	FALSE	ASV7187
Proteobacteria	ASV	1-1-0	ASV7186	FALSE	ASV7186
Acidobacteria	ASV	1-1-0	ASV7185	FALSE	ASV7185
Proteobacteria	ASV	1-1-0	ASV7179	FALSE	ASV7179
Acidobacteria	ASV	1-1-0	ASV7178	FALSE	ASV7178
Bacteroidetes	ASV	1-1-0	ASV7175	FALSE	ASV7175
Chloroflexi	ASV	1-1-0	ASV7174	FALSE	ASV7174
Acidobacteria	ASV	1-1-0	ASV7173	FALSE	ASV7173
Acidobacteria	ASV	1-1-0	ASV7169	FALSE	ASV7169
Acidobacteria	ASV	1-1-0	ASV7166	FALSE	ASV7166
Acidobacteria	ASV	1-1-0	ASV7142	FALSE	ASV7142
WPS-2	ASV	1-1-0	ASV7138	FALSE	ASV7138
Unassigned	ASV	1-1-0	ASV7134	FALSE	ASV7134
Planctomycetes	ASV	1-1-0	ASV7133	FALSE	ASV7133
Unassigned	ASV	1-1-0	ASV7107	FALSE	ASV7107
Acidobacteria	ASV	1-1-0	ASV7106	FALSE	ASV7106
Actinobacteria	ASV	1-1-0	ASV7102	FALSE	ASV7102
Acidobacteria	ASV	1-1-0	ASV7092	FALSE	ASV7092
Acidobacteria	ASV	1-1-0	ASV7091	FALSE	ASV7091
Acidobacteria	ASV	1-1-0	ASV7090	FALSE	ASV7090
Unassigned	ASV	1-1-0	ASV7083	FALSE	ASV7083
Chloroflexi	ASV	1-1-0	ASV7078	FALSE	ASV7078
Actinobacteria	ASV	1-1-0	ASV7048	FALSE	ASV7048
Acidobacteria	ASV	1-1-0	ASV7047	FALSE	ASV7047
Actinobacteria	ASV	1-1-0	ASV7046	FALSE	ASV7046
Actinobacteria	ASV	1-1-0	ASV7004	FALSE	ASV7004
Bacteroidetes	ASV	1-1-0	ASV7003	FALSE	ASV7003
Actinobacteria	ASV	1-1-0	ASV7000	FALSE	ASV7000
Proteobacteria	ASV	1-1-0	ASV6996	FALSE	ASV6996
Proteobacteria	ASV	1-1-0	ASV6993	FALSE	ASV6993
Actinobacteria	ASV	1-1-0	ASV6986	FALSE	ASV6986
Actinobacteria	ASV	1-1-0	ASV6985	FALSE	ASV6985
Acidobacteria	ASV	1-1-0	ASV6977	FALSE	ASV6977
Chloroflexi	ASV	1-1-0	ASV6966	FALSE	ASV6966
Firmicutes	ASV	1-1-0	ASV6953	FALSE	ASV6953
Proteobacteria	ASV	1-1-0	ASV6952	FALSE	ASV6952
Proteobacteria	ASV	1-1-0	ASV6948	FALSE	ASV6948
Proteobacteria	ASV	1-1-0	ASV6940	FALSE	ASV6940
Acidobacteria	ASV	1-1-0	ASV6936	FALSE	ASV6936
Gemmatimonadetes	ASV	1-1-0	ASV6905	FALSE	ASV6905
Proteobacteria	ASV	1-1-0	ASV6903	FALSE	ASV6903
Acidobacteria	ASV	1-1-0	ASV6902	FALSE	ASV6902
Proteobacteria	ASV	1-1-0	ASV6894	FALSE	ASV6894
Firmicutes	ASV	1-1-0	ASV6892	FALSE	ASV6892
Acidobacteria	ASV	1-1-0	ASV6881	FALSE	ASV6881
Verrucomicrobia	ASV	1-1-0	ASV6880	FALSE	ASV6880
Bacteroidetes	ASV	1-1-0	ASV6868	FALSE	ASV6868
Chloroflexi	ASV	1-1-0	ASV6852	FALSE	ASV6852
Acidobacteria	ASV	1-1-0	ASV6849	FALSE	ASV6849
Proteobacteria	ASV	1-1-0	ASV6847	FALSE	ASV6847
Planctomycetes	ASV	1-1-0	ASV6845	FALSE	ASV6845
Acidobacteria	ASV	1-1-0	ASV6830	FALSE	ASV6830
Acidobacteria	ASV	1-1-0	ASV6813	FALSE	ASV6813
WPS-2	ASV	1-1-0	ASV6811	FALSE	ASV6811
Chloroflexi	ASV	1-1-0	ASV6810	FALSE	ASV6810
Verrucomicrobia	ASV	1-1-0	ASV6809	FALSE	ASV6809
Acidobacteria	ASV	1-1-0	ASV6802	FALSE	ASV6802
Chloroflexi	ASV	1-1-0	ASV6798	FALSE	ASV6798
Acidobacteria	ASV	1-1-0	ASV6795	FALSE	ASV6795
Unassigned	ASV	1-1-0	ASV6793	FALSE	ASV6793
Proteobacteria	ASV	1-1-0	ASV6781	FALSE	ASV6781
Proteobacteria	ASV	1-1-0	ASV6779	FALSE	ASV6779
Proteobacteria	ASV	1-1-0	ASV6775	FALSE	ASV6775
Proteobacteria	ASV	1-1-0	ASV6774	FALSE	ASV6774
Acidobacteria	ASV	1-1-0	ASV6770	FALSE	ASV6770
Proteobacteria	ASV	1-1-0	ASV6748	FALSE	ASV6748
Actinobacteria	ASV	1-1-0	ASV6746	FALSE	ASV6746
Acidobacteria	ASV	1-1-0	ASV6732	FALSE	ASV6732
Acidobacteria	ASV	1-1-0	ASV6729	FALSE	ASV6729
Proteobacteria	ASV	1-1-0	ASV6716	FALSE	ASV6716
Proteobacteria	ASV	1-1-0	ASV6714	FALSE	ASV6714
Proteobacteria	ASV	1-1-0	ASV6710	FALSE	ASV6710
Firmicutes	ASV	1-1-0	ASV6681	FALSE	ASV6681
Proteobacteria	ASV	1-1-0	ASV6677	FALSE	ASV6677
Proteobacteria	ASV	1-1-0	ASV6674	FALSE	ASV6674
Unassigned	ASV	1-1-0	ASV6657	FALSE	ASV6657
Acidobacteria	ASV	1-1-0	ASV6648	FALSE	ASV6648
Actinobacteria	ASV	1-1-0	ASV6647	FALSE	ASV6647
Acidobacteria	ASV	1-1-0	ASV6637	FALSE	ASV6637
Proteobacteria	ASV	1-1-0	ASV6628	FALSE	ASV6628
Proteobacteria	ASV	1-1-0	ASV6623	FALSE	ASV6623
Proteobacteria	ASV	1-1-0	ASV6620	FALSE	ASV6620
Planctomycetes	ASV	1-1-0	ASV6618	FALSE	ASV6618
WPS-2	ASV	1-1-0	ASV6605	FALSE	ASV6605
Firmicutes	ASV	1-1-0	ASV6600	FALSE	ASV6600
Unassigned	ASV	1-1-0	ASV6598	FALSE	ASV6598
Actinobacteria	ASV	1-1-0	ASV6593	FALSE	ASV6593
Chloroflexi	ASV	1-1-0	ASV6590	FALSE	ASV6590
Unassigned	ASV	1-1-0	ASV6581	FALSE	ASV6581
Firmicutes	ASV	1-1-0	ASV6571	FALSE	ASV6571
Acidobacteria	ASV	1-1-0	ASV6565	FALSE	ASV6565
Unassigned	ASV	1-1-0	ASV6560	FALSE	ASV6560
Proteobacteria	ASV	1-1-0	ASV6558	FALSE	ASV6558
Acidobacteria	ASV	1-1-0	ASV6549	FALSE	ASV6549
Firmicutes	ASV	1-1-0	ASV6545	FALSE	ASV6545
Chloroflexi	ASV	1-1-0	ASV6543	FALSE	ASV6543
Acidobacteria	ASV	1-1-0	ASV6542	FALSE	ASV6542
Actinobacteria	ASV	1-1-0	ASV6530	FALSE	ASV6530
Actinobacteria	ASV	1-1-0	ASV6516	FALSE	ASV6516
Unassigned	ASV	1-1-0	ASV6514	FALSE	ASV6514
Unassigned	ASV	1-1-0	ASV6513	FALSE	ASV6513
Unassigned	ASV	1-1-0	ASV6511	FALSE	ASV6511
Acidobacteria	ASV	1-1-0	ASV6502	FALSE	ASV6502
Acidobacteria	ASV	1-1-0	ASV6465	FALSE	ASV6465
Unassigned	ASV	1-1-0	ASV6459	FALSE	ASV6459
Acidobacteria	ASV	1-1-0	ASV6458	FALSE	ASV6458
Proteobacteria	ASV	1-1-0	ASV6432	FALSE	ASV6432
Acidobacteria	ASV	1-1-0	ASV6431	FALSE	ASV6431
Proteobacteria	ASV	1-1-0	ASV6430	FALSE	ASV6430
Unassigned	ASV	1-1-0	ASV6423	FALSE	ASV6423
Actinobacteria	ASV	1-1-0	ASV6417	FALSE	ASV6417
Chloroflexi	ASV	1-1-0	ASV6406	FALSE	ASV6406
Proteobacteria	ASV	1-1-0	ASV6398	FALSE	ASV6398
Gemmatimonadetes	ASV	1-1-0	ASV6384	FALSE	ASV6384
Firmicutes	ASV	1-1-0	ASV6383	FALSE	ASV6383
Acidobacteria	ASV	1-1-0	ASV6379	FALSE	ASV6379
Proteobacteria	ASV	1-1-0	ASV6358	FALSE	ASV6358
Acidobacteria	ASV	1-1-0	ASV6356	FALSE	ASV6356
Proteobacteria	ASV	1-1-0	ASV6355	FALSE	ASV6355
Chloroflexi	ASV	1-1-0	ASV6352	FALSE	ASV6352
Proteobacteria	ASV	1-1-0	ASV6350	FALSE	ASV6350
Proteobacteria	ASV	1-1-0	ASV6319	FALSE	ASV6319
Proteobacteria	ASV	1-1-0	ASV6308	FALSE	ASV6308
Acidobacteria	ASV	1-1-0	ASV6306	FALSE	ASV6306
Acidobacteria	ASV	1-1-0	ASV6303	FALSE	ASV6303
Actinobacteria	ASV	1-1-0	ASV6297	FALSE	ASV6297
Acidobacteria	ASV	1-1-0	ASV6295	FALSE	ASV6295
Unassigned	ASV	1-1-0	ASV6294	FALSE	ASV6294
Acidobacteria	ASV	1-1-0	ASV6292	FALSE	ASV6292
Acidobacteria	ASV	1-1-0	ASV6289	FALSE	ASV6289
Proteobacteria	ASV	1-1-0	ASV6270	FALSE	ASV6270
Proteobacteria	ASV	1-1-0	ASV6268	FALSE	ASV6268
Proteobacteria	ASV	1-1-0	ASV6264	FALSE	ASV6264
Actinobacteria	ASV	1-1-0	ASV6263	FALSE	ASV6263
Acidobacteria	ASV	1-1-0	ASV6261	FALSE	ASV6261
Firmicutes	ASV	1-1-0	ASV6259	FALSE	ASV6259
Acidobacteria	ASV	1-1-0	ASV6257	FALSE	ASV6257
Acidobacteria	ASV	1-1-0	ASV6243	FALSE	ASV6243
Chloroflexi	ASV	1-1-0	ASV6240	FALSE	ASV6240
Acidobacteria	ASV	1-1-0	ASV6238	FALSE	ASV6238
Proteobacteria	ASV	1-1-0	ASV6235	FALSE	ASV6235
Proteobacteria	ASV	1-1-0	ASV6231	FALSE	ASV6231
Acidobacteria	ASV	1-1-0	ASV6227	FALSE	ASV6227
Acidobacteria	ASV	1-1-0	ASV6222	FALSE	ASV6222
Acidobacteria	ASV	1-1-0	ASV6221	FALSE	ASV6221
Proteobacteria	ASV	1-1-0	ASV6220	FALSE	ASV6220
Proteobacteria	ASV	1-1-0	ASV6209	FALSE	ASV6209
Chloroflexi	ASV	1-1-0	ASV6206	FALSE	ASV6206
Bacteroidetes	ASV	1-1-0	ASV6199	FALSE	ASV6199
Acidobacteria	ASV	1-1-0	ASV6196	FALSE	ASV6196
Acidobacteria	ASV	1-1-0	ASV6192	FALSE	ASV6192
Acidobacteria	ASV	1-1-0	ASV6191	FALSE	ASV6191
Firmicutes	ASV	1-1-0	ASV6172	FALSE	ASV6172
Acidobacteria	ASV	1-1-0	ASV6164	FALSE	ASV6164
Proteobacteria	ASV	1-1-0	ASV6159	FALSE	ASV6159
Proteobacteria	ASV	1-1-0	ASV6154	FALSE	ASV6154
Proteobacteria	ASV	1-1-0	ASV6153	FALSE	ASV6153
Unassigned	ASV	1-1-0	ASV6152	FALSE	ASV6152
Proteobacteria	ASV	1-1-0	ASV6150	FALSE	ASV6150
Verrucomicrobia	ASV	1-1-0	ASV6149	FALSE	ASV6149
Acidobacteria	ASV	1-1-0	ASV6131	FALSE	ASV6131
Actinobacteria	ASV	1-1-0	ASV6123	FALSE	ASV6123
Acidobacteria	ASV	1-1-0	ASV6099	FALSE	ASV6099
Acidobacteria	ASV	1-1-0	ASV6097	FALSE	ASV6097
Acidobacteria	ASV	1-1-0	ASV6095	FALSE	ASV6095
Firmicutes	ASV	1-1-0	ASV6090	FALSE	ASV6090
Bacteroidetes	ASV	1-1-0	ASV6089	FALSE	ASV6089
Verrucomicrobia	ASV	1-1-0	ASV6083	FALSE	ASV6083
Actinobacteria	ASV	1-1-0	ASV6082	FALSE	ASV6082
Proteobacteria	ASV	1-1-0	ASV6072	FALSE	ASV6072
Acidobacteria	ASV	1-1-0	ASV6054	FALSE	ASV6054
Firmicutes	ASV	1-1-0	ASV6047	FALSE	ASV6047
WPS-2	ASV	1-1-0	ASV6045	FALSE	ASV6045
Proteobacteria	ASV	1-1-0	ASV6041	FALSE	ASV6041
Unassigned	ASV	1-1-0	ASV6039	FALSE	ASV6039
Acidobacteria	ASV	1-1-0	ASV6036	FALSE	ASV6036
Acidobacteria	ASV	1-1-0	ASV6035	FALSE	ASV6035
Acidobacteria	ASV	1-1-0	ASV6028	FALSE	ASV6028
Acidobacteria	ASV	1-1-0	ASV6025	FALSE	ASV6025
Proteobacteria	ASV	1-1-0	ASV6021	FALSE	ASV6021
Acidobacteria	ASV	1-1-0	ASV6020	FALSE	ASV6020
Gemmatimonadetes	ASV	1-1-0	ASV6019	FALSE	ASV6019
Acidobacteria	ASV	1-1-0	ASV6013	FALSE	ASV6013
Acidobacteria	ASV	1-1-0	ASV6010	FALSE	ASV6010
Proteobacteria	ASV	1-1-0	ASV6007	FALSE	ASV6007
Acidobacteria	ASV	1-1-0	ASV6003	FALSE	ASV6003
Verrucomicrobia	ASV	1-1-0	ASV6001	FALSE	ASV6001
Acidobacteria	ASV	1-1-0	ASV6000	FALSE	ASV6000
Acidobacteria	ASV	1-1-0	ASV5990	FALSE	ASV5990
Unassigned	ASV	1-1-0	ASV5963	FALSE	ASV5963
Acidobacteria	ASV	1-1-0	ASV5953	FALSE	ASV5953
Proteobacteria	ASV	1-1-0	ASV5943	FALSE	ASV5943
Acidobacteria	ASV	1-1-0	ASV5941	FALSE	ASV5941
Acidobacteria	ASV	1-1-0	ASV5938	FALSE	ASV5938
Acidobacteria	ASV	1-1-0	ASV5937	FALSE	ASV5937
Acidobacteria	ASV	1-1-0	ASV5919	FALSE	ASV5919
Proteobacteria	ASV	1-1-0	ASV5914	FALSE	ASV5914
Proteobacteria	ASV	1-1-0	ASV5912	FALSE	ASV5912
Acidobacteria	ASV	1-1-0	ASV5911	FALSE	ASV5911
Chloroflexi	ASV	1-1-0	ASV5875	FALSE	ASV5875
Actinobacteria	ASV	1-1-0	ASV5872	FALSE	ASV5872
Proteobacteria	ASV	1-1-0	ASV5870	FALSE	ASV5870
Planctomycetes	ASV	1-1-0	ASV5869	FALSE	ASV5869
WPS-2	ASV	1-1-0	ASV5867	FALSE	ASV5867
Gemmatimonadetes	ASV	1-1-0	ASV5866	FALSE	ASV5866
Acidobacteria	ASV	1-1-0	ASV5844	FALSE	ASV5844
Acidobacteria	ASV	1-1-0	ASV5833	FALSE	ASV5833
Acidobacteria	ASV	1-1-0	ASV5827	FALSE	ASV5827
Acidobacteria	ASV	1-1-0	ASV5821	FALSE	ASV5821
Chloroflexi	ASV	1-1-0	ASV5815	FALSE	ASV5815
Proteobacteria	ASV	1-1-0	ASV5810	FALSE	ASV5810
Acidobacteria	ASV	1-1-0	ASV5807	FALSE	ASV5807
Actinobacteria	ASV	1-1-0	ASV5805	FALSE	ASV5805
Proteobacteria	ASV	1-1-0	ASV5801	FALSE	ASV5801
Actinobacteria	ASV	1-1-0	ASV5800	FALSE	ASV5800
Acidobacteria	ASV	1-1-0	ASV5755	FALSE	ASV5755
Proteobacteria	ASV	1-1-0	ASV5753	FALSE	ASV5753
Acidobacteria	ASV	1-1-0	ASV5752	FALSE	ASV5752
Acidobacteria	ASV	1-1-0	ASV5749	FALSE	ASV5749
Bacteroidetes	ASV	1-1-0	ASV5745	FALSE	ASV5745
Acidobacteria	ASV	1-1-0	ASV5736	FALSE	ASV5736
Unassigned	ASV	1-1-0	ASV5709	FALSE	ASV5709
Proteobacteria	ASV	1-1-0	ASV5702	FALSE	ASV5702
Verrucomicrobia	ASV	1-1-0	ASV5700	FALSE	ASV5700
Firmicutes	ASV	1-1-0	ASV5698	FALSE	ASV5698
Acidobacteria	ASV	1-1-0	ASV5693	FALSE	ASV5693
Acidobacteria	ASV	1-1-0	ASV5690	FALSE	ASV5690
Actinobacteria	ASV	1-1-0	ASV5689	FALSE	ASV5689
Acidobacteria	ASV	1-1-0	ASV5687	FALSE	ASV5687
Actinobacteria	ASV	1-1-0	ASV5680	FALSE	ASV5680
Proteobacteria	ASV	1-1-0	ASV5676	FALSE	ASV5676
Acidobacteria	ASV	1-1-0	ASV5675	FALSE	ASV5675
Firmicutes	ASV	1-1-0	ASV5662	FALSE	ASV5662
Proteobacteria	ASV	1-1-0	ASV5661	FALSE	ASV5661
Proteobacteria	ASV	1-1-0	ASV5660	FALSE	ASV5660
Proteobacteria	ASV	1-1-0	ASV5655	FALSE	ASV5655
Unassigned	ASV	1-1-0	ASV5637	FALSE	ASV5637
Acidobacteria	ASV	1-1-0	ASV5634	FALSE	ASV5634
Proteobacteria	ASV	1-1-0	ASV5630	FALSE	ASV5630
Acidobacteria	ASV	1-1-0	ASV5626	FALSE	ASV5626
Proteobacteria	ASV	1-1-0	ASV5620	FALSE	ASV5620
Acidobacteria	ASV	1-1-0	ASV5619	FALSE	ASV5619
Firmicutes	ASV	1-1-0	ASV5616	FALSE	ASV5616
Acidobacteria	ASV	1-1-0	ASV5615	FALSE	ASV5615
Proteobacteria	ASV	1-1-0	ASV5614	FALSE	ASV5614
Actinobacteria	ASV	1-1-0	ASV5595	FALSE	ASV5595
Acidobacteria	ASV	1-1-0	ASV5592	FALSE	ASV5592
Unassigned	ASV	1-1-0	ASV5579	FALSE	ASV5579
Actinobacteria	ASV	1-1-0	ASV5578	FALSE	ASV5578
Actinobacteria	ASV	1-1-0	ASV5576	FALSE	ASV5576
Acidobacteria	ASV	1-1-0	ASV5567	FALSE	ASV5567
Proteobacteria	ASV	1-1-0	ASV5557	FALSE	ASV5557
Proteobacteria	ASV	1-1-0	ASV5556	FALSE	ASV5556
Proteobacteria	ASV	1-1-0	ASV5552	FALSE	ASV5552
Acidobacteria	ASV	1-1-0	ASV5550	FALSE	ASV5550
Bacteroidetes	ASV	1-1-0	ASV5536	FALSE	ASV5536
Proteobacteria	ASV	1-1-0	ASV5530	FALSE	ASV5530
Proteobacteria	ASV	1-1-0	ASV5522	FALSE	ASV5522
Proteobacteria	ASV	1-1-0	ASV5504	FALSE	ASV5504
Unassigned	ASV	1-1-0	ASV5498	FALSE	ASV5498
Proteobacteria	ASV	1-1-0	ASV5493	FALSE	ASV5493
Proteobacteria	ASV	1-1-0	ASV5492	FALSE	ASV5492
Verrucomicrobia	ASV	1-1-0	ASV5491	FALSE	ASV5491
Proteobacteria	ASV	1-1-0	ASV5488	FALSE	ASV5488
Proteobacteria	ASV	1-1-0	ASV5485	FALSE	ASV5485
Acidobacteria	ASV	1-1-0	ASV5484	FALSE	ASV5484
Acidobacteria	ASV	1-1-0	ASV5458	FALSE	ASV5458
Proteobacteria	ASV	1-1-0	ASV5457	FALSE	ASV5457
Proteobacteria	ASV	1-1-0	ASV5456	FALSE	ASV5456
Acidobacteria	ASV	1-1-0	ASV5454	FALSE	ASV5454
Acidobacteria	ASV	1-1-0	ASV5448	FALSE	ASV5448
Firmicutes	ASV	1-1-0	ASV5434	FALSE	ASV5434
Proteobacteria	ASV	1-1-0	ASV5423	FALSE	ASV5423
Actinobacteria	ASV	1-1-0	ASV5402	FALSE	ASV5402
Verrucomicrobia	ASV	1-1-0	ASV5400	FALSE	ASV5400
Acidobacteria	ASV	1-1-0	ASV5399	FALSE	ASV5399
Acidobacteria	ASV	1-1-0	ASV5398	FALSE	ASV5398
Proteobacteria	ASV	1-1-0	ASV5377	FALSE	ASV5377
Unassigned	ASV	1-1-0	ASV5372	FALSE	ASV5372
Proteobacteria	ASV	1-1-0	ASV5371	FALSE	ASV5371
Proteobacteria	ASV	1-1-0	ASV5370	FALSE	ASV5370
Chloroflexi	ASV	1-1-0	ASV5369	FALSE	ASV5369
Proteobacteria	ASV	1-1-0	ASV5364	FALSE	ASV5364
Proteobacteria	ASV	1-1-0	ASV5360	FALSE	ASV5360
Acidobacteria	ASV	1-1-0	ASV5354	FALSE	ASV5354
WPS-2	ASV	1-1-0	ASV5353	FALSE	ASV5353
Bacteroidetes	ASV	1-1-0	ASV5348	FALSE	ASV5348
Firmicutes	ASV	1-1-0	ASV5332	FALSE	ASV5332
Proteobacteria	ASV	1-1-0	ASV5325	FALSE	ASV5325
Acidobacteria	ASV	1-1-0	ASV5321	FALSE	ASV5321
Actinobacteria	ASV	1-1-0	ASV5320	FALSE	ASV5320
Proteobacteria	ASV	1-1-0	ASV5319	FALSE	ASV5319
Unassigned	ASV	1-1-0	ASV5317	FALSE	ASV5317
Proteobacteria	ASV	1-1-0	ASV5316	FALSE	ASV5316
Unassigned	ASV	1-1-0	ASV5314	FALSE	ASV5314
Acidobacteria	ASV	1-1-0	ASV5313	FALSE	ASV5313
Proteobacteria	ASV	1-1-0	ASV5296	FALSE	ASV5296
Unassigned	ASV	1-1-0	ASV5294	FALSE	ASV5294
Acidobacteria	ASV	1-1-0	ASV5293	FALSE	ASV5293
Acidobacteria	ASV	1-1-0	ASV5284	FALSE	ASV5284
Proteobacteria	ASV	1-1-0	ASV5261	FALSE	ASV5261
Proteobacteria	ASV	1-1-0	ASV5251	FALSE	ASV5251
Proteobacteria	ASV	1-1-0	ASV5250	FALSE	ASV5250
Firmicutes	ASV	1-1-0	ASV5235	FALSE	ASV5235
Acidobacteria	ASV	1-1-0	ASV5233	FALSE	ASV5233
Acidobacteria	ASV	1-1-0	ASV5232	FALSE	ASV5232
Actinobacteria	ASV	1-1-0	ASV5218	FALSE	ASV5218
Acidobacteria	ASV	1-1-0	ASV5212	FALSE	ASV5212
Proteobacteria	ASV	1-1-0	ASV5203	FALSE	ASV5203
Acidobacteria	ASV	1-1-0	ASV5201	FALSE	ASV5201
Chloroflexi	ASV	1-1-0	ASV5199	FALSE	ASV5199
Chloroflexi	ASV	1-1-0	ASV5191	FALSE	ASV5191
Acidobacteria	ASV	1-1-0	ASV5183	FALSE	ASV5183
Proteobacteria	ASV	1-1-0	ASV5180	FALSE	ASV5180
Proteobacteria	ASV	1-1-0	ASV5179	FALSE	ASV5179
Unassigned	ASV	1-1-0	ASV5177	FALSE	ASV5177
Firmicutes	ASV	1-1-0	ASV5156	FALSE	ASV5156
Firmicutes	ASV	1-1-0	ASV5151	FALSE	ASV5151
Acidobacteria	ASV	1-1-0	ASV5150	FALSE	ASV5150
Acidobacteria	ASV	1-1-0	ASV5149	FALSE	ASV5149
Acidobacteria	ASV	1-1-0	ASV5131	FALSE	ASV5131
Acidobacteria	ASV	1-1-0	ASV5128	FALSE	ASV5128
Proteobacteria	ASV	1-1-0	ASV5103	FALSE	ASV5103
Proteobacteria	ASV	1-1-0	ASV5102	FALSE	ASV5102
Proteobacteria	ASV	1-1-0	ASV5100	FALSE	ASV5100
Proteobacteria	ASV	1-1-0	ASV5084	FALSE	ASV5084
Acidobacteria	ASV	1-1-0	ASV5073	FALSE	ASV5073
Proteobacteria	ASV	1-1-0	ASV5072	FALSE	ASV5072
WPS-2	ASV	1-1-0	ASV5063	FALSE	ASV5063
Bacteroidetes	ASV	1-1-0	ASV5058	FALSE	ASV5058
Acidobacteria	ASV	1-1-0	ASV5057	FALSE	ASV5057
Proteobacteria	ASV	1-1-0	ASV5042	FALSE	ASV5042
Acidobacteria	ASV	1-1-0	ASV5040	FALSE	ASV5040
Actinobacteria	ASV	1-1-0	ASV5036	FALSE	ASV5036
Acidobacteria	ASV	1-1-0	ASV5035	FALSE	ASV5035
Acidobacteria	ASV	1-1-0	ASV5015	FALSE	ASV5015
Acidobacteria	ASV	1-1-0	ASV5014	FALSE	ASV5014
Acidobacteria	ASV	1-1-0	ASV5009	FALSE	ASV5009
Proteobacteria	ASV	1-1-0	ASV5008	FALSE	ASV5008
Acidobacteria	ASV	1-1-0	ASV5005	FALSE	ASV5005
Acidobacteria	ASV	1-1-0	ASV5004	FALSE	ASV5004
Proteobacteria	ASV	1-1-0	ASV5001	FALSE	ASV5001
Verrucomicrobia	ASV	1-1-0	ASV4980	FALSE	ASV4980
Bacteroidetes	ASV	1-1-0	ASV4978	FALSE	ASV4978
Proteobacteria	ASV	1-1-0	ASV4977	FALSE	ASV4977
Unassigned	ASV	1-1-0	ASV4976	FALSE	ASV4976
Proteobacteria	ASV	1-1-0	ASV4975	FALSE	ASV4975
Unassigned	ASV	1-1-0	ASV4973	FALSE	ASV4973
Acidobacteria	ASV	1-1-0	ASV4971	FALSE	ASV4971
Acidobacteria	ASV	1-1-0	ASV4960	FALSE	ASV4960
Acidobacteria	ASV	1-1-0	ASV4952	FALSE	ASV4952
Actinobacteria	ASV	1-1-0	ASV4945	FALSE	ASV4945
[truncated: 856 more rows]

## Sheet: BacR1R4
group1	group2	group3	name	selected	shared name
Verrucomicrobia	ASV	1-0-1	ASV69576	FALSE	ASV69576
Acidobacteria	ASV	1-0-1	ASV69127	FALSE	ASV69127
Acidobacteria	ASV	1-0-1	ASV68953	FALSE	ASV68953
Acidobacteria	ASV	1-0-1	ASV67891	FALSE	ASV67891
Bacteroidetes	ASV	1-0-1	ASV67421	FALSE	ASV67421
Acidobacteria	ASV	1-0-1	ASV67190	FALSE	ASV67190
Chloroflexi	ASV	1-0-1	ASV67173	FALSE	ASV67173
Acidobacteria	ASV	1-0-1	ASV67160	FALSE	ASV67160
Acidobacteria	ASV	1-0-1	ASV65888	FALSE	ASV65888
Chloroflexi	ASV	1-0-1	ASV65852	FALSE	ASV65852
Actinobacteria	ASV	1-0-1	ASV65230	FALSE	ASV65230
Unassigned	ASV	1-0-1	ASV64064	FALSE	ASV64064
Bacteroidetes	ASV	1-0-1	ASV63601	FALSE	ASV63601
Acidobacteria	ASV	1-0-1	ASV63584	FALSE	ASV63584
Proteobacteria	ASV	1-0-1	ASV63502	FALSE	ASV63502
Verrucomicrobia	ASV	1-0-1	ASV63467	FALSE	ASV63467
Chloroflexi	ASV	1-0-1	ASV62670	FALSE	ASV62670
Chloroflexi	ASV	1-0-1	ASV62064	FALSE	ASV62064
Chloroflexi	ASV	1-0-1	ASV61948	FALSE	ASV61948
Proteobacteria	ASV	1-0-1	ASV61684	FALSE	ASV61684
Verrucomicrobia	ASV	1-0-1	ASV61605	FALSE	ASV61605
Proteobacteria	ASV	1-0-1	ASV61575	FALSE	ASV61575
Firmicutes	ASV	1-0-1	ASV61534	FALSE	ASV61534
Proteobacteria	ASV	1-0-1	ASV61484	FALSE	ASV61484
Acidobacteria	ASV	1-0-1	ASV60825	FALSE	ASV60825
Acidobacteria	ASV	1-0-1	ASV59867	FALSE	ASV59867
Chloroflexi	ASV	1-0-1	ASV59808	FALSE	ASV59808
Proteobacteria	ASV	1-0-1	ASV59651	FALSE	ASV59651
Acidobacteria	ASV	1-0-1	ASV59610	FALSE	ASV59610
Armatimonadetes	ASV	1-0-1	ASV58426	FALSE	ASV58426
Unassigned	ASV	1-0-1	ASV58237	FALSE	ASV58237
Armatimonadetes	ASV	1-0-1	ASV58172	FALSE	ASV58172
Proteobacteria	ASV	1-0-1	ASV58057	FALSE	ASV58057
Firmicutes	ASV	1-0-1	ASV58026	FALSE	ASV58026
Proteobacteria	ASV	1-0-1	ASV58013	FALSE	ASV58013
Unassigned	ASV	1-0-1	ASV57996	FALSE	ASV57996
Acidobacteria	ASV	1-0-1	ASV57995	FALSE	ASV57995
WPS-2	ASV	1-0-1	ASV57988	FALSE	ASV57988
Proteobacteria	ASV	1-0-1	ASV57962	FALSE	ASV57962
Acidobacteria	ASV	1-0-1	ASV57956	FALSE	ASV57956
Chloroflexi	ASV	1-0-1	ASV57890	FALSE	ASV57890
Bacteroidetes	ASV	1-0-1	ASV57820	FALSE	ASV57820
Proteobacteria	ASV	1-0-1	ASV56858	FALSE	ASV56858
Unassigned	ASV	1-0-1	ASV56531	FALSE	ASV56531
Tenericutes	ASV	1-0-1	ASV56530	FALSE	ASV56530
Cyanobacteria	ASV	1-0-1	ASV56324	FALSE	ASV56324
Firmicutes	ASV	1-0-1	ASV56212	FALSE	ASV56212
Unassigned	ASV	1-0-1	ASV56172	FALSE	ASV56172
Actinobacteria	ASV	1-0-1	ASV56017	FALSE	ASV56017
Acidobacteria	ASV	1-0-1	ASV55993	FALSE	ASV55993
Verrucomicrobia	ASV	1-0-1	ASV55357	FALSE	ASV55357
Chloroflexi	ASV	1-0-1	ASV55237	FALSE	ASV55237
Unassigned	ASV	1-0-1	ASV55176	FALSE	ASV55176
Bacteroidetes	ASV	1-0-1	ASV54743	FALSE	ASV54743
Proteobacteria	ASV	1-0-1	ASV54700	FALSE	ASV54700
Proteobacteria	ASV	1-0-1	ASV54635	FALSE	ASV54635
Firmicutes	ASV	1-0-1	ASV54634	FALSE	ASV54634
Unassigned	ASV	1-0-1	ASV54555	FALSE	ASV54555
Gemmatimonadetes	ASV	1-0-1	ASV54473	FALSE	ASV54473
Proteobacteria	ASV	1-0-1	ASV54452	FALSE	ASV54452
Unassigned	ASV	1-0-1	ASV54449	FALSE	ASV54449
Chloroflexi	ASV	1-0-1	ASV54428	FALSE	ASV54428
Proteobacteria	ASV	1-0-1	ASV54412	FALSE	ASV54412
Proteobacteria	ASV	1-0-1	ASV54247	FALSE	ASV54247
Unassigned	ASV	1-0-1	ASV54246	FALSE	ASV54246
Bacteroidetes	ASV	1-0-1	ASV54238	FALSE	ASV54238
Verrucomicrobia	ASV	1-0-1	ASV53470	FALSE	ASV53470
Firmicutes	ASV	1-0-1	ASV52730	FALSE	ASV52730
Proteobacteria	ASV	1-0-1	ASV52628	FALSE	ASV52628
Proteobacteria	ASV	1-0-1	ASV52578	FALSE	ASV52578
Unassigned	ASV	1-0-1	ASV52549	FALSE	ASV52549
Chloroflexi	ASV	1-0-1	ASV52490	FALSE	ASV52490
Actinobacteria	ASV	1-0-1	ASV51918	FALSE	ASV51918
Unassigned	ASV	1-0-1	ASV51903	FALSE	ASV51903
Proteobacteria	ASV	1-0-1	ASV51727	FALSE	ASV51727
Unassigned	ASV	1-0-1	ASV51532	FALSE	ASV51532
Chloroflexi	ASV	1-0-1	ASV51398	FALSE	ASV51398
Bacteroidetes	ASV	1-0-1	ASV51329	FALSE	ASV51329
Tenericutes	ASV	1-0-1	ASV51324	FALSE	ASV51324
Chloroflexi	ASV	1-0-1	ASV51174	FALSE	ASV51174
Unassigned	ASV	1-0-1	ASV51091	FALSE	ASV51091
Proteobacteria	ASV	1-0-1	ASV51035	FALSE	ASV51035
Unassigned	ASV	1-0-1	ASV51023	FALSE	ASV51023
Unassigned	ASV	1-0-1	ASV50923	FALSE	ASV50923
Chloroflexi	ASV	1-0-1	ASV50922	FALSE	ASV50922
Firmicutes	ASV	1-0-1	ASV50892	FALSE	ASV50892
Unassigned	ASV	1-0-1	ASV50215	FALSE	ASV50215
Proteobacteria	ASV	1-0-1	ASV50037	FALSE	ASV50037
Unassigned	ASV	1-0-1	ASV49821	FALSE	ASV49821
Proteobacteria	ASV	1-0-1	ASV49778	FALSE	ASV49778
Unassigned	ASV	1-0-1	ASV49659	FALSE	ASV49659
Chloroflexi	ASV	1-0-1	ASV49630	FALSE	ASV49630
WPS-2	ASV	1-0-1	ASV49562	FALSE	ASV49562
Chloroflexi	ASV	1-0-1	ASV49493	FALSE	ASV49493
Firmicutes	ASV	1-0-1	ASV49459	FALSE	ASV49459
Chloroflexi	ASV	1-0-1	ASV49442	FALSE	ASV49442
Proteobacteria	ASV	1-0-1	ASV49441	FALSE	ASV49441
Chloroflexi	ASV	1-0-1	ASV49417	FALSE	ASV49417
Acidobacteria	ASV	1-0-1	ASV49389	FALSE	ASV49389
Acidobacteria	ASV	1-0-1	ASV49372	FALSE	ASV49372
Chloroflexi	ASV	1-0-1	ASV49361	FALSE	ASV49361
Acidobacteria	ASV	1-0-1	ASV49327	FALSE	ASV49327
Firmicutes	ASV	1-0-1	ASV49309	FALSE	ASV49309
Chloroflexi	ASV	1-0-1	ASV48578	FALSE	ASV48578
Proteobacteria	ASV	1-0-1	ASV48321	FALSE	ASV48321
Proteobacteria	ASV	1-0-1	ASV48127	FALSE	ASV48127
Firmicutes	ASV	1-0-1	ASV48097	FALSE	ASV48097
Cyanobacteria	ASV	1-0-1	ASV48001	FALSE	ASV48001
Proteobacteria	ASV	1-0-1	ASV48000	FALSE	ASV48000
Unassigned	ASV	1-0-1	ASV47842	FALSE	ASV47842
Unassigned	ASV	1-0-1	ASV47840	FALSE	ASV47840
Acidobacteria	ASV	1-0-1	ASV47832	FALSE	ASV47832
Chloroflexi	ASV	1-0-1	ASV47810	FALSE	ASV47810
Proteobacteria	ASV	1-0-1	ASV47802	FALSE	ASV47802
Verrucomicrobia	ASV	1-0-1	ASV47153	FALSE	ASV47153
Unassigned	ASV	1-0-1	ASV47148	FALSE	ASV47148
Proteobacteria	ASV	1-0-1	ASV47133	FALSE	ASV47133
Chloroflexi	ASV	1-0-1	ASV47132	FALSE	ASV47132
Unassigned	ASV	1-0-1	ASV47130	FALSE	ASV47130
Acidobacteria	ASV	1-0-1	ASV46813	FALSE	ASV46813
Firmicutes	ASV	1-0-1	ASV46812	FALSE	ASV46812
Firmicutes	ASV	1-0-1	ASV46702	FALSE	ASV46702
Unassigned	ASV	1-0-1	ASV46582	FALSE	ASV46582
Proteobacteria	ASV	1-0-1	ASV46555	FALSE	ASV46555
Proteobacteria	ASV	1-0-1	ASV46522	FALSE	ASV46522
Proteobacteria	ASV	1-0-1	ASV46512	FALSE	ASV46512
Gemmatimonadetes	ASV	1-0-1	ASV46484	FALSE	ASV46484
Proteobacteria	ASV	1-0-1	ASV46475	FALSE	ASV46475
Proteobacteria	ASV	1-0-1	ASV46441	FALSE	ASV46441
Acidobacteria	ASV	1-0-1	ASV46425	FALSE	ASV46425
Bacteroidetes	ASV	1-0-1	ASV46374	FALSE	ASV46374
Unassigned	ASV	1-0-1	ASV45929	FALSE	ASV45929
Unassigned	ASV	1-0-1	ASV45649	FALSE	ASV45649
Unassigned	ASV	1-0-1	ASV45620	FALSE	ASV45620
Chloroflexi	ASV	1-0-1	ASV45289	FALSE	ASV45289
Proteobacteria	ASV	1-0-1	ASV45092	FALSE	ASV45092
Verrucomicrobia	ASV	1-0-1	ASV45084	FALSE	ASV45084
Proteobacteria	ASV	1-0-1	ASV45056	FALSE	ASV45056
Unassigned	ASV	1-0-1	ASV45026	FALSE	ASV45026
Firmicutes	ASV	1-0-1	ASV45023	FALSE	ASV45023
Chloroflexi	ASV	1-0-1	ASV45001	FALSE	ASV45001
Unassigned	ASV	1-0-1	ASV45000	FALSE	ASV45000
Acidobacteria	ASV	1-0-1	ASV44987	FALSE	ASV44987
Unassigned	ASV	1-0-1	ASV44952	FALSE	ASV44952
Unassigned	ASV	1-0-1	ASV44886	FALSE	ASV44886
Proteobacteria	ASV	1-0-1	ASV44843	FALSE	ASV44843
Verrucomicrobia	ASV	1-0-1	ASV44839	FALSE	ASV44839
Proteobacteria	ASV	1-0-1	ASV44237	FALSE	ASV44237
Verrucomicrobia	ASV	1-0-1	ASV43877	FALSE	ASV43877
Proteobacteria	ASV	1-0-1	ASV43780	FALSE	ASV43780
Chloroflexi	ASV	1-0-1	ASV43750	FALSE	ASV43750
Unassigned	ASV	1-0-1	ASV43690	FALSE	ASV43690
Proteobacteria	ASV	1-0-1	ASV43653	FALSE	ASV43653
Gemmatimonadetes	ASV	1-0-1	ASV43629	FALSE	ASV43629
Proteobacteria	ASV	1-0-1	ASV43624	FALSE	ASV43624
Chloroflexi	ASV	1-0-1	ASV43620	FALSE	ASV43620
Acidobacteria	ASV	1-0-1	ASV43576	FALSE	ASV43576
Chloroflexi	ASV	1-0-1	ASV43568	FALSE	ASV43568
Firmicutes	ASV	1-0-1	ASV43563	FALSE	ASV43563
Verrucomicrobia	ASV	1-0-1	ASV43553	FALSE	ASV43553
Proteobacteria	ASV	1-0-1	ASV43550	FALSE	ASV43550
Gemmatimonadetes	ASV	1-0-1	ASV43514	FALSE	ASV43514
Acidobacteria	ASV	1-0-1	ASV43500	FALSE	ASV43500
Chloroflexi	ASV	1-0-1	ASV43488	FALSE	ASV43488
Firmicutes	ASV	1-0-1	ASV43487	FALSE	ASV43487
Proteobacteria	ASV	1-0-1	ASV43484	FALSE	ASV43484
Chloroflexi	ASV	1-0-1	ASV43465	FALSE	ASV43465
Unassigned	ASV	1-0-1	ASV43416	FALSE	ASV43416
Unassigned	ASV	1-0-1	ASV43022	FALSE	ASV43022
Proteobacteria	ASV	1-0-1	ASV42876	FALSE	ASV42876
Proteobacteria	ASV	1-0-1	ASV42809	FALSE	ASV42809
Bacteroidetes	ASV	1-0-1	ASV42516	FALSE	ASV42516
Acidobacteria	ASV	1-0-1	ASV42405	FALSE	ASV42405
Proteobacteria	ASV	1-0-1	ASV42393	FALSE	ASV42393
Acidobacteria	ASV	1-0-1	ASV42392	FALSE	ASV42392
Unassigned	ASV	1-0-1	ASV42289	FALSE	ASV42289
Firmicutes	ASV	1-0-1	ASV42263	FALSE	ASV42263
Actinobacteria	ASV	1-0-1	ASV42227	FALSE	ASV42227
Firmicutes	ASV	1-0-1	ASV42183	FALSE	ASV42183
Proteobacteria	ASV	1-0-1	ASV42182	FALSE	ASV42182
Gemmatimonadetes	ASV	1-0-1	ASV42179	FALSE	ASV42179
Bacteroidetes	ASV	1-0-1	ASV42176	FALSE	ASV42176
Verrucomicrobia	ASV	1-0-1	ASV42172	FALSE	ASV42172
Proteobacteria	ASV	1-0-1	ASV42164	FALSE	ASV42164
Unassigned	ASV	1-0-1	ASV42147	FALSE	ASV42147
Unassigned	ASV	1-0-1	ASV42140	FALSE	ASV42140
Unassigned	ASV	1-0-1	ASV42134	FALSE	ASV42134
Unassigned	ASV	1-0-1	ASV42133	FALSE	ASV42133
Chloroflexi	ASV	1-0-1	ASV42094	FALSE	ASV42094
Bacteroidetes	ASV	1-0-1	ASV42091	FALSE	ASV42091
Unassigned	ASV	1-0-1	ASV42036	FALSE	ASV42036
Unassigned	ASV	1-0-1	ASV41717	FALSE	ASV41717
Acidobacteria	ASV	1-0-1	ASV41599	FALSE	ASV41599
Chloroflexi	ASV	1-0-1	ASV41238	FALSE	ASV41238
Unassigned	ASV	1-0-1	ASV41132	FALSE	ASV41132
Acidobacteria	ASV	1-0-1	ASV41116	FALSE	ASV41116
Bacteroidetes	ASV	1-0-1	ASV41035	FALSE	ASV41035
Actinobacteria	ASV	1-0-1	ASV40965	FALSE	ASV40965
Chloroflexi	ASV	1-0-1	ASV40964	FALSE	ASV40964
Unassigned	ASV	1-0-1	ASV40947	FALSE	ASV40947
Bacteroidetes	ASV	1-0-1	ASV40916	FALSE	ASV40916
Proteobacteria	ASV	1-0-1	ASV40494	FALSE	ASV40494
Proteobacteria	ASV	1-0-1	ASV40458	FALSE	ASV40458
Chloroflexi	ASV	1-0-1	ASV40432	FALSE	ASV40432
WPS-2	ASV	1-0-1	ASV40307	FALSE	ASV40307
Armatimonadetes	ASV	1-0-1	ASV39969	FALSE	ASV39969
Actinobacteria	ASV	1-0-1	ASV39892	FALSE	ASV39892
Cyanobacteria	ASV	1-0-1	ASV39882	FALSE	ASV39882
Unassigned	ASV	1-0-1	ASV39819	FALSE	ASV39819
Bacteroidetes	ASV	1-0-1	ASV39781	FALSE	ASV39781
Actinobacteria	ASV	1-0-1	ASV39776	FALSE	ASV39776
Chloroflexi	ASV	1-0-1	ASV39749	FALSE	ASV39749
Chloroflexi	ASV	1-0-1	ASV39708	FALSE	ASV39708
Chloroflexi	ASV	1-0-1	ASV39699	FALSE	ASV39699
Bacteroidetes	ASV	1-0-1	ASV39690	FALSE	ASV39690
Proteobacteria	ASV	1-0-1	ASV39649	FALSE	ASV39649
Chloroflexi	ASV	1-0-1	ASV38820	FALSE	ASV38820
Proteobacteria	ASV	1-0-1	ASV38661	FALSE	ASV38661
Bacteroidetes	ASV	1-0-1	ASV38651	FALSE	ASV38651
Chloroflexi	ASV	1-0-1	ASV38649	FALSE	ASV38649
Bacteroidetes	ASV	1-0-1	ASV38627	FALSE	ASV38627
Gemmatimonadetes	ASV	1-0-1	ASV38623	FALSE	ASV38623
Proteobacteria	ASV	1-0-1	ASV38585	FALSE	ASV38585
Unassigned	ASV	1-0-1	ASV38578	FALSE	ASV38578
Bacteroidetes	ASV	1-0-1	ASV38574	FALSE	ASV38574
Bacteroidetes	ASV	1-0-1	ASV38572	FALSE	ASV38572
WPS-2	ASV	1-0-1	ASV38567	FALSE	ASV38567
Unassigned	ASV	1-0-1	ASV38502	FALSE	ASV38502
Acidobacteria	ASV	1-0-1	ASV38179	FALSE	ASV38179
Chloroflexi	ASV	1-0-1	ASV38167	FALSE	ASV38167
Chloroflexi	ASV	1-0-1	ASV37796	FALSE	ASV37796
Unassigned	ASV	1-0-1	ASV37778	FALSE	ASV37778
Unassigned	ASV	1-0-1	ASV37694	FALSE	ASV37694
Acidobacteria	ASV	1-0-1	ASV37619	FALSE	ASV37619
Bacteroidetes	ASV	1-0-1	ASV37615	FALSE	ASV37615
Proteobacteria	ASV	1-0-1	ASV37580	FALSE	ASV37580
Chloroflexi	ASV	1-0-1	ASV37566	FALSE	ASV37566
Verrucomicrobia	ASV	1-0-1	ASV37534	FALSE	ASV37534
Gemmatimonadetes	ASV	1-0-1	ASV37523	FALSE	ASV37523
Firmicutes	ASV	1-0-1	ASV37502	FALSE	ASV37502
WPS-2	ASV	1-0-1	ASV37493	FALSE	ASV37493
Chloroflexi	ASV	1-0-1	ASV37484	FALSE	ASV37484
Bacteroidetes	ASV	1-0-1	ASV37425	FALSE	ASV37425
Chloroflexi	ASV	1-0-1	ASV37424	FALSE	ASV37424
Proteobacteria	ASV	1-0-1	ASV37423	FALSE	ASV37423
Actinobacteria	ASV	1-0-1	ASV37410	FALSE	ASV37410
Bacteroidetes	ASV	1-0-1	ASV37402	FALSE	ASV37402
Bacteroidetes	ASV	1-0-1	ASV37401	FALSE	ASV37401
Proteobacteria	ASV	1-0-1	ASV37396	FALSE	ASV37396
Verrucomicrobia	ASV	1-0-1	ASV36993	FALSE	ASV36993
Unassigned	ASV	1-0-1	ASV36989	FALSE	ASV36989
Unassigned	ASV	1-0-1	ASV36701	FALSE	ASV36701
Unassigned	ASV	1-0-1	ASV36699	FALSE	ASV36699
Firmicutes	ASV	1-0-1	ASV36618	FALSE	ASV36618
Chloroflexi	ASV	1-0-1	ASV36610	FALSE	ASV36610
Acidobacteria	ASV	1-0-1	ASV36489	FALSE	ASV36489
Bacteroidetes	ASV	1-0-1	ASV36484	FALSE	ASV36484
Gemmatimonadetes	ASV	1-0-1	ASV36475	FALSE	ASV36475
Unassigned	ASV	1-0-1	ASV36463	FALSE	ASV36463
Gemmatimonadetes	ASV	1-0-1	ASV36379	FALSE	ASV36379
Proteobacteria	ASV	1-0-1	ASV36371	FALSE	ASV36371
Gemmatimonadetes	ASV	1-0-1	ASV36368	FALSE	ASV36368
Unassigned	ASV	1-0-1	ASV36356	FALSE	ASV36356
Chloroflexi	ASV	1-0-1	ASV35947	FALSE	ASV35947
Proteobacteria	ASV	1-0-1	ASV35888	FALSE	ASV35888
Verrucomicrobia	ASV	1-0-1	ASV35848	FALSE	ASV35848
Planctomycetes	ASV	1-0-1	ASV35828	FALSE	ASV35828
Bacteroidetes	ASV	1-0-1	ASV35796	FALSE	ASV35796
Chloroflexi	ASV	1-0-1	ASV35707	FALSE	ASV35707
Chloroflexi	ASV	1-0-1	ASV35586	FALSE	ASV35586
Bacteroidetes	ASV	1-0-1	ASV35550	FALSE	ASV35550
Actinobacteria	ASV	1-0-1	ASV35542	FALSE	ASV35542
Acidobacteria	ASV	1-0-1	ASV35510	FALSE	ASV35510
Proteobacteria	ASV	1-0-1	ASV35502	FALSE	ASV35502
Proteobacteria	ASV	1-0-1	ASV35434	FALSE	ASV35434
Chloroflexi	ASV	1-0-1	ASV35350	FALSE	ASV35350
Gemmatimonadetes	ASV	1-0-1	ASV35327	FALSE	ASV35327
Proteobacteria	ASV	1-0-1	ASV35310	FALSE	ASV35310
Proteobacteria	ASV	1-0-1	ASV35287	FALSE	ASV35287
Proteobacteria	ASV	1-0-1	ASV35242	FALSE	ASV35242
Unassigned	ASV	1-0-1	ASV35230	FALSE	ASV35230
Verrucomicrobia	ASV	1-0-1	ASV35223	FALSE	ASV35223
Proteobacteria	ASV	1-0-1	ASV35191	FALSE	ASV35191
WPS-2	ASV	1-0-1	ASV35180	FALSE	ASV35180
Acidobacteria	ASV	1-0-1	ASV34833	FALSE	ASV34833
Unassigned	ASV	1-0-1	ASV34806	FALSE	ASV34806
Unassigned	ASV	1-0-1	ASV34786	FALSE	ASV34786
Unassigned	ASV	1-0-1	ASV34742	FALSE	ASV34742
Unassigned	ASV	1-0-1	ASV34689	FALSE	ASV34689
Cyanobacteria	ASV	1-0-1	ASV34455	FALSE	ASV34455
Bacteroidetes	ASV	1-0-1	ASV34434	FALSE	ASV34434
Proteobacteria	ASV	1-0-1	ASV34432	FALSE	ASV34432
Proteobacteria	ASV	1-0-1	ASV34324	FALSE	ASV34324
Unassigned	ASV	1-0-1	ASV34298	FALSE	ASV34298
Proteobacteria	ASV	1-0-1	ASV34296	FALSE	ASV34296
Proteobacteria	ASV	1-0-1	ASV34276	FALSE	ASV34276
Unassigned	ASV	1-0-1	ASV34232	FALSE	ASV34232
Unassigned	ASV	1-0-1	ASV34231	FALSE	ASV34231
Unassigned	ASV	1-0-1	ASV34230	FALSE	ASV34230
Proteobacteria	ASV	1-0-1	ASV34178	FALSE	ASV34178
Unassigned	ASV	1-0-1	ASV34177	FALSE	ASV34177
Firmicutes	ASV	1-0-1	ASV34160	FALSE	ASV34160
Proteobacteria	ASV	1-0-1	ASV34159	FALSE	ASV34159
Proteobacteria	ASV	1-0-1	ASV33868	FALSE	ASV33868
Proteobacteria	ASV	1-0-1	ASV33803	FALSE	ASV33803
Proteobacteria	ASV	1-0-1	ASV33748	FALSE	ASV33748
Chloroflexi	ASV	1-0-1	ASV33516	FALSE	ASV33516
Actinobacteria	ASV	1-0-1	ASV33481	FALSE	ASV33481
Firmicutes	ASV	1-0-1	ASV33465	FALSE	ASV33465
Firmicutes	ASV	1-0-1	ASV33369	FALSE	ASV33369
Verrucomicrobia	ASV	1-0-1	ASV33292	FALSE	ASV33292
Unassigned	ASV	1-0-1	ASV33273	FALSE	ASV33273
Bacteroidetes	ASV	1-0-1	ASV33267	FALSE	ASV33267
Acidobacteria	ASV	1-0-1	ASV33264	FALSE	ASV33264
Unassigned	ASV	1-0-1	ASV33261	FALSE	ASV33261
Unassigned	ASV	1-0-1	ASV33233	FALSE	ASV33233
Unassigned	ASV	1-0-1	ASV33227	FALSE	ASV33227
Chloroflexi	ASV	1-0-1	ASV33225	FALSE	ASV33225
Unassigned	ASV	1-0-1	ASV33221	FALSE	ASV33221
Bacteroidetes	ASV	1-0-1	ASV33216	FALSE	ASV33216
OP11	ASV	1-0-1	ASV33209	FALSE	ASV33209
Actinobacteria	ASV	1-0-1	ASV33208	FALSE	ASV33208
Proteobacteria	ASV	1-0-1	ASV33189	FALSE	ASV33189
Proteobacteria	ASV	1-0-1	ASV33130	FALSE	ASV33130
Chloroflexi	ASV	1-0-1	ASV32832	FALSE	ASV32832
Unassigned	ASV	1-0-1	ASV32585	FALSE	ASV32585
Unassigned	ASV	1-0-1	ASV32509	FALSE	ASV32509
Proteobacteria	ASV	1-0-1	ASV32462	FALSE	ASV32462
Firmicutes	ASV	1-0-1	ASV32448	FALSE	ASV32448
Gemmatimonadetes	ASV	1-0-1	ASV32427	FALSE	ASV32427
Planctomycetes	ASV	1-0-1	ASV32426	FALSE	ASV32426
Gemmatimonadetes	ASV	1-0-1	ASV32424	FALSE	ASV32424
Unassigned	ASV	1-0-1	ASV32380	FALSE	ASV32380
Chloroflexi	ASV	1-0-1	ASV32379	FALSE	ASV32379
Gemmatimonadetes	ASV	1-0-1	ASV32357	FALSE	ASV32357
Chloroflexi	ASV	1-0-1	ASV32347	FALSE	ASV32347
Unassigned	ASV	1-0-1	ASV32328	FALSE	ASV32328
Unassigned	ASV	1-0-1	ASV32318	FALSE	ASV32318
Bacteroidetes	ASV	1-0-1	ASV32293	FALSE	ASV32293
Acidobacteria	ASV	1-0-1	ASV32283	FALSE	ASV32283
Firmicutes	ASV	1-0-1	ASV32002	FALSE	ASV32002
Chloroflexi	ASV	1-0-1	ASV31974	FALSE	ASV31974
Firmicutes	ASV	1-0-1	ASV31724	FALSE	ASV31724
Proteobacteria	ASV	1-0-1	ASV31712	FALSE	ASV31712
Actinobacteria	ASV	1-0-1	ASV31699	FALSE	ASV31699
Firmicutes	ASV	1-0-1	ASV31647	FALSE	ASV31647
Chloroflexi	ASV	1-0-1	ASV31644	FALSE	ASV31644
Actinobacteria	ASV	1-0-1	ASV31629	FALSE	ASV31629
Acidobacteria	ASV	1-0-1	ASV31524	FALSE	ASV31524
Chloroflexi	ASV	1-0-1	ASV31500	FALSE	ASV31500
Actinobacteria	ASV	1-0-1	ASV31465	FALSE	ASV31465
WPS-2	ASV	1-0-1	ASV31448	FALSE	ASV31448
Acidobacteria	ASV	1-0-1	ASV31442	FALSE	ASV31442
Chloroflexi	ASV	1-0-1	ASV31435	FALSE	ASV31435
Chloroflexi	ASV	1-0-1	ASV31422	FALSE	ASV31422
Firmicutes	ASV	1-0-1	ASV31421	FALSE	ASV31421
WPS-2	ASV	1-0-1	ASV31420	FALSE	ASV31420
Firmicutes	ASV	1-0-1	ASV31413	FALSE	ASV31413
Unassigned	ASV	1-0-1	ASV31412	FALSE	ASV31412
Unassigned	ASV	1-0-1	ASV31411	FALSE	ASV31411
Proteobacteria	ASV	1-0-1	ASV31408	FALSE	ASV31408
Firmicutes	ASV	1-0-1	ASV31394	FALSE	ASV31394
Proteobacteria	ASV	1-0-1	ASV30848	FALSE	ASV30848
Proteobacteria	ASV	1-0-1	ASV30816	FALSE	ASV30816
Proteobacteria	ASV	1-0-1	ASV30788	FALSE	ASV30788
Unassigned	ASV	1-0-1	ASV30770	FALSE	ASV30770
Verrucomicrobia	ASV	1-0-1	ASV30759	FALSE	ASV30759
Acidobacteria	ASV	1-0-1	ASV30755	FALSE	ASV30755
Acidobacteria	ASV	1-0-1	ASV30678	FALSE	ASV30678
Unassigned	ASV	1-0-1	ASV30656	FALSE	ASV30656
Verrucomicrobia	ASV	1-0-1	ASV30653	FALSE	ASV30653
Unassigned	ASV	1-0-1	ASV30651	FALSE	ASV30651
Verrucomicrobia	ASV	1-0-1	ASV30645	FALSE	ASV30645
Actinobacteria	ASV	1-0-1	ASV30627	FALSE	ASV30627
Chloroflexi	ASV	1-0-1	ASV30615	FALSE	ASV30615
Gemmatimonadetes	ASV	1-0-1	ASV30387	FALSE	ASV30387
Actinobacteria	ASV	1-0-1	ASV30359	FALSE	ASV30359
Chloroflexi	ASV	1-0-1	ASV30326	FALSE	ASV30326
Actinobacteria	ASV	1-0-1	ASV30290	FALSE	ASV30290
Proteobacteria	ASV	1-0-1	ASV30275	FALSE	ASV30275
Chloroflexi	ASV	1-0-1	ASV30261	FALSE	ASV30261
Unassigned	ASV	1-0-1	ASV30006	FALSE	ASV30006
Acidobacteria	ASV	1-0-1	ASV29935	FALSE	ASV29935
Chloroflexi	ASV	1-0-1	ASV29926	FALSE	ASV29926
Bacteroidetes	ASV	1-0-1	ASV29891	FALSE	ASV29891
Unassigned	ASV	1-0-1	ASV29852	FALSE	ASV29852
Unassigned	ASV	1-0-1	ASV29822	FALSE	ASV29822
Unassigned	ASV	1-0-1	ASV29821	FALSE	ASV29821
Proteobacteria	ASV	1-0-1	ASV29810	FALSE	ASV29810
Chloroflexi	ASV	1-0-1	ASV29800	FALSE	ASV29800
Unassigned	ASV	1-0-1	ASV29799	FALSE	ASV29799
Proteobacteria	ASV	1-0-1	ASV29798	FALSE	ASV29798
Chloroflexi	ASV	1-0-1	ASV29788	FALSE	ASV29788
Chloroflexi	ASV	1-0-1	ASV29784	FALSE	ASV29784
Unassigned	ASV	1-0-1	ASV29780	FALSE	ASV29780
Bacteroidetes	ASV	1-0-1	ASV29779	FALSE	ASV29779
Proteobacteria	ASV	1-0-1	ASV29778	FALSE	ASV29778
Chloroflexi	ASV	1-0-1	ASV29431	FALSE	ASV29431
Firmicutes	ASV	1-0-1	ASV29414	FALSE	ASV29414
Acidobacteria	ASV	1-0-1	ASV29411	FALSE	ASV29411
Verrucomicrobia	ASV	1-0-1	ASV29335	FALSE	ASV29335
Chloroflexi	ASV	1-0-1	ASV29248	FALSE	ASV29248
Chloroflexi	ASV	1-0-1	ASV29207	FALSE	ASV29207
Chloroflexi	ASV	1-0-1	ASV29179	FALSE	ASV29179
Proteobacteria	ASV	1-0-1	ASV29164	FALSE	ASV29164
Acidobacteria	ASV	1-0-1	ASV29083	FALSE	ASV29083
Bacteroidetes	ASV	1-0-1	ASV29021	FALSE	ASV29021
Unassigned	ASV	1-0-1	ASV29002	FALSE	ASV29002
WPS-2	ASV	1-0-1	ASV28997	FALSE	ASV28997
Unassigned	ASV	1-0-1	ASV28986	FALSE	ASV28986
Actinobacteria	ASV	1-0-1	ASV28975	FALSE	ASV28975
Proteobacteria	ASV	1-0-1	ASV28969	FALSE	ASV28969
Bacteroidetes	ASV	1-0-1	ASV28968	FALSE	ASV28968
Proteobacteria	ASV	1-0-1	ASV28934	FALSE	ASV28934
Chloroflexi	ASV	1-0-1	ASV28932	FALSE	ASV28932
Acidobacteria	ASV	1-0-1	ASV28727	FALSE	ASV28727
Verrucomicrobia	ASV	1-0-1	ASV28676	FALSE	ASV28676
Proteobacteria	ASV	1-0-1	ASV28315	FALSE	ASV28315
Proteobacteria	ASV	1-0-1	ASV28305	FALSE	ASV28305
Proteobacteria	ASV	1-0-1	ASV28298	FALSE	ASV28298
Chloroflexi	ASV	1-0-1	ASV28282	FALSE	ASV28282
Proteobacteria	ASV	1-0-1	ASV28277	FALSE	ASV28277
Bacteroidetes	ASV	1-0-1	ASV28258	FALSE	ASV28258
Unassigned	ASV	1-0-1	ASV28255	FALSE	ASV28255
Actinobacteria	ASV	1-0-1	ASV28245	FALSE	ASV28245
Chloroflexi	ASV	1-0-1	ASV28241	FALSE	ASV28241
Gemmatimonadetes	ASV	1-0-1	ASV28231	FALSE	ASV28231
Chloroflexi	ASV	1-0-1	ASV27937	FALSE	ASV27937
Unassigned	ASV	1-0-1	ASV27911	FALSE	ASV27911
Chloroflexi	ASV	1-0-1	ASV27909	FALSE	ASV27909
Proteobacteria	ASV	1-0-1	ASV27869	FALSE	ASV27869
Chloroflexi	ASV	1-0-1	ASV27742	FALSE	ASV27742
WPS-2	ASV	1-0-1	ASV27727	FALSE	ASV27727
Gemmatimonadetes	ASV	1-0-1	ASV27670	FALSE	ASV27670
Actinobacteria	ASV	1-0-1	ASV27613	FALSE	ASV27613
WPS-2	ASV	1-0-1	ASV27604	FALSE	ASV27604
Proteobacteria	ASV	1-0-1	ASV27599	FALSE	ASV27599
Verrucomicrobia	ASV	1-0-1	ASV27574	FALSE	ASV27574
Verrucomicrobia	ASV	1-0-1	ASV27573	FALSE	ASV27573
Proteobacteria	ASV	1-0-1	ASV27567	FALSE	ASV27567
Actinobacteria	ASV	1-0-1	ASV27553	FALSE	ASV27553
Proteobacteria	ASV	1-0-1	ASV27551	FALSE	ASV27551
Proteobacteria	ASV	1-0-1	ASV27545	FALSE	ASV27545
Firmicutes	ASV	1-0-1	ASV27523	FALSE	ASV27523
Unassigned	ASV	1-0-1	ASV27227	FALSE	ASV27227
Chloroflexi	ASV	1-0-1	ASV27214	FALSE	ASV27214
Proteobacteria	ASV	1-0-1	ASV27181	FALSE	ASV27181
Proteobacteria	ASV	1-0-1	ASV26948	FALSE	ASV26948
Acidobacteria	ASV	1-0-1	ASV26913	FALSE	ASV26913
Proteobacteria	ASV	1-0-1	ASV26910	FALSE	ASV26910
Actinobacteria	ASV	1-0-1	ASV26863	FALSE	ASV26863
Chloroflexi	ASV	1-0-1	ASV26844	FALSE	ASV26844
Gemmatimonadetes	ASV	1-0-1	ASV26829	FALSE	ASV26829
Unassigned	ASV	1-0-1	ASV26806	FALSE	ASV26806
Acidobacteria	ASV	1-0-1	ASV26805	FALSE	ASV26805
Firmicutes	ASV	1-0-1	ASV26796	FALSE	ASV26796
Firmicutes	ASV	1-0-1	ASV26792	FALSE	ASV26792
Proteobacteria	ASV	1-0-1	ASV26787	FALSE	ASV26787
WPS-2	ASV	1-0-1	ASV26769	FALSE	ASV26769
Acidobacteria	ASV	1-0-1	ASV26570	FALSE	ASV26570
Proteobacteria	ASV	1-0-1	ASV26478	FALSE	ASV26478
Acidobacteria	ASV	1-0-1	ASV26468	FALSE	ASV26468
Chloroflexi	ASV	1-0-1	ASV26394	FALSE	ASV26394
Proteobacteria	ASV	1-0-1	ASV26321	FALSE	ASV26321
Chloroflexi	ASV	1-0-1	ASV26297	FALSE	ASV26297
Bacteroidetes	ASV	1-0-1	ASV26273	FALSE	ASV26273
Acidobacteria	ASV	1-0-1	ASV26271	FALSE	ASV26271
Unassigned	ASV	1-0-1	ASV26250	FALSE	ASV26250
Proteobacteria	ASV	1-0-1	ASV26240	FALSE	ASV26240
Chloroflexi	ASV	1-0-1	ASV26222	FALSE	ASV26222
Acidobacteria	ASV	1-0-1	ASV26221	FALSE	ASV26221
Chloroflexi	ASV	1-0-1	ASV26209	FALSE	ASV26209
Acidobacteria	ASV	1-0-1	ASV26197	FALSE	ASV26197
Proteobacteria	ASV	1-0-1	ASV26194	FALSE	ASV26194
Chloroflexi	ASV	1-0-1	ASV26174	FALSE	ASV26174
Unassigned	ASV	1-0-1	ASV26152	FALSE	ASV26152
Actinobacteria	ASV	1-0-1	ASV26144	FALSE	ASV26144
Proteobacteria	ASV	1-0-1	ASV26110	FALSE	ASV26110
Chloroflexi	ASV	1-0-1	ASV25882	FALSE	ASV25882
Verrucomicrobia	ASV	1-0-1	ASV25831	FALSE	ASV25831
Acidobacteria	ASV	1-0-1	ASV25678	FALSE	ASV25678
Firmicutes	ASV	1-0-1	ASV25592	FALSE	ASV25592
Unassigned	ASV	1-0-1	ASV25563	FALSE	ASV25563
Proteobacteria	ASV	1-0-1	ASV25550	FALSE	ASV25550
Unassigned	ASV	1-0-1	ASV25548	FALSE	ASV25548
Unassigned	ASV	1-0-1	ASV25543	FALSE	ASV25543
Proteobacteria	ASV	1-0-1	ASV25529	FALSE	ASV25529
Chloroflexi	ASV	1-0-1	ASV25526	FALSE	ASV25526
Elusimicrobia	ASV	1-0-1	ASV25524	FALSE	ASV25524
Unassigned	ASV	1-0-1	ASV25504	FALSE	ASV25504
Bacteroidetes	ASV	1-0-1	ASV25497	FALSE	ASV25497
Chloroflexi	ASV	1-0-1	ASV25492	FALSE	ASV25492
Acidobacteria	ASV	1-0-1	ASV25491	FALSE	ASV25491
Proteobacteria	ASV	1-0-1	ASV25490	FALSE	ASV25490
Proteobacteria	ASV	1-0-1	ASV25480	FALSE	ASV25480
Acidobacteria	ASV	1-0-1	ASV25479	FALSE	ASV25479
Chloroflexi	ASV	1-0-1	ASV25478	FALSE	ASV25478
Unassigned	ASV	1-0-1	ASV25472	FALSE	ASV25472
Proteobacteria	ASV	1-0-1	ASV25466	FALSE	ASV25466
Proteobacteria	ASV	1-0-1	ASV25465	FALSE	ASV25465
Acidobacteria	ASV	1-0-1	ASV25461	FALSE	ASV25461
Chloroflexi	ASV	1-0-1	ASV25460	FALSE	ASV25460
Bacteroidetes	ASV	1-0-1	ASV25457	FALSE	ASV25457
Unassigned	ASV	1-0-1	ASV25451	FALSE	ASV25451
Chloroflexi	ASV	1-0-1	ASV25450	FALSE	ASV25450
Proteobacteria	ASV	1-0-1	ASV25434	FALSE	ASV25434
Actinobacteria	ASV	1-0-1	ASV25269	FALSE	ASV25269
Armatimonadetes	ASV	1-0-1	ASV25241	FALSE	ASV25241
Actinobacteria	ASV	1-0-1	ASV25220	FALSE	ASV25220
Chloroflexi	ASV	1-0-1	ASV25184	FALSE	ASV25184
Bacteroidetes	ASV	1-0-1	ASV25043	FALSE	ASV25043
Chloroflexi	ASV	1-0-1	ASV25022	FALSE	ASV25022
Proteobacteria	ASV	1-0-1	ASV25008	FALSE	ASV25008
Chloroflexi	ASV	1-0-1	ASV25003	FALSE	ASV25003
Proteobacteria	ASV	1-0-1	ASV24970	FALSE	ASV24970
Unassigned	ASV	1-0-1	ASV24924	FALSE	ASV24924
Bacteroidetes	ASV	1-0-1	ASV24897	FALSE	ASV24897
Gemmatimonadetes	ASV	1-0-1	ASV24895	FALSE	ASV24895
Proteobacteria	ASV	1-0-1	ASV24894	FALSE	ASV24894
Gemmatimonadetes	ASV	1-0-1	ASV24892	FALSE	ASV24892
Acidobacteria	ASV	1-0-1	ASV24883	FALSE	ASV24883
Bacteroidetes	ASV	1-0-1	ASV24882	FALSE	ASV24882
Bacteroidetes	ASV	1-0-1	ASV24881	FALSE	ASV24881
Acidobacteria	ASV	1-0-1	ASV24866	FALSE	ASV24866
Actinobacteria	ASV	1-0-1	ASV24857	FALSE	ASV24857
Proteobacteria	ASV	1-0-1	ASV24850	FALSE	ASV24850
Proteobacteria	ASV	1-0-1	ASV24849	FALSE	ASV24849
Actinobacteria	ASV	1-0-1	ASV24844	FALSE	ASV24844
Actinobacteria	ASV	1-0-1	ASV24841	FALSE	ASV24841
Unassigned	ASV	1-0-1	ASV24834	FALSE	ASV24834
Acidobacteria	ASV	1-0-1	ASV24825	FALSE	ASV24825
Unassigned	ASV	1-0-1	ASV24821	FALSE	ASV24821
Proteobacteria	ASV	1-0-1	ASV24800	FALSE	ASV24800
Chloroflexi	ASV	1-0-1	ASV24799	FALSE	ASV24799
Chloroflexi	ASV	1-0-1	ASV24769	FALSE	ASV24769
Actinobacteria	ASV	1-0-1	ASV24623	FALSE	ASV24623
Proteobacteria	ASV	1-0-1	ASV24517	FALSE	ASV24517
Actinobacteria	ASV	1-0-1	ASV24485	FALSE	ASV24485
Acidobacteria	ASV	1-0-1	ASV24393	FALSE	ASV24393
Firmicutes	ASV	1-0-1	ASV24376	FALSE	ASV24376
Verrucomicrobia	ASV	1-0-1	ASV24341	FALSE	ASV24341
Firmicutes	ASV	1-0-1	ASV24325	FALSE	ASV24325
Acidobacteria	ASV	1-0-1	ASV24320	FALSE	ASV24320
Unassigned	ASV	1-0-1	ASV24319	FALSE	ASV24319
Unassigned	ASV	1-0-1	ASV24314	FALSE	ASV24314
Acidobacteria	ASV	1-0-1	ASV24313	FALSE	ASV24313
Acidobacteria	ASV	1-0-1	ASV24306	FALSE	ASV24306
Proteobacteria	ASV	1-0-1	ASV24271	FALSE	ASV24271
Acidobacteria	ASV	1-0-1	ASV24264	FALSE	ASV24264
Chloroflexi	ASV	1-0-1	ASV24262	FALSE	ASV24262
Planctomycetes	ASV	1-0-1	ASV24261	FALSE	ASV24261
Chloroflexi	ASV	1-0-1	ASV24260	FALSE	ASV24260
Chloroflexi	ASV	1-0-1	ASV24246	FALSE	ASV24246
Proteobacteria	ASV	1-0-1	ASV24212	FALSE	ASV24212
Chloroflexi	ASV	1-0-1	ASV24198	FALSE	ASV24198
Actinobacteria	ASV	1-0-1	ASV24192	FALSE	ASV24192
Bacteroidetes	ASV	1-0-1	ASV24186	FALSE	ASV24186
Unassigned	ASV	1-0-1	ASV24115	FALSE	ASV24115
Acidobacteria	ASV	1-0-1	ASV23772	FALSE	ASV23772
Proteobacteria	ASV	1-0-1	ASV23714	FALSE	ASV23714
Unassigned	ASV	1-0-1	ASV23712	FALSE	ASV23712
Firmicutes	ASV	1-0-1	ASV23695	FALSE	ASV23695
Acidobacteria	ASV	1-0-1	ASV23680	FALSE	ASV23680
Gemmatimonadetes	ASV	1-0-1	ASV23675	FALSE	ASV23675
Gemmatimonadetes	ASV	1-0-1	ASV23657	FALSE	ASV23657
Chloroflexi	ASV	1-0-1	ASV23650	FALSE	ASV23650
Actinobacteria	ASV	1-0-1	ASV23646	FALSE	ASV23646
Chloroflexi	ASV	1-0-1	ASV23631	FALSE	ASV23631
Proteobacteria	ASV	1-0-1	ASV23618	FALSE	ASV23618
Firmicutes	ASV	1-0-1	ASV23603	FALSE	ASV23603
Unassigned	ASV	1-0-1	ASV23602	FALSE	ASV23602
Acidobacteria	ASV	1-0-1	ASV23592	FALSE	ASV23592
Proteobacteria	ASV	1-0-1	ASV23340	FALSE	ASV23340
Acidobacteria	ASV	1-0-1	ASV23316	FALSE	ASV23316
Actinobacteria	ASV	1-0-1	ASV23270	FALSE	ASV23270
Acidobacteria	ASV	1-0-1	ASV23189	FALSE	ASV23189
Chloroflexi	ASV	1-0-1	ASV23143	FALSE	ASV23143
Bacteroidetes	ASV	1-0-1	ASV23134	FALSE	ASV23134
Chloroflexi	ASV	1-0-1	ASV23132	FALSE	ASV23132
Unassigned	ASV	1-0-1	ASV23092	FALSE	ASV23092
Gemmatimonadetes	ASV	1-0-1	ASV23052	FALSE	ASV23052
Acidobacteria	ASV	1-0-1	ASV23029	FALSE	ASV23029
Proteobacteria	ASV	1-0-1	ASV23023	FALSE	ASV23023
Unassigned	ASV	1-0-1	ASV23003	FALSE	ASV23003
Unassigned	ASV	1-0-1	ASV22995	FALSE	ASV22995
Acidobacteria	ASV	1-0-1	ASV22992	FALSE	ASV22992
Actinobacteria	ASV	1-0-1	ASV22991	FALSE	ASV22991
WPS-2	ASV	1-0-1	ASV22985	FALSE	ASV22985
Acidobacteria	ASV	1-0-1	ASV22984	FALSE	ASV22984
Proteobacteria	ASV	1-0-1	ASV22983	FALSE	ASV22983
Bacteroidetes	ASV	1-0-1	ASV22976	FALSE	ASV22976
Proteobacteria	ASV	1-0-1	ASV22961	FALSE	ASV22961
Chloroflexi	ASV	1-0-1	ASV22960	FALSE	ASV22960
Firmicutes	ASV	1-0-1	ASV22959	FALSE	ASV22959
Unassigned	ASV	1-0-1	ASV22749	FALSE	ASV22749
Gemmatimonadetes	ASV	1-0-1	ASV22734	FALSE	ASV22734
Proteobacteria	ASV	1-0-1	ASV22678	FALSE	ASV22678
Acidobacteria	ASV	1-0-1	ASV22568	FALSE	ASV22568
Proteobacteria	ASV	1-0-1	ASV22536	FALSE	ASV22536
Chloroflexi	ASV	1-0-1	ASV22522	FALSE	ASV22522
Bacteroidetes	ASV	1-0-1	ASV22516	FALSE	ASV22516
Proteobacteria	ASV	1-0-1	ASV22463	FALSE	ASV22463
Proteobacteria	ASV	1-0-1	ASV22453	FALSE	ASV22453
Proteobacteria	ASV	1-0-1	ASV22446	FALSE	ASV22446
Proteobacteria	ASV	1-0-1	ASV22439	FALSE	ASV22439
Proteobacteria	ASV	1-0-1	ASV22429	FALSE	ASV22429
Gemmatimonadetes	ASV	1-0-1	ASV22428	FALSE	ASV22428
Bacteroidetes	ASV	1-0-1	ASV22424	FALSE	ASV22424
Elusimicrobia	ASV	1-0-1	ASV22423	FALSE	ASV22423
Acidobacteria	ASV	1-0-1	ASV22419	FALSE	ASV22419
Unassigned	ASV	1-0-1	ASV22418	FALSE	ASV22418
Acidobacteria	ASV	1-0-1	ASV22415	FALSE	ASV22415
Proteobacteria	ASV	1-0-1	ASV22414	FALSE	ASV22414
WPS-2	ASV	1-0-1	ASV22412	FALSE	ASV22412
Bacteroidetes	ASV	1-0-1	ASV22410	FALSE	ASV22410
Actinobacteria	ASV	1-0-1	ASV22401	FALSE	ASV22401
Proteobacteria	ASV	1-0-1	ASV22397	FALSE	ASV22397
Proteobacteria	ASV	1-0-1	ASV22367	FALSE	ASV22367
Unassigned	ASV	1-0-1	ASV22204	FALSE	ASV22204
Gemmatimonadetes	ASV	1-0-1	ASV22171	FALSE	ASV22171
WPS-2	ASV	1-0-1	ASV22169	FALSE	ASV22169
Chloroflexi	ASV	1-0-1	ASV22044	FALSE	ASV22044
Firmicutes	ASV	1-0-1	ASV22035	FALSE	ASV22035
Verrucomicrobia	ASV	1-0-1	ASV22033	FALSE	ASV22033
Chloroflexi	ASV	1-0-1	ASV21981	FALSE	ASV21981
Proteobacteria	ASV	1-0-1	ASV21951	FALSE	ASV21951
Proteobacteria	ASV	1-0-1	ASV21947	FALSE	ASV21947
Verrucomicrobia	ASV	1-0-1	ASV21934	FALSE	ASV21934
Unassigned	ASV	1-0-1	ASV21926	FALSE	ASV21926
Gemmatimonadetes	ASV	1-0-1	ASV21907	FALSE	ASV21907
Acidobacteria	ASV	1-0-1	ASV21906	FALSE	ASV21906
Proteobacteria	ASV	1-0-1	ASV21905	FALSE	ASV21905
Unassigned	ASV	1-0-1	ASV21870	FALSE	ASV21870
Bacteroidetes	ASV	1-0-1	ASV21863	FALSE	ASV21863
Unassigned	ASV	1-0-1	ASV21857	FALSE	ASV21857
Chloroflexi	ASV	1-0-1	ASV21855	FALSE	ASV21855
Acidobacteria	ASV	1-0-1	ASV21722	FALSE	ASV21722
Verrucomicrobia	ASV	1-0-1	ASV21702	FALSE	ASV21702
Unassigned	ASV	1-0-1	ASV21674	FALSE	ASV21674
Chloroflexi	ASV	1-0-1	ASV21638	FALSE	ASV21638
Verrucomicrobia	ASV	1-0-1	ASV21634	FALSE	ASV21634
Proteobacteria	ASV	1-0-1	ASV21633	FALSE	ASV21633
Chloroflexi	ASV	1-0-1	ASV21506	FALSE	ASV21506
Unassigned	ASV	1-0-1	ASV21481	FALSE	ASV21481
WPS-2	ASV	1-0-1	ASV21435	FALSE	ASV21435
Bacteroidetes	ASV	1-0-1	ASV21428	FALSE	ASV21428
Acidobacteria	ASV	1-0-1	ASV21424	FALSE	ASV21424
Verrucomicrobia	ASV	1-0-1	ASV21423	FALSE	ASV21423
Verrucomicrobia	ASV	1-0-1	ASV21408	FALSE	ASV21408
Actinobacteria	ASV	1-0-1	ASV21399	FALSE	ASV21399
Unassigned	ASV	1-0-1	ASV21385	FALSE	ASV21385
Firmicutes	ASV	1-0-1	ASV21379	FALSE	ASV21379
Firmicutes	ASV	1-0-1	ASV21378	FALSE	ASV21378
Unassigned	ASV	1-0-1	ASV21377	FALSE	ASV21377
Actinobacteria	ASV	1-0-1	ASV21376	FALSE	ASV21376
Acidobacteria	ASV	1-0-1	ASV21333	FALSE	ASV21333
Chloroflexi	ASV	1-0-1	ASV21184	FALSE	ASV21184
Acidobacteria	ASV	1-0-1	ASV21156	FALSE	ASV21156
Acidobacteria	ASV	1-0-1	ASV21155	FALSE	ASV21155
Chloroflexi	ASV	1-0-1	ASV21108	FALSE	ASV21108
Acidobacteria	ASV	1-0-1	ASV21022	FALSE	ASV21022
Chloroflexi	ASV	1-0-1	ASV21014	FALSE	ASV21014
Acidobacteria	ASV	1-0-1	ASV20968	FALSE	ASV20968
WPS-2	ASV	1-0-1	ASV20955	FALSE	ASV20955
Firmicutes	ASV	1-0-1	ASV20930	FALSE	ASV20930
Acidobacteria	ASV	1-0-1	ASV20929	FALSE	ASV20929
Proteobacteria	ASV	1-0-1	ASV20914	FALSE	ASV20914
Verrucomicrobia	ASV	1-0-1	ASV20911	FALSE	ASV20911
Actinobacteria	ASV	1-0-1	ASV20900	FALSE	ASV20900
WPS-2	ASV	1-0-1	ASV20892	FALSE	ASV20892
Unassigned	ASV	1-0-1	ASV20879	FALSE	ASV20879
Acidobacteria	ASV	1-0-1	ASV20870	FALSE	ASV20870
Unassigned	ASV	1-0-1	ASV20864	FALSE	ASV20864
Unassigned	ASV	1-0-1	ASV20861	FALSE	ASV20861
Acidobacteria	ASV	1-0-1	ASV20860	FALSE	ASV20860
Acidobacteria	ASV	1-0-1	ASV20810	FALSE	ASV20810
Verrucomicrobia	ASV	1-0-1	ASV20687	FALSE	ASV20687
Actinobacteria	ASV	1-0-1	ASV20669	FALSE	ASV20669
Chloroflexi	ASV	1-0-1	ASV20543	FALSE	ASV20543
Acidobacteria	ASV	1-0-1	ASV20504	FALSE	ASV20504
Proteobacteria	ASV	1-0-1	ASV20499	FALSE	ASV20499
Acidobacteria	ASV	1-0-1	ASV20471	FALSE	ASV20471
Unassigned	ASV	1-0-1	ASV20446	FALSE	ASV20446
Chloroflexi	ASV	1-0-1	ASV20441	FALSE	ASV20441
Proteobacteria	ASV	1-0-1	ASV20438	FALSE	ASV20438
Proteobacteria	ASV	1-0-1	ASV20437	FALSE	ASV20437
Proteobacteria	ASV	1-0-1	ASV20434	FALSE	ASV20434
Proteobacteria	ASV	1-0-1	ASV20429	FALSE	ASV20429
Acidobacteria	ASV	1-0-1	ASV20425	FALSE	ASV20425
Chloroflexi	ASV	1-0-1	ASV20417	FALSE	ASV20417
Bacteroidetes	ASV	1-0-1	ASV20409	FALSE	ASV20409
Proteobacteria	ASV	1-0-1	ASV20401	FALSE	ASV20401
Acidobacteria	ASV	1-0-1	ASV20400	FALSE	ASV20400
Proteobacteria	ASV	1-0-1	ASV20399	FALSE	ASV20399
Unassigned	ASV	1-0-1	ASV20397	FALSE	ASV20397
Actinobacteria	ASV	1-0-1	ASV20379	FALSE	ASV20379
Bacteroidetes	ASV	1-0-1	ASV20378	FALSE	ASV20378
Acidobacteria	ASV	1-0-1	ASV20372	FALSE	ASV20372
Chloroflexi	ASV	1-0-1	ASV20231	FALSE	ASV20231
Unassigned	ASV	1-0-1	ASV20222	FALSE	ASV20222
Unassigned	ASV	1-0-1	ASV20166	FALSE	ASV20166
Proteobacteria	ASV	1-0-1	ASV20158	FALSE	ASV20158
Chloroflexi	ASV	1-0-1	ASV20088	FALSE	ASV20088
Actinobacteria	ASV	1-0-1	ASV20048	FALSE	ASV20048
Proteobacteria	ASV	1-0-1	ASV20031	FALSE	ASV20031
Actinobacteria	ASV	1-0-1	ASV20030	FALSE	ASV20030
Unassigned	ASV	1-0-1	ASV20021	FALSE	ASV20021
Bacteroidetes	ASV	1-0-1	ASV20000	FALSE	ASV20000
Unassigned	ASV	1-0-1	ASV19999	FALSE	ASV19999
Verrucomicrobia	ASV	1-0-1	ASV19994	FALSE	ASV19994
Bacteroidetes	ASV	1-0-1	ASV19978	FALSE	ASV19978
Proteobacteria	ASV	1-0-1	ASV19969	FALSE	ASV19969
Chloroflexi	ASV	1-0-1	ASV19947	FALSE	ASV19947
Acidobacteria	ASV	1-0-1	ASV19945	FALSE	ASV19945
Unassigned	ASV	1-0-1	ASV19936	FALSE	ASV19936
Firmicutes	ASV	1-0-1	ASV19920	FALSE	ASV19920
Verrucomicrobia	ASV	1-0-1	ASV19873	FALSE	ASV19873
Acidobacteria	ASV	1-0-1	ASV19872	FALSE	ASV19872
Proteobacteria	ASV	1-0-1	ASV19767	FALSE	ASV19767
Acidobacteria	ASV	1-0-1	ASV19762	FALSE	ASV19762
Proteobacteria	ASV	1-0-1	ASV19753	FALSE	ASV19753
Acidobacteria	ASV	1-0-1	ASV19637	FALSE	ASV19637
Chloroflexi	ASV	1-0-1	ASV19611	FALSE	ASV19611
Acidobacteria	ASV	1-0-1	ASV19549	FALSE	ASV19549
Acidobacteria	ASV	1-0-1	ASV19542	FALSE	ASV19542
Elusimicrobia	ASV	1-0-1	ASV19534	FALSE	ASV19534
Actinobacteria	ASV	1-0-1	ASV19529	FALSE	ASV19529
Unassigned	ASV	1-0-1	ASV19520	FALSE	ASV19520
Gemmatimonadetes	ASV	1-0-1	ASV19516	FALSE	ASV19516
Proteobacteria	ASV	1-0-1	ASV19497	FALSE	ASV19497
Actinobacteria	ASV	1-0-1	ASV19496	FALSE	ASV19496
Unassigned	ASV	1-0-1	ASV19492	FALSE	ASV19492
Bacteroidetes	ASV	1-0-1	ASV19491	FALSE	ASV19491
Unassigned	ASV	1-0-1	ASV19488	FALSE	ASV19488
Proteobacteria	ASV	1-0-1	ASV19471	FALSE	ASV19471
Acidobacteria	ASV	1-0-1	ASV19469	FALSE	ASV19469
Unassigned	ASV	1-0-1	ASV19294	FALSE	ASV19294
Verrucomicrobia	ASV	1-0-1	ASV19185	FALSE	ASV19185
Acidobacteria	ASV	1-0-1	ASV19150	FALSE	ASV19150
Chloroflexi	ASV	1-0-1	ASV19122	FALSE	ASV19122
Verrucomicrobia	ASV	1-0-1	ASV19119	FALSE	ASV19119
Chloroflexi	ASV	1-0-1	ASV19114	FALSE	ASV19114
Acidobacteria	ASV	1-0-1	ASV19109	FALSE	ASV19109
Proteobacteria	ASV	1-0-1	ASV19104	FALSE	ASV19104
Unassigned	ASV	1-0-1	ASV19098	FALSE	ASV19098
Bacteroidetes	ASV	1-0-1	ASV19075	FALSE	ASV19075
Bacteroidetes	ASV	1-0-1	ASV19072	FALSE	ASV19072
Unassigned	ASV	1-0-1	ASV19071	FALSE	ASV19071
Bacteroidetes	ASV	1-0-1	ASV19067	FALSE	ASV19067
Acidobacteria	ASV	1-0-1	ASV19054	FALSE	ASV19054
Acidobacteria	ASV	1-0-1	ASV18936	FALSE	ASV18936
Acidobacteria	ASV	1-0-1	ASV18762	FALSE	ASV18762
Proteobacteria	ASV	1-0-1	ASV18735	FALSE	ASV18735
Acidobacteria	ASV	1-0-1	ASV18733	FALSE	ASV18733
WPS-2	ASV	1-0-1	ASV18729	FALSE	ASV18729
Verrucomicrobia	ASV	1-0-1	ASV18728	FALSE	ASV18728
Acidobacteria	ASV	1-0-1	ASV18710	FALSE	ASV18710
Actinobacteria	ASV	1-0-1	ASV18698	FALSE	ASV18698
Proteobacteria	ASV	1-0-1	ASV18690	FALSE	ASV18690
Acidobacteria	ASV	1-0-1	ASV18679	FALSE	ASV18679
Verrucomicrobia	ASV	1-0-1	ASV18676	FALSE	ASV18676
Chloroflexi	ASV	1-0-1	ASV18669	FALSE	ASV18669
Bacteroidetes	ASV	1-0-1	ASV18655	FALSE	ASV18655
Acidobacteria	ASV	1-0-1	ASV18653	FALSE	ASV18653
Actinobacteria	ASV	1-0-1	ASV18652	FALSE	ASV18652
Chloroflexi	ASV	1-0-1	ASV18642	FALSE	ASV18642
Unassigned	ASV	1-0-1	ASV18639	FALSE	ASV18639
Chloroflexi	ASV	1-0-1	ASV18638	FALSE	ASV18638
Gemmatimonadetes	ASV	1-0-1	ASV18630	FALSE	ASV18630
Verrucomicrobia	ASV	1-0-1	ASV18628	FALSE	ASV18628
Proteobacteria	ASV	1-0-1	ASV18624	FALSE	ASV18624
Acidobacteria	ASV	1-0-1	ASV18459	FALSE	ASV18459
Chloroflexi	ASV	1-0-1	ASV18456	FALSE	ASV18456
Verrucomicrobia	ASV	1-0-1	ASV18359	FALSE	ASV18359
Chloroflexi	ASV	1-0-1	ASV18350	FALSE	ASV18350
Elusimicrobia	ASV	1-0-1	ASV18342	FALSE	ASV18342
Firmicutes	ASV	1-0-1	ASV18340	FALSE	ASV18340
Acidobacteria	ASV	1-0-1	ASV18320	FALSE	ASV18320
Proteobacteria	ASV	1-0-1	ASV18305	FALSE	ASV18305
Proteobacteria	ASV	1-0-1	ASV18272	FALSE	ASV18272
Proteobacteria	ASV	1-0-1	ASV18270	FALSE	ASV18270
Bacteroidetes	ASV	1-0-1	ASV18267	FALSE	ASV18267
Unassigned	ASV	1-0-1	ASV18264	FALSE	ASV18264
Chloroflexi	ASV	1-0-1	ASV18257	FALSE	ASV18257
Verrucomicrobia	ASV	1-0-1	ASV18236	FALSE	ASV18236
Chloroflexi	ASV	1-0-1	ASV18230	FALSE	ASV18230
Unassigned	ASV	1-0-1	ASV18228	FALSE	ASV18228
Proteobacteria	ASV	1-0-1	ASV18226	FALSE	ASV18226
Acidobacteria	ASV	1-0-1	ASV18216	FALSE	ASV18216
Chloroflexi	ASV	1-0-1	ASV18211	FALSE	ASV18211
Actinobacteria	ASV	1-0-1	ASV18210	FALSE	ASV18210
Actinobacteria	ASV	1-0-1	ASV18205	FALSE	ASV18205
Acidobacteria	ASV	1-0-1	ASV18097	FALSE	ASV18097
Acidobacteria	ASV	1-0-1	ASV18087	FALSE	ASV18087
Unassigned	ASV	1-0-1	ASV18079	FALSE	ASV18079
Firmicutes	ASV	1-0-1	ASV18003	FALSE	ASV18003
Proteobacteria	ASV	1-0-1	ASV17950	FALSE	ASV17950
Chloroflexi	ASV	1-0-1	ASV17938	FALSE	ASV17938
Actinobacteria	ASV	1-0-1	ASV17937	FALSE	ASV17937
Chloroflexi	ASV	1-0-1	ASV17926	FALSE	ASV17926
Verrucomicrobia	ASV	1-0-1	ASV17925	FALSE	ASV17925
Acidobacteria	ASV	1-0-1	ASV17914	FALSE	ASV17914
Proteobacteria	ASV	1-0-1	ASV17906	FALSE	ASV17906
Bacteroidetes	ASV	1-0-1	ASV17904	FALSE	ASV17904
Firmicutes	ASV	1-0-1	ASV17894	FALSE	ASV17894
Proteobacteria	ASV	1-0-1	ASV17887	FALSE	ASV17887
Proteobacteria	ASV	1-0-1	ASV17882	FALSE	ASV17882
Unassigned	ASV	1-0-1	ASV17871	FALSE	ASV17871
Acidobacteria	ASV	1-0-1	ASV17866	FALSE	ASV17866
Proteobacteria	ASV	1-0-1	ASV17865	FALSE	ASV17865
Proteobacteria	ASV	1-0-1	ASV17862	FALSE	ASV17862
Gemmatimonadetes	ASV	1-0-1	ASV17861	FALSE	ASV17861
Actinobacteria	ASV	1-0-1	ASV17857	FALSE	ASV17857
Bacteroidetes	ASV	1-0-1	ASV17855	FALSE	ASV17855
Chloroflexi	ASV	1-0-1	ASV17846	FALSE	ASV17846
Firmicutes	ASV	1-0-1	ASV17842	FALSE	ASV17842
Actinobacteria	ASV	1-0-1	ASV17829	FALSE	ASV17829
Chloroflexi	ASV	1-0-1	ASV17827	FALSE	ASV17827
Proteobacteria	ASV	1-0-1	ASV17815	FALSE	ASV17815
Acidobacteria	ASV	1-0-1	ASV17694	FALSE	ASV17694
Proteobacteria	ASV	1-0-1	ASV17681	FALSE	ASV17681
Chloroflexi	ASV	1-0-1	ASV17536	FALSE	ASV17536
Chloroflexi	ASV	1-0-1	ASV17528	FALSE	ASV17528
Acidobacteria	ASV	1-0-1	ASV17526	FALSE	ASV17526
Proteobacteria	ASV	1-0-1	ASV17494	FALSE	ASV17494
Elusimicrobia	ASV	1-0-1	ASV17476	FALSE	ASV17476
Firmicutes	ASV	1-0-1	ASV17475	FALSE	ASV17475
Actinobacteria	ASV	1-0-1	ASV17446	FALSE	ASV17446
Firmicutes	ASV	1-0-1	ASV17442	FALSE	ASV17442
Proteobacteria	ASV	1-0-1	ASV17439	FALSE	ASV17439
Unassigned	ASV	1-0-1	ASV17438	FALSE	ASV17438
Acidobacteria	ASV	1-0-1	ASV17431	FALSE	ASV17431
Actinobacteria	ASV	1-0-1	ASV17423	FALSE	ASV17423
Unassigned	ASV	1-0-1	ASV17422	FALSE	ASV17422
Actinobacteria	ASV	1-0-1	ASV17419	FALSE	ASV17419
Bacteroidetes	ASV	1-0-1	ASV17410	FALSE	ASV17410
Acidobacteria	ASV	1-0-1	ASV17409	FALSE	ASV17409
Acidobacteria	ASV	1-0-1	ASV17407	FALSE	ASV17407
Proteobacteria	ASV	1-0-1	ASV17405	FALSE	ASV17405
Proteobacteria	ASV	1-0-1	ASV17397	FALSE	ASV17397
WPS-2	ASV	1-0-1	ASV17303	FALSE	ASV17303
Acidobacteria	ASV	1-0-1	ASV17293	FALSE	ASV17293
Proteobacteria	ASV	1-0-1	ASV17218	FALSE	ASV17218
Proteobacteria	ASV	1-0-1	ASV17184	FALSE	ASV17184
WPS-2	ASV	1-0-1	ASV17172	FALSE	ASV17172
Verrucomicrobia	ASV	1-0-1	ASV17157	FALSE	ASV17157
Acidobacteria	ASV	1-0-1	ASV17085	FALSE	ASV17085
Acidobacteria	ASV	1-0-1	ASV17084	FALSE	ASV17084
Chloroflexi	ASV	1-0-1	ASV17071	FALSE	ASV17071
Proteobacteria	ASV	1-0-1	ASV17066	FALSE	ASV17066
Unassigned	ASV	1-0-1	ASV17065	FALSE	ASV17065
Acidobacteria	ASV	1-0-1	ASV17056	FALSE	ASV17056
Proteobacteria	ASV	1-0-1	ASV17052	FALSE	ASV17052
Proteobacteria	ASV	1-0-1	ASV17051	FALSE	ASV17051
Acidobacteria	ASV	1-0-1	ASV17049	FALSE	ASV17049
Unassigned	ASV	1-0-1	ASV17044	FALSE	ASV17044
Verrucomicrobia	ASV	1-0-1	ASV17036	FALSE	ASV17036
Chloroflexi	ASV	1-0-1	ASV17035	FALSE	ASV17035
Bacteroidetes	ASV	1-0-1	ASV17028	FALSE	ASV17028
Acidobacteria	ASV	1-0-1	ASV17027	FALSE	ASV17027
Verrucomicrobia	ASV	1-0-1	ASV17024	FALSE	ASV17024
Proteobacteria	ASV	1-0-1	ASV16915	FALSE	ASV16915
Proteobacteria	ASV	1-0-1	ASV16914	FALSE	ASV16914
Acidobacteria	ASV	1-0-1	ASV16889	FALSE	ASV16889
Chloroflexi	ASV	1-0-1	ASV16782	FALSE	ASV16782
Acidobacteria	ASV	1-0-1	ASV16771	FALSE	ASV16771
Acidobacteria	ASV	1-0-1	ASV16768	FALSE	ASV16768
Proteobacteria	ASV	1-0-1	ASV16761	FALSE	ASV16761
Proteobacteria	ASV	1-0-1	ASV16752	FALSE	ASV16752
Chloroflexi	ASV	1-0-1	ASV16729	FALSE	ASV16729
Acidobacteria	ASV	1-0-1	ASV16708	FALSE	ASV16708
Unassigned	ASV	1-0-1	ASV16702	FALSE	ASV16702
Firmicutes	ASV	1-0-1	ASV16697	FALSE	ASV16697
Chloroflexi	ASV	1-0-1	ASV16695	FALSE	ASV16695
Verrucomicrobia	ASV	1-0-1	ASV16683	FALSE	ASV16683
Firmicutes	ASV	1-0-1	ASV16673	FALSE	ASV16673
Proteobacteria	ASV	1-0-1	ASV16668	FALSE	ASV16668
Proteobacteria	ASV	1-0-1	ASV16666	FALSE	ASV16666
Acidobacteria	ASV	1-0-1	ASV16633	FALSE	ASV16633
Firmicutes	ASV	1-0-1	ASV16580	FALSE	ASV16580
Actinobacteria	ASV	1-0-1	ASV16563	FALSE	ASV16563
Unassigned	ASV	1-0-1	ASV16542	FALSE	ASV16542
Chloroflexi	ASV	1-0-1	ASV16525	FALSE	ASV16525
Proteobacteria	ASV	1-0-1	ASV16457	FALSE	ASV16457
Chloroflexi	ASV	1-0-1	ASV16455	FALSE	ASV16455
Acidobacteria	ASV	1-0-1	ASV16381	FALSE	ASV16381
Proteobacteria	ASV	1-0-1	ASV16377	FALSE	ASV16377
Unassigned	ASV	1-0-1	ASV16373	FALSE	ASV16373
Verrucomicrobia	ASV	1-0-1	ASV16372	FALSE	ASV16372
Acidobacteria	ASV	1-0-1	ASV16369	FALSE	ASV16369
Actinobacteria	ASV	1-0-1	ASV16362	FALSE	ASV16362
Chloroflexi	ASV	1-0-1	ASV16358	FALSE	ASV16358
Actinobacteria	ASV	1-0-1	ASV16353	FALSE	ASV16353
Acidobacteria	ASV	1-0-1	ASV16352	FALSE	ASV16352
Verrucomicrobia	ASV	1-0-1	ASV16348	FALSE	ASV16348
Actinobacteria	ASV	1-0-1	ASV16344	FALSE	ASV16344
Verrucomicrobia	ASV	1-0-1	ASV16243	FALSE	ASV16243
Bacteroidetes	ASV	1-0-1	ASV16204	FALSE	ASV16204
Bacteroidetes	ASV	1-0-1	ASV16100	FALSE	ASV16100
Acidobacteria	ASV	1-0-1	ASV16085	FALSE	ASV16085
Unassigned	ASV	1-0-1	ASV16078	FALSE	ASV16078
Proteobacteria	ASV	1-0-1	ASV16064	FALSE	ASV16064
Gemmatimonadetes	ASV	1-0-1	ASV16060	FALSE	ASV16060
Firmicutes	ASV	1-0-1	ASV16056	FALSE	ASV16056
Proteobacteria	ASV	1-0-1	ASV16054	FALSE	ASV16054
Bacteroidetes	ASV	1-0-1	ASV16052	FALSE	ASV16052
Proteobacteria	ASV	1-0-1	ASV16046	FALSE	ASV16046
Chloroflexi	ASV	1-0-1	ASV16045	FALSE	ASV16045
Unassigned	ASV	1-0-1	ASV16029	FALSE	ASV16029
Acidobacteria	ASV	1-0-1	ASV16026	FALSE	ASV16026
Proteobacteria	ASV	1-0-1	ASV16024	FALSE	ASV16024
Bacteroidetes	ASV	1-0-1	ASV16015	FALSE	ASV16015
Unassigned	ASV	1-0-1	ASV16008	FALSE	ASV16008
Chlorobi	ASV	1-0-1	ASV15995	FALSE	ASV15995
Proteobacteria	ASV	1-0-1	ASV15978	FALSE	ASV15978
Unassigned	ASV	1-0-1	ASV15926	FALSE	ASV15926
Firmicutes	ASV	1-0-1	ASV15918	FALSE	ASV15918
Proteobacteria	ASV	1-0-1	ASV15909	FALSE	ASV15909
Acidobacteria	ASV	1-0-1	ASV15871	FALSE	ASV15871
Bacteroidetes	ASV	1-0-1	ASV15802	FALSE	ASV15802
WPS-2	ASV	1-0-1	ASV15767	FALSE	ASV15767
Chloroflexi	ASV	1-0-1	ASV15757	FALSE	ASV15757
Unassigned	ASV	1-0-1	ASV15745	FALSE	ASV15745
Unassigned	ASV	1-0-1	ASV15742	FALSE	ASV15742
Unassigned	ASV	1-0-1	ASV15735	FALSE	ASV15735
Unassigned	ASV	1-0-1	ASV15728	FALSE	ASV15728
Proteobacteria	ASV	1-0-1	ASV15726	FALSE	ASV15726
Actinobacteria	ASV	1-0-1	ASV15721	FALSE	ASV15721
Unassigned	ASV	1-0-1	ASV15716	FALSE	ASV15716
Firmicutes	ASV	1-0-1	ASV15715	FALSE	ASV15715
Proteobacteria	ASV	1-0-1	ASV15710	FALSE	ASV15710
Actinobacteria	ASV	1-0-1	ASV15706	FALSE	ASV15706
Proteobacteria	ASV	1-0-1	ASV15701	FALSE	ASV15701
Acidobacteria	ASV	1-0-1	ASV15697	FALSE	ASV15697
Unassigned	ASV	1-0-1	ASV15696	FALSE	ASV15696
Chloroflexi	ASV	1-0-1	ASV15690	FALSE	ASV15690
Firmicutes	ASV	1-0-1	ASV15689	FALSE	ASV15689
Proteobacteria	ASV	1-0-1	ASV15685	FALSE	ASV15685
Unassigned	ASV	1-0-1	ASV15579	FALSE	ASV15579
Acidobacteria	ASV	1-0-1	ASV15570	FALSE	ASV15570
Proteobacteria	ASV	1-0-1	ASV15568	FALSE	ASV15568
Acidobacteria	ASV	1-0-1	ASV15566	FALSE	ASV15566
Acidobacteria	ASV	1-0-1	ASV15546	FALSE	ASV15546
Acidobacteria	ASV	1-0-1	ASV15471	FALSE	ASV15471
Proteobacteria	ASV	1-0-1	ASV15454	FALSE	ASV15454
Actinobacteria	ASV	1-0-1	ASV15443	FALSE	ASV15443
Chloroflexi	ASV	1-0-1	ASV15427	FALSE	ASV15427
Acidobacteria	ASV	1-0-1	ASV15426	FALSE	ASV15426
Proteobacteria	ASV	1-0-1	ASV15420	FALSE	ASV15420
Proteobacteria	ASV	1-0-1	ASV15417	FALSE	ASV15417
Acidobacteria	ASV	1-0-1	ASV15413	FALSE	ASV15413
Chloroflexi	ASV	1-0-1	ASV15412	FALSE	ASV15412
Gemmatimonadetes	ASV	1-0-1	ASV15392	FALSE	ASV15392
Actinobacteria	ASV	1-0-1	ASV15387	FALSE	ASV15387
Unassigned	ASV	1-0-1	ASV15370	FALSE	ASV15370
Unassigned	ASV	1-0-1	ASV15369	FALSE	ASV15369
Actinobacteria	ASV	1-0-1	ASV15363	FALSE	ASV15363
Unassigned	ASV	1-0-1	ASV15346	FALSE	ASV15346
Proteobacteria	ASV	1-0-1	ASV15249	FALSE	ASV15249
Verrucomicrobia	ASV	1-0-1	ASV15230	FALSE	ASV15230
Acidobacteria	ASV	1-0-1	ASV15199	FALSE	ASV15199
Proteobacteria	ASV	1-0-1	ASV15162	FALSE	ASV15162
Unassigned	ASV	1-0-1	ASV15159	FALSE	ASV15159
Proteobacteria	ASV	1-0-1	ASV15135	FALSE	ASV15135
Acidobacteria	ASV	1-0-1	ASV15133	FALSE	ASV15133
Chloroflexi	ASV	1-0-1	ASV15124	FALSE	ASV15124
Acidobacteria	ASV	1-0-1	ASV15108	FALSE	ASV15108
Actinobacteria	ASV	1-0-1	ASV15100	FALSE	ASV15100
Unassigned	ASV	1-0-1	ASV15085	FALSE	ASV15085
WPS-2	ASV	1-0-1	ASV15082	FALSE	ASV15082
Acidobacteria	ASV	1-0-1	ASV15063	FALSE	ASV15063
Unassigned	ASV	1-0-1	ASV15058	FALSE	ASV15058
Proteobacteria	ASV	1-0-1	ASV15054	FALSE	ASV15054
Unassigned	ASV	1-0-1	ASV15049	FALSE	ASV15049
Actinobacteria	ASV	1-0-1	ASV15041	FALSE	ASV15041
Gemmatimonadetes	ASV	1-0-1	ASV15036	FALSE	ASV15036
Bacteroidetes	ASV	1-0-1	ASV15032	FALSE	ASV15032
Proteobacteria	ASV	1-0-1	ASV15025	FALSE	ASV15025
Verrucomicrobia	ASV	1-0-1	ASV14990	FALSE	ASV14990
Acidobacteria	ASV	1-0-1	ASV14986	FALSE	ASV14986
Proteobacteria	ASV	1-0-1	ASV14832	FALSE	ASV14832
Proteobacteria	ASV	1-0-1	ASV14806	FALSE	ASV14806
Bacteroidetes	ASV	1-0-1	ASV14801	FALSE	ASV14801
Verrucomicrobia	ASV	1-0-1	ASV14797	FALSE	ASV14797
Proteobacteria	ASV	1-0-1	ASV14789	FALSE	ASV14789
Acidobacteria	ASV	1-0-1	ASV14779	FALSE	ASV14779
Proteobacteria	ASV	1-0-1	ASV14771	FALSE	ASV14771
Actinobacteria	ASV	1-0-1	ASV14764	FALSE	ASV14764
Unassigned	ASV	1-0-1	ASV14759	FALSE	ASV14759
Unassigned	ASV	1-0-1	ASV14748	FALSE	ASV14748
Chloroflexi	ASV	1-0-1	ASV14746	FALSE	ASV14746
Proteobacteria	ASV	1-0-1	ASV14745	FALSE	ASV14745
Proteobacteria	ASV	1-0-1	ASV14744	FALSE	ASV14744
Proteobacteria	ASV	1-0-1	ASV14743	FALSE	ASV14743
Actinobacteria	ASV	1-0-1	ASV14741	FALSE	ASV14741
Unassigned	ASV	1-0-1	ASV14738	FALSE	ASV14738
WPS-2	ASV	1-0-1	ASV14731	FALSE	ASV14731
Proteobacteria	ASV	1-0-1	ASV14723	FALSE	ASV14723
Unassigned	ASV	1-0-1	ASV14703	FALSE	ASV14703
Gemmatimonadetes	ASV	1-0-1	ASV14636	FALSE	ASV14636
Chloroflexi	ASV	1-0-1	ASV14614	FALSE	ASV14614
Chloroflexi	ASV	1-0-1	ASV14540	FALSE	ASV14540
Acidobacteria	ASV	1-0-1	ASV14538	FALSE	ASV14538
Unassigned	ASV	1-0-1	ASV14531	FALSE	ASV14531
Firmicutes	ASV	1-0-1	ASV14516	FALSE	ASV14516
Chloroflexi	ASV	1-0-1	ASV14510	FALSE	ASV14510
Proteobacteria	ASV	1-0-1	ASV14484	FALSE	ASV14484
Unassigned	ASV	1-0-1	ASV14473	FALSE	ASV14473
Chloroflexi	ASV	1-0-1	ASV14464	FALSE	ASV14464
Chloroflexi	ASV	1-0-1	ASV14461	FALSE	ASV14461
Proteobacteria	ASV	1-0-1	ASV14459	FALSE	ASV14459
Proteobacteria	ASV	1-0-1	ASV14452	FALSE	ASV14452
Proteobacteria	ASV	1-0-1	ASV14450	FALSE	ASV14450
Bacteroidetes	ASV	1-0-1	ASV14448	FALSE	ASV14448
Verrucomicrobia	ASV	1-0-1	ASV14446	FALSE	ASV14446
Unassigned	ASV	1-0-1	ASV14437	FALSE	ASV14437
Unassigned	ASV	1-0-1	ASV14426	FALSE	ASV14426
Verrucomicrobia	ASV	1-0-1	ASV14425	FALSE	ASV14425
Acidobacteria	ASV	1-0-1	ASV14389	FALSE	ASV14389
Acidobacteria	ASV	1-0-1	ASV14387	FALSE	ASV14387
Acidobacteria	ASV	1-0-1	ASV14342	FALSE	ASV14342
Gemmatimonadetes	ASV	1-0-1	ASV14251	FALSE	ASV14251
Bacteroidetes	ASV	1-0-1	ASV14246	FALSE	ASV14246
Proteobacteria	ASV	1-0-1	ASV14219	FALSE	ASV14219
Unassigned	ASV	1-0-1	ASV14217	FALSE	ASV14217
Chloroflexi	ASV	1-0-1	ASV14213	FALSE	ASV14213
Acidobacteria	ASV	1-0-1	ASV14209	FALSE	ASV14209
Chloroflexi	ASV	1-0-1	ASV14206	FALSE	ASV14206
Actinobacteria	ASV	1-0-1	ASV14186	FALSE	ASV14186
Proteobacteria	ASV	1-0-1	ASV14172	FALSE	ASV14172
Bacteroidetes	ASV	1-0-1	ASV14168	FALSE	ASV14168
Firmicutes	ASV	1-0-1	ASV14155	FALSE	ASV14155
Chloroflexi	ASV	1-0-1	ASV14153	FALSE	ASV14153
Proteobacteria	ASV	1-0-1	ASV14149	FALSE	ASV14149
Acidobacteria	ASV	1-0-1	ASV14145	FALSE	ASV14145
Unassigned	ASV	1-0-1	ASV14142	FALSE	ASV14142
Chloroflexi	ASV	1-0-1	ASV14133	FALSE	ASV14133
Proteobacteria	ASV	1-0-1	ASV14131	FALSE	ASV14131
Proteobacteria	ASV	1-0-1	ASV14126	FALSE	ASV14126
Firmicutes	ASV	1-0-1	ASV14124	FALSE	ASV14124
Proteobacteria	ASV	1-0-1	ASV14123	FALSE	ASV14123
Acidobacteria	ASV	1-0-1	ASV14021	FALSE	ASV14021
Acidobacteria	ASV	1-0-1	ASV13928	FALSE	ASV13928
Acidobacteria	ASV	1-0-1	ASV13910	FALSE	ASV13910
Acidobacteria	ASV	1-0-1	ASV13893	FALSE	ASV13893
Firmicutes	ASV	1-0-1	ASV13891	FALSE	ASV13891
Acidobacteria	ASV	1-0-1	ASV13869	FALSE	ASV13869
Gemmatimonadetes	ASV	1-0-1	ASV13867	FALSE	ASV13867
Verrucomicrobia	ASV	1-0-1	ASV13864	FALSE	ASV13864
Elusimicrobia	ASV	1-0-1	ASV13862	FALSE	ASV13862
WPS-2	ASV	1-0-1	ASV13856	FALSE	ASV13856
Bacteroidetes	ASV	1-0-1	ASV13855	FALSE	ASV13855
Verrucomicrobia	ASV	1-0-1	ASV13851	FALSE	ASV13851
WPS-2	ASV	1-0-1	ASV13848	FALSE	ASV13848
Verrucomicrobia	ASV	1-0-1	ASV13846	FALSE	ASV13846
Proteobacteria	ASV	1-0-1	ASV13841	FALSE	ASV13841
Verrucomicrobia	ASV	1-0-1	ASV13839	FALSE	ASV13839
Unassigned	ASV	1-0-1	ASV13833	FALSE	ASV13833
WPS-2	ASV	1-0-1	ASV13832	FALSE	ASV13832
Chloroflexi	ASV	1-0-1	ASV13831	FALSE	ASV13831
Acidobacteria	ASV	1-0-1	ASV13829	FALSE	ASV13829
Actinobacteria	ASV	1-0-1	ASV13827	FALSE	ASV13827
Acidobacteria	ASV	1-0-1	ASV13824	FALSE	ASV13824
Verrucomicrobia	ASV	1-0-1	ASV13823	FALSE	ASV13823
Proteobacteria	ASV	1-0-1	ASV13822	FALSE	ASV13822
Chloroflexi	ASV	1-0-1	ASV13631	FALSE	ASV13631
Acidobacteria	ASV	1-0-1	ASV13610	FALSE	ASV13610
Unassigned	ASV	1-0-1	ASV13607	FALSE	ASV13607
Chloroflexi	ASV	1-0-1	ASV13605	FALSE	ASV13605
Acidobacteria	ASV	1-0-1	ASV13604	FALSE	ASV13604
Firmicutes	ASV	1-0-1	ASV13601	FALSE	ASV13601
Proteobacteria	ASV	1-0-1	ASV13598	FALSE	ASV13598
Proteobacteria	ASV	1-0-1	ASV13581	FALSE	ASV13581
Proteobacteria	ASV	1-0-1	ASV13578	FALSE	ASV13578
Actinobacteria	ASV	1-0-1	ASV13563	FALSE	ASV13563
Bacteroidetes	ASV	1-0-1	ASV13549	FALSE	ASV13549
Gemmatimonadetes	ASV	1-0-1	ASV13546	FALSE	ASV13546
Acidobacteria	ASV	1-0-1	ASV13545	FALSE	ASV13545
Actinobacteria	ASV	1-0-1	ASV13536	FALSE	ASV13536
Verrucomicrobia	ASV	1-0-1	ASV13352	FALSE	ASV13352
WPS-2	ASV	1-0-1	ASV13345	FALSE	ASV13345
Acidobacteria	ASV	1-0-1	ASV13339	FALSE	ASV13339
Acidobacteria	ASV	1-0-1	ASV13328	FALSE	ASV13328
Verrucomicrobia	ASV	1-0-1	ASV13325	FALSE	ASV13325
Acidobacteria	ASV	1-0-1	ASV13323	FALSE	ASV13323
Acidobacteria	ASV	1-0-1	ASV13322	FALSE	ASV13322
Chloroflexi	ASV	1-0-1	ASV13320	FALSE	ASV13320
Chloroflexi	ASV	1-0-1	ASV13319	FALSE	ASV13319
Chloroflexi	ASV	1-0-1	ASV13305	FALSE	ASV13305
Chloroflexi	ASV	1-0-1	ASV13304	FALSE	ASV13304
Proteobacteria	ASV	1-0-1	ASV13294	FALSE	ASV13294
Unassigned	ASV	1-0-1	ASV13290	FALSE	ASV13290
Chloroflexi	ASV	1-0-1	ASV13289	FALSE	ASV13289
Acidobacteria	ASV	1-0-1	ASV13284	FALSE	ASV13284
Proteobacteria	ASV	1-0-1	ASV13283	FALSE	ASV13283
Chloroflexi	ASV	1-0-1	ASV13212	FALSE	ASV13212
Acidobacteria	ASV	1-0-1	ASV13207	FALSE	ASV13207
Verrucomicrobia	ASV	1-0-1	ASV13202	FALSE	ASV13202
Unassigned	ASV	1-0-1	ASV13129	FALSE	ASV13129
Acidobacteria	ASV	1-0-1	ASV13119	FALSE	ASV13119
Proteobacteria	ASV	1-0-1	ASV13113	FALSE	ASV13113
Acidobacteria	ASV	1-0-1	ASV13111	FALSE	ASV13111
Acidobacteria	ASV	1-0-1	ASV13092	FALSE	ASV13092
Proteobacteria	ASV	1-0-1	ASV13089	FALSE	ASV13089
Actinobacteria	ASV	1-0-1	ASV13076	FALSE	ASV13076
Acidobacteria	ASV	1-0-1	ASV13072	FALSE	ASV13072
Chloroflexi	ASV	1-0-1	ASV13061	FALSE	ASV13061
Gemmatimonadetes	ASV	1-0-1	ASV13060	FALSE	ASV13060
Proteobacteria	ASV	1-0-1	ASV13056	FALSE	ASV13056
Proteobacteria	ASV	1-0-1	ASV13051	FALSE	ASV13051
Acidobacteria	ASV	1-0-1	ASV13048	FALSE	ASV13048
Proteobacteria	ASV	1-0-1	ASV13047	FALSE	ASV13047
Acidobacteria	ASV	1-0-1	ASV13044	FALSE	ASV13044
Proteobacteria	ASV	1-0-1	ASV13040	FALSE	ASV13040
Planctomycetes	ASV	1-0-1	ASV12942	FALSE	ASV12942
Bacteroidetes	ASV	1-0-1	ASV12877	FALSE	ASV12877
Planctomycetes	ASV	1-0-1	ASV12862	FALSE	ASV12862
Actinobacteria	ASV	1-0-1	ASV12856	FALSE	ASV12856
Proteobacteria	ASV	1-0-1	ASV12823	FALSE	ASV12823
Proteobacteria	ASV	1-0-1	ASV12812	FALSE	ASV12812
Acidobacteria	ASV	1-0-1	ASV12809	FALSE	ASV12809
Chloroflexi	ASV	1-0-1	ASV12802	FALSE	ASV12802
Proteobacteria	ASV	1-0-1	ASV12800	FALSE	ASV12800
Acidobacteria	ASV	1-0-1	ASV12797	FALSE	ASV12797
Firmicutes	ASV	1-0-1	ASV12703	FALSE	ASV12703
Acidobacteria	ASV	1-0-1	ASV12637	FALSE	ASV12637
Firmicutes	ASV	1-0-1	ASV12628	FALSE	ASV12628
Firmicutes	ASV	1-0-1	ASV12608	FALSE	ASV12608
Acidobacteria	ASV	1-0-1	ASV12605	FALSE	ASV12605
Actinobacteria	ASV	1-0-1	ASV12604	FALSE	ASV12604
Unassigned	ASV	1-0-1	ASV12597	FALSE	ASV12597
Chloroflexi	ASV	1-0-1	ASV12595	FALSE	ASV12595
Unassigned	ASV	1-0-1	ASV12594	FALSE	ASV12594
Acidobacteria	ASV	1-0-1	ASV12590	FALSE	ASV12590
Verrucomicrobia	ASV	1-0-1	ASV12573	FALSE	ASV12573
Chloroflexi	ASV	1-0-1	ASV12572	FALSE	ASV12572
Unassigned	ASV	1-0-1	ASV12570	FALSE	ASV12570
Proteobacteria	ASV	1-0-1	ASV12567	FALSE	ASV12567
Acidobacteria	ASV	1-0-1	ASV12559	FALSE	ASV12559
Acidobacteria	ASV	1-0-1	ASV12557	FALSE	ASV12557
Acidobacteria	ASV	1-0-1	ASV12556	FALSE	ASV12556
Acidobacteria	ASV	1-0-1	ASV12532	FALSE	ASV12532
Proteobacteria	ASV	1-0-1	ASV12478	FALSE	ASV12478
Acidobacteria	ASV	1-0-1	ASV12441	FALSE	ASV12441
Chloroflexi	ASV	1-0-1	ASV12407	FALSE	ASV12407
Firmicutes	ASV	1-0-1	ASV12385	FALSE	ASV12385
Gemmatimonadetes	ASV	1-0-1	ASV12382	FALSE	ASV12382
Acidobacteria	ASV	1-0-1	ASV12361	FALSE	ASV12361
Actinobacteria	ASV	1-0-1	ASV12358	FALSE	ASV12358
Bacteroidetes	ASV	1-0-1	ASV12354	FALSE	ASV12354
Bacteroidetes	ASV	1-0-1	ASV12341	FALSE	ASV12341
Actinobacteria	ASV	1-0-1	ASV12322	FALSE	ASV12322
Acidobacteria	ASV	1-0-1	ASV12317	FALSE	ASV12317
Firmicutes	ASV	1-0-1	ASV12316	FALSE	ASV12316
Acidobacteria	ASV	1-0-1	ASV12315	FALSE	ASV12315
Chloroflexi	ASV	1-0-1	ASV12313	FALSE	ASV12313
Actinobacteria	ASV	1-0-1	ASV12310	FALSE	ASV12310
Bacteroidetes	ASV	1-0-1	ASV12286	FALSE	ASV12286
Acidobacteria	ASV	1-0-1	ASV12238	FALSE	ASV12238
Unassigned	ASV	1-0-1	ASV12234	FALSE	ASV12234
Acidobacteria	ASV	1-0-1	ASV12228	FALSE	ASV12228
Chloroflexi	ASV	1-0-1	ASV12219	FALSE	ASV12219
Proteobacteria	ASV	1-0-1	ASV12217	FALSE	ASV12217
Unassigned	ASV	1-0-1	ASV12146	FALSE	ASV12146
Acidobacteria	ASV	1-0-1	ASV12144	FALSE	ASV12144
Chloroflexi	ASV	1-0-1	ASV12134	FALSE	ASV12134
Verrucomicrobia	ASV	1-0-1	ASV12128	FALSE	ASV12128
Chloroflexi	ASV	1-0-1	ASV12126	FALSE	ASV12126
Proteobacteria	ASV	1-0-1	ASV12123	FALSE	ASV12123
Chloroflexi	ASV	1-0-1	ASV12111	FALSE	ASV12111
Actinobacteria	ASV	1-0-1	ASV12103	FALSE	ASV12103
Proteobacteria	ASV	1-0-1	ASV12091	FALSE	ASV12091
Acidobacteria	ASV	1-0-1	ASV12085	FALSE	ASV12085
Unassigned	ASV	1-0-1	ASV12084	FALSE	ASV12084
Verrucomicrobia	ASV	1-0-1	ASV12075	FALSE	ASV12075
Proteobacteria	ASV	1-0-1	ASV12063	FALSE	ASV12063
Chloroflexi	ASV	1-0-1	ASV12005	FALSE	ASV12005
Acidobacteria	ASV	1-0-1	ASV11976	FALSE	ASV11976
Acidobacteria	ASV	1-0-1	ASV11946	FALSE	ASV11946
Proteobacteria	ASV	1-0-1	ASV11924	FALSE	ASV11924
WPS-2	ASV	1-0-1	ASV11915	FALSE	ASV11915
Acidobacteria	ASV	1-0-1	ASV11905	FALSE	ASV11905
Acidobacteria	ASV	1-0-1	ASV11903	FALSE	ASV11903
Chloroflexi	ASV	1-0-1	ASV11892	FALSE	ASV11892
Firmicutes	ASV	1-0-1	ASV11883	FALSE	ASV11883
Actinobacteria	ASV	1-0-1	ASV11877	FALSE	ASV11877
Acidobacteria	ASV	1-0-1	ASV11870	FALSE	ASV11870
Verrucomicrobia	ASV	1-0-1	ASV11864	FALSE	ASV11864
Unassigned	ASV	1-0-1	ASV11862	FALSE	ASV11862
Verrucomicrobia	ASV	1-0-1	ASV11851	FALSE	ASV11851
Unassigned	ASV	1-0-1	ASV11841	FALSE	ASV11841
Proteobacteria	ASV	1-0-1	ASV11789	FALSE	ASV11789
Unassigned	ASV	1-0-1	ASV11780	FALSE	ASV11780
Proteobacteria	ASV	1-0-1	ASV11778	FALSE	ASV11778
Proteobacteria	ASV	1-0-1	ASV11718	FALSE	ASV11718
Acidobacteria	ASV	1-0-1	ASV11716	FALSE	ASV11716
Acidobacteria	ASV	1-0-1	ASV11711	FALSE	ASV11711
Acidobacteria	ASV	1-0-1	ASV11708	FALSE	ASV11708
Acidobacteria	ASV	1-0-1	ASV11700	FALSE	ASV11700
Acidobacteria	ASV	1-0-1	ASV11696	FALSE	ASV11696
Bacteroidetes	ASV	1-0-1	ASV11693	FALSE	ASV11693
Proteobacteria	ASV	1-0-1	ASV11691	FALSE	ASV11691
Acidobacteria	ASV	1-0-1	ASV11677	FALSE	ASV11677
Unassigned	ASV	1-0-1	ASV11661	FALSE	ASV11661
Unassigned	ASV	1-0-1	ASV11660	FALSE	ASV11660
Proteobacteria	ASV	1-0-1	ASV11659	FALSE	ASV11659
Verrucomicrobia	ASV	1-0-1	ASV11639	FALSE	ASV11639
Chloroflexi	ASV	1-0-1	ASV11627	FALSE	ASV11627
Acidobacteria	ASV	1-0-1	ASV11513	FALSE	ASV11513
Acidobacteria	ASV	1-0-1	ASV11486	FALSE	ASV11486
Chloroflexi	ASV	1-0-1	ASV11482	FALSE	ASV11482
Proteobacteria	ASV	1-0-1	ASV11480	FALSE	ASV11480
Verrucomicrobia	ASV	1-0-1	ASV11478	FALSE	ASV11478
WPS-2	ASV	1-0-1	ASV11457	FALSE	ASV11457
Chloroflexi	ASV	1-0-1	ASV11448	FALSE	ASV11448
Firmicutes	ASV	1-0-1	ASV11403	FALSE	ASV11403
Acidobacteria	ASV	1-0-1	ASV11401	FALSE	ASV11401
Proteobacteria	ASV	1-0-1	ASV11392	FALSE	ASV11392
Elusimicrobia	ASV	1-0-1	ASV11382	FALSE	ASV11382
Chloroflexi	ASV	1-0-1	ASV11368	FALSE	ASV11368
Acidobacteria	ASV	1-0-1	ASV11321	FALSE	ASV11321
Proteobacteria	ASV	1-0-1	ASV11312	FALSE	ASV11312
Acidobacteria	ASV	1-0-1	ASV11308	FALSE	ASV11308
Firmicutes	ASV	1-0-1	ASV11303	FALSE	ASV11303
Proteobacteria	ASV	1-0-1	ASV11301	FALSE	ASV11301
Proteobacteria	ASV	1-0-1	ASV11280	FALSE	ASV11280
Acidobacteria	ASV	1-0-1	ASV11265	FALSE	ASV11265
Acidobacteria	ASV	1-0-1	ASV11264	FALSE	ASV11264
Proteobacteria	ASV	1-0-1	ASV11255	FALSE	ASV11255
Unassigned	ASV	1-0-1	ASV11248	FALSE	ASV11248
Unassigned	ASV	1-0-1	ASV11246	FALSE	ASV11246
Acidobacteria	ASV	1-0-1	ASV11239	FALSE	ASV11239
Unassigned	ASV	1-0-1	ASV11231	FALSE	ASV11231
Proteobacteria	ASV	1-0-1	ASV11226	FALSE	ASV11226
Bacteroidetes	ASV	1-0-1	ASV11224	FALSE	ASV11224
Bacteroidetes	ASV	1-0-1	ASV11223	FALSE	ASV11223
Unassigned	ASV	1-0-1	ASV11222	FALSE	ASV11222
Proteobacteria	ASV	1-0-1	ASV11134	FALSE	ASV11134
Acidobacteria	ASV	1-0-1	ASV11080	FALSE	ASV11080
Acidobacteria	ASV	1-0-1	ASV11068	FALSE	ASV11068
Proteobacteria	ASV	1-0-1	ASV11065	FALSE	ASV11065
Proteobacteria	ASV	1-0-1	ASV11063	FALSE	ASV11063
Unassigned	ASV	1-0-1	ASV11062	FALSE	ASV11062
Proteobacteria	ASV	1-0-1	ASV11058	FALSE	ASV11058
Acidobacteria	ASV	1-0-1	ASV11047	FALSE	ASV11047
Proteobacteria	ASV	1-0-1	ASV11043	FALSE	ASV11043
Actinobacteria	ASV	1-0-1	ASV11028	FALSE	ASV11028
Planctomycetes	ASV	1-0-1	ASV11027	FALSE	ASV11027
Acidobacteria	ASV	1-0-1	ASV11021	FALSE	ASV11021
Proteobacteria	ASV	1-0-1	ASV11020	FALSE	ASV11020
Proteobacteria	ASV	1-0-1	ASV11012	FALSE	ASV11012
Proteobacteria	ASV	1-0-1	ASV11005	FALSE	ASV11005
Proteobacteria	ASV	1-0-1	ASV11002	FALSE	ASV11002
Chloroflexi	ASV	1-0-1	ASV10941	FALSE	ASV10941
Acidobacteria	ASV	1-0-1	ASV10920	FALSE	ASV10920
WPS-2	ASV	1-0-1	ASV10915	FALSE	ASV10915
Planctomycetes	ASV	1-0-1	ASV10912	FALSE	ASV10912
Proteobacteria	ASV	1-0-1	ASV10910	FALSE	ASV10910
Bacteroidetes	ASV	1-0-1	ASV10874	FALSE	ASV10874
Acidobacteria	ASV	1-0-1	ASV10857	FALSE	ASV10857
Proteobacteria	ASV	1-0-1	ASV10854	FALSE	ASV10854
Verrucomicrobia	ASV	1-0-1	ASV10848	FALSE	ASV10848
Proteobacteria	ASV	1-0-1	ASV10846	FALSE	ASV10846
Proteobacteria	ASV	1-0-1	ASV10828	FALSE	ASV10828
Proteobacteria	ASV	1-0-1	ASV10827	FALSE	ASV10827
Unassigned	ASV	1-0-1	ASV10825	FALSE	ASV10825
Verrucomicrobia	ASV	1-0-1	ASV10817	FALSE	ASV10817
Acidobacteria	ASV	1-0-1	ASV10802	FALSE	ASV10802
Verrucomicrobia	ASV	1-0-1	ASV10799	FALSE	ASV10799
Firmicutes	ASV	1-0-1	ASV10798	FALSE	ASV10798
Proteobacteria	ASV	1-0-1	ASV10795	FALSE	ASV10795
Acidobacteria	ASV	1-0-1	ASV10792	FALSE	ASV10792
Acidobacteria	ASV	1-0-1	ASV10791	FALSE	ASV10791
Verrucomicrobia	ASV	1-0-1	ASV10727	FALSE	ASV10727
Actinobacteria	ASV	1-0-1	ASV10659	FALSE	ASV10659
Acidobacteria	ASV	1-0-1	ASV10655	FALSE	ASV10655
Proteobacteria	ASV	1-0-1	ASV10651	FALSE	ASV10651
WPS-2	ASV	1-0-1	ASV10641	FALSE	ASV10641
Proteobacteria	ASV	1-0-1	ASV10636	FALSE	ASV10636
Chloroflexi	ASV	1-0-1	ASV10631	FALSE	ASV10631
Gemmatimonadetes	ASV	1-0-1	ASV10626	FALSE	ASV10626
Unassigned	ASV	1-0-1	ASV10624	FALSE	ASV10624
Proteobacteria	ASV	1-0-1	ASV10622	FALSE	ASV10622
Acidobacteria	ASV	1-0-1	ASV10611	FALSE	ASV10611
Acidobacteria	ASV	1-0-1	ASV10609	FALSE	ASV10609
Verrucomicrobia	ASV	1-0-1	ASV10606	FALSE	ASV10606
Firmicutes	ASV	1-0-1	ASV10602	FALSE	ASV10602
Proteobacteria	ASV	1-0-1	ASV10598	FALSE	ASV10598
Acidobacteria	ASV	1-0-1	ASV10597	FALSE	ASV10597
Chloroflexi	ASV	1-0-1	ASV10590	FALSE	ASV10590
Bacteroidetes	ASV	1-0-1	ASV10586	FALSE	ASV10586
Proteobacteria	ASV	1-0-1	ASV10580	FALSE	ASV10580
Chloroflexi	ASV	1-0-1	ASV10579	FALSE	ASV10579
Proteobacteria	ASV	1-0-1	ASV10578	FALSE	ASV10578
Gemmatimonadetes	ASV	1-0-1	ASV10577	FALSE	ASV10577
Proteobacteria	ASV	1-0-1	ASV10575	FALSE	ASV10575
Verrucomicrobia	ASV	1-0-1	ASV10574	FALSE	ASV10574
Bacteroidetes	ASV	1-0-1	ASV10573	FALSE	ASV10573
Verrucomicrobia	ASV	1-0-1	ASV10572	FALSE	ASV10572
Planctomycetes	ASV	1-0-1	ASV10571	FALSE	ASV10571
Bacteroidetes	ASV	1-0-1	ASV10567	FALSE	ASV10567
WPS-2	ASV	1-0-1	ASV10514	FALSE	ASV10514
Acidobacteria	ASV	1-0-1	ASV10503	FALSE	ASV10503
Unassigned	ASV	1-0-1	ASV10496	FALSE	ASV10496
Proteobacteria	ASV	1-0-1	ASV10495	FALSE	ASV10495
Acidobacteria	ASV	1-0-1	ASV10493	FALSE	ASV10493
Proteobacteria	ASV	1-0-1	ASV10461	FALSE	ASV10461
Verrucomicrobia	ASV	1-0-1	ASV10456	FALSE	ASV10456
Acidobacteria	ASV	1-0-1	ASV10445	FALSE	ASV10445
Unassigned	ASV	1-0-1	ASV10419	FALSE	ASV10419
Firmicutes	ASV	1-0-1	ASV10416	FALSE	ASV10416
Firmicutes	ASV	1-0-1	ASV10398	FALSE	ASV10398
Proteobacteria	ASV	1-0-1	ASV10392	FALSE	ASV10392
Acidobacteria	ASV	1-0-1	ASV10390	FALSE	ASV10390
Unassigned	ASV	1-0-1	ASV10389	FALSE	ASV10389
Bacteroidetes	ASV	1-0-1	ASV10383	FALSE	ASV10383
WPS-2	ASV	1-0-1	ASV10382	FALSE	ASV10382
Chloroflexi	ASV	1-0-1	ASV10379	FALSE	ASV10379
Proteobacteria	ASV	1-0-1	ASV10378	FALSE	ASV10378
Proteobacteria	ASV	1-0-1	ASV10369	FALSE	ASV10369
Actinobacteria	ASV	1-0-1	ASV10325	FALSE	ASV10325
Proteobacteria	ASV	1-0-1	ASV10315	FALSE	ASV10315
Planctomycetes	ASV	1-0-1	ASV10268	FALSE	ASV10268
Proteobacteria	ASV	1-0-1	ASV10242	FALSE	ASV10242
Chloroflexi	ASV	1-0-1	ASV10231	FALSE	ASV10231
Acidobacteria	ASV	1-0-1	ASV10228	FALSE	ASV10228
Proteobacteria	ASV	1-0-1	ASV10215	FALSE	ASV10215
Unassigned	ASV	1-0-1	ASV10204	FALSE	ASV10204
Actinobacteria	ASV	1-0-1	ASV10177	FALSE	ASV10177
Verrucomicrobia	ASV	1-0-1	ASV10173	FALSE	ASV10173
Acidobacteria	ASV	1-0-1	ASV10144	FALSE	ASV10144
Acidobacteria	ASV	1-0-1	ASV10075	FALSE	ASV10075
Acidobacteria	ASV	1-0-1	ASV10069	FALSE	ASV10069
Acidobacteria	ASV	1-0-1	ASV10068	FALSE	ASV10068
Proteobacteria	ASV	1-0-1	ASV10058	FALSE	ASV10058
WPS-2	ASV	1-0-1	ASV10057	FALSE	ASV10057
Verrucomicrobia	ASV	1-0-1	ASV10046	FALSE	ASV10046
Acidobacteria	ASV	1-0-1	ASV10040	FALSE	ASV10040
Actinobacteria	ASV	1-0-1	ASV10038	FALSE	ASV10038
Verrucomicrobia	ASV	1-0-1	ASV10030	FALSE	ASV10030
Chloroflexi	ASV	1-0-1	ASV10027	FALSE	ASV10027
Proteobacteria	ASV	1-0-1	ASV10023	FALSE	ASV10023
Chloroflexi	ASV	1-0-1	ASV10016	FALSE	ASV10016
Firmicutes	ASV	1-0-1	ASV10014	FALSE	ASV10014
Chloroflexi	ASV	1-0-1	ASV9912	FALSE	ASV9912
Proteobacteria	ASV	1-0-1	ASV9910	FALSE	ASV9910
Firmicutes	ASV	1-0-1	ASV9901	FALSE	ASV9901
Chloroflexi	ASV	1-0-1	ASV9887	FALSE	ASV9887
Chloroflexi	ASV	1-0-1	ASV9886	FALSE	ASV9886
Proteobacteria	ASV	1-0-1	ASV9882	FALSE	ASV9882
Proteobacteria	ASV	1-0-1	ASV9881	FALSE	ASV9881
Acidobacteria	ASV	1-0-1	ASV9880	FALSE	ASV9880
Proteobacteria	ASV	1-0-1	ASV9876	FALSE	ASV9876
Proteobacteria	ASV	1-0-1	ASV9873	FALSE	ASV9873
Proteobacteria	ASV	1-0-1	ASV9866	FALSE	ASV9866
Actinobacteria	ASV	1-0-1	ASV9863	FALSE	ASV9863
Acidobacteria	ASV	1-0-1	ASV9862	FALSE	ASV9862
Proteobacteria	ASV	1-0-1	ASV9860	FALSE	ASV9860
Acidobacteria	ASV	1-0-1	ASV9858	FALSE	ASV9858
Acidobacteria	ASV	1-0-1	ASV9851	FALSE	ASV9851
Acidobacteria	ASV	1-0-1	ASV9835	FALSE	ASV9835
Actinobacteria	ASV	1-0-1	ASV9809	FALSE	ASV9809
Proteobacteria	ASV	1-0-1	ASV9806	FALSE	ASV9806
Acidobacteria	ASV	1-0-1	ASV9798	FALSE	ASV9798
Gemmatimonadetes	ASV	1-0-1	ASV9755	FALSE	ASV9755
Proteobacteria	ASV	1-0-1	ASV9733	FALSE	ASV9733
Acidobacteria	ASV	1-0-1	ASV9726	FALSE	ASV9726
Chloroflexi	ASV	1-0-1	ASV9717	FALSE	ASV9717
Acidobacteria	ASV	1-0-1	ASV9715	FALSE	ASV9715
Acidobacteria	ASV	1-0-1	ASV9712	FALSE	ASV9712
Verrucomicrobia	ASV	1-0-1	ASV9711	FALSE	ASV9711
Acidobacteria	ASV	1-0-1	ASV9710	FALSE	ASV9710
Actinobacteria	ASV	1-0-1	ASV9709	FALSE	ASV9709
Proteobacteria	ASV	1-0-1	ASV9655	FALSE	ASV9655
Verrucomicrobia	ASV	1-0-1	ASV9651	FALSE	ASV9651
Proteobacteria	ASV	1-0-1	ASV9641	FALSE	ASV9641
Firmicutes	ASV	1-0-1	ASV9625	FALSE	ASV9625
Acidobacteria	ASV	1-0-1	ASV9601	FALSE	ASV9601
Chloroflexi	ASV	1-0-1	ASV9599	FALSE	ASV9599
Acidobacteria	ASV	1-0-1	ASV9598	FALSE	ASV9598
Chloroflexi	ASV	1-0-1	ASV9594	FALSE	ASV9594
Proteobacteria	ASV	1-0-1	ASV9588	FALSE	ASV9588
Verrucomicrobia	ASV	1-0-1	ASV9587	FALSE	ASV9587
Acidobacteria	ASV	1-0-1	ASV9573	FALSE	ASV9573
Acidobacteria	ASV	1-0-1	ASV9565	FALSE	ASV9565
Proteobacteria	ASV	1-0-1	ASV9561	FALSE	ASV9561
Actinobacteria	ASV	1-0-1	ASV9559	FALSE	ASV9559
Actinobacteria	ASV	1-0-1	ASV9557	FALSE	ASV9557
Acidobacteria	ASV	1-0-1	ASV9551	FALSE	ASV9551
WPS-2	ASV	1-0-1	ASV9507	FALSE	ASV9507
Proteobacteria	ASV	1-0-1	ASV9493	FALSE	ASV9493
Acidobacteria	ASV	1-0-1	ASV9490	FALSE	ASV9490
Proteobacteria	ASV	1-0-1	ASV9433	FALSE	ASV9433
Acidobacteria	ASV	1-0-1	ASV9424	FALSE	ASV9424
Bacteroidetes	ASV	1-0-1	ASV9418	FALSE	ASV9418
Acidobacteria	ASV	1-0-1	ASV9414	FALSE	ASV9414
Acidobacteria	ASV	1-0-1	ASV9412	FALSE	ASV9412
Firmicutes	ASV	1-0-1	ASV9405	FALSE	ASV9405
Proteobacteria	ASV	1-0-1	ASV9397	FALSE	ASV9397
Verrucomicrobia	ASV	1-0-1	ASV9307	FALSE	ASV9307
Chloroflexi	ASV	1-0-1	ASV9306	FALSE	ASV9306
Proteobacteria	ASV	1-0-1	ASV9303	FALSE	ASV9303
Acidobacteria	ASV	1-0-1	ASV9288	FALSE	ASV9288
Chloroflexi	ASV	1-0-1	ASV9282	FALSE	ASV9282
Proteobacteria	ASV	1-0-1	ASV9265	FALSE	ASV9265
WPS-2	ASV	1-0-1	ASV9264	FALSE	ASV9264
Unassigned	ASV	1-0-1	ASV9263	FALSE	ASV9263
Firmicutes	ASV	1-0-1	ASV9259	FALSE	ASV9259
Gemmatimonadetes	ASV	1-0-1	ASV9249	FALSE	ASV9249
Acidobacteria	ASV	1-0-1	ASV9248	FALSE	ASV9248
Proteobacteria	ASV	1-0-1	ASV9243	FALSE	ASV9243
Firmicutes	ASV	1-0-1	ASV9242	FALSE	ASV9242
Proteobacteria	ASV	1-0-1	ASV9241	FALSE	ASV9241
Proteobacteria	ASV	1-0-1	ASV9206	FALSE	ASV9206
Acidobacteria	ASV	1-0-1	ASV9190	FALSE	ASV9190
Chloroflexi	ASV	1-0-1	ASV9183	FALSE	ASV9183
Acidobacteria	ASV	1-0-1	ASV9171	FALSE	ASV9171
Acidobacteria	ASV	1-0-1	ASV9159	FALSE	ASV9159
Acidobacteria	ASV	1-0-1	ASV9131	FALSE	ASV9131
Proteobacteria	ASV	1-0-1	ASV9120	FALSE	ASV9120
Acidobacteria	ASV	1-0-1	ASV9115	FALSE	ASV9115
Bacteroidetes	ASV	1-0-1	ASV9102	FALSE	ASV9102
Verrucomicrobia	ASV	1-0-1	ASV9101	FALSE	ASV9101
Proteobacteria	ASV	1-0-1	ASV9100	FALSE	ASV9100
Acidobacteria	ASV	1-0-1	ASV9091	FALSE	ASV9091
Unassigned	ASV	1-0-1	ASV9083	FALSE	ASV9083
Acidobacteria	ASV	1-0-1	ASV9082	FALSE	ASV9082
Unassigned	ASV	1-0-1	ASV9081	FALSE	ASV9081
Proteobacteria	ASV	1-0-1	ASV9078	FALSE	ASV9078
Acidobacteria	ASV	1-0-1	ASV9064	FALSE	ASV9064
Proteobacteria	ASV	1-0-1	ASV9044	FALSE	ASV9044
Unassigned	ASV	1-0-1	ASV8992	FALSE	ASV8992
Actinobacteria	ASV	1-0-1	ASV8984	FALSE	ASV8984
Verrucomicrobia	ASV	1-0-1	ASV8983	FALSE	ASV8983
Firmicutes	ASV	1-0-1	ASV8981	FALSE	ASV8981
Planctomycetes	ASV	1-0-1	ASV8976	FALSE	ASV8976
Acidobacteria	ASV	1-0-1	ASV8969	FALSE	ASV8969
Bacteroidetes	ASV	1-0-1	ASV8967	FALSE	ASV8967
Proteobacteria	ASV	1-0-1	ASV8959	FALSE	ASV8959
Proteobacteria	ASV	1-0-1	ASV8954	FALSE	ASV8954
Acidobacteria	ASV	1-0-1	ASV8949	FALSE	ASV8949
Acidobacteria	ASV	1-0-1	ASV8946	FALSE	ASV8946
Unassigned	ASV	1-0-1	ASV8945	FALSE	ASV8945
Acidobacteria	ASV	1-0-1	ASV8944	FALSE	ASV8944
Acidobacteria	ASV	1-0-1	ASV8893	FALSE	ASV8893
Acidobacteria	ASV	1-0-1	ASV8890	FALSE	ASV8890
Acidobacteria	ASV	1-0-1	ASV8886	FALSE	ASV8886
Proteobacteria	ASV	1-0-1	ASV8850	FALSE	ASV8850
Actinobacteria	ASV	1-0-1	ASV8843	FALSE	ASV8843
Acidobacteria	ASV	1-0-1	ASV8836	FALSE	ASV8836
WPS-2	ASV	1-0-1	ASV8826	FALSE	ASV8826
WPS-2	ASV	1-0-1	ASV8822	FALSE	ASV8822
Firmicutes	ASV	1-0-1	ASV8820	FALSE	ASV8820
Acidobacteria	ASV	1-0-1	ASV8816	FALSE	ASV8816
Proteobacteria	ASV	1-0-1	ASV8811	FALSE	ASV8811
Proteobacteria	ASV	1-0-1	ASV8810	FALSE	ASV8810
Acidobacteria	ASV	1-0-1	ASV8809	FALSE	ASV8809
Acidobacteria	ASV	1-0-1	ASV8806	FALSE	ASV8806
Bacteroidetes	ASV	1-0-1	ASV8709	FALSE	ASV8709
Proteobacteria	ASV	1-0-1	ASV8708	FALSE	ASV8708
Proteobacteria	ASV	1-0-1	ASV8705	FALSE	ASV8705
Proteobacteria	ASV	1-0-1	ASV8700	FALSE	ASV8700
Proteobacteria	ASV	1-0-1	ASV8689	FALSE	ASV8689
Acidobacteria	ASV	1-0-1	ASV8688	FALSE	ASV8688
Acidobacteria	ASV	1-0-1	ASV8687	FALSE	ASV8687
Acidobacteria	ASV	1-0-1	ASV8686	FALSE	ASV8686
Firmicutes	ASV	1-0-1	ASV8684	FALSE	ASV8684
Gemmatimonadetes	ASV	1-0-1	ASV8682	FALSE	ASV8682
Firmicutes	ASV	1-0-1	ASV8676	FALSE	ASV8676
Actinobacteria	ASV	1-0-1	ASV8675	FALSE	ASV8675
Bacteroidetes	ASV	1-0-1	ASV8673	FALSE	ASV8673
Acidobacteria	ASV	1-0-1	ASV8672	FALSE	ASV8672
Proteobacteria	ASV	1-0-1	ASV8627	FALSE	ASV8627
Firmicutes	ASV	1-0-1	ASV8617	FALSE	ASV8617
Acidobacteria	ASV	1-0-1	ASV8616	FALSE	ASV8616
Firmicutes	ASV	1-0-1	ASV8573	FALSE	ASV8573
Acidobacteria	ASV	1-0-1	ASV8570	FALSE	ASV8570
Proteobacteria	ASV	1-0-1	ASV8553	FALSE	ASV8553
Acidobacteria	ASV	1-0-1	ASV8550	FALSE	ASV8550
Verrucomicrobia	ASV	1-0-1	ASV8548	FALSE	ASV8548
Acidobacteria	ASV	1-0-1	ASV8544	FALSE	ASV8544
Acidobacteria	ASV	1-0-1	ASV8540	FALSE	ASV8540
Verrucomicrobia	ASV	1-0-1	ASV8539	FALSE	ASV8539
Chloroflexi	ASV	1-0-1	ASV8534	FALSE	ASV8534
Acidobacteria	ASV	1-0-1	ASV8524	FALSE	ASV8524
Actinobacteria	ASV	1-0-1	ASV8523	FALSE	ASV8523
Proteobacteria	ASV	1-0-1	ASV8522	FALSE	ASV8522
Proteobacteria	ASV	1-0-1	ASV8521	FALSE	ASV8521
Verrucomicrobia	ASV	1-0-1	ASV8520	FALSE	ASV8520
Unassigned	ASV	1-0-1	ASV8514	FALSE	ASV8514
Proteobacteria	ASV	1-0-1	ASV8488	FALSE	ASV8488
Actinobacteria	ASV	1-0-1	ASV8442	FALSE	ASV8442
Proteobacteria	ASV	1-0-1	ASV8441	FALSE	ASV8441
Chloroflexi	ASV	1-0-1	ASV8428	FALSE	ASV8428
Acidobacteria	ASV	1-0-1	ASV8411	FALSE	ASV8411
Verrucomicrobia	ASV	1-0-1	ASV8402	FALSE	ASV8402
Bacteroidetes	ASV	1-0-1	ASV8396	FALSE	ASV8396
Proteobacteria	ASV	1-0-1	ASV8393	FALSE	ASV8393
Unassigned	ASV	1-0-1	ASV8392	FALSE	ASV8392
Unassigned	ASV	1-0-1	ASV8388	FALSE	ASV8388
Proteobacteria	ASV	1-0-1	ASV8387	FALSE	ASV8387
Unassigned	ASV	1-0-1	ASV8382	FALSE	ASV8382
Acidobacteria	ASV	1-0-1	ASV8340	FALSE	ASV8340
Chloroflexi	ASV	1-0-1	ASV8308	FALSE	ASV8308
Proteobacteria	ASV	1-0-1	ASV8306	FALSE	ASV8306
Chloroflexi	ASV	1-0-1	ASV8299	FALSE	ASV8299
Armatimonadetes	ASV	1-0-1	ASV8293	FALSE	ASV8293
Unassigned	ASV	1-0-1	ASV8292	FALSE	ASV8292
Proteobacteria	ASV	1-0-1	ASV8291	FALSE	ASV8291
Chloroflexi	ASV	1-0-1	ASV8290	FALSE	ASV8290
Planctomycetes	ASV	1-0-1	ASV8284	FALSE	ASV8284
Proteobacteria	ASV	1-0-1	ASV8283	FALSE	ASV8283
Proteobacteria	ASV	1-0-1	ASV8276	FALSE	ASV8276
Acidobacteria	ASV	1-0-1	ASV8271	FALSE	ASV8271
Proteobacteria	ASV	1-0-1	ASV8268	FALSE	ASV8268
Chloroflexi	ASV	1-0-1	ASV8241	FALSE	ASV8241
Proteobacteria	ASV	1-0-1	ASV8227	FALSE	ASV8227
Unassigned	ASV	1-0-1	ASV8198	FALSE	ASV8198
Chloroflexi	ASV	1-0-1	ASV8180	FALSE	ASV8180
Acidobacteria	ASV	1-0-1	ASV8158	FALSE	ASV8158
Proteobacteria	ASV	1-0-1	ASV8151	FALSE	ASV8151
Firmicutes	ASV	1-0-1	ASV8149	FALSE	ASV8149
Firmicutes	ASV	1-0-1	ASV8145	FALSE	ASV8145
Actinobacteria	ASV	1-0-1	ASV8135	FALSE	ASV8135
Unassigned	ASV	1-0-1	ASV8109	FALSE	ASV8109
Planctomycetes	ASV	1-0-1	ASV8075	FALSE	ASV8075
Proteobacteria	ASV	1-0-1	ASV8064	FALSE	ASV8064
Unassigned	ASV	1-0-1	ASV8046	FALSE	ASV8046
Proteobacteria	ASV	1-0-1	ASV8000	FALSE	ASV8000
Actinobacteria	ASV	1-0-1	ASV7997	FALSE	ASV7997
WPS-2	ASV	1-0-1	ASV7987	FALSE	ASV7987
Acidobacteria	ASV	1-0-1	ASV7973	FALSE	ASV7973
Unassigned	ASV	1-0-1	ASV7969	FALSE	ASV7969
Firmicutes	ASV	1-0-1	ASV7962	FALSE	ASV7962
Acidobacteria	ASV	1-0-1	ASV7959	FALSE	ASV7959
Acidobacteria	ASV	1-0-1	ASV7953	FALSE	ASV7953
Acidobacteria	ASV	1-0-1	ASV7951	FALSE	ASV7951
Proteobacteria	ASV	1-0-1	ASV7948	FALSE	ASV7948
Proteobacteria	ASV	1-0-1	ASV7946	FALSE	ASV7946
Acidobacteria	ASV	1-0-1	ASV7944	FALSE	ASV7944
Unassigned	ASV	1-0-1	ASV7941	FALSE	ASV7941
Proteobacteria	ASV	1-0-1	ASV7936	FALSE	ASV7936
Bacteroidetes	ASV	1-0-1	ASV7935	FALSE	ASV7935
Acidobacteria	ASV	1-0-1	ASV7933	FALSE	ASV7933
Verrucomicrobia	ASV	1-0-1	ASV7930	FALSE	ASV7930
Verrucomicrobia	ASV	1-0-1	ASV7928	FALSE	ASV7928
Acidobacteria	ASV	1-0-1	ASV7927	FALSE	ASV7927
Bacteroidetes	ASV	1-0-1	ASV7926	FALSE	ASV7926
Acidobacteria	ASV	1-0-1	ASV7894	FALSE	ASV7894
Chloroflexi	ASV	1-0-1	ASV7867	FALSE	ASV7867
Acidobacteria	ASV	1-0-1	ASV7853	FALSE	ASV7853
Proteobacteria	ASV	1-0-1	ASV7847	FALSE	ASV7847
Acidobacteria	ASV	1-0-1	ASV7841	FALSE	ASV7841
WPS-2	ASV	1-0-1	ASV7835	FALSE	ASV7835
Planctomycetes	ASV	1-0-1	ASV7828	FALSE	ASV7828
Unassigned	ASV	1-0-1	ASV7821	FALSE	ASV7821
Chloroflexi	ASV	1-0-1	ASV7818	FALSE	ASV7818
Proteobacteria	ASV	1-0-1	ASV7817	FALSE	ASV7817
Acidobacteria	ASV	1-0-1	ASV7811	FALSE	ASV7811
Proteobacteria	ASV	1-0-1	ASV7804	FALSE	ASV7804
Proteobacteria	ASV	1-0-1	ASV7803	FALSE	ASV7803
Acidobacteria	ASV	1-0-1	ASV7802	FALSE	ASV7802
Unassigned	ASV	1-0-1	ASV7787	FALSE	ASV7787
Chloroflexi	ASV	1-0-1	ASV7762	FALSE	ASV7762
Acidobacteria	ASV	1-0-1	ASV7740	FALSE	ASV7740
Acidobacteria	ASV	1-0-1	ASV7723	FALSE	ASV7723
Bacteroidetes	ASV	1-0-1	ASV7717	FALSE	ASV7717
Bacteroidetes	ASV	1-0-1	ASV7708	FALSE	ASV7708
Acidobacteria	ASV	1-0-1	ASV7701	FALSE	ASV7701
WPS-2	ASV	1-0-1	ASV7699	FALSE	ASV7699
WPS-2	ASV	1-0-1	ASV7698	FALSE	ASV7698
Unassigned	ASV	1-0-1	ASV7696	FALSE	ASV7696
Actinobacteria	ASV	1-0-1	ASV7694	FALSE	ASV7694
Proteobacteria	ASV	1-0-1	ASV7691	FALSE	ASV7691
Proteobacteria	ASV	1-0-1	ASV7687	FALSE	ASV7687
Acidobacteria	ASV	1-0-1	ASV7682	FALSE	ASV7682
Proteobacteria	ASV	1-0-1	ASV7678	FALSE	ASV7678
Proteobacteria	ASV	1-0-1	ASV7653	FALSE	ASV7653
Actinobacteria	ASV	1-0-1	ASV7652	FALSE	ASV7652
Acidobacteria	ASV	1-0-1	ASV7649	FALSE	ASV7649
Actinobacteria	ASV	1-0-1	ASV7627	FALSE	ASV7627
Acidobacteria	ASV	1-0-1	ASV7603	FALSE	ASV7603
Proteobacteria	ASV	1-0-1	ASV7596	FALSE	ASV7596
Proteobacteria	ASV	1-0-1	ASV7592	FALSE	ASV7592
Proteobacteria	ASV	1-0-1	ASV7588	FALSE	ASV7588
Unassigned	ASV	1-0-1	ASV7587	FALSE	ASV7587
WPS-2	ASV	1-0-1	ASV7586	FALSE	ASV7586
Actinobacteria	ASV	1-0-1	ASV7582	FALSE	ASV7582
Acidobacteria	ASV	1-0-1	ASV7577	FALSE	ASV7577
Acidobacteria	ASV	1-0-1	ASV7575	FALSE	ASV7575
Proteobacteria	ASV	1-0-1	ASV7574	FALSE	ASV7574
Verrucomicrobia	ASV	1-0-1	ASV7573	FALSE	ASV7573
Proteobacteria	ASV	1-0-1	ASV7571	FALSE	ASV7571
Acidobacteria	ASV	1-0-1	ASV7570	FALSE	ASV7570
Unassigned	ASV	1-0-1	ASV7529	FALSE	ASV7529
Acidobacteria	ASV	1-0-1	ASV7526	FALSE	ASV7526
Firmicutes	ASV	1-0-1	ASV7491	FALSE	ASV7491
Chloroflexi	ASV	1-0-1	ASV7487	FALSE	ASV7487
Acidobacteria	ASV	1-0-1	ASV7484	FALSE	ASV7484
Acidobacteria	ASV	1-0-1	ASV7482	FALSE	ASV7482
Acidobacteria	ASV	1-0-1	ASV7462	FALSE	ASV7462
Firmicutes	ASV	1-0-1	ASV7460	FALSE	ASV7460
Proteobacteria	ASV	1-0-1	ASV7459	FALSE	ASV7459
Unassigned	ASV	1-0-1	ASV7453	FALSE	ASV7453
Acidobacteria	ASV	1-0-1	ASV7451	FALSE	ASV7451
Proteobacteria	ASV	1-0-1	ASV7450	FALSE	ASV7450
Acidobacteria	ASV	1-0-1	ASV7418	FALSE	ASV7418
Chloroflexi	ASV	1-0-1	ASV7391	FALSE	ASV7391
Acidobacteria	ASV	1-0-1	ASV7380	FALSE	ASV7380
Bacteroidetes	ASV	1-0-1	ASV7377	FALSE	ASV7377
Proteobacteria	ASV	1-0-1	ASV7366	FALSE	ASV7366
Proteobacteria	ASV	1-0-1	ASV7364	FALSE	ASV7364
Acidobacteria	ASV	1-0-1	ASV7362	FALSE	ASV7362
Unassigned	ASV	1-0-1	ASV7361	FALSE	ASV7361
Acidobacteria	ASV	1-0-1	ASV7359	FALSE	ASV7359
Firmicutes	ASV	1-0-1	ASV7358	FALSE	ASV7358
Acidobacteria	ASV	1-0-1	ASV7353	FALSE	ASV7353
Proteobacteria	ASV	1-0-1	ASV7337	FALSE	ASV7337
Firmicutes	ASV	1-0-1	ASV7336	FALSE	ASV7336
Unassigned	ASV	1-0-1	ASV7327	FALSE	ASV7327
Actinobacteria	ASV	1-0-1	ASV7302	FALSE	ASV7302
WPS-2	ASV	1-0-1	ASV7301	FALSE	ASV7301
Unassigned	ASV	1-0-1	ASV7289	FALSE	ASV7289
Acidobacteria	ASV	1-0-1	ASV7272	FALSE	ASV7272
Proteobacteria	ASV	1-0-1	ASV7262	FALSE	ASV7262
Firmicutes	ASV	1-0-1	ASV7253	FALSE	ASV7253
Proteobacteria	ASV	1-0-1	ASV7248	FALSE	ASV7248
Acidobacteria	ASV	1-0-1	ASV7242	FALSE	ASV7242
Acidobacteria	ASV	1-0-1	ASV7239	FALSE	ASV7239
Unassigned	ASV	1-0-1	ASV7218	FALSE	ASV7218
Unassigned	ASV	1-0-1	ASV7201	FALSE	ASV7201
Acidobacteria	ASV	1-0-1	ASV7191	FALSE	ASV7191
WPS-2	ASV	1-0-1	ASV7189	FALSE	ASV7189
Unassigned	ASV	1-0-1	ASV7184	FALSE	ASV7184
Verrucomicrobia	ASV	1-0-1	ASV7180	FALSE	ASV7180
Unassigned	ASV	1-0-1	ASV7176	FALSE	ASV7176
Acidobacteria	ASV	1-0-1	ASV7165	FALSE	ASV7165
Acidobacteria	ASV	1-0-1	ASV7163	FALSE	ASV7163
Verrucomicrobia	ASV	1-0-1	ASV7159	FALSE	ASV7159
Firmicutes	ASV	1-0-1	ASV7157	FALSE	ASV7157
Proteobacteria	ASV	1-0-1	ASV7156	FALSE	ASV7156
Acidobacteria	ASV	1-0-1	ASV7155	FALSE	ASV7155
Acidobacteria	ASV	1-0-1	ASV7152	FALSE	ASV7152
Proteobacteria	ASV	1-0-1	ASV7151	FALSE	ASV7151
Acidobacteria	ASV	1-0-1	ASV7149	FALSE	ASV7149
Unassigned	ASV	1-0-1	ASV7114	FALSE	ASV7114
Gemmatimonadetes	ASV	1-0-1	ASV7110	FALSE	ASV7110
Proteobacteria	ASV	1-0-1	ASV7089	FALSE	ASV7089
Acidobacteria	ASV	1-0-1	ASV7086	FALSE	ASV7086
Actinobacteria	ASV	1-0-1	ASV7081	FALSE	ASV7081
Actinobacteria	ASV	1-0-1	ASV7079	FALSE	ASV7079
Acidobacteria	ASV	1-0-1	ASV7070	FALSE	ASV7070
Bacteroidetes	ASV	1-0-1	ASV7069	FALSE	ASV7069
Acidobacteria	ASV	1-0-1	ASV7065	FALSE	ASV7065
Actinobacteria	ASV	1-0-1	ASV7063	FALSE	ASV7063
Acidobacteria	ASV	1-0-1	ASV7061	FALSE	ASV7061
Actinobacteria	ASV	1-0-1	ASV7043	FALSE	ASV7043
Acidobacteria	ASV	1-0-1	ASV6991	FALSE	ASV6991
Acidobacteria	ASV	1-0-1	ASV6980	FALSE	ASV6980
WPS-2	ASV	1-0-1	ASV6975	FALSE	ASV6975
Firmicutes	ASV	1-0-1	ASV6967	FALSE	ASV6967
Proteobacteria	ASV	1-0-1	ASV6962	FALSE	ASV6962
Proteobacteria	ASV	1-0-1	ASV6961	FALSE	ASV6961
WPS-2	ASV	1-0-1	ASV6959	FALSE	ASV6959
Acidobacteria	ASV	1-0-1	ASV6928	FALSE	ASV6928
WPS-2	ASV	1-0-1	ASV6924	FALSE	ASV6924
Acidobacteria	ASV	1-0-1	ASV6910	FALSE	ASV6910
Proteobacteria	ASV	1-0-1	ASV6904	FALSE	ASV6904
Proteobacteria	ASV	1-0-1	ASV6899	FALSE	ASV6899
Acidobacteria	ASV	1-0-1	ASV6890	FALSE	ASV6890
Unassigned	ASV	1-0-1	ASV6877	FALSE	ASV6877
Chloroflexi	ASV	1-0-1	ASV6873	FALSE	ASV6873
Actinobacteria	ASV	1-0-1	ASV6872	FALSE	ASV6872
Acidobacteria	ASV	1-0-1	ASV6871	FALSE	ASV6871
Acidobacteria	ASV	1-0-1	ASV6870	FALSE	ASV6870
Acidobacteria	ASV	1-0-1	ASV6866	FALSE	ASV6866
Acidobacteria	ASV	1-0-1	ASV6865	FALSE	ASV6865
Chloroflexi	ASV	1-0-1	ASV6862	FALSE	ASV6862
Acidobacteria	ASV	1-0-1	ASV6855	FALSE	ASV6855
Proteobacteria	ASV	1-0-1	ASV6832	FALSE	ASV6832
Acidobacteria	ASV	1-0-1	ASV6829	FALSE	ASV6829
Proteobacteria	ASV	1-0-1	ASV6821	FALSE	ASV6821
Acidobacteria	ASV	1-0-1	ASV6812	FALSE	ASV6812
Unassigned	ASV	1-0-1	ASV6808	FALSE	ASV6808
Verrucomicrobia	ASV	1-0-1	ASV6803	FALSE	ASV6803
Firmicutes	ASV	1-0-1	ASV6797	FALSE	ASV6797
Proteobacteria	ASV	1-0-1	ASV6792	FALSE	ASV6792
Acidobacteria	ASV	1-0-1	ASV6791	FALSE	ASV6791
Unassigned	ASV	1-0-1	ASV6788	FALSE	ASV6788
Unassigned	ASV	1-0-1	ASV6783	FALSE	ASV6783
Unassigned	ASV	1-0-1	ASV6759	FALSE	ASV6759
Firmicutes	ASV	1-0-1	ASV6757	FALSE	ASV6757
Acidobacteria	ASV	1-0-1	ASV6752	FALSE	ASV6752
Chloroflexi	ASV	1-0-1	ASV6727	FALSE	ASV6727
Acidobacteria	ASV	1-0-1	ASV6725	FALSE	ASV6725
Verrucomicrobia	ASV	1-0-1	ASV6724	FALSE	ASV6724
Planctomycetes	ASV	1-0-1	ASV6703	FALSE	ASV6703
Acidobacteria	ASV	1-0-1	ASV6702	FALSE	ASV6702
Unassigned	ASV	1-0-1	ASV6698	FALSE	ASV6698
Acidobacteria	ASV	1-0-1	ASV6684	FALSE	ASV6684
Proteobacteria	ASV	1-0-1	ASV6680	FALSE	ASV6680
Acidobacteria	ASV	1-0-1	ASV6666	FALSE	ASV6666
Proteobacteria	ASV	1-0-1	ASV6646	FALSE	ASV6646
Acidobacteria	ASV	1-0-1	ASV6644	FALSE	ASV6644
Acidobacteria	ASV	1-0-1	ASV6643	FALSE	ASV6643
Proteobacteria	ASV	1-0-1	ASV6640	FALSE	ASV6640
Acidobacteria	ASV	1-0-1	ASV6626	FALSE	ASV6626
Unassigned	ASV	1-0-1	ASV6614	FALSE	ASV6614
Proteobacteria	ASV	1-0-1	ASV6613	FALSE	ASV6613
Acidobacteria	ASV	1-0-1	ASV6609	FALSE	ASV6609
Acidobacteria	ASV	1-0-1	ASV6586	FALSE	ASV6586
Acidobacteria	ASV	1-0-1	ASV6584	FALSE	ASV6584
WPS-2	ASV	1-0-1	ASV6569	FALSE	ASV6569
WPS-2	ASV	1-0-1	ASV6557	FALSE	ASV6557
Acidobacteria	ASV	1-0-1	ASV6538	FALSE	ASV6538
Firmicutes	ASV	1-0-1	ASV6535	FALSE	ASV6535
Verrucomicrobia	ASV	1-0-1	ASV6534	FALSE	ASV6534
Proteobacteria	ASV	1-0-1	ASV6528	FALSE	ASV6528
Acidobacteria	ASV	1-0-1	ASV6525	FALSE	ASV6525
Proteobacteria	ASV	1-0-1	ASV6524	FALSE	ASV6524
Acidobacteria	ASV	1-0-1	ASV6520	FALSE	ASV6520
Unassigned	ASV	1-0-1	ASV6509	FALSE	ASV6509
Acidobacteria	ASV	1-0-1	ASV6498	FALSE	ASV6498
Acidobacteria	ASV	1-0-1	ASV6490	FALSE	ASV6490
Verrucomicrobia	ASV	1-0-1	ASV6472	FALSE	ASV6472
Unassigned	ASV	1-0-1	ASV6469	FALSE	ASV6469
Proteobacteria	ASV	1-0-1	ASV6466	FALSE	ASV6466
Acidobacteria	ASV	1-0-1	ASV6463	FALSE	ASV6463
Unassigned	ASV	1-0-1	ASV6461	FALSE	ASV6461
Firmicutes	ASV	1-0-1	ASV6444	FALSE	ASV6444
Proteobacteria	ASV	1-0-1	ASV6442	FALSE	ASV6442
Acidobacteria	ASV	1-0-1	ASV6441	FALSE	ASV6441
Acidobacteria	ASV	1-0-1	ASV6436	FALSE	ASV6436
Acidobacteria	ASV	1-0-1	ASV6414	FALSE	ASV6414
Verrucomicrobia	ASV	1-0-1	ASV6411	FALSE	ASV6411
Acidobacteria	ASV	1-0-1	ASV6409	FALSE	ASV6409
Acidobacteria	ASV	1-0-1	ASV6397	FALSE	ASV6397
Planctomycetes	ASV	1-0-1	ASV6382	FALSE	ASV6382
Proteobacteria	ASV	1-0-1	ASV6378	FALSE	ASV6378
Proteobacteria	ASV	1-0-1	ASV6324	FALSE	ASV6324
Verrucomicrobia	ASV	1-0-1	ASV6310	FALSE	ASV6310
Proteobacteria	ASV	1-0-1	ASV6299	FALSE	ASV6299
Proteobacteria	ASV	1-0-1	ASV6296	FALSE	ASV6296
Chloroflexi	ASV	1-0-1	ASV6287	FALSE	ASV6287
Proteobacteria	ASV	1-0-1	ASV6279	FALSE	ASV6279
Proteobacteria	ASV	1-0-1	ASV6276	FALSE	ASV6276
Proteobacteria	ASV	1-0-1	ASV6274	FALSE	ASV6274
Proteobacteria	ASV	1-0-1	ASV6273	FALSE	ASV6273
Firmicutes	ASV	1-0-1	ASV6252	FALSE	ASV6252
Chloroflexi	ASV	1-0-1	ASV6248	FALSE	ASV6248
Proteobacteria	ASV	1-0-1	ASV6232	FALSE	ASV6232
Acidobacteria	ASV	1-0-1	ASV6229	FALSE	ASV6229
Acidobacteria	ASV	1-0-1	ASV6228	FALSE	ASV6228
Acidobacteria	ASV	1-0-1	ASV6224	FALSE	ASV6224
Proteobacteria	ASV	1-0-1	ASV6223	FALSE	ASV6223
Proteobacteria	ASV	1-0-1	ASV6217	FALSE	ASV6217
Proteobacteria	ASV	1-0-1	ASV6216	FALSE	ASV6216
Proteobacteria	ASV	1-0-1	ASV6211	FALSE	ASV6211
Acidobacteria	ASV	1-0-1	ASV6210	FALSE	ASV6210
Acidobacteria	ASV	1-0-1	ASV6207	FALSE	ASV6207
Acidobacteria	ASV	1-0-1	ASV6202	FALSE	ASV6202
Acidobacteria	ASV	1-0-1	ASV6190	FALSE	ASV6190
Proteobacteria	ASV	1-0-1	ASV6158	FALSE	ASV6158
Proteobacteria	ASV	1-0-1	ASV6148	FALSE	ASV6148
Acidobacteria	ASV	1-0-1	ASV6147	FALSE	ASV6147
Acidobacteria	ASV	1-0-1	ASV6142	FALSE	ASV6142
Unassigned	ASV	1-0-1	ASV6135	FALSE	ASV6135
Acidobacteria	ASV	1-0-1	ASV6134	FALSE	ASV6134
Acidobacteria	ASV	1-0-1	ASV6130	FALSE	ASV6130
Actinobacteria	ASV	1-0-1	ASV6129	FALSE	ASV6129
Acidobacteria	ASV	1-0-1	ASV6108	FALSE	ASV6108
Chloroflexi	ASV	1-0-1	ASV6098	FALSE	ASV6098
Acidobacteria	ASV	1-0-1	ASV6081	FALSE	ASV6081
Acidobacteria	ASV	1-0-1	ASV6071	FALSE	ASV6071
Proteobacteria	ASV	1-0-1	ASV6070	FALSE	ASV6070
Proteobacteria	ASV	1-0-1	ASV6063	FALSE	ASV6063
Chloroflexi	ASV	1-0-1	ASV6058	FALSE	ASV6058
Chloroflexi	ASV	1-0-1	ASV6032	FALSE	ASV6032
Chloroflexi	ASV	1-0-1	ASV6031	FALSE	ASV6031
Acidobacteria	ASV	1-0-1	ASV6017	FALSE	ASV6017
Acidobacteria	ASV	1-0-1	ASV6009	FALSE	ASV6009
Unassigned	ASV	1-0-1	ASV6005	FALSE	ASV6005
Acidobacteria	ASV	1-0-1	ASV6004	FALSE	ASV6004
Acidobacteria	ASV	1-0-1	ASV5999	FALSE	ASV5999
Acidobacteria	ASV	1-0-1	ASV5998	FALSE	ASV5998
Acidobacteria	ASV	1-0-1	ASV5996	FALSE	ASV5996
WPS-2	ASV	1-0-1	ASV5991	FALSE	ASV5991
Unassigned	ASV	1-0-1	ASV5987	FALSE	ASV5987
Unassigned	ASV	1-0-1	ASV5959	FALSE	ASV5959
Acidobacteria	ASV	1-0-1	ASV5957	FALSE	ASV5957
Acidobacteria	ASV	1-0-1	ASV5939	FALSE	ASV5939
Verrucomicrobia	ASV	1-0-1	ASV5930	FALSE	ASV5930
Acidobacteria	ASV	1-0-1	ASV5924	FALSE	ASV5924
Actinobacteria	ASV	1-0-1	ASV5923	FALSE	ASV5923
Proteobacteria	ASV	1-0-1	ASV5902	FALSE	ASV5902
Acidobacteria	ASV	1-0-1	ASV5893	FALSE	ASV5893
Proteobacteria	ASV	1-0-1	ASV5877	FALSE	ASV5877
Acidobacteria	ASV	1-0-1	ASV5863	FALSE	ASV5863
Unassigned	ASV	1-0-1	ASV5858	FALSE	ASV5858
Acidobacteria	ASV	1-0-1	ASV5857	FALSE	ASV5857
Proteobacteria	ASV	1-0-1	ASV5849	FALSE	ASV5849
Proteobacteria	ASV	1-0-1	ASV5847	FALSE	ASV5847
Firmicutes	ASV	1-0-1	ASV5825	FALSE	ASV5825
Bacteroidetes	ASV	1-0-1	ASV5811	FALSE	ASV5811
Proteobacteria	ASV	1-0-1	ASV5809	FALSE	ASV5809
Actinobacteria	ASV	1-0-1	ASV5803	FALSE	ASV5803
Acidobacteria	ASV	1-0-1	ASV5797	FALSE	ASV5797
Unassigned	ASV	1-0-1	ASV5791	FALSE	ASV5791
Proteobacteria	ASV	1-0-1	ASV5789	FALSE	ASV5789
Acidobacteria	ASV	1-0-1	ASV5786	FALSE	ASV5786
Proteobacteria	ASV	1-0-1	ASV5783	FALSE	ASV5783
Proteobacteria	ASV	1-0-1	ASV5782	FALSE	ASV5782
Acidobacteria	ASV	1-0-1	ASV5781	FALSE	ASV5781
Proteobacteria	ASV	1-0-1	ASV5778	FALSE	ASV5778
Acidobacteria	ASV	1-0-1	ASV5747	FALSE	ASV5747
Acidobacteria	ASV	1-0-1	ASV5743	FALSE	ASV5743
Chloroflexi	ASV	1-0-1	ASV5740	FALSE	ASV5740
Acidobacteria	ASV	1-0-1	ASV5739	FALSE	ASV5739
Planctomycetes	ASV	1-0-1	ASV5737	FALSE	ASV5737
Acidobacteria	ASV	1-0-1	ASV5729	FALSE	ASV5729
Proteobacteria	ASV	1-0-1	ASV5727	FALSE	ASV5727
Chloroflexi	ASV	1-0-1	ASV5725	FALSE	ASV5725
Acidobacteria	ASV	1-0-1	ASV5723	FALSE	ASV5723
Acidobacteria	ASV	1-0-1	ASV5707	FALSE	ASV5707
Acidobacteria	ASV	1-0-1	ASV5691	FALSE	ASV5691
Acidobacteria	ASV	1-0-1	ASV5686	FALSE	ASV5686
Proteobacteria	ASV	1-0-1	ASV5672	FALSE	ASV5672
Acidobacteria	ASV	1-0-1	ASV5670	FALSE	ASV5670
Proteobacteria	ASV	1-0-1	ASV5669	FALSE	ASV5669
Chloroflexi	ASV	1-0-1	ASV5667	FALSE	ASV5667
Chloroflexi	ASV	1-0-1	ASV5665	FALSE	ASV5665
Bacteroidetes	ASV	1-0-1	ASV5664	FALSE	ASV5664
Verrucomicrobia	ASV	1-0-1	ASV5644	FALSE	ASV5644
Proteobacteria	ASV	1-0-1	ASV5613	FALSE	ASV5613
Acidobacteria	ASV	1-0-1	ASV5612	FALSE	ASV5612
Acidobacteria	ASV	1-0-1	ASV5611	FALSE	ASV5611
Proteobacteria	ASV	1-0-1	ASV5606	FALSE	ASV5606
Acidobacteria	ASV	1-0-1	ASV5604	FALSE	ASV5604
Proteobacteria	ASV	1-0-1	ASV5603	FALSE	ASV5603
Acidobacteria	ASV	1-0-1	ASV5602	FALSE	ASV5602
Proteobacteria	ASV	1-0-1	ASV5600	FALSE	ASV5600
Proteobacteria	ASV	1-0-1	ASV5599	FALSE	ASV5599
Firmicutes	ASV	1-0-1	ASV5597	FALSE	ASV5597
Firmicutes	ASV	1-0-1	ASV5588	FALSE	ASV5588
Acidobacteria	ASV	1-0-1	ASV5572	FALSE	ASV5572
Acidobacteria	ASV	1-0-1	ASV5570	FALSE	ASV5570
Verrucomicrobia	ASV	1-0-1	ASV5559	FALSE	ASV5559
Acidobacteria	ASV	1-0-1	ASV5555	FALSE	ASV5555
Acidobacteria	ASV	1-0-1	ASV5542	FALSE	ASV5542
Proteobacteria	ASV	1-0-1	ASV5495	FALSE	ASV5495
Acidobacteria	ASV	1-0-1	ASV5487	FALSE	ASV5487
Acidobacteria	ASV	1-0-1	ASV5486	FALSE	ASV5486
Acidobacteria	ASV	1-0-1	ASV5470	FALSE	ASV5470
Proteobacteria	ASV	1-0-1	ASV5466	FALSE	ASV5466
Acidobacteria	ASV	1-0-1	ASV5461	FALSE	ASV5461
Acidobacteria	ASV	1-0-1	ASV5442	FALSE	ASV5442
Acidobacteria	ASV	1-0-1	ASV5413	FALSE	ASV5413
Proteobacteria	ASV	1-0-1	ASV5396	FALSE	ASV5396
Proteobacteria	ASV	1-0-1	ASV5392	FALSE	ASV5392
Acidobacteria	ASV	1-0-1	ASV5368	FALSE	ASV5368
Proteobacteria	ASV	1-0-1	ASV5367	FALSE	ASV5367
Actinobacteria	ASV	1-0-1	ASV5365	FALSE	ASV5365
Firmicutes	ASV	1-0-1	ASV5359	FALSE	ASV5359
Acidobacteria	ASV	1-0-1	ASV5357	FALSE	ASV5357
Proteobacteria	ASV	1-0-1	ASV5355	FALSE	ASV5355
Acidobacteria	ASV	1-0-1	ASV5337	FALSE	ASV5337
Acidobacteria	ASV	1-0-1	ASV5322	FALSE	ASV5322
Acidobacteria	ASV	1-0-1	ASV5318	FALSE	ASV5318
Planctomycetes	ASV	1-0-1	ASV5310	FALSE	ASV5310
Actinobacteria	ASV	1-0-1	ASV5309	FALSE	ASV5309
Chloroflexi	ASV	1-0-1	ASV5305	FALSE	ASV5305
Proteobacteria	ASV	1-0-1	ASV5302	FALSE	ASV5302
Proteobacteria	ASV	1-0-1	ASV5274	FALSE	ASV5274
Acidobacteria	ASV	1-0-1	ASV5260	FALSE	ASV5260
Chloroflexi	ASV	1-0-1	ASV5258	FALSE	ASV5258
Acidobacteria	ASV	1-0-1	ASV5254	FALSE	ASV5254
Acidobacteria	ASV	1-0-1	ASV5252	FALSE	ASV5252
Proteobacteria	ASV	1-0-1	ASV5246	FALSE	ASV5246
Acidobacteria	ASV	1-0-1	ASV5244	FALSE	ASV5244
Acidobacteria	ASV	1-0-1	ASV5241	FALSE	ASV5241
Unassigned	ASV	1-0-1	ASV5239	FALSE	ASV5239
Unassigned	ASV	1-0-1	ASV5228	FALSE	ASV5228
Proteobacteria	ASV	1-0-1	ASV5221	FALSE	ASV5221
Proteobacteria	ASV	1-0-1	ASV5220	FALSE	ASV5220
Acidobacteria	ASV	1-0-1	ASV5214	FALSE	ASV5214
Acidobacteria	ASV	1-0-1	ASV5209	FALSE	ASV5209
Actinobacteria	ASV	1-0-1	ASV5204	FALSE	ASV5204
Proteobacteria	ASV	1-0-1	ASV5202	FALSE	ASV5202
Unassigned	ASV	1-0-1	ASV5198	FALSE	ASV5198
Chloroflexi	ASV	1-0-1	ASV5193	FALSE	ASV5193
Acidobacteria	ASV	1-0-1	ASV5190	FALSE	ASV5190
Unassigned	ASV	1-0-1	ASV5184	FALSE	ASV5184
Acidobacteria	ASV	1-0-1	ASV5171	FALSE	ASV5171
Proteobacteria	ASV	1-0-1	ASV5168	FALSE	ASV5168
Proteobacteria	ASV	1-0-1	ASV5162	FALSE	ASV5162
Acidobacteria	ASV	1-0-1	ASV5154	FALSE	ASV5154
Proteobacteria	ASV	1-0-1	ASV5153	FALSE	ASV5153
Proteobacteria	ASV	1-0-1	ASV5143	FALSE	ASV5143
Unassigned	ASV	1-0-1	ASV5136	FALSE	ASV5136
Acidobacteria	ASV	1-0-1	ASV5133	FALSE	ASV5133
Acidobacteria	ASV	1-0-1	ASV5105	FALSE	ASV5105
Gemmatimonadetes	ASV	1-0-1	ASV5097	FALSE	ASV5097
Acidobacteria	ASV	1-0-1	ASV5096	FALSE	ASV5096
Proteobacteria	ASV	1-0-1	ASV5092	FALSE	ASV5092
Proteobacteria	ASV	1-0-1	ASV5090	FALSE	ASV5090
Bacteroidetes	ASV	1-0-1	ASV5088	FALSE	ASV5088
Acidobacteria	ASV	1-0-1	ASV5086	FALSE	ASV5086
Unassigned	ASV	1-0-1	ASV5082	FALSE	ASV5082
Proteobacteria	ASV	1-0-1	ASV5054	FALSE	ASV5054
Planctomycetes	ASV	1-0-1	ASV5053	FALSE	ASV5053
Proteobacteria	ASV	1-0-1	ASV5047	FALSE	ASV5047
Firmicutes	ASV	1-0-1	ASV5045	FALSE	ASV5045
Proteobacteria	ASV	1-0-1	ASV5043	FALSE	ASV5043
Chloroflexi	ASV	1-0-1	ASV5039	FALSE	ASV5039
Verrucomicrobia	ASV	1-0-1	ASV5020	FALSE	ASV5020
Proteobacteria	ASV	1-0-1	ASV5007	FALSE	ASV5007
Unassigned	ASV	1-0-1	ASV5006	FALSE	ASV5006
Acidobacteria	ASV	1-0-1	ASV5003	FALSE	ASV5003
Unassigned	ASV	1-0-1	ASV4997	FALSE	ASV4997
Acidobacteria	ASV	1-0-1	ASV4996	FALSE	ASV4996
Acidobacteria	ASV	1-0-1	ASV4993	FALSE	ASV4993
Firmicutes	ASV	1-0-1	ASV4986	FALSE	ASV4986
Unassigned	ASV	1-0-1	ASV4984	FALSE	ASV4984
Proteobacteria	ASV	1-0-1	ASV4958	FALSE	ASV4958
Proteobacteria	ASV	1-0-1	ASV4940	FALSE	ASV4940
Firmicutes	ASV	1-0-1	ASV4936	FALSE	ASV4936
Proteobacteria	ASV	1-0-1	ASV4935	FALSE	ASV4935
Verrucomicrobia	ASV	1-0-1	ASV4934	FALSE	ASV4934
Unassigned	ASV	1-0-1	ASV4932	FALSE	ASV4932
Chloroflexi	ASV	1-0-1	ASV4927	FALSE	ASV4927
Proteobacteria	ASV	1-0-1	ASV4920	FALSE	ASV4920
Proteobacteria	ASV	1-0-1	ASV4911	FALSE	ASV4911
Acidobacteria	ASV	1-0-1	ASV4907	FALSE	ASV4907
Proteobacteria	ASV	1-0-1	ASV4898	FALSE	ASV4898
Proteobacteria	ASV	1-0-1	ASV4895	FALSE	ASV4895
Proteobacteria	ASV	1-0-1	ASV4892	FALSE	ASV4892
Proteobacteria	ASV	1-0-1	ASV4882	FALSE	ASV4882
Acidobacteria	ASV	1-0-1	ASV4862	FALSE	ASV4862
Acidobacteria	ASV	1-0-1	ASV4852	FALSE	ASV4852
Acidobacteria	ASV	1-0-1	ASV4851	FALSE	ASV4851
Acidobacteria	ASV	1-0-1	ASV4847	FALSE	ASV4847
Verrucomicrobia	ASV	1-0-1	ASV4837	FALSE	ASV4837
Proteobacteria	ASV	1-0-1	ASV4810	FALSE	ASV4810
Acidobacteria	ASV	1-0-1	ASV4808	FALSE	ASV4808
Acidobacteria	ASV	1-0-1	ASV4805	FALSE	ASV4805
Proteobacteria	ASV	1-0-1	ASV4801	FALSE	ASV4801
Acidobacteria	ASV	1-0-1	ASV4798	FALSE	ASV4798
Planctomycetes	ASV	1-0-1	ASV4796	FALSE	ASV4796
Unassigned	ASV	1-0-1	ASV4795	FALSE	ASV4795
Actinobacteria	ASV	1-0-1	ASV4791	FALSE	ASV4791
Acidobacteria	ASV	1-0-1	ASV4790	FALSE	ASV4790
Acidobacteria	ASV	1-0-1	ASV4788	FALSE	ASV4788
Firmicutes	ASV	1-0-1	ASV4785	FALSE	ASV4785
Chloroflexi	ASV	1-0-1	ASV4784	FALSE	ASV4784
Verrucomicrobia	ASV	1-0-1	ASV4783	FALSE	ASV4783
Verrucomicrobia	ASV	1-0-1	ASV4782	FALSE	ASV4782
Firmicutes	ASV	1-0-1	ASV4758	FALSE	ASV4758
Acidobacteria	ASV	1-0-1	ASV4752	FALSE	ASV4752
Acidobacteria	ASV	1-0-1	ASV4750	FALSE	ASV4750
Gemmatimonadetes	ASV	1-0-1	ASV4748	FALSE	ASV4748
Unassigned	ASV	1-0-1	ASV4742	FALSE	ASV4742
Proteobacteria	ASV	1-0-1	ASV4731	FALSE	ASV4731
Acidobacteria	ASV	1-0-1	ASV4727	FALSE	ASV4727
Acidobacteria	ASV	1-0-1	ASV4726	FALSE	ASV4726
Chloroflexi	ASV	1-0-1	ASV4717	FALSE	ASV4717
Acidobacteria	ASV	1-0-1	ASV4711	FALSE	ASV4711
Unassigned	ASV	1-0-1	ASV4704	FALSE	ASV4704
Planctomycetes	ASV	1-0-1	ASV4703	FALSE	ASV4703
WPS-2	ASV	1-0-1	ASV4696	FALSE	ASV4696
Acidobacteria	ASV	1-0-1	ASV4695	FALSE	ASV4695
Acidobacteria	ASV	1-0-1	ASV4692	FALSE	ASV4692
Chloroflexi	ASV	1-0-1	ASV4689	FALSE	ASV4689
Acidobacteria	ASV	1-0-1	ASV4670	FALSE	ASV4670
Acidobacteria	ASV	1-0-1	ASV4666	FALSE	ASV4666
Unassigned	ASV	1-0-1	ASV4665	FALSE	ASV4665
Acidobacteria	ASV	1-0-1	ASV4650	FALSE	ASV4650
Proteobacteria	ASV	1-0-1	ASV4648	FALSE	ASV4648
Chloroflexi	ASV	1-0-1	ASV4638	FALSE	ASV4638
Proteobacteria	ASV	1-0-1	ASV4620	FALSE	ASV4620
Acidobacteria	ASV	1-0-1	ASV4619	FALSE	ASV4619
Acidobacteria	ASV	1-0-1	ASV4618	FALSE	ASV4618
Acidobacteria	ASV	1-0-1	ASV4611	FALSE	ASV4611
Unassigned	ASV	1-0-1	ASV4610	FALSE	ASV4610
Acidobacteria	ASV	1-0-1	ASV4607	FALSE	ASV4607
Proteobacteria	ASV	1-0-1	ASV4604	FALSE	ASV4604
Acidobacteria	ASV	1-0-1	ASV4599	FALSE	ASV4599
Proteobacteria	ASV	1-0-1	ASV4596	FALSE	ASV4596
Acidobacteria	ASV	1-0-1	ASV4586	FALSE	ASV4586
Firmicutes	ASV	1-0-1	ASV4577	FALSE	ASV4577
Acidobacteria	ASV	1-0-1	ASV4564	FALSE	ASV4564
Acidobacteria	ASV	1-0-1	ASV4561	FALSE	ASV4561
Acidobacteria	ASV	1-0-1	ASV4559	FALSE	ASV4559
Acidobacteria	ASV	1-0-1	ASV4558	FALSE	ASV4558
Unassigned	ASV	1-0-1	ASV4556	FALSE	ASV4556
Proteobacteria	ASV	1-0-1	ASV4553	FALSE	ASV4553
Acidobacteria	ASV	1-0-1	ASV4552	FALSE	ASV4552
Acidobacteria	ASV	1-0-1	ASV4549	FALSE	ASV4549
Acidobacteria	ASV	1-0-1	ASV4532	FALSE	ASV4532
Proteobacteria	ASV	1-0-1	ASV4515	FALSE	ASV4515
[truncated: 571 more rows]

## Sheet: BacR2R4
group1	group2	group3	name	selected	shared name
Proteobacteria	ASV	0-1-1	ASV68937	FALSE	ASV68937
Acidobacteria	ASV	0-1-1	ASV68776	FALSE	ASV68776
Proteobacteria	ASV	0-1-1	ASV68713	FALSE	ASV68713
Unassigned	ASV	0-1-1	ASV67265	FALSE	ASV67265
Bacteroidetes	ASV	0-1-1	ASV67239	FALSE	ASV67239
Proteobacteria	ASV	0-1-1	ASV67238	FALSE	ASV67238
Unassigned	ASV	0-1-1	ASV67076	FALSE	ASV67076
Acidobacteria	ASV	0-1-1	ASV67040	FALSE	ASV67040
Acidobacteria	ASV	0-1-1	ASV66983	FALSE	ASV66983
Chloroflexi	ASV	0-1-1	ASV66357	FALSE	ASV66357
Chloroflexi	ASV	0-1-1	ASV66251	FALSE	ASV66251
Proteobacteria	ASV	0-1-1	ASV65531	FALSE	ASV65531
Proteobacteria	ASV	0-1-1	ASV65487	FALSE	ASV65487
Chloroflexi	ASV	0-1-1	ASV64652	FALSE	ASV64652
Unassigned	ASV	0-1-1	ASV64197	FALSE	ASV64197
Chloroflexi	ASV	0-1-1	ASV63635	FALSE	ASV63635
Acidobacteria	ASV	0-1-1	ASV63529	FALSE	ASV63529
Chloroflexi	ASV	0-1-1	ASV63464	FALSE	ASV63464
Verrucomicrobia	ASV	0-1-1	ASV63331	FALSE	ASV63331
Cyanobacteria	ASV	0-1-1	ASV62442	FALSE	ASV62442
Chloroflexi	ASV	0-1-1	ASV62282	FALSE	ASV62282
Unassigned	ASV	0-1-1	ASV61537	FALSE	ASV61537
Gemmatimonadetes	ASV	0-1-1	ASV61437	FALSE	ASV61437
Unassigned	ASV	0-1-1	ASV60680	FALSE	ASV60680
Proteobacteria	ASV	0-1-1	ASV60531	FALSE	ASV60531
Cyanobacteria	ASV	0-1-1	ASV60445	FALSE	ASV60445
Proteobacteria	ASV	0-1-1	ASV59623	FALSE	ASV59623
Unassigned	ASV	0-1-1	ASV59499	FALSE	ASV59499
Unassigned	ASV	0-1-1	ASV59065	FALSE	ASV59065
Acidobacteria	ASV	0-1-1	ASV58674	FALSE	ASV58674
Unassigned	ASV	0-1-1	ASV58003	FALSE	ASV58003
Proteobacteria	ASV	0-1-1	ASV57982	FALSE	ASV57982
Proteobacteria	ASV	0-1-1	ASV57140	FALSE	ASV57140
Bacteroidetes	ASV	0-1-1	ASV57074	FALSE	ASV57074
Proteobacteria	ASV	0-1-1	ASV57024	FALSE	ASV57024
Chloroflexi	ASV	0-1-1	ASV56974	FALSE	ASV56974
Unassigned	ASV	0-1-1	ASV56925	FALSE	ASV56925
Unassigned	ASV	0-1-1	ASV56886	FALSE	ASV56886
Bacteroidetes	ASV	0-1-1	ASV56216	FALSE	ASV56216
Bacteroidetes	ASV	0-1-1	ASV56135	FALSE	ASV56135
Acidobacteria	ASV	0-1-1	ASV56071	FALSE	ASV56071
Unassigned	ASV	0-1-1	ASV56019	FALSE	ASV56019
Proteobacteria	ASV	0-1-1	ASV55942	FALSE	ASV55942
Planctomycetes	ASV	0-1-1	ASV55917	FALSE	ASV55917
Chloroflexi	ASV	0-1-1	ASV55448	FALSE	ASV55448
Unassigned	ASV	0-1-1	ASV55377	FALSE	ASV55377
Proteobacteria	ASV	0-1-1	ASV54951	FALSE	ASV54951
Proteobacteria	ASV	0-1-1	ASV54804	FALSE	ASV54804
Chloroflexi	ASV	0-1-1	ASV54356	FALSE	ASV54356
Proteobacteria	ASV	0-1-1	ASV54169	FALSE	ASV54169
Firmicutes	ASV	0-1-1	ASV53399	FALSE	ASV53399
Chloroflexi	ASV	0-1-1	ASV53193	FALSE	ASV53193
Chloroflexi	ASV	0-1-1	ASV53153	FALSE	ASV53153
Unassigned	ASV	0-1-1	ASV52679	FALSE	ASV52679
Firmicutes	ASV	0-1-1	ASV52607	FALSE	ASV52607
Firmicutes	ASV	0-1-1	ASV52604	FALSE	ASV52604
Firmicutes	ASV	0-1-1	ASV52589	FALSE	ASV52589
Bacteroidetes	ASV	0-1-1	ASV52444	FALSE	ASV52444
Unassigned	ASV	0-1-1	ASV52421	FALSE	ASV52421
Unassigned	ASV	0-1-1	ASV51978	FALSE	ASV51978
Proteobacteria	ASV	0-1-1	ASV51682	FALSE	ASV51682
Bacteroidetes	ASV	0-1-1	ASV51038	FALSE	ASV51038
WPS-2	ASV	0-1-1	ASV50967	FALSE	ASV50967
Acidobacteria	ASV	0-1-1	ASV50824	FALSE	ASV50824
Unassigned	ASV	0-1-1	ASV50817	FALSE	ASV50817
Cyanobacteria	ASV	0-1-1	ASV50104	FALSE	ASV50104
Proteobacteria	ASV	0-1-1	ASV49960	FALSE	ASV49960
Proteobacteria	ASV	0-1-1	ASV49864	FALSE	ASV49864
Firmicutes	ASV	0-1-1	ASV49843	FALSE	ASV49843
Acidobacteria	ASV	0-1-1	ASV49839	FALSE	ASV49839
Proteobacteria	ASV	0-1-1	ASV49348	FALSE	ASV49348
Chloroflexi	ASV	0-1-1	ASV49316	FALSE	ASV49316
Proteobacteria	ASV	0-1-1	ASV49294	FALSE	ASV49294
Gemmatimonadetes	ASV	0-1-1	ASV49228	FALSE	ASV49228
Gemmatimonadetes	ASV	0-1-1	ASV49219	FALSE	ASV49219
Unassigned	ASV	0-1-1	ASV49184	FALSE	ASV49184
Acidobacteria	ASV	0-1-1	ASV48647	FALSE	ASV48647
Unassigned	ASV	0-1-1	ASV48582	FALSE	ASV48582
Proteobacteria	ASV	0-1-1	ASV48522	FALSE	ASV48522
Unassigned	ASV	0-1-1	ASV48411	FALSE	ASV48411
Unassigned	ASV	0-1-1	ASV48389	FALSE	ASV48389
Actinobacteria	ASV	0-1-1	ASV48329	FALSE	ASV48329
Unassigned	ASV	0-1-1	ASV47982	FALSE	ASV47982
Unassigned	ASV	0-1-1	ASV47960	FALSE	ASV47960
Firmicutes	ASV	0-1-1	ASV47843	FALSE	ASV47843
Chloroflexi	ASV	0-1-1	ASV47754	FALSE	ASV47754
Proteobacteria	ASV	0-1-1	ASV47727	FALSE	ASV47727
Unassigned	ASV	0-1-1	ASV47726	FALSE	ASV47726
Proteobacteria	ASV	0-1-1	ASV47693	FALSE	ASV47693
Bacteroidetes	ASV	0-1-1	ASV47233	FALSE	ASV47233
Proteobacteria	ASV	0-1-1	ASV47094	FALSE	ASV47094
Bacteroidetes	ASV	0-1-1	ASV47047	FALSE	ASV47047
Actinobacteria	ASV	0-1-1	ASV46999	FALSE	ASV46999
Chloroflexi	ASV	0-1-1	ASV46563	FALSE	ASV46563
Proteobacteria	ASV	0-1-1	ASV46559	FALSE	ASV46559
Proteobacteria	ASV	0-1-1	ASV46549	FALSE	ASV46549
Gemmatimonadetes	ASV	0-1-1	ASV46534	FALSE	ASV46534
Chloroflexi	ASV	0-1-1	ASV46409	FALSE	ASV46409
Firmicutes	ASV	0-1-1	ASV46404	FALSE	ASV46404
Unassigned	ASV	0-1-1	ASV46314	FALSE	ASV46314
Verrucomicrobia	ASV	0-1-1	ASV46304	FALSE	ASV46304
Chloroflexi	ASV	0-1-1	ASV46257	FALSE	ASV46257
Proteobacteria	ASV	0-1-1	ASV46232	FALSE	ASV46232
Verrucomicrobia	ASV	0-1-1	ASV45713	FALSE	ASV45713
Firmicutes	ASV	0-1-1	ASV45511	FALSE	ASV45511
Verrucomicrobia	ASV	0-1-1	ASV45462	FALSE	ASV45462
Actinobacteria	ASV	0-1-1	ASV45422	FALSE	ASV45422
WPS-2	ASV	0-1-1	ASV45065	FALSE	ASV45065
Proteobacteria	ASV	0-1-1	ASV45050	FALSE	ASV45050
Proteobacteria	ASV	0-1-1	ASV45025	FALSE	ASV45025
Acidobacteria	ASV	0-1-1	ASV44988	FALSE	ASV44988
WPS-2	ASV	0-1-1	ASV44873	FALSE	ASV44873
Bacteroidetes	ASV	0-1-1	ASV44794	FALSE	ASV44794
Proteobacteria	ASV	0-1-1	ASV44776	FALSE	ASV44776
Chloroflexi	ASV	0-1-1	ASV44750	FALSE	ASV44750
Unassigned	ASV	0-1-1	ASV44359	FALSE	ASV44359
Chloroflexi	ASV	0-1-1	ASV44299	FALSE	ASV44299
Chloroflexi	ASV	0-1-1	ASV44197	FALSE	ASV44197
Verrucomicrobia	ASV	0-1-1	ASV44166	FALSE	ASV44166
Acidobacteria	ASV	0-1-1	ASV44142	FALSE	ASV44142
Gemmatimonadetes	ASV	0-1-1	ASV44084	FALSE	ASV44084
Proteobacteria	ASV	0-1-1	ASV44009	FALSE	ASV44009
Chloroflexi	ASV	0-1-1	ASV43991	FALSE	ASV43991
Unassigned	ASV	0-1-1	ASV43667	FALSE	ASV43667
Gemmatimonadetes	ASV	0-1-1	ASV43582	FALSE	ASV43582
Unassigned	ASV	0-1-1	ASV43581	FALSE	ASV43581
Chloroflexi	ASV	0-1-1	ASV43480	FALSE	ASV43480
Unassigned	ASV	0-1-1	ASV43409	FALSE	ASV43409
Gemmatimonadetes	ASV	0-1-1	ASV43034	FALSE	ASV43034
Proteobacteria	ASV	0-1-1	ASV42987	FALSE	ASV42987
Chloroflexi	ASV	0-1-1	ASV42893	FALSE	ASV42893
Proteobacteria	ASV	0-1-1	ASV42689	FALSE	ASV42689
Chloroflexi	ASV	0-1-1	ASV42630	FALSE	ASV42630
Proteobacteria	ASV	0-1-1	ASV42293	FALSE	ASV42293
Unassigned	ASV	0-1-1	ASV42262	FALSE	ASV42262
Unassigned	ASV	0-1-1	ASV42236	FALSE	ASV42236
Unassigned	ASV	0-1-1	ASV42222	FALSE	ASV42222
Unassigned	ASV	0-1-1	ASV42208	FALSE	ASV42208
Chloroflexi	ASV	0-1-1	ASV42167	FALSE	ASV42167
Acidobacteria	ASV	0-1-1	ASV42144	FALSE	ASV42144
Gemmatimonadetes	ASV	0-1-1	ASV42068	FALSE	ASV42068
Bacteroidetes	ASV	0-1-1	ASV41731	FALSE	ASV41731
Verrucomicrobia	ASV	0-1-1	ASV41009	FALSE	ASV41009
Chloroflexi	ASV	0-1-1	ASV40980	FALSE	ASV40980
Proteobacteria	ASV	0-1-1	ASV40904	FALSE	ASV40904
Actinobacteria	ASV	0-1-1	ASV40790	FALSE	ASV40790
Firmicutes	ASV	0-1-1	ASV40787	FALSE	ASV40787
Firmicutes	ASV	0-1-1	ASV40783	FALSE	ASV40783
Firmicutes	ASV	0-1-1	ASV40514	FALSE	ASV40514
Firmicutes	ASV	0-1-1	ASV40193	FALSE	ASV40193
Proteobacteria	ASV	0-1-1	ASV40183	FALSE	ASV40183
Acidobacteria	ASV	0-1-1	ASV40152	FALSE	ASV40152
Proteobacteria	ASV	0-1-1	ASV40137	FALSE	ASV40137
Proteobacteria	ASV	0-1-1	ASV40131	FALSE	ASV40131
Proteobacteria	ASV	0-1-1	ASV40093	FALSE	ASV40093
Proteobacteria	ASV	0-1-1	ASV39825	FALSE	ASV39825
Unassigned	ASV	0-1-1	ASV39813	FALSE	ASV39813
Proteobacteria	ASV	0-1-1	ASV39772	FALSE	ASV39772
Unassigned	ASV	0-1-1	ASV39677	FALSE	ASV39677
Chloroflexi	ASV	0-1-1	ASV39675	FALSE	ASV39675
Unassigned	ASV	0-1-1	ASV39674	FALSE	ASV39674
Acidobacteria	ASV	0-1-1	ASV39670	FALSE	ASV39670
Acidobacteria	ASV	0-1-1	ASV39589	FALSE	ASV39589
Proteobacteria	ASV	0-1-1	ASV39565	FALSE	ASV39565
Proteobacteria	ASV	0-1-1	ASV39560	FALSE	ASV39560
Bacteroidetes	ASV	0-1-1	ASV39243	FALSE	ASV39243
Chloroflexi	ASV	0-1-1	ASV39032	FALSE	ASV39032
Chloroflexi	ASV	0-1-1	ASV39025	FALSE	ASV39025
Chloroflexi	ASV	0-1-1	ASV39017	FALSE	ASV39017
Verrucomicrobia	ASV	0-1-1	ASV39011	FALSE	ASV39011
Firmicutes	ASV	0-1-1	ASV38994	FALSE	ASV38994
Gemmatimonadetes	ASV	0-1-1	ASV38965	FALSE	ASV38965
Proteobacteria	ASV	0-1-1	ASV38942	FALSE	ASV38942
Proteobacteria	ASV	0-1-1	ASV38934	FALSE	ASV38934
Proteobacteria	ASV	0-1-1	ASV38904	FALSE	ASV38904
Chloroflexi	ASV	0-1-1	ASV38660	FALSE	ASV38660
Armatimonadetes	ASV	0-1-1	ASV38648	FALSE	ASV38648
Chloroflexi	ASV	0-1-1	ASV38601	FALSE	ASV38601
Proteobacteria	ASV	0-1-1	ASV38592	FALSE	ASV38592
Unassigned	ASV	0-1-1	ASV38577	FALSE	ASV38577
Proteobacteria	ASV	0-1-1	ASV38489	FALSE	ASV38489
Bacteroidetes	ASV	0-1-1	ASV38455	FALSE	ASV38455
Unassigned	ASV	0-1-1	ASV38438	FALSE	ASV38438
Chloroflexi	ASV	0-1-1	ASV38160	FALSE	ASV38160
Bacteroidetes	ASV	0-1-1	ASV38111	FALSE	ASV38111
Proteobacteria	ASV	0-1-1	ASV38000	FALSE	ASV38000
Proteobacteria	ASV	0-1-1	ASV37872	FALSE	ASV37872
Proteobacteria	ASV	0-1-1	ASV37846	FALSE	ASV37846
Verrucomicrobia	ASV	0-1-1	ASV37823	FALSE	ASV37823
Bacteroidetes	ASV	0-1-1	ASV37517	FALSE	ASV37517
Bacteroidetes	ASV	0-1-1	ASV37509	FALSE	ASV37509
Gemmatimonadetes	ASV	0-1-1	ASV37483	FALSE	ASV37483
Chloroflexi	ASV	0-1-1	ASV37473	FALSE	ASV37473
Acidobacteria	ASV	0-1-1	ASV37422	FALSE	ASV37422
Chloroflexi	ASV	0-1-1	ASV37415	FALSE	ASV37415
Acidobacteria	ASV	0-1-1	ASV37356	FALSE	ASV37356
Proteobacteria	ASV	0-1-1	ASV37351	FALSE	ASV37351
Acidobacteria	ASV	0-1-1	ASV37095	FALSE	ASV37095
Chloroflexi	ASV	0-1-1	ASV37062	FALSE	ASV37062
Proteobacteria	ASV	0-1-1	ASV37040	FALSE	ASV37040
Proteobacteria	ASV	0-1-1	ASV37026	FALSE	ASV37026
Actinobacteria	ASV	0-1-1	ASV36958	FALSE	ASV36958
Chloroflexi	ASV	0-1-1	ASV36957	FALSE	ASV36957
Acidobacteria	ASV	0-1-1	ASV36941	FALSE	ASV36941
Chloroflexi	ASV	0-1-1	ASV36774	FALSE	ASV36774
Actinobacteria	ASV	0-1-1	ASV36772	FALSE	ASV36772
Proteobacteria	ASV	0-1-1	ASV36399	FALSE	ASV36399
Actinobacteria	ASV	0-1-1	ASV36390	FALSE	ASV36390
Proteobacteria	ASV	0-1-1	ASV36378	FALSE	ASV36378
Acidobacteria	ASV	0-1-1	ASV36354	FALSE	ASV36354
Firmicutes	ASV	0-1-1	ASV36346	FALSE	ASV36346
Actinobacteria	ASV	0-1-1	ASV36272	FALSE	ASV36272
Unassigned	ASV	0-1-1	ASV36268	FALSE	ASV36268
Bacteroidetes	ASV	0-1-1	ASV36253	FALSE	ASV36253
Bacteroidetes	ASV	0-1-1	ASV36218	FALSE	ASV36218
Chloroflexi	ASV	0-1-1	ASV35903	FALSE	ASV35903
Proteobacteria	ASV	0-1-1	ASV35784	FALSE	ASV35784
Actinobacteria	ASV	0-1-1	ASV35770	FALSE	ASV35770
Chloroflexi	ASV	0-1-1	ASV35730	FALSE	ASV35730
Acidobacteria	ASV	0-1-1	ASV35643	FALSE	ASV35643
Unassigned	ASV	0-1-1	ASV35599	FALSE	ASV35599
Unassigned	ASV	0-1-1	ASV35590	FALSE	ASV35590
Actinobacteria	ASV	0-1-1	ASV35331	FALSE	ASV35331
Bacteroidetes	ASV	0-1-1	ASV35261	FALSE	ASV35261
Proteobacteria	ASV	0-1-1	ASV35222	FALSE	ASV35222
Proteobacteria	ASV	0-1-1	ASV35132	FALSE	ASV35132
Firmicutes	ASV	0-1-1	ASV35113	FALSE	ASV35113
Bacteroidetes	ASV	0-1-1	ASV35102	FALSE	ASV35102
Proteobacteria	ASV	0-1-1	ASV34814	FALSE	ASV34814
Firmicutes	ASV	0-1-1	ASV34755	FALSE	ASV34755
Proteobacteria	ASV	0-1-1	ASV34607	FALSE	ASV34607
Verrucomicrobia	ASV	0-1-1	ASV34549	FALSE	ASV34549
Unassigned	ASV	0-1-1	ASV34523	FALSE	ASV34523
Verrucomicrobia	ASV	0-1-1	ASV34295	FALSE	ASV34295
Proteobacteria	ASV	0-1-1	ASV34288	FALSE	ASV34288
Bacteroidetes	ASV	0-1-1	ASV34274	FALSE	ASV34274
Proteobacteria	ASV	0-1-1	ASV34238	FALSE	ASV34238
Chloroflexi	ASV	0-1-1	ASV34228	FALSE	ASV34228
Bacteroidetes	ASV	0-1-1	ASV34211	FALSE	ASV34211
Proteobacteria	ASV	0-1-1	ASV34166	FALSE	ASV34166
Unassigned	ASV	0-1-1	ASV34139	FALSE	ASV34139
Actinobacteria	ASV	0-1-1	ASV34109	FALSE	ASV34109
Unassigned	ASV	0-1-1	ASV34108	FALSE	ASV34108
Gemmatimonadetes	ASV	0-1-1	ASV33643	FALSE	ASV33643
Chloroflexi	ASV	0-1-1	ASV33598	FALSE	ASV33598
Chloroflexi	ASV	0-1-1	ASV33585	FALSE	ASV33585
Proteobacteria	ASV	0-1-1	ASV33582	FALSE	ASV33582
Unassigned	ASV	0-1-1	ASV33576	FALSE	ASV33576
Proteobacteria	ASV	0-1-1	ASV33559	FALSE	ASV33559
Chloroflexi	ASV	0-1-1	ASV33325	FALSE	ASV33325
Unassigned	ASV	0-1-1	ASV33315	FALSE	ASV33315
Firmicutes	ASV	0-1-1	ASV33305	FALSE	ASV33305
Proteobacteria	ASV	0-1-1	ASV33262	FALSE	ASV33262
Proteobacteria	ASV	0-1-1	ASV33247	FALSE	ASV33247
Unassigned	ASV	0-1-1	ASV33174	FALSE	ASV33174
Unassigned	ASV	0-1-1	ASV33165	FALSE	ASV33165
Bacteroidetes	ASV	0-1-1	ASV33144	FALSE	ASV33144
Proteobacteria	ASV	0-1-1	ASV33123	FALSE	ASV33123
Unassigned	ASV	0-1-1	ASV33105	FALSE	ASV33105
Proteobacteria	ASV	0-1-1	ASV32789	FALSE	ASV32789
Cyanobacteria	ASV	0-1-1	ASV32766	FALSE	ASV32766
Acidobacteria	ASV	0-1-1	ASV32727	FALSE	ASV32727
Chloroflexi	ASV	0-1-1	ASV32692	FALSE	ASV32692
Verrucomicrobia	ASV	0-1-1	ASV32618	FALSE	ASV32618
Verrucomicrobia	ASV	0-1-1	ASV32408	FALSE	ASV32408
Unassigned	ASV	0-1-1	ASV32392	FALSE	ASV32392
Unassigned	ASV	0-1-1	ASV32387	FALSE	ASV32387
Firmicutes	ASV	0-1-1	ASV32377	FALSE	ASV32377
Firmicutes	ASV	0-1-1	ASV32368	FALSE	ASV32368
Unassigned	ASV	0-1-1	ASV32276	FALSE	ASV32276
Verrucomicrobia	ASV	0-1-1	ASV32274	FALSE	ASV32274
Proteobacteria	ASV	0-1-1	ASV32265	FALSE	ASV32265
Firmicutes	ASV	0-1-1	ASV32246	FALSE	ASV32246
Actinobacteria	ASV	0-1-1	ASV31894	FALSE	ASV31894
Firmicutes	ASV	0-1-1	ASV31885	FALSE	ASV31885
Bacteroidetes	ASV	0-1-1	ASV31840	FALSE	ASV31840
Proteobacteria	ASV	0-1-1	ASV31835	FALSE	ASV31835
Actinobacteria	ASV	0-1-1	ASV31760	FALSE	ASV31760
Chloroflexi	ASV	0-1-1	ASV31499	FALSE	ASV31499
Firmicutes	ASV	0-1-1	ASV31470	FALSE	ASV31470
Proteobacteria	ASV	0-1-1	ASV31434	FALSE	ASV31434
Unassigned	ASV	0-1-1	ASV31433	FALSE	ASV31433
Unassigned	ASV	0-1-1	ASV31419	FALSE	ASV31419
Armatimonadetes	ASV	0-1-1	ASV31377	FALSE	ASV31377
Unassigned	ASV	0-1-1	ASV31367	FALSE	ASV31367
Chloroflexi	ASV	0-1-1	ASV31366	FALSE	ASV31366
Proteobacteria	ASV	0-1-1	ASV31357	FALSE	ASV31357
Gemmatimonadetes	ASV	0-1-1	ASV31136	FALSE	ASV31136
Actinobacteria	ASV	0-1-1	ASV31054	FALSE	ASV31054
Acidobacteria	ASV	0-1-1	ASV30928	FALSE	ASV30928
Proteobacteria	ASV	0-1-1	ASV30701	FALSE	ASV30701
Unassigned	ASV	0-1-1	ASV30687	FALSE	ASV30687
Unassigned	ASV	0-1-1	ASV30629	FALSE	ASV30629
Bacteroidetes	ASV	0-1-1	ASV30628	FALSE	ASV30628
Verrucomicrobia	ASV	0-1-1	ASV30587	FALSE	ASV30587
Chloroflexi	ASV	0-1-1	ASV30560	FALSE	ASV30560
Proteobacteria	ASV	0-1-1	ASV30371	FALSE	ASV30371
Proteobacteria	ASV	0-1-1	ASV30240	FALSE	ASV30240
Proteobacteria	ASV	0-1-1	ASV30235	FALSE	ASV30235
WPS-2	ASV	0-1-1	ASV30219	FALSE	ASV30219
Proteobacteria	ASV	0-1-1	ASV30216	FALSE	ASV30216
Chloroflexi	ASV	0-1-1	ASV30167	FALSE	ASV30167
Acidobacteria	ASV	0-1-1	ASV30151	FALSE	ASV30151
Proteobacteria	ASV	0-1-1	ASV30128	FALSE	ASV30128
Chloroflexi	ASV	0-1-1	ASV29909	FALSE	ASV29909
Verrucomicrobia	ASV	0-1-1	ASV29897	FALSE	ASV29897
Chloroflexi	ASV	0-1-1	ASV29894	FALSE	ASV29894
Actinobacteria	ASV	0-1-1	ASV29878	FALSE	ASV29878
Chloroflexi	ASV	0-1-1	ASV29873	FALSE	ASV29873
Chloroflexi	ASV	0-1-1	ASV29827	FALSE	ASV29827
Proteobacteria	ASV	0-1-1	ASV29801	FALSE	ASV29801
Chloroflexi	ASV	0-1-1	ASV29775	FALSE	ASV29775
Proteobacteria	ASV	0-1-1	ASV29770	FALSE	ASV29770
Planctomycetes	ASV	0-1-1	ASV29742	FALSE	ASV29742
Proteobacteria	ASV	0-1-1	ASV29735	FALSE	ASV29735
Chloroflexi	ASV	0-1-1	ASV29724	FALSE	ASV29724
Proteobacteria	ASV	0-1-1	ASV29717	FALSE	ASV29717
Verrucomicrobia	ASV	0-1-1	ASV29712	FALSE	ASV29712
Chloroflexi	ASV	0-1-1	ASV29552	FALSE	ASV29552
Acidobacteria	ASV	0-1-1	ASV29451	FALSE	ASV29451
Bacteroidetes	ASV	0-1-1	ASV29385	FALSE	ASV29385
Actinobacteria	ASV	0-1-1	ASV29325	FALSE	ASV29325
WPS-2	ASV	0-1-1	ASV29315	FALSE	ASV29315
WPS-2	ASV	0-1-1	ASV29291	FALSE	ASV29291
Unassigned	ASV	0-1-1	ASV29287	FALSE	ASV29287
Acidobacteria	ASV	0-1-1	ASV29082	FALSE	ASV29082
Proteobacteria	ASV	0-1-1	ASV29076	FALSE	ASV29076
Proteobacteria	ASV	0-1-1	ASV29072	FALSE	ASV29072
Chloroflexi	ASV	0-1-1	ASV29060	FALSE	ASV29060
Chloroflexi	ASV	0-1-1	ASV29059	FALSE	ASV29059
Gemmatimonadetes	ASV	0-1-1	ASV28955	FALSE	ASV28955
Proteobacteria	ASV	0-1-1	ASV28943	FALSE	ASV28943
WPS-2	ASV	0-1-1	ASV28941	FALSE	ASV28941
Chloroflexi	ASV	0-1-1	ASV28768	FALSE	ASV28768
Firmicutes	ASV	0-1-1	ASV28746	FALSE	ASV28746
Acidobacteria	ASV	0-1-1	ASV28699	FALSE	ASV28699
Proteobacteria	ASV	0-1-1	ASV28615	FALSE	ASV28615
Chloroflexi	ASV	0-1-1	ASV28604	FALSE	ASV28604
Bacteroidetes	ASV	0-1-1	ASV28599	FALSE	ASV28599
Chloroflexi	ASV	0-1-1	ASV28508	FALSE	ASV28508
Chloroflexi	ASV	0-1-1	ASV28308	FALSE	ASV28308
Unassigned	ASV	0-1-1	ASV28274	FALSE	ASV28274
Actinobacteria	ASV	0-1-1	ASV28254	FALSE	ASV28254
WPS-2	ASV	0-1-1	ASV28242	FALSE	ASV28242
Unassigned	ASV	0-1-1	ASV28236	FALSE	ASV28236
Gemmatimonadetes	ASV	0-1-1	ASV28198	FALSE	ASV28198
Proteobacteria	ASV	0-1-1	ASV28187	FALSE	ASV28187
Bacteroidetes	ASV	0-1-1	ASV28174	FALSE	ASV28174
Proteobacteria	ASV	0-1-1	ASV28172	FALSE	ASV28172
Actinobacteria	ASV	0-1-1	ASV27951	FALSE	ASV27951
Chloroflexi	ASV	0-1-1	ASV27922	FALSE	ASV27922
Chloroflexi	ASV	0-1-1	ASV27893	FALSE	ASV27893
Unassigned	ASV	0-1-1	ASV27859	FALSE	ASV27859
Chloroflexi	ASV	0-1-1	ASV27828	FALSE	ASV27828
Unassigned	ASV	0-1-1	ASV27827	FALSE	ASV27827
Chloroflexi	ASV	0-1-1	ASV27614	FALSE	ASV27614
Bacteroidetes	ASV	0-1-1	ASV27598	FALSE	ASV27598
WPS-2	ASV	0-1-1	ASV27520	FALSE	ASV27520
Verrucomicrobia	ASV	0-1-1	ASV27482	FALSE	ASV27482
Acidobacteria	ASV	0-1-1	ASV27467	FALSE	ASV27467
Bacteroidetes	ASV	0-1-1	ASV27466	FALSE	ASV27466
Gemmatimonadetes	ASV	0-1-1	ASV27308	FALSE	ASV27308
Gemmatimonadetes	ASV	0-1-1	ASV27307	FALSE	ASV27307
Chloroflexi	ASV	0-1-1	ASV27236	FALSE	ASV27236
Chloroflexi	ASV	0-1-1	ASV27235	FALSE	ASV27235
Actinobacteria	ASV	0-1-1	ASV27178	FALSE	ASV27178
Actinobacteria	ASV	0-1-1	ASV27163	FALSE	ASV27163
Unassigned	ASV	0-1-1	ASV27143	FALSE	ASV27143
Proteobacteria	ASV	0-1-1	ASV27121	FALSE	ASV27121
Verrucomicrobia	ASV	0-1-1	ASV27118	FALSE	ASV27118
Verrucomicrobia	ASV	0-1-1	ASV27112	FALSE	ASV27112
Gemmatimonadetes	ASV	0-1-1	ASV27087	FALSE	ASV27087
Bacteroidetes	ASV	0-1-1	ASV26886	FALSE	ASV26886
Chloroflexi	ASV	0-1-1	ASV26882	FALSE	ASV26882
Gemmatimonadetes	ASV	0-1-1	ASV26867	FALSE	ASV26867
Unassigned	ASV	0-1-1	ASV26843	FALSE	ASV26843
Verrucomicrobia	ASV	0-1-1	ASV26842	FALSE	ASV26842
Unassigned	ASV	0-1-1	ASV26837	FALSE	ASV26837
Chloroflexi	ASV	0-1-1	ASV26834	FALSE	ASV26834
Unassigned	ASV	0-1-1	ASV26793	FALSE	ASV26793
Unassigned	ASV	0-1-1	ASV26791	FALSE	ASV26791
Proteobacteria	ASV	0-1-1	ASV26742	FALSE	ASV26742
WPS-2	ASV	0-1-1	ASV26729	FALSE	ASV26729
Proteobacteria	ASV	0-1-1	ASV26720	FALSE	ASV26720
Acidobacteria	ASV	0-1-1	ASV26705	FALSE	ASV26705
Proteobacteria	ASV	0-1-1	ASV26704	FALSE	ASV26704
Gemmatimonadetes	ASV	0-1-1	ASV26581	FALSE	ASV26581
Acidobacteria	ASV	0-1-1	ASV26558	FALSE	ASV26558
Proteobacteria	ASV	0-1-1	ASV26447	FALSE	ASV26447
Verrucomicrobia	ASV	0-1-1	ASV26390	FALSE	ASV26390
Chloroflexi	ASV	0-1-1	ASV26387	FALSE	ASV26387
Proteobacteria	ASV	0-1-1	ASV26380	FALSE	ASV26380
WPS-2	ASV	0-1-1	ASV26336	FALSE	ASV26336
Proteobacteria	ASV	0-1-1	ASV26334	FALSE	ASV26334
Proteobacteria	ASV	0-1-1	ASV26333	FALSE	ASV26333
Tenericutes	ASV	0-1-1	ASV26173	FALSE	ASV26173
Proteobacteria	ASV	0-1-1	ASV26157	FALSE	ASV26157
Unassigned	ASV	0-1-1	ASV26150	FALSE	ASV26150
Proteobacteria	ASV	0-1-1	ASV26136	FALSE	ASV26136
Unassigned	ASV	0-1-1	ASV26119	FALSE	ASV26119
Bacteroidetes	ASV	0-1-1	ASV26113	FALSE	ASV26113
Proteobacteria	ASV	0-1-1	ASV26102	FALSE	ASV26102
Verrucomicrobia	ASV	0-1-1	ASV26088	FALSE	ASV26088
Verrucomicrobia	ASV	0-1-1	ASV26084	FALSE	ASV26084
Proteobacteria	ASV	0-1-1	ASV26082	FALSE	ASV26082
Unassigned	ASV	0-1-1	ASV26081	FALSE	ASV26081
Gemmatimonadetes	ASV	0-1-1	ASV26065	FALSE	ASV26065
WPS-2	ASV	0-1-1	ASV26064	FALSE	ASV26064
Actinobacteria	ASV	0-1-1	ASV25908	FALSE	ASV25908
Unassigned	ASV	0-1-1	ASV25794	FALSE	ASV25794
Acidobacteria	ASV	0-1-1	ASV25757	FALSE	ASV25757
Chloroflexi	ASV	0-1-1	ASV25751	FALSE	ASV25751
Proteobacteria	ASV	0-1-1	ASV25735	FALSE	ASV25735
WPS-2	ASV	0-1-1	ASV25535	FALSE	ASV25535
Proteobacteria	ASV	0-1-1	ASV25528	FALSE	ASV25528
Proteobacteria	ASV	0-1-1	ASV25527	FALSE	ASV25527
Chloroflexi	ASV	0-1-1	ASV25508	FALSE	ASV25508
Verrucomicrobia	ASV	0-1-1	ASV25484	FALSE	ASV25484
Chloroflexi	ASV	0-1-1	ASV25471	FALSE	ASV25471
Chloroflexi	ASV	0-1-1	ASV25463	FALSE	ASV25463
Actinobacteria	ASV	0-1-1	ASV25427	FALSE	ASV25427
Acidobacteria	ASV	0-1-1	ASV25422	FALSE	ASV25422
Gemmatimonadetes	ASV	0-1-1	ASV25276	FALSE	ASV25276
Bacteroidetes	ASV	0-1-1	ASV25226	FALSE	ASV25226
Unassigned	ASV	0-1-1	ASV25194	FALSE	ASV25194
WPS-2	ASV	0-1-1	ASV25146	FALSE	ASV25146
Bacteroidetes	ASV	0-1-1	ASV25145	FALSE	ASV25145
Verrucomicrobia	ASV	0-1-1	ASV25122	FALSE	ASV25122
Gemmatimonadetes	ASV	0-1-1	ASV24902	FALSE	ASV24902
Bacteroidetes	ASV	0-1-1	ASV24890	FALSE	ASV24890
Gemmatimonadetes	ASV	0-1-1	ASV24863	FALSE	ASV24863
WPS-2	ASV	0-1-1	ASV24833	FALSE	ASV24833
Chloroflexi	ASV	0-1-1	ASV24832	FALSE	ASV24832
Proteobacteria	ASV	0-1-1	ASV24789	FALSE	ASV24789
Proteobacteria	ASV	0-1-1	ASV24786	FALSE	ASV24786
Proteobacteria	ASV	0-1-1	ASV24782	FALSE	ASV24782
Proteobacteria	ASV	0-1-1	ASV24756	FALSE	ASV24756
Acidobacteria	ASV	0-1-1	ASV24613	FALSE	ASV24613
Chloroflexi	ASV	0-1-1	ASV24561	FALSE	ASV24561
Unassigned	ASV	0-1-1	ASV24554	FALSE	ASV24554
Proteobacteria	ASV	0-1-1	ASV24553	FALSE	ASV24553
Unassigned	ASV	0-1-1	ASV24516	FALSE	ASV24516
Chloroflexi	ASV	0-1-1	ASV24493	FALSE	ASV24493
Acidobacteria	ASV	0-1-1	ASV24473	FALSE	ASV24473
Acidobacteria	ASV	0-1-1	ASV24472	FALSE	ASV24472
Acidobacteria	ASV	0-1-1	ASV24454	FALSE	ASV24454
Chloroflexi	ASV	0-1-1	ASV24446	FALSE	ASV24446
WPS-2	ASV	0-1-1	ASV24420	FALSE	ASV24420
Proteobacteria	ASV	0-1-1	ASV24229	FALSE	ASV24229
Firmicutes	ASV	0-1-1	ASV24226	FALSE	ASV24226
Actinobacteria	ASV	0-1-1	ASV24213	FALSE	ASV24213
Acidobacteria	ASV	0-1-1	ASV24181	FALSE	ASV24181
Acidobacteria	ASV	0-1-1	ASV24176	FALSE	ASV24176
Chloroflexi	ASV	0-1-1	ASV24141	FALSE	ASV24141
Proteobacteria	ASV	0-1-1	ASV24124	FALSE	ASV24124
Verrucomicrobia	ASV	0-1-1	ASV23855	FALSE	ASV23855
Proteobacteria	ASV	0-1-1	ASV23853	FALSE	ASV23853
Proteobacteria	ASV	0-1-1	ASV23837	FALSE	ASV23837
Acidobacteria	ASV	0-1-1	ASV23684	FALSE	ASV23684
Gemmatimonadetes	ASV	0-1-1	ASV23663	FALSE	ASV23663
Actinobacteria	ASV	0-1-1	ASV23651	FALSE	ASV23651
Proteobacteria	ASV	0-1-1	ASV23649	FALSE	ASV23649
Proteobacteria	ASV	0-1-1	ASV23648	FALSE	ASV23648
Unassigned	ASV	0-1-1	ASV23634	FALSE	ASV23634
Actinobacteria	ASV	0-1-1	ASV23598	FALSE	ASV23598
Verrucomicrobia	ASV	0-1-1	ASV23532	FALSE	ASV23532
Acidobacteria	ASV	0-1-1	ASV23530	FALSE	ASV23530
Bacteroidetes	ASV	0-1-1	ASV23347	FALSE	ASV23347
Chloroflexi	ASV	0-1-1	ASV23278	FALSE	ASV23278
Proteobacteria	ASV	0-1-1	ASV23214	FALSE	ASV23214
WPS-2	ASV	0-1-1	ASV23211	FALSE	ASV23211
Proteobacteria	ASV	0-1-1	ASV23044	FALSE	ASV23044
Proteobacteria	ASV	0-1-1	ASV22951	FALSE	ASV22951
Chloroflexi	ASV	0-1-1	ASV22944	FALSE	ASV22944
Verrucomicrobia	ASV	0-1-1	ASV22941	FALSE	ASV22941
Acidobacteria	ASV	0-1-1	ASV22940	FALSE	ASV22940
Firmicutes	ASV	0-1-1	ASV22924	FALSE	ASV22924
Chloroflexi	ASV	0-1-1	ASV22918	FALSE	ASV22918
Acidobacteria	ASV	0-1-1	ASV22917	FALSE	ASV22917
Acidobacteria	ASV	0-1-1	ASV22903	FALSE	ASV22903
Acidobacteria	ASV	0-1-1	ASV22897	FALSE	ASV22897
Acidobacteria	ASV	0-1-1	ASV22896	FALSE	ASV22896
Chloroflexi	ASV	0-1-1	ASV22727	FALSE	ASV22727
Unassigned	ASV	0-1-1	ASV22696	FALSE	ASV22696
Chloroflexi	ASV	0-1-1	ASV22688	FALSE	ASV22688
Planctomycetes	ASV	0-1-1	ASV22675	FALSE	ASV22675
Proteobacteria	ASV	0-1-1	ASV22633	FALSE	ASV22633
Unassigned	ASV	0-1-1	ASV22621	FALSE	ASV22621
Chloroflexi	ASV	0-1-1	ASV22601	FALSE	ASV22601
Proteobacteria	ASV	0-1-1	ASV22474	FALSE	ASV22474
Unassigned	ASV	0-1-1	ASV22473	FALSE	ASV22473
Proteobacteria	ASV	0-1-1	ASV22462	FALSE	ASV22462
Unassigned	ASV	0-1-1	ASV22450	FALSE	ASV22450
Proteobacteria	ASV	0-1-1	ASV22438	FALSE	ASV22438
Proteobacteria	ASV	0-1-1	ASV22436	FALSE	ASV22436
Chloroflexi	ASV	0-1-1	ASV22413	FALSE	ASV22413
Bacteroidetes	ASV	0-1-1	ASV22392	FALSE	ASV22392
Proteobacteria	ASV	0-1-1	ASV22385	FALSE	ASV22385
Chloroflexi	ASV	0-1-1	ASV22381	FALSE	ASV22381
Planctomycetes	ASV	0-1-1	ASV22379	FALSE	ASV22379
Unassigned	ASV	0-1-1	ASV22370	FALSE	ASV22370
Firmicutes	ASV	0-1-1	ASV22198	FALSE	ASV22198
Proteobacteria	ASV	0-1-1	ASV22137	FALSE	ASV22137
Chloroflexi	ASV	0-1-1	ASV22114	FALSE	ASV22114
Proteobacteria	ASV	0-1-1	ASV22106	FALSE	ASV22106
WPS-2	ASV	0-1-1	ASV22078	FALSE	ASV22078
Bacteroidetes	ASV	0-1-1	ASV21946	FALSE	ASV21946
Proteobacteria	ASV	0-1-1	ASV21945	FALSE	ASV21945
Bacteroidetes	ASV	0-1-1	ASV21944	FALSE	ASV21944
Proteobacteria	ASV	0-1-1	ASV21927	FALSE	ASV21927
Chloroflexi	ASV	0-1-1	ASV21915	FALSE	ASV21915
Verrucomicrobia	ASV	0-1-1	ASV21911	FALSE	ASV21911
Proteobacteria	ASV	0-1-1	ASV21910	FALSE	ASV21910
Proteobacteria	ASV	0-1-1	ASV21902	FALSE	ASV21902
Chloroflexi	ASV	0-1-1	ASV21891	FALSE	ASV21891
Unassigned	ASV	0-1-1	ASV21890	FALSE	ASV21890
Proteobacteria	ASV	0-1-1	ASV21887	FALSE	ASV21887
Unassigned	ASV	0-1-1	ASV21880	FALSE	ASV21880
Chloroflexi	ASV	0-1-1	ASV21871	FALSE	ASV21871
WPS-2	ASV	0-1-1	ASV21866	FALSE	ASV21866
Proteobacteria	ASV	0-1-1	ASV21835	FALSE	ASV21835
Bacteroidetes	ASV	0-1-1	ASV21832	FALSE	ASV21832
Bacteroidetes	ASV	0-1-1	ASV21828	FALSE	ASV21828
Unassigned	ASV	0-1-1	ASV21818	FALSE	ASV21818
Proteobacteria	ASV	0-1-1	ASV21812	FALSE	ASV21812
Proteobacteria	ASV	0-1-1	ASV21721	FALSE	ASV21721
Verrucomicrobia	ASV	0-1-1	ASV21648	FALSE	ASV21648
Proteobacteria	ASV	0-1-1	ASV21584	FALSE	ASV21584
Gemmatimonadetes	ASV	0-1-1	ASV21573	FALSE	ASV21573
Chloroflexi	ASV	0-1-1	ASV21564	FALSE	ASV21564
Proteobacteria	ASV	0-1-1	ASV21563	FALSE	ASV21563
Chloroflexi	ASV	0-1-1	ASV21546	FALSE	ASV21546
Verrucomicrobia	ASV	0-1-1	ASV21443	FALSE	ASV21443
Verrucomicrobia	ASV	0-1-1	ASV21407	FALSE	ASV21407
Bacteroidetes	ASV	0-1-1	ASV21381	FALSE	ASV21381
Verrucomicrobia	ASV	0-1-1	ASV21356	FALSE	ASV21356
Acidobacteria	ASV	0-1-1	ASV21348	FALSE	ASV21348
Proteobacteria	ASV	0-1-1	ASV21340	FALSE	ASV21340
Acidobacteria	ASV	0-1-1	ASV21338	FALSE	ASV21338
Chloroflexi	ASV	0-1-1	ASV21236	FALSE	ASV21236
Chloroflexi	ASV	0-1-1	ASV21163	FALSE	ASV21163
WPS-2	ASV	0-1-1	ASV21161	FALSE	ASV21161
Proteobacteria	ASV	0-1-1	ASV21144	FALSE	ASV21144
Chloroflexi	ASV	0-1-1	ASV21127	FALSE	ASV21127
Unassigned	ASV	0-1-1	ASV21100	FALSE	ASV21100
Verrucomicrobia	ASV	0-1-1	ASV21052	FALSE	ASV21052
Proteobacteria	ASV	0-1-1	ASV20931	FALSE	ASV20931
WPS-2	ASV	0-1-1	ASV20919	FALSE	ASV20919
Chloroflexi	ASV	0-1-1	ASV20918	FALSE	ASV20918
Verrucomicrobia	ASV	0-1-1	ASV20898	FALSE	ASV20898
Planctomycetes	ASV	0-1-1	ASV20897	FALSE	ASV20897
Bacteroidetes	ASV	0-1-1	ASV20894	FALSE	ASV20894
WPS-2	ASV	0-1-1	ASV20876	FALSE	ASV20876
Proteobacteria	ASV	0-1-1	ASV20862	FALSE	ASV20862
Chloroflexi	ASV	0-1-1	ASV20840	FALSE	ASV20840
Chloroflexi	ASV	0-1-1	ASV20839	FALSE	ASV20839
Actinobacteria	ASV	0-1-1	ASV20829	FALSE	ASV20829
Bacteroidetes	ASV	0-1-1	ASV20828	FALSE	ASV20828
Unassigned	ASV	0-1-1	ASV20812	FALSE	ASV20812
Firmicutes	ASV	0-1-1	ASV20635	FALSE	ASV20635
Firmicutes	ASV	0-1-1	ASV20586	FALSE	ASV20586
Proteobacteria	ASV	0-1-1	ASV20576	FALSE	ASV20576
Firmicutes	ASV	0-1-1	ASV20447	FALSE	ASV20447
Bacteroidetes	ASV	0-1-1	ASV20426	FALSE	ASV20426
Unassigned	ASV	0-1-1	ASV20422	FALSE	ASV20422
Verrucomicrobia	ASV	0-1-1	ASV20412	FALSE	ASV20412
Proteobacteria	ASV	0-1-1	ASV20385	FALSE	ASV20385
Proteobacteria	ASV	0-1-1	ASV20354	FALSE	ASV20354
Verrucomicrobia	ASV	0-1-1	ASV20351	FALSE	ASV20351
Proteobacteria	ASV	0-1-1	ASV20325	FALSE	ASV20325
Actinobacteria	ASV	0-1-1	ASV20221	FALSE	ASV20221
Acidobacteria	ASV	0-1-1	ASV20200	FALSE	ASV20200
WPS-2	ASV	0-1-1	ASV20162	FALSE	ASV20162
Acidobacteria	ASV	0-1-1	ASV20110	FALSE	ASV20110
Verrucomicrobia	ASV	0-1-1	ASV20108	FALSE	ASV20108
Acidobacteria	ASV	0-1-1	ASV19964	FALSE	ASV19964
Proteobacteria	ASV	0-1-1	ASV19957	FALSE	ASV19957
Chloroflexi	ASV	0-1-1	ASV19953	FALSE	ASV19953
Proteobacteria	ASV	0-1-1	ASV19951	FALSE	ASV19951
Firmicutes	ASV	0-1-1	ASV19927	FALSE	ASV19927
Firmicutes	ASV	0-1-1	ASV19919	FALSE	ASV19919
Verrucomicrobia	ASV	0-1-1	ASV19908	FALSE	ASV19908
Gemmatimonadetes	ASV	0-1-1	ASV19897	FALSE	ASV19897
Proteobacteria	ASV	0-1-1	ASV19896	FALSE	ASV19896
Chloroflexi	ASV	0-1-1	ASV19882	FALSE	ASV19882
Proteobacteria	ASV	0-1-1	ASV19734	FALSE	ASV19734
Bacteroidetes	ASV	0-1-1	ASV19528	FALSE	ASV19528
Proteobacteria	ASV	0-1-1	ASV19521	FALSE	ASV19521
WPS-2	ASV	0-1-1	ASV19486	FALSE	ASV19486
Unassigned	ASV	0-1-1	ASV19482	FALSE	ASV19482
Bacteroidetes	ASV	0-1-1	ASV19444	FALSE	ASV19444
Acidobacteria	ASV	0-1-1	ASV19433	FALSE	ASV19433
WPS-2	ASV	0-1-1	ASV19322	FALSE	ASV19322
WPS-2	ASV	0-1-1	ASV19298	FALSE	ASV19298
Acidobacteria	ASV	0-1-1	ASV19233	FALSE	ASV19233
Gemmatimonadetes	ASV	0-1-1	ASV19226	FALSE	ASV19226
Chloroflexi	ASV	0-1-1	ASV19201	FALSE	ASV19201
Gemmatimonadetes	ASV	0-1-1	ASV19113	FALSE	ASV19113
Proteobacteria	ASV	0-1-1	ASV19066	FALSE	ASV19066
Proteobacteria	ASV	0-1-1	ASV19064	FALSE	ASV19064
WPS-2	ASV	0-1-1	ASV19057	FALSE	ASV19057
Unassigned	ASV	0-1-1	ASV19041	FALSE	ASV19041
Chloroflexi	ASV	0-1-1	ASV19033	FALSE	ASV19033
Actinobacteria	ASV	0-1-1	ASV18884	FALSE	ASV18884
Chloroflexi	ASV	0-1-1	ASV18875	FALSE	ASV18875
Acidobacteria	ASV	0-1-1	ASV18834	FALSE	ASV18834
Unassigned	ASV	0-1-1	ASV18831	FALSE	ASV18831
Chloroflexi	ASV	0-1-1	ASV18819	FALSE	ASV18819
WPS-2	ASV	0-1-1	ASV18813	FALSE	ASV18813
Chloroflexi	ASV	0-1-1	ASV18646	FALSE	ASV18646
Acidobacteria	ASV	0-1-1	ASV18625	FALSE	ASV18625
Proteobacteria	ASV	0-1-1	ASV18607	FALSE	ASV18607
Verrucomicrobia	ASV	0-1-1	ASV18604	FALSE	ASV18604
Unassigned	ASV	0-1-1	ASV18492	FALSE	ASV18492
Chloroflexi	ASV	0-1-1	ASV18422	FALSE	ASV18422
Unassigned	ASV	0-1-1	ASV18384	FALSE	ASV18384
Verrucomicrobia	ASV	0-1-1	ASV18383	FALSE	ASV18383
Proteobacteria	ASV	0-1-1	ASV18278	FALSE	ASV18278
Bacteroidetes	ASV	0-1-1	ASV18266	FALSE	ASV18266
Unassigned	ASV	0-1-1	ASV18256	FALSE	ASV18256
Firmicutes	ASV	0-1-1	ASV18234	FALSE	ASV18234
Proteobacteria	ASV	0-1-1	ASV18221	FALSE	ASV18221
Verrucomicrobia	ASV	0-1-1	ASV18217	FALSE	ASV18217
Proteobacteria	ASV	0-1-1	ASV18208	FALSE	ASV18208
Actinobacteria	ASV	0-1-1	ASV18207	FALSE	ASV18207
Proteobacteria	ASV	0-1-1	ASV18199	FALSE	ASV18199
Proteobacteria	ASV	0-1-1	ASV18181	FALSE	ASV18181
Verrucomicrobia	ASV	0-1-1	ASV18170	FALSE	ASV18170
Acidobacteria	ASV	0-1-1	ASV18169	FALSE	ASV18169
Firmicutes	ASV	0-1-1	ASV18075	FALSE	ASV18075
Firmicutes	ASV	0-1-1	ASV18038	FALSE	ASV18038
Acidobacteria	ASV	0-1-1	ASV18002	FALSE	ASV18002
Acidobacteria	ASV	0-1-1	ASV17994	FALSE	ASV17994
Acidobacteria	ASV	0-1-1	ASV17990	FALSE	ASV17990
Unassigned	ASV	0-1-1	ASV17989	FALSE	ASV17989
Acidobacteria	ASV	0-1-1	ASV17985	FALSE	ASV17985
Unassigned	ASV	0-1-1	ASV17984	FALSE	ASV17984
Verrucomicrobia	ASV	0-1-1	ASV17983	FALSE	ASV17983
Acidobacteria	ASV	0-1-1	ASV17980	FALSE	ASV17980
Unassigned	ASV	0-1-1	ASV17972	FALSE	ASV17972
Proteobacteria	ASV	0-1-1	ASV17853	FALSE	ASV17853
Actinobacteria	ASV	0-1-1	ASV17841	FALSE	ASV17841
Gemmatimonadetes	ASV	0-1-1	ASV17840	FALSE	ASV17840
Acidobacteria	ASV	0-1-1	ASV17836	FALSE	ASV17836
Acidobacteria	ASV	0-1-1	ASV17834	FALSE	ASV17834
Actinobacteria	ASV	0-1-1	ASV17821	FALSE	ASV17821
Proteobacteria	ASV	0-1-1	ASV17818	FALSE	ASV17818
Firmicutes	ASV	0-1-1	ASV17814	FALSE	ASV17814
Verrucomicrobia	ASV	0-1-1	ASV17806	FALSE	ASV17806
Proteobacteria	ASV	0-1-1	ASV17793	FALSE	ASV17793
Acidobacteria	ASV	0-1-1	ASV17789	FALSE	ASV17789
Unassigned	ASV	0-1-1	ASV17777	FALSE	ASV17777
Bacteroidetes	ASV	0-1-1	ASV17775	FALSE	ASV17775
Proteobacteria	ASV	0-1-1	ASV17769	FALSE	ASV17769
Acidobacteria	ASV	0-1-1	ASV17640	FALSE	ASV17640
Actinobacteria	ASV	0-1-1	ASV17633	FALSE	ASV17633
Actinobacteria	ASV	0-1-1	ASV17628	FALSE	ASV17628
Acidobacteria	ASV	0-1-1	ASV17617	FALSE	ASV17617
Acidobacteria	ASV	0-1-1	ASV17597	FALSE	ASV17597
Proteobacteria	ASV	0-1-1	ASV17465	FALSE	ASV17465
Acidobacteria	ASV	0-1-1	ASV17456	FALSE	ASV17456
Actinobacteria	ASV	0-1-1	ASV17455	FALSE	ASV17455
Proteobacteria	ASV	0-1-1	ASV17450	FALSE	ASV17450
Acidobacteria	ASV	0-1-1	ASV17447	FALSE	ASV17447
Acidobacteria	ASV	0-1-1	ASV17445	FALSE	ASV17445
Unassigned	ASV	0-1-1	ASV17416	FALSE	ASV17416
Actinobacteria	ASV	0-1-1	ASV17411	FALSE	ASV17411
Proteobacteria	ASV	0-1-1	ASV17393	FALSE	ASV17393
Chloroflexi	ASV	0-1-1	ASV17392	FALSE	ASV17392
Elusimicrobia	ASV	0-1-1	ASV17390	FALSE	ASV17390
Chloroflexi	ASV	0-1-1	ASV17385	FALSE	ASV17385
WPS-2	ASV	0-1-1	ASV17384	FALSE	ASV17384
Proteobacteria	ASV	0-1-1	ASV17377	FALSE	ASV17377
Planctomycetes	ASV	0-1-1	ASV17375	FALSE	ASV17375
Actinobacteria	ASV	0-1-1	ASV17238	FALSE	ASV17238
Acidobacteria	ASV	0-1-1	ASV17222	FALSE	ASV17222
Acidobacteria	ASV	0-1-1	ASV17216	FALSE	ASV17216
Chloroflexi	ASV	0-1-1	ASV17199	FALSE	ASV17199
Unassigned	ASV	0-1-1	ASV17090	FALSE	ASV17090
Actinobacteria	ASV	0-1-1	ASV17058	FALSE	ASV17058
Verrucomicrobia	ASV	0-1-1	ASV17039	FALSE	ASV17039
Unassigned	ASV	0-1-1	ASV17031	FALSE	ASV17031
Bacteroidetes	ASV	0-1-1	ASV17018	FALSE	ASV17018
Verrucomicrobia	ASV	0-1-1	ASV17010	FALSE	ASV17010
Gemmatimonadetes	ASV	0-1-1	ASV16998	FALSE	ASV16998
Unassigned	ASV	0-1-1	ASV16869	FALSE	ASV16869
Proteobacteria	ASV	0-1-1	ASV16843	FALSE	ASV16843
Proteobacteria	ASV	0-1-1	ASV16841	FALSE	ASV16841
Verrucomicrobia	ASV	0-1-1	ASV16829	FALSE	ASV16829
WPS-2	ASV	0-1-1	ASV16821	FALSE	ASV16821
WPS-2	ASV	0-1-1	ASV16721	FALSE	ASV16721
Unassigned	ASV	0-1-1	ASV16720	FALSE	ASV16720
Unassigned	ASV	0-1-1	ASV16704	FALSE	ASV16704
Proteobacteria	ASV	0-1-1	ASV16701	FALSE	ASV16701
Proteobacteria	ASV	0-1-1	ASV16687	FALSE	ASV16687
Acidobacteria	ASV	0-1-1	ASV16681	FALSE	ASV16681
Acidobacteria	ASV	0-1-1	ASV16677	FALSE	ASV16677
Proteobacteria	ASV	0-1-1	ASV16672	FALSE	ASV16672
Bacteroidetes	ASV	0-1-1	ASV16667	FALSE	ASV16667
Acidobacteria	ASV	0-1-1	ASV16647	FALSE	ASV16647
Unassigned	ASV	0-1-1	ASV16645	FALSE	ASV16645
WPS-2	ASV	0-1-1	ASV16642	FALSE	ASV16642
Verrucomicrobia	ASV	0-1-1	ASV16636	FALSE	ASV16636
Firmicutes	ASV	0-1-1	ASV16635	FALSE	ASV16635
Acidobacteria	ASV	0-1-1	ASV16581	FALSE	ASV16581
Actinobacteria	ASV	0-1-1	ASV16577	FALSE	ASV16577
Proteobacteria	ASV	0-1-1	ASV16565	FALSE	ASV16565
Gemmatimonadetes	ASV	0-1-1	ASV16487	FALSE	ASV16487
Proteobacteria	ASV	0-1-1	ASV16466	FALSE	ASV16466
Proteobacteria	ASV	0-1-1	ASV16380	FALSE	ASV16380
Actinobacteria	ASV	0-1-1	ASV16376	FALSE	ASV16376
Acidobacteria	ASV	0-1-1	ASV16355	FALSE	ASV16355
Verrucomicrobia	ASV	0-1-1	ASV16354	FALSE	ASV16354
Chloroflexi	ASV	0-1-1	ASV16347	FALSE	ASV16347
Proteobacteria	ASV	0-1-1	ASV16334	FALSE	ASV16334
Chloroflexi	ASV	0-1-1	ASV16332	FALSE	ASV16332
Gemmatimonadetes	ASV	0-1-1	ASV16327	FALSE	ASV16327
Chloroflexi	ASV	0-1-1	ASV16324	FALSE	ASV16324
Bacteroidetes	ASV	0-1-1	ASV16321	FALSE	ASV16321
Proteobacteria	ASV	0-1-1	ASV16320	FALSE	ASV16320
Chloroflexi	ASV	0-1-1	ASV16314	FALSE	ASV16314
Proteobacteria	ASV	0-1-1	ASV16313	FALSE	ASV16313
Unassigned	ASV	0-1-1	ASV16309	FALSE	ASV16309
Proteobacteria	ASV	0-1-1	ASV16307	FALSE	ASV16307
Actinobacteria	ASV	0-1-1	ASV16172	FALSE	ASV16172
Verrucomicrobia	ASV	0-1-1	ASV16170	FALSE	ASV16170
Proteobacteria	ASV	0-1-1	ASV16160	FALSE	ASV16160
Bacteroidetes	ASV	0-1-1	ASV16158	FALSE	ASV16158
Acidobacteria	ASV	0-1-1	ASV16156	FALSE	ASV16156
Acidobacteria	ASV	0-1-1	ASV16049	FALSE	ASV16049
Proteobacteria	ASV	0-1-1	ASV16048	FALSE	ASV16048
Proteobacteria	ASV	0-1-1	ASV16040	FALSE	ASV16040
Chloroflexi	ASV	0-1-1	ASV16038	FALSE	ASV16038
Chloroflexi	ASV	0-1-1	ASV16021	FALSE	ASV16021
Acidobacteria	ASV	0-1-1	ASV15889	FALSE	ASV15889
Unassigned	ASV	0-1-1	ASV15864	FALSE	ASV15864
Gemmatimonadetes	ASV	0-1-1	ASV15836	FALSE	ASV15836
Unassigned	ASV	0-1-1	ASV15722	FALSE	ASV15722
Unassigned	ASV	0-1-1	ASV15711	FALSE	ASV15711
Proteobacteria	ASV	0-1-1	ASV15709	FALSE	ASV15709
Firmicutes	ASV	0-1-1	ASV15700	FALSE	ASV15700
Acidobacteria	ASV	0-1-1	ASV15695	FALSE	ASV15695
Proteobacteria	ASV	0-1-1	ASV15683	FALSE	ASV15683
Proteobacteria	ASV	0-1-1	ASV15671	FALSE	ASV15671
Chloroflexi	ASV	0-1-1	ASV15670	FALSE	ASV15670
Planctomycetes	ASV	0-1-1	ASV15667	FALSE	ASV15667
Unassigned	ASV	0-1-1	ASV15657	FALSE	ASV15657
Proteobacteria	ASV	0-1-1	ASV15576	FALSE	ASV15576
Acidobacteria	ASV	0-1-1	ASV15538	FALSE	ASV15538
Proteobacteria	ASV	0-1-1	ASV15517	FALSE	ASV15517
Proteobacteria	ASV	0-1-1	ASV15507	FALSE	ASV15507
Bacteroidetes	ASV	0-1-1	ASV15421	FALSE	ASV15421
Unassigned	ASV	0-1-1	ASV15416	FALSE	ASV15416
Actinobacteria	ASV	0-1-1	ASV15411	FALSE	ASV15411
Proteobacteria	ASV	0-1-1	ASV15403	FALSE	ASV15403
Bacteroidetes	ASV	0-1-1	ASV15398	FALSE	ASV15398
Firmicutes	ASV	0-1-1	ASV15393	FALSE	ASV15393
Verrucomicrobia	ASV	0-1-1	ASV15389	FALSE	ASV15389
Proteobacteria	ASV	0-1-1	ASV15372	FALSE	ASV15372
Proteobacteria	ASV	0-1-1	ASV15365	FALSE	ASV15365
Unassigned	ASV	0-1-1	ASV15345	FALSE	ASV15345
Chloroflexi	ASV	0-1-1	ASV15342	FALSE	ASV15342
Chloroflexi	ASV	0-1-1	ASV15335	FALSE	ASV15335
Verrucomicrobia	ASV	0-1-1	ASV15194	FALSE	ASV15194
Acidobacteria	ASV	0-1-1	ASV15192	FALSE	ASV15192
Acidobacteria	ASV	0-1-1	ASV15173	FALSE	ASV15173
Firmicutes	ASV	0-1-1	ASV15171	FALSE	ASV15171
Acidobacteria	ASV	0-1-1	ASV15089	FALSE	ASV15089
Firmicutes	ASV	0-1-1	ASV15070	FALSE	ASV15070
Verrucomicrobia	ASV	0-1-1	ASV15069	FALSE	ASV15069
WPS-2	ASV	0-1-1	ASV15068	FALSE	ASV15068
Acidobacteria	ASV	0-1-1	ASV15028	FALSE	ASV15028
Proteobacteria	ASV	0-1-1	ASV15002	FALSE	ASV15002
Verrucomicrobia	ASV	0-1-1	ASV15001	FALSE	ASV15001
Unassigned	ASV	0-1-1	ASV14994	FALSE	ASV14994
Unassigned	ASV	0-1-1	ASV14933	FALSE	ASV14933
Gemmatimonadetes	ASV	0-1-1	ASV14925	FALSE	ASV14925
Acidobacteria	ASV	0-1-1	ASV14915	FALSE	ASV14915
Acidobacteria	ASV	0-1-1	ASV14858	FALSE	ASV14858
Chloroflexi	ASV	0-1-1	ASV14837	FALSE	ASV14837
Firmicutes	ASV	0-1-1	ASV14763	FALSE	ASV14763
Actinobacteria	ASV	0-1-1	ASV14755	FALSE	ASV14755
Firmicutes	ASV	0-1-1	ASV14752	FALSE	ASV14752
Acidobacteria	ASV	0-1-1	ASV14737	FALSE	ASV14737
Proteobacteria	ASV	0-1-1	ASV14736	FALSE	ASV14736
Proteobacteria	ASV	0-1-1	ASV14735	FALSE	ASV14735
Proteobacteria	ASV	0-1-1	ASV14718	FALSE	ASV14718
Acidobacteria	ASV	0-1-1	ASV14708	FALSE	ASV14708
Gemmatimonadetes	ASV	0-1-1	ASV14704	FALSE	ASV14704
Proteobacteria	ASV	0-1-1	ASV14595	FALSE	ASV14595
Proteobacteria	ASV	0-1-1	ASV14594	FALSE	ASV14594
Proteobacteria	ASV	0-1-1	ASV14584	FALSE	ASV14584
Chloroflexi	ASV	0-1-1	ASV14581	FALSE	ASV14581
Proteobacteria	ASV	0-1-1	ASV14471	FALSE	ASV14471
Bacteroidetes	ASV	0-1-1	ASV14463	FALSE	ASV14463
Verrucomicrobia	ASV	0-1-1	ASV14449	FALSE	ASV14449
Unassigned	ASV	0-1-1	ASV14447	FALSE	ASV14447
Verrucomicrobia	ASV	0-1-1	ASV14438	FALSE	ASV14438
Proteobacteria	ASV	0-1-1	ASV14428	FALSE	ASV14428
Acidobacteria	ASV	0-1-1	ASV14422	FALSE	ASV14422
Unassigned	ASV	0-1-1	ASV14417	FALSE	ASV14417
Proteobacteria	ASV	0-1-1	ASV14398	FALSE	ASV14398
Proteobacteria	ASV	0-1-1	ASV14392	FALSE	ASV14392
Proteobacteria	ASV	0-1-1	ASV14391	FALSE	ASV14391
Acidobacteria	ASV	0-1-1	ASV14390	FALSE	ASV14390
Acidobacteria	ASV	0-1-1	ASV14317	FALSE	ASV14317
Chloroflexi	ASV	0-1-1	ASV14272	FALSE	ASV14272
WPS-2	ASV	0-1-1	ASV14271	FALSE	ASV14271
Proteobacteria	ASV	0-1-1	ASV14259	FALSE	ASV14259
Proteobacteria	ASV	0-1-1	ASV14256	FALSE	ASV14256
Firmicutes	ASV	0-1-1	ASV14163	FALSE	ASV14163
Unassigned	ASV	0-1-1	ASV14162	FALSE	ASV14162
Proteobacteria	ASV	0-1-1	ASV14147	FALSE	ASV14147
Proteobacteria	ASV	0-1-1	ASV14127	FALSE	ASV14127
Proteobacteria	ASV	0-1-1	ASV14121	FALSE	ASV14121
Unassigned	ASV	0-1-1	ASV14113	FALSE	ASV14113
Verrucomicrobia	ASV	0-1-1	ASV14109	FALSE	ASV14109
Actinobacteria	ASV	0-1-1	ASV14108	FALSE	ASV14108
Acidobacteria	ASV	0-1-1	ASV14106	FALSE	ASV14106
Unassigned	ASV	0-1-1	ASV14098	FALSE	ASV14098
Acidobacteria	ASV	0-1-1	ASV14094	FALSE	ASV14094
Acidobacteria	ASV	0-1-1	ASV13994	FALSE	ASV13994
Verrucomicrobia	ASV	0-1-1	ASV13976	FALSE	ASV13976
Chloroflexi	ASV	0-1-1	ASV13865	FALSE	ASV13865
Acidobacteria	ASV	0-1-1	ASV13847	FALSE	ASV13847
Proteobacteria	ASV	0-1-1	ASV13843	FALSE	ASV13843
Chloroflexi	ASV	0-1-1	ASV13835	FALSE	ASV13835
Actinobacteria	ASV	0-1-1	ASV13828	FALSE	ASV13828
Acidobacteria	ASV	0-1-1	ASV13826	FALSE	ASV13826
Firmicutes	ASV	0-1-1	ASV13813	FALSE	ASV13813
Unassigned	ASV	0-1-1	ASV13806	FALSE	ASV13806
Actinobacteria	ASV	0-1-1	ASV13803	FALSE	ASV13803
Chloroflexi	ASV	0-1-1	ASV13800	FALSE	ASV13800
Actinobacteria	ASV	0-1-1	ASV13724	FALSE	ASV13724
Proteobacteria	ASV	0-1-1	ASV13700	FALSE	ASV13700
WPS-2	ASV	0-1-1	ASV13690	FALSE	ASV13690
Proteobacteria	ASV	0-1-1	ASV13663	FALSE	ASV13663
Proteobacteria	ASV	0-1-1	ASV13587	FALSE	ASV13587
Proteobacteria	ASV	0-1-1	ASV13579	FALSE	ASV13579
Chloroflexi	ASV	0-1-1	ASV13572	FALSE	ASV13572
Acidobacteria	ASV	0-1-1	ASV13570	FALSE	ASV13570
Acidobacteria	ASV	0-1-1	ASV13559	FALSE	ASV13559
Chloroflexi	ASV	0-1-1	ASV13554	FALSE	ASV13554
Acidobacteria	ASV	0-1-1	ASV13541	FALSE	ASV13541
Chloroflexi	ASV	0-1-1	ASV13538	FALSE	ASV13538
Firmicutes	ASV	0-1-1	ASV13440	FALSE	ASV13440
Chloroflexi	ASV	0-1-1	ASV13421	FALSE	ASV13421
Actinobacteria	ASV	0-1-1	ASV13418	FALSE	ASV13418
Proteobacteria	ASV	0-1-1	ASV13314	FALSE	ASV13314
Bacteroidetes	ASV	0-1-1	ASV13310	FALSE	ASV13310
Firmicutes	ASV	0-1-1	ASV13309	FALSE	ASV13309
Proteobacteria	ASV	0-1-1	ASV13303	FALSE	ASV13303
Acidobacteria	ASV	0-1-1	ASV13285	FALSE	ASV13285
Firmicutes	ASV	0-1-1	ASV13270	FALSE	ASV13270
Verrucomicrobia	ASV	0-1-1	ASV13267	FALSE	ASV13267
Proteobacteria	ASV	0-1-1	ASV13266	FALSE	ASV13266
Verrucomicrobia	ASV	0-1-1	ASV13258	FALSE	ASV13258
Verrucomicrobia	ASV	0-1-1	ASV13257	FALSE	ASV13257
Unassigned	ASV	0-1-1	ASV13199	FALSE	ASV13199
Actinobacteria	ASV	0-1-1	ASV13195	FALSE	ASV13195
Proteobacteria	ASV	0-1-1	ASV13174	FALSE	ASV13174
Proteobacteria	ASV	0-1-1	ASV13168	FALSE	ASV13168
Proteobacteria	ASV	0-1-1	ASV13166	FALSE	ASV13166
Acidobacteria	ASV	0-1-1	ASV13152	FALSE	ASV13152
Verrucomicrobia	ASV	0-1-1	ASV13077	FALSE	ASV13077
Unassigned	ASV	0-1-1	ASV13075	FALSE	ASV13075
Acidobacteria	ASV	0-1-1	ASV13069	FALSE	ASV13069
Proteobacteria	ASV	0-1-1	ASV13064	FALSE	ASV13064
Unassigned	ASV	0-1-1	ASV13063	FALSE	ASV13063
Unassigned	ASV	0-1-1	ASV13062	FALSE	ASV13062
Actinobacteria	ASV	0-1-1	ASV13058	FALSE	ASV13058
Acidobacteria	ASV	0-1-1	ASV13046	FALSE	ASV13046
Proteobacteria	ASV	0-1-1	ASV13038	FALSE	ASV13038
Proteobacteria	ASV	0-1-1	ASV13037	FALSE	ASV13037
Acidobacteria	ASV	0-1-1	ASV13036	FALSE	ASV13036
Acidobacteria	ASV	0-1-1	ASV13029	FALSE	ASV13029
WPS-2	ASV	0-1-1	ASV12948	FALSE	ASV12948
Acidobacteria	ASV	0-1-1	ASV12924	FALSE	ASV12924
Proteobacteria	ASV	0-1-1	ASV12923	FALSE	ASV12923
Unassigned	ASV	0-1-1	ASV12921	FALSE	ASV12921
Acidobacteria	ASV	0-1-1	ASV12907	FALSE	ASV12907
Acidobacteria	ASV	0-1-1	ASV12904	FALSE	ASV12904
Acidobacteria	ASV	0-1-1	ASV12838	FALSE	ASV12838
Bacteroidetes	ASV	0-1-1	ASV12827	FALSE	ASV12827
Proteobacteria	ASV	0-1-1	ASV12826	FALSE	ASV12826
Proteobacteria	ASV	0-1-1	ASV12816	FALSE	ASV12816
Proteobacteria	ASV	0-1-1	ASV12799	FALSE	ASV12799
Proteobacteria	ASV	0-1-1	ASV12798	FALSE	ASV12798
Firmicutes	ASV	0-1-1	ASV12792	FALSE	ASV12792
Proteobacteria	ASV	0-1-1	ASV12783	FALSE	ASV12783
Chloroflexi	ASV	0-1-1	ASV12780	FALSE	ASV12780
Proteobacteria	ASV	0-1-1	ASV12775	FALSE	ASV12775
Acidobacteria	ASV	0-1-1	ASV12768	FALSE	ASV12768
Proteobacteria	ASV	0-1-1	ASV12712	FALSE	ASV12712
Proteobacteria	ASV	0-1-1	ASV12711	FALSE	ASV12711
Proteobacteria	ASV	0-1-1	ASV12698	FALSE	ASV12698
Chloroflexi	ASV	0-1-1	ASV12689	FALSE	ASV12689
Acidobacteria	ASV	0-1-1	ASV12681	FALSE	ASV12681
Acidobacteria	ASV	0-1-1	ASV12678	FALSE	ASV12678
Verrucomicrobia	ASV	0-1-1	ASV12674	FALSE	ASV12674
Proteobacteria	ASV	0-1-1	ASV12665	FALSE	ASV12665
WPS-2	ASV	0-1-1	ASV12598	FALSE	ASV12598
Acidobacteria	ASV	0-1-1	ASV12585	FALSE	ASV12585
Unassigned	ASV	0-1-1	ASV12582	FALSE	ASV12582
Acidobacteria	ASV	0-1-1	ASV12576	FALSE	ASV12576
Planctomycetes	ASV	0-1-1	ASV12575	FALSE	ASV12575
Chloroflexi	ASV	0-1-1	ASV12565	FALSE	ASV12565
Firmicutes	ASV	0-1-1	ASV12558	FALSE	ASV12558
Actinobacteria	ASV	0-1-1	ASV12555	FALSE	ASV12555
Chloroflexi	ASV	0-1-1	ASV12549	FALSE	ASV12549
Planctomycetes	ASV	0-1-1	ASV12545	FALSE	ASV12545
Firmicutes	ASV	0-1-1	ASV12544	FALSE	ASV12544
Acidobacteria	ASV	0-1-1	ASV12541	FALSE	ASV12541
Verrucomicrobia	ASV	0-1-1	ASV12533	FALSE	ASV12533
Proteobacteria	ASV	0-1-1	ASV12447	FALSE	ASV12447
Acidobacteria	ASV	0-1-1	ASV12446	FALSE	ASV12446
Acidobacteria	ASV	0-1-1	ASV12437	FALSE	ASV12437
Acidobacteria	ASV	0-1-1	ASV12431	FALSE	ASV12431
Acidobacteria	ASV	0-1-1	ASV12351	FALSE	ASV12351
Proteobacteria	ASV	0-1-1	ASV12349	FALSE	ASV12349
Proteobacteria	ASV	0-1-1	ASV12347	FALSE	ASV12347
Unassigned	ASV	0-1-1	ASV12343	FALSE	ASV12343
Planctomycetes	ASV	0-1-1	ASV12337	FALSE	ASV12337
WPS-2	ASV	0-1-1	ASV12324	FALSE	ASV12324
Firmicutes	ASV	0-1-1	ASV12292	FALSE	ASV12292
Chloroflexi	ASV	0-1-1	ASV12287	FALSE	ASV12287
Proteobacteria	ASV	0-1-1	ASV12237	FALSE	ASV12237
Proteobacteria	ASV	0-1-1	ASV12236	FALSE	ASV12236
Unassigned	ASV	0-1-1	ASV12222	FALSE	ASV12222
Acidobacteria	ASV	0-1-1	ASV12215	FALSE	ASV12215
Chloroflexi	ASV	0-1-1	ASV12206	FALSE	ASV12206
Chloroflexi	ASV	0-1-1	ASV12198	FALSE	ASV12198
Unassigned	ASV	0-1-1	ASV12196	FALSE	ASV12196
Verrucomicrobia	ASV	0-1-1	ASV12110	FALSE	ASV12110
Proteobacteria	ASV	0-1-1	ASV12100	FALSE	ASV12100
Chloroflexi	ASV	0-1-1	ASV12099	FALSE	ASV12099
Chloroflexi	ASV	0-1-1	ASV12083	FALSE	ASV12083
WPS-2	ASV	0-1-1	ASV12081	FALSE	ASV12081
Chloroflexi	ASV	0-1-1	ASV12079	FALSE	ASV12079
Proteobacteria	ASV	0-1-1	ASV12078	FALSE	ASV12078
Acidobacteria	ASV	0-1-1	ASV12077	FALSE	ASV12077
Acidobacteria	ASV	0-1-1	ASV12067	FALSE	ASV12067
Firmicutes	ASV	0-1-1	ASV12054	FALSE	ASV12054
Verrucomicrobia	ASV	0-1-1	ASV12049	FALSE	ASV12049
Proteobacteria	ASV	0-1-1	ASV12048	FALSE	ASV12048
Acidobacteria	ASV	0-1-1	ASV11977	FALSE	ASV11977
Acidobacteria	ASV	0-1-1	ASV11971	FALSE	ASV11971
Firmicutes	ASV	0-1-1	ASV11943	FALSE	ASV11943
Verrucomicrobia	ASV	0-1-1	ASV11940	FALSE	ASV11940
Acidobacteria	ASV	0-1-1	ASV11855	FALSE	ASV11855
Acidobacteria	ASV	0-1-1	ASV11839	FALSE	ASV11839
Acidobacteria	ASV	0-1-1	ASV11775	FALSE	ASV11775
Verrucomicrobia	ASV	0-1-1	ASV11760	FALSE	ASV11760
Acidobacteria	ASV	0-1-1	ASV11750	FALSE	ASV11750
WPS-2	ASV	0-1-1	ASV11746	FALSE	ASV11746
Unassigned	ASV	0-1-1	ASV11745	FALSE	ASV11745
Acidobacteria	ASV	0-1-1	ASV11736	FALSE	ASV11736
Bacteroidetes	ASV	0-1-1	ASV11679	FALSE	ASV11679
Proteobacteria	ASV	0-1-1	ASV11678	FALSE	ASV11678
Unassigned	ASV	0-1-1	ASV11662	FALSE	ASV11662
Acidobacteria	ASV	0-1-1	ASV11644	FALSE	ASV11644
Acidobacteria	ASV	0-1-1	ASV11631	FALSE	ASV11631
Proteobacteria	ASV	0-1-1	ASV11630	FALSE	ASV11630
Chloroflexi	ASV	0-1-1	ASV11629	FALSE	ASV11629
Acidobacteria	ASV	0-1-1	ASV11625	FALSE	ASV11625
Verrucomicrobia	ASV	0-1-1	ASV11549	FALSE	ASV11549
Elusimicrobia	ASV	0-1-1	ASV11537	FALSE	ASV11537
Proteobacteria	ASV	0-1-1	ASV11535	FALSE	ASV11535
Verrucomicrobia	ASV	0-1-1	ASV11481	FALSE	ASV11481
Proteobacteria	ASV	0-1-1	ASV11479	FALSE	ASV11479
Acidobacteria	ASV	0-1-1	ASV11474	FALSE	ASV11474
Proteobacteria	ASV	0-1-1	ASV11468	FALSE	ASV11468
Proteobacteria	ASV	0-1-1	ASV11467	FALSE	ASV11467
Gemmatimonadetes	ASV	0-1-1	ASV11464	FALSE	ASV11464
Chloroflexi	ASV	0-1-1	ASV11454	FALSE	ASV11454
WPS-2	ASV	0-1-1	ASV11453	FALSE	ASV11453
Chloroflexi	ASV	0-1-1	ASV11452	FALSE	ASV11452
Proteobacteria	ASV	0-1-1	ASV11451	FALSE	ASV11451
Unassigned	ASV	0-1-1	ASV11375	FALSE	ASV11375
Acidobacteria	ASV	0-1-1	ASV11366	FALSE	ASV11366
Proteobacteria	ASV	0-1-1	ASV11359	FALSE	ASV11359
Verrucomicrobia	ASV	0-1-1	ASV11345	FALSE	ASV11345
Chloroflexi	ASV	0-1-1	ASV11329	FALSE	ASV11329
Proteobacteria	ASV	0-1-1	ASV11326	FALSE	ASV11326
Acidobacteria	ASV	0-1-1	ASV11260	FALSE	ASV11260
Proteobacteria	ASV	0-1-1	ASV11254	FALSE	ASV11254
Acidobacteria	ASV	0-1-1	ASV11245	FALSE	ASV11245
Unassigned	ASV	0-1-1	ASV11241	FALSE	ASV11241
Acidobacteria	ASV	0-1-1	ASV11240	FALSE	ASV11240
Acidobacteria	ASV	0-1-1	ASV11229	FALSE	ASV11229
Acidobacteria	ASV	0-1-1	ASV11216	FALSE	ASV11216
Chloroflexi	ASV	0-1-1	ASV11202	FALSE	ASV11202
Proteobacteria	ASV	0-1-1	ASV11201	FALSE	ASV11201
Firmicutes	ASV	0-1-1	ASV11197	FALSE	ASV11197
Bacteroidetes	ASV	0-1-1	ASV11161	FALSE	ASV11161
WPS-2	ASV	0-1-1	ASV11146	FALSE	ASV11146
Proteobacteria	ASV	0-1-1	ASV11107	FALSE	ASV11107
Proteobacteria	ASV	0-1-1	ASV11102	FALSE	ASV11102
Proteobacteria	ASV	0-1-1	ASV11046	FALSE	ASV11046
Firmicutes	ASV	0-1-1	ASV11035	FALSE	ASV11035
Chloroflexi	ASV	0-1-1	ASV11030	FALSE	ASV11030
Actinobacteria	ASV	0-1-1	ASV11029	FALSE	ASV11029
Unassigned	ASV	0-1-1	ASV11026	FALSE	ASV11026
Firmicutes	ASV	0-1-1	ASV11022	FALSE	ASV11022
Proteobacteria	ASV	0-1-1	ASV11015	FALSE	ASV11015
Chloroflexi	ASV	0-1-1	ASV11014	FALSE	ASV11014
Unassigned	ASV	0-1-1	ASV11011	FALSE	ASV11011
Acidobacteria	ASV	0-1-1	ASV11010	FALSE	ASV11010
Bacteroidetes	ASV	0-1-1	ASV11009	FALSE	ASV11009
Unassigned	ASV	0-1-1	ASV11006	FALSE	ASV11006
Proteobacteria	ASV	0-1-1	ASV10999	FALSE	ASV10999
Acidobacteria	ASV	0-1-1	ASV10993	FALSE	ASV10993
Actinobacteria	ASV	0-1-1	ASV10984	FALSE	ASV10984
Verrucomicrobia	ASV	0-1-1	ASV10983	FALSE	ASV10983
Acidobacteria	ASV	0-1-1	ASV10889	FALSE	ASV10889
Proteobacteria	ASV	0-1-1	ASV10884	FALSE	ASV10884
Acidobacteria	ASV	0-1-1	ASV10836	FALSE	ASV10836
Acidobacteria	ASV	0-1-1	ASV10821	FALSE	ASV10821
Bacteroidetes	ASV	0-1-1	ASV10819	FALSE	ASV10819
Acidobacteria	ASV	0-1-1	ASV10816	FALSE	ASV10816
Proteobacteria	ASV	0-1-1	ASV10814	FALSE	ASV10814
Chloroflexi	ASV	0-1-1	ASV10813	FALSE	ASV10813
Verrucomicrobia	ASV	0-1-1	ASV10769	FALSE	ASV10769
Chloroflexi	ASV	0-1-1	ASV10733	FALSE	ASV10733
Proteobacteria	ASV	0-1-1	ASV10725	FALSE	ASV10725
Acidobacteria	ASV	0-1-1	ASV10723	FALSE	ASV10723
Proteobacteria	ASV	0-1-1	ASV10680	FALSE	ASV10680
Acidobacteria	ASV	0-1-1	ASV10601	FALSE	ASV10601
Proteobacteria	ASV	0-1-1	ASV10600	FALSE	ASV10600
Acidobacteria	ASV	0-1-1	ASV10599	FALSE	ASV10599
Proteobacteria	ASV	0-1-1	ASV10593	FALSE	ASV10593
Unassigned	ASV	0-1-1	ASV10591	FALSE	ASV10591
Verrucomicrobia	ASV	0-1-1	ASV10584	FALSE	ASV10584
Acidobacteria	ASV	0-1-1	ASV10582	FALSE	ASV10582
Proteobacteria	ASV	0-1-1	ASV10566	FALSE	ASV10566
Acidobacteria	ASV	0-1-1	ASV10565	FALSE	ASV10565
Firmicutes	ASV	0-1-1	ASV10564	FALSE	ASV10564
Bacteroidetes	ASV	0-1-1	ASV10556	FALSE	ASV10556
Unassigned	ASV	0-1-1	ASV10555	FALSE	ASV10555
Acidobacteria	ASV	0-1-1	ASV10515	FALSE	ASV10515
Acidobacteria	ASV	0-1-1	ASV10512	FALSE	ASV10512
Acidobacteria	ASV	0-1-1	ASV10505	FALSE	ASV10505
Gemmatimonadetes	ASV	0-1-1	ASV10489	FALSE	ASV10489
Acidobacteria	ASV	0-1-1	ASV10488	FALSE	ASV10488
Acidobacteria	ASV	0-1-1	ASV10479	FALSE	ASV10479
Firmicutes	ASV	0-1-1	ASV10470	FALSE	ASV10470
Unassigned	ASV	0-1-1	ASV10404	FALSE	ASV10404
WPS-2	ASV	0-1-1	ASV10399	FALSE	ASV10399
Actinobacteria	ASV	0-1-1	ASV10396	FALSE	ASV10396
Verrucomicrobia	ASV	0-1-1	ASV10387	FALSE	ASV10387
Acidobacteria	ASV	0-1-1	ASV10386	FALSE	ASV10386
Acidobacteria	ASV	0-1-1	ASV10384	FALSE	ASV10384
Proteobacteria	ASV	0-1-1	ASV10368	FALSE	ASV10368
Proteobacteria	ASV	0-1-1	ASV10363	FALSE	ASV10363
Proteobacteria	ASV	0-1-1	ASV10337	FALSE	ASV10337
Bacteroidetes	ASV	0-1-1	ASV10334	FALSE	ASV10334
Acidobacteria	ASV	0-1-1	ASV10323	FALSE	ASV10323
Firmicutes	ASV	0-1-1	ASV10316	FALSE	ASV10316
Bacteroidetes	ASV	0-1-1	ASV10314	FALSE	ASV10314
Proteobacteria	ASV	0-1-1	ASV10305	FALSE	ASV10305
Proteobacteria	ASV	0-1-1	ASV10297	FALSE	ASV10297
Acidobacteria	ASV	0-1-1	ASV10296	FALSE	ASV10296
Unassigned	ASV	0-1-1	ASV10291	FALSE	ASV10291
Acidobacteria	ASV	0-1-1	ASV10240	FALSE	ASV10240
Unassigned	ASV	0-1-1	ASV10232	FALSE	ASV10232
Proteobacteria	ASV	0-1-1	ASV10225	FALSE	ASV10225
Proteobacteria	ASV	0-1-1	ASV10223	FALSE	ASV10223
Chloroflexi	ASV	0-1-1	ASV10205	FALSE	ASV10205
Firmicutes	ASV	0-1-1	ASV10203	FALSE	ASV10203
Proteobacteria	ASV	0-1-1	ASV10202	FALSE	ASV10202
Proteobacteria	ASV	0-1-1	ASV10201	FALSE	ASV10201
Proteobacteria	ASV	0-1-1	ASV10200	FALSE	ASV10200
Unassigned	ASV	0-1-1	ASV10191	FALSE	ASV10191
Chloroflexi	ASV	0-1-1	ASV10190	FALSE	ASV10190
Proteobacteria	ASV	0-1-1	ASV10188	FALSE	ASV10188
Proteobacteria	ASV	0-1-1	ASV10130	FALSE	ASV10130
Proteobacteria	ASV	0-1-1	ASV10129	FALSE	ASV10129
Acidobacteria	ASV	0-1-1	ASV10110	FALSE	ASV10110
Proteobacteria	ASV	0-1-1	ASV10107	FALSE	ASV10107
Proteobacteria	ASV	0-1-1	ASV10095	FALSE	ASV10095
WPS-2	ASV	0-1-1	ASV10045	FALSE	ASV10045
Acidobacteria	ASV	0-1-1	ASV10035	FALSE	ASV10035
Chloroflexi	ASV	0-1-1	ASV10032	FALSE	ASV10032
Acidobacteria	ASV	0-1-1	ASV10029	FALSE	ASV10029
Proteobacteria	ASV	0-1-1	ASV10026	FALSE	ASV10026
Acidobacteria	ASV	0-1-1	ASV10021	FALSE	ASV10021
Unassigned	ASV	0-1-1	ASV10015	FALSE	ASV10015
Verrucomicrobia	ASV	0-1-1	ASV10010	FALSE	ASV10010
Proteobacteria	ASV	0-1-1	ASV10005	FALSE	ASV10005
Acidobacteria	ASV	0-1-1	ASV10003	FALSE	ASV10003
Acidobacteria	ASV	0-1-1	ASV10002	FALSE	ASV10002
Proteobacteria	ASV	0-1-1	ASV9993	FALSE	ASV9993
Unassigned	ASV	0-1-1	ASV9990	FALSE	ASV9990
Actinobacteria	ASV	0-1-1	ASV9928	FALSE	ASV9928
Acidobacteria	ASV	0-1-1	ASV9925	FALSE	ASV9925
Bacteroidetes	ASV	0-1-1	ASV9877	FALSE	ASV9877
Bacteroidetes	ASV	0-1-1	ASV9870	FALSE	ASV9870
Acidobacteria	ASV	0-1-1	ASV9850	FALSE	ASV9850
Acidobacteria	ASV	0-1-1	ASV9848	FALSE	ASV9848
Acidobacteria	ASV	0-1-1	ASV9844	FALSE	ASV9844
Proteobacteria	ASV	0-1-1	ASV9793	FALSE	ASV9793
Chloroflexi	ASV	0-1-1	ASV9776	FALSE	ASV9776
Proteobacteria	ASV	0-1-1	ASV9772	FALSE	ASV9772
Proteobacteria	ASV	0-1-1	ASV9725	FALSE	ASV9725
Verrucomicrobia	ASV	0-1-1	ASV9721	FALSE	ASV9721
Bacteroidetes	ASV	0-1-1	ASV9707	FALSE	ASV9707
Proteobacteria	ASV	0-1-1	ASV9699	FALSE	ASV9699
Proteobacteria	ASV	0-1-1	ASV9696	FALSE	ASV9696
Bacteroidetes	ASV	0-1-1	ASV9694	FALSE	ASV9694
Actinobacteria	ASV	0-1-1	ASV9692	FALSE	ASV9692
Acidobacteria	ASV	0-1-1	ASV9646	FALSE	ASV9646
Chloroflexi	ASV	0-1-1	ASV9629	FALSE	ASV9629
Bacteroidetes	ASV	0-1-1	ASV9628	FALSE	ASV9628
Proteobacteria	ASV	0-1-1	ASV9619	FALSE	ASV9619
Acidobacteria	ASV	0-1-1	ASV9609	FALSE	ASV9609
Proteobacteria	ASV	0-1-1	ASV9568	FALSE	ASV9568
Chloroflexi	ASV	0-1-1	ASV9567	FALSE	ASV9567
Unassigned	ASV	0-1-1	ASV9560	FALSE	ASV9560
Chloroflexi	ASV	0-1-1	ASV9556	FALSE	ASV9556
WPS-2	ASV	0-1-1	ASV9549	FALSE	ASV9549
Unassigned	ASV	0-1-1	ASV9545	FALSE	ASV9545
Chloroflexi	ASV	0-1-1	ASV9544	FALSE	ASV9544
Unassigned	ASV	0-1-1	ASV9543	FALSE	ASV9543
Acidobacteria	ASV	0-1-1	ASV9509	FALSE	ASV9509
Acidobacteria	ASV	0-1-1	ASV9495	FALSE	ASV9495
WPS-2	ASV	0-1-1	ASV9476	FALSE	ASV9476
Bacteroidetes	ASV	0-1-1	ASV9416	FALSE	ASV9416
Proteobacteria	ASV	0-1-1	ASV9394	FALSE	ASV9394
Proteobacteria	ASV	0-1-1	ASV9391	FALSE	ASV9391
Planctomycetes	ASV	0-1-1	ASV9388	FALSE	ASV9388
Acidobacteria	ASV	0-1-1	ASV9387	FALSE	ASV9387
Verrucomicrobia	ASV	0-1-1	ASV9381	FALSE	ASV9381
Acidobacteria	ASV	0-1-1	ASV9379	FALSE	ASV9379
Chloroflexi	ASV	0-1-1	ASV9358	FALSE	ASV9358
Proteobacteria	ASV	0-1-1	ASV9347	FALSE	ASV9347
Unassigned	ASV	0-1-1	ASV9344	FALSE	ASV9344
Proteobacteria	ASV	0-1-1	ASV9336	FALSE	ASV9336
Unassigned	ASV	0-1-1	ASV9327	FALSE	ASV9327
Proteobacteria	ASV	0-1-1	ASV9321	FALSE	ASV9321
Proteobacteria	ASV	0-1-1	ASV9254	FALSE	ASV9254
Unassigned	ASV	0-1-1	ASV9251	FALSE	ASV9251
Chloroflexi	ASV	0-1-1	ASV9250	FALSE	ASV9250
Proteobacteria	ASV	0-1-1	ASV9232	FALSE	ASV9232
Proteobacteria	ASV	0-1-1	ASV9231	FALSE	ASV9231
Acidobacteria	ASV	0-1-1	ASV9230	FALSE	ASV9230
Acidobacteria	ASV	0-1-1	ASV9177	FALSE	ASV9177
WPS-2	ASV	0-1-1	ASV9169	FALSE	ASV9169
Proteobacteria	ASV	0-1-1	ASV9154	FALSE	ASV9154
Proteobacteria	ASV	0-1-1	ASV9146	FALSE	ASV9146
Proteobacteria	ASV	0-1-1	ASV9099	FALSE	ASV9099
Verrucomicrobia	ASV	0-1-1	ASV9098	FALSE	ASV9098
WPS-2	ASV	0-1-1	ASV9096	FALSE	ASV9096
Actinobacteria	ASV	0-1-1	ASV9087	FALSE	ASV9087
Verrucomicrobia	ASV	0-1-1	ASV9075	FALSE	ASV9075
Proteobacteria	ASV	0-1-1	ASV9069	FALSE	ASV9069
Verrucomicrobia	ASV	0-1-1	ASV9065	FALSE	ASV9065
Acidobacteria	ASV	0-1-1	ASV9033	FALSE	ASV9033
Acidobacteria	ASV	0-1-1	ASV9027	FALSE	ASV9027
Proteobacteria	ASV	0-1-1	ASV9019	FALSE	ASV9019
Acidobacteria	ASV	0-1-1	ASV9018	FALSE	ASV9018
Acidobacteria	ASV	0-1-1	ASV9015	FALSE	ASV9015
Unassigned	ASV	0-1-1	ASV9012	FALSE	ASV9012
Proteobacteria	ASV	0-1-1	ASV8953	FALSE	ASV8953
Proteobacteria	ASV	0-1-1	ASV8941	FALSE	ASV8941
Proteobacteria	ASV	0-1-1	ASV8939	FALSE	ASV8939
Proteobacteria	ASV	0-1-1	ASV8938	FALSE	ASV8938
Acidobacteria	ASV	0-1-1	ASV8935	FALSE	ASV8935
WPS-2	ASV	0-1-1	ASV8927	FALSE	ASV8927
Acidobacteria	ASV	0-1-1	ASV8922	FALSE	ASV8922
Chloroflexi	ASV	0-1-1	ASV8894	FALSE	ASV8894
Unassigned	ASV	0-1-1	ASV8883	FALSE	ASV8883
Cyanobacteria	ASV	0-1-1	ASV8880	FALSE	ASV8880
Proteobacteria	ASV	0-1-1	ASV8875	FALSE	ASV8875
Acidobacteria	ASV	0-1-1	ASV8867	FALSE	ASV8867
Acidobacteria	ASV	0-1-1	ASV8865	FALSE	ASV8865
Acidobacteria	ASV	0-1-1	ASV8831	FALSE	ASV8831
Chloroflexi	ASV	0-1-1	ASV8830	FALSE	ASV8830
Acidobacteria	ASV	0-1-1	ASV8825	FALSE	ASV8825
Acidobacteria	ASV	0-1-1	ASV8808	FALSE	ASV8808
Proteobacteria	ASV	0-1-1	ASV8793	FALSE	ASV8793
WPS-2	ASV	0-1-1	ASV8792	FALSE	ASV8792
WPS-2	ASV	0-1-1	ASV8788	FALSE	ASV8788
Actinobacteria	ASV	0-1-1	ASV8786	FALSE	ASV8786
Acidobacteria	ASV	0-1-1	ASV8762	FALSE	ASV8762
Acidobacteria	ASV	0-1-1	ASV8734	FALSE	ASV8734
Acidobacteria	ASV	0-1-1	ASV8727	FALSE	ASV8727
Proteobacteria	ASV	0-1-1	ASV8683	FALSE	ASV8683
Proteobacteria	ASV	0-1-1	ASV8674	FALSE	ASV8674
Acidobacteria	ASV	0-1-1	ASV8667	FALSE	ASV8667
Firmicutes	ASV	0-1-1	ASV8666	FALSE	ASV8666
Proteobacteria	ASV	0-1-1	ASV8665	FALSE	ASV8665
Acidobacteria	ASV	0-1-1	ASV8660	FALSE	ASV8660
Acidobacteria	ASV	0-1-1	ASV8658	FALSE	ASV8658
Proteobacteria	ASV	0-1-1	ASV8655	FALSE	ASV8655
Proteobacteria	ASV	0-1-1	ASV8652	FALSE	ASV8652
Actinobacteria	ASV	0-1-1	ASV8651	FALSE	ASV8651
Acidobacteria	ASV	0-1-1	ASV8624	FALSE	ASV8624
Unassigned	ASV	0-1-1	ASV8609	FALSE	ASV8609
Acidobacteria	ASV	0-1-1	ASV8608	FALSE	ASV8608
Acidobacteria	ASV	0-1-1	ASV8604	FALSE	ASV8604
Unassigned	ASV	0-1-1	ASV8602	FALSE	ASV8602
Proteobacteria	ASV	0-1-1	ASV8595	FALSE	ASV8595
Verrucomicrobia	ASV	0-1-1	ASV8545	FALSE	ASV8545
Chloroflexi	ASV	0-1-1	ASV8542	FALSE	ASV8542
Proteobacteria	ASV	0-1-1	ASV8536	FALSE	ASV8536
Acidobacteria	ASV	0-1-1	ASV8532	FALSE	ASV8532
Proteobacteria	ASV	0-1-1	ASV8530	FALSE	ASV8530
Acidobacteria	ASV	0-1-1	ASV8527	FALSE	ASV8527
Verrucomicrobia	ASV	0-1-1	ASV8519	FALSE	ASV8519
Acidobacteria	ASV	0-1-1	ASV8517	FALSE	ASV8517
Proteobacteria	ASV	0-1-1	ASV8511	FALSE	ASV8511
Chloroflexi	ASV	0-1-1	ASV8495	FALSE	ASV8495
Acidobacteria	ASV	0-1-1	ASV8483	FALSE	ASV8483
Verrucomicrobia	ASV	0-1-1	ASV8481	FALSE	ASV8481
Acidobacteria	ASV	0-1-1	ASV8473	FALSE	ASV8473
Acidobacteria	ASV	0-1-1	ASV8468	FALSE	ASV8468
Acidobacteria	ASV	0-1-1	ASV8466	FALSE	ASV8466
Chloroflexi	ASV	0-1-1	ASV8456	FALSE	ASV8456
Bacteroidetes	ASV	0-1-1	ASV8409	FALSE	ASV8409
WPS-2	ASV	0-1-1	ASV8401	FALSE	ASV8401
Acidobacteria	ASV	0-1-1	ASV8397	FALSE	ASV8397
Proteobacteria	ASV	0-1-1	ASV8386	FALSE	ASV8386
Unassigned	ASV	0-1-1	ASV8383	FALSE	ASV8383
Acidobacteria	ASV	0-1-1	ASV8378	FALSE	ASV8378
Firmicutes	ASV	0-1-1	ASV8373	FALSE	ASV8373
Actinobacteria	ASV	0-1-1	ASV8345	FALSE	ASV8345
Gemmatimonadetes	ASV	0-1-1	ASV8338	FALSE	ASV8338
Acidobacteria	ASV	0-1-1	ASV8332	FALSE	ASV8332
Acidobacteria	ASV	0-1-1	ASV8326	FALSE	ASV8326
Proteobacteria	ASV	0-1-1	ASV8319	FALSE	ASV8319
Acidobacteria	ASV	0-1-1	ASV8286	FALSE	ASV8286
Proteobacteria	ASV	0-1-1	ASV8279	FALSE	ASV8279
Proteobacteria	ASV	0-1-1	ASV8272	FALSE	ASV8272
Proteobacteria	ASV	0-1-1	ASV8270	FALSE	ASV8270
Firmicutes	ASV	0-1-1	ASV8260	FALSE	ASV8260
Firmicutes	ASV	0-1-1	ASV8258	FALSE	ASV8258
Proteobacteria	ASV	0-1-1	ASV8238	FALSE	ASV8238
Acidobacteria	ASV	0-1-1	ASV8217	FALSE	ASV8217
Acidobacteria	ASV	0-1-1	ASV8214	FALSE	ASV8214
Proteobacteria	ASV	0-1-1	ASV8213	FALSE	ASV8213
Actinobacteria	ASV	0-1-1	ASV8160	FALSE	ASV8160
Bacteroidetes	ASV	0-1-1	ASV8156	FALSE	ASV8156
Proteobacteria	ASV	0-1-1	ASV8154	FALSE	ASV8154
Acidobacteria	ASV	0-1-1	ASV8153	FALSE	ASV8153
Acidobacteria	ASV	0-1-1	ASV8148	FALSE	ASV8148
Acidobacteria	ASV	0-1-1	ASV8147	FALSE	ASV8147
Acidobacteria	ASV	0-1-1	ASV8146	FALSE	ASV8146
Proteobacteria	ASV	0-1-1	ASV8140	FALSE	ASV8140
Chloroflexi	ASV	0-1-1	ASV8139	FALSE	ASV8139
Unassigned	ASV	0-1-1	ASV8112	FALSE	ASV8112
Acidobacteria	ASV	0-1-1	ASV8105	FALSE	ASV8105
Acidobacteria	ASV	0-1-1	ASV8093	FALSE	ASV8093
Acidobacteria	ASV	0-1-1	ASV8090	FALSE	ASV8090
Unassigned	ASV	0-1-1	ASV8089	FALSE	ASV8089
Proteobacteria	ASV	0-1-1	ASV8082	FALSE	ASV8082
Chloroflexi	ASV	0-1-1	ASV8048	FALSE	ASV8048
Acidobacteria	ASV	0-1-1	ASV8035	FALSE	ASV8035
Proteobacteria	ASV	0-1-1	ASV8033	FALSE	ASV8033
Acidobacteria	ASV	0-1-1	ASV8030	FALSE	ASV8030
Unassigned	ASV	0-1-1	ASV7990	FALSE	ASV7990
Gemmatimonadetes	ASV	0-1-1	ASV7980	FALSE	ASV7980
Unassigned	ASV	0-1-1	ASV7977	FALSE	ASV7977
Acidobacteria	ASV	0-1-1	ASV7947	FALSE	ASV7947
Chloroflexi	ASV	0-1-1	ASV7929	FALSE	ASV7929
Acidobacteria	ASV	0-1-1	ASV7925	FALSE	ASV7925
Proteobacteria	ASV	0-1-1	ASV7924	FALSE	ASV7924
Chloroflexi	ASV	0-1-1	ASV7914	FALSE	ASV7914
Verrucomicrobia	ASV	0-1-1	ASV7897	FALSE	ASV7897
Verrucomicrobia	ASV	0-1-1	ASV7892	FALSE	ASV7892
Acidobacteria	ASV	0-1-1	ASV7883	FALSE	ASV7883
Acidobacteria	ASV	0-1-1	ASV7872	FALSE	ASV7872
Firmicutes	ASV	0-1-1	ASV7871	FALSE	ASV7871
Acidobacteria	ASV	0-1-1	ASV7862	FALSE	ASV7862
Acidobacteria	ASV	0-1-1	ASV7823	FALSE	ASV7823
Firmicutes	ASV	0-1-1	ASV7807	FALSE	ASV7807
Acidobacteria	ASV	0-1-1	ASV7795	FALSE	ASV7795
Proteobacteria	ASV	0-1-1	ASV7788	FALSE	ASV7788
Firmicutes	ASV	0-1-1	ASV7745	FALSE	ASV7745
Elusimicrobia	ASV	0-1-1	ASV7742	FALSE	ASV7742
Proteobacteria	ASV	0-1-1	ASV7711	FALSE	ASV7711
Acidobacteria	ASV	0-1-1	ASV7704	FALSE	ASV7704
Proteobacteria	ASV	0-1-1	ASV7700	FALSE	ASV7700
Chloroflexi	ASV	0-1-1	ASV7692	FALSE	ASV7692
Unassigned	ASV	0-1-1	ASV7685	FALSE	ASV7685
Verrucomicrobia	ASV	0-1-1	ASV7683	FALSE	ASV7683
Unassigned	ASV	0-1-1	ASV7677	FALSE	ASV7677
Acidobacteria	ASV	0-1-1	ASV7670	FALSE	ASV7670
Proteobacteria	ASV	0-1-1	ASV7641	FALSE	ASV7641
Acidobacteria	ASV	0-1-1	ASV7639	FALSE	ASV7639
Unassigned	ASV	0-1-1	ASV7637	FALSE	ASV7637
Acidobacteria	ASV	0-1-1	ASV7635	FALSE	ASV7635
Chloroflexi	ASV	0-1-1	ASV7633	FALSE	ASV7633
Proteobacteria	ASV	0-1-1	ASV7632	FALSE	ASV7632
Acidobacteria	ASV	0-1-1	ASV7631	FALSE	ASV7631
Unassigned	ASV	0-1-1	ASV7580	FALSE	ASV7580
Acidobacteria	ASV	0-1-1	ASV7579	FALSE	ASV7579
Acidobacteria	ASV	0-1-1	ASV7576	FALSE	ASV7576
Acidobacteria	ASV	0-1-1	ASV7565	FALSE	ASV7565
Unassigned	ASV	0-1-1	ASV7527	FALSE	ASV7527
Verrucomicrobia	ASV	0-1-1	ASV7523	FALSE	ASV7523
Verrucomicrobia	ASV	0-1-1	ASV7518	FALSE	ASV7518
Proteobacteria	ASV	0-1-1	ASV7511	FALSE	ASV7511
Bacteroidetes	ASV	0-1-1	ASV7507	FALSE	ASV7507
WPS-2	ASV	0-1-1	ASV7500	FALSE	ASV7500
Acidobacteria	ASV	0-1-1	ASV7496	FALSE	ASV7496
Bacteroidetes	ASV	0-1-1	ASV7466	FALSE	ASV7466
Proteobacteria	ASV	0-1-1	ASV7457	FALSE	ASV7457
Verrucomicrobia	ASV	0-1-1	ASV7452	FALSE	ASV7452
Acidobacteria	ASV	0-1-1	ASV7446	FALSE	ASV7446
Verrucomicrobia	ASV	0-1-1	ASV7444	FALSE	ASV7444
WPS-2	ASV	0-1-1	ASV7442	FALSE	ASV7442
Unassigned	ASV	0-1-1	ASV7424	FALSE	ASV7424
Chloroflexi	ASV	0-1-1	ASV7407	FALSE	ASV7407
Proteobacteria	ASV	0-1-1	ASV7406	FALSE	ASV7406
Acidobacteria	ASV	0-1-1	ASV7365	FALSE	ASV7365
Chloroflexi	ASV	0-1-1	ASV7357	FALSE	ASV7357
Unassigned	ASV	0-1-1	ASV7356	FALSE	ASV7356
Bacteroidetes	ASV	0-1-1	ASV7355	FALSE	ASV7355
Unassigned	ASV	0-1-1	ASV7352	FALSE	ASV7352
Chloroflexi	ASV	0-1-1	ASV7351	FALSE	ASV7351
Acidobacteria	ASV	0-1-1	ASV7348	FALSE	ASV7348
Acidobacteria	ASV	0-1-1	ASV7340	FALSE	ASV7340
Proteobacteria	ASV	0-1-1	ASV7330	FALSE	ASV7330
Acidobacteria	ASV	0-1-1	ASV7329	FALSE	ASV7329
Acidobacteria	ASV	0-1-1	ASV7293	FALSE	ASV7293
Acidobacteria	ASV	0-1-1	ASV7275	FALSE	ASV7275
Proteobacteria	ASV	0-1-1	ASV7258	FALSE	ASV7258
Acidobacteria	ASV	0-1-1	ASV7255	FALSE	ASV7255
WPS-2	ASV	0-1-1	ASV7251	FALSE	ASV7251
Verrucomicrobia	ASV	0-1-1	ASV7241	FALSE	ASV7241
Proteobacteria	ASV	0-1-1	ASV7231	FALSE	ASV7231
Proteobacteria	ASV	0-1-1	ASV7222	FALSE	ASV7222
Gemmatimonadetes	ASV	0-1-1	ASV7221	FALSE	ASV7221
Unassigned	ASV	0-1-1	ASV7220	FALSE	ASV7220
Acidobacteria	ASV	0-1-1	ASV7206	FALSE	ASV7206
Acidobacteria	ASV	0-1-1	ASV7203	FALSE	ASV7203
Proteobacteria	ASV	0-1-1	ASV7164	FALSE	ASV7164
Acidobacteria	ASV	0-1-1	ASV7161	FALSE	ASV7161
Acidobacteria	ASV	0-1-1	ASV7160	FALSE	ASV7160
Proteobacteria	ASV	0-1-1	ASV7154	FALSE	ASV7154
Acidobacteria	ASV	0-1-1	ASV7146	FALSE	ASV7146
Proteobacteria	ASV	0-1-1	ASV7139	FALSE	ASV7139
Verrucomicrobia	ASV	0-1-1	ASV7137	FALSE	ASV7137
Verrucomicrobia	ASV	0-1-1	ASV7071	FALSE	ASV7071
Planctomycetes	ASV	0-1-1	ASV7060	FALSE	ASV7060
Acidobacteria	ASV	0-1-1	ASV7053	FALSE	ASV7053
Proteobacteria	ASV	0-1-1	ASV7049	FALSE	ASV7049
Proteobacteria	ASV	0-1-1	ASV7044	FALSE	ASV7044
Actinobacteria	ASV	0-1-1	ASV7034	FALSE	ASV7034
Acidobacteria	ASV	0-1-1	ASV7011	FALSE	ASV7011
Unassigned	ASV	0-1-1	ASV7010	FALSE	ASV7010
Actinobacteria	ASV	0-1-1	ASV6965	FALSE	ASV6965
Actinobacteria	ASV	0-1-1	ASV6964	FALSE	ASV6964
Planctomycetes	ASV	0-1-1	ASV6963	FALSE	ASV6963
Proteobacteria	ASV	0-1-1	ASV6960	FALSE	ASV6960
Proteobacteria	ASV	0-1-1	ASV6939	FALSE	ASV6939
Verrucomicrobia	ASV	0-1-1	ASV6920	FALSE	ASV6920
Proteobacteria	ASV	0-1-1	ASV6917	FALSE	ASV6917
Firmicutes	ASV	0-1-1	ASV6861	FALSE	ASV6861
Acidobacteria	ASV	0-1-1	ASV6859	FALSE	ASV6859
Acidobacteria	ASV	0-1-1	ASV6857	FALSE	ASV6857
WPS-2	ASV	0-1-1	ASV6856	FALSE	ASV6856
Bacteroidetes	ASV	0-1-1	ASV6854	FALSE	ASV6854
Proteobacteria	ASV	0-1-1	ASV6853	FALSE	ASV6853
Verrucomicrobia	ASV	0-1-1	ASV6837	FALSE	ASV6837
Acidobacteria	ASV	0-1-1	ASV6835	FALSE	ASV6835
WPS-2	ASV	0-1-1	ASV6816	FALSE	ASV6816
Verrucomicrobia	ASV	0-1-1	ASV6815	FALSE	ASV6815
Acidobacteria	ASV	0-1-1	ASV6784	FALSE	ASV6784
Actinobacteria	ASV	0-1-1	ASV6780	FALSE	ASV6780
Chloroflexi	ASV	0-1-1	ASV6755	FALSE	ASV6755
Acidobacteria	ASV	0-1-1	ASV6753	FALSE	ASV6753
Acidobacteria	ASV	0-1-1	ASV6744	FALSE	ASV6744
Acidobacteria	ASV	0-1-1	ASV6743	FALSE	ASV6743
Acidobacteria	ASV	0-1-1	ASV6739	FALSE	ASV6739
Acidobacteria	ASV	0-1-1	ASV6738	FALSE	ASV6738
Actinobacteria	ASV	0-1-1	ASV6708	FALSE	ASV6708
Acidobacteria	ASV	0-1-1	ASV6707	FALSE	ASV6707
Acidobacteria	ASV	0-1-1	ASV6704	FALSE	ASV6704
Acidobacteria	ASV	0-1-1	ASV6699	FALSE	ASV6699
Verrucomicrobia	ASV	0-1-1	ASV6696	FALSE	ASV6696
Acidobacteria	ASV	0-1-1	ASV6695	FALSE	ASV6695
Acidobacteria	ASV	0-1-1	ASV6694	FALSE	ASV6694
Proteobacteria	ASV	0-1-1	ASV6692	FALSE	ASV6692
Proteobacteria	ASV	0-1-1	ASV6691	FALSE	ASV6691
Acidobacteria	ASV	0-1-1	ASV6678	FALSE	ASV6678
Proteobacteria	ASV	0-1-1	ASV6662	FALSE	ASV6662
Proteobacteria	ASV	0-1-1	ASV6658	FALSE	ASV6658
Acidobacteria	ASV	0-1-1	ASV6654	FALSE	ASV6654
Acidobacteria	ASV	0-1-1	ASV6653	FALSE	ASV6653
Acidobacteria	ASV	0-1-1	ASV6651	FALSE	ASV6651
Acidobacteria	ASV	0-1-1	ASV6607	FALSE	ASV6607
Bacteroidetes	ASV	0-1-1	ASV6604	FALSE	ASV6604
Proteobacteria	ASV	0-1-1	ASV6599	FALSE	ASV6599
Proteobacteria	ASV	0-1-1	ASV6568	FALSE	ASV6568
WPS-2	ASV	0-1-1	ASV6562	FALSE	ASV6562
Proteobacteria	ASV	0-1-1	ASV6536	FALSE	ASV6536
WPS-2	ASV	0-1-1	ASV6531	FALSE	ASV6531
Acidobacteria	ASV	0-1-1	ASV6526	FALSE	ASV6526
Proteobacteria	ASV	0-1-1	ASV6523	FALSE	ASV6523
Proteobacteria	ASV	0-1-1	ASV6518	FALSE	ASV6518
Firmicutes	ASV	0-1-1	ASV6503	FALSE	ASV6503
Acidobacteria	ASV	0-1-1	ASV6483	FALSE	ASV6483
Acidobacteria	ASV	0-1-1	ASV6475	FALSE	ASV6475
WPS-2	ASV	0-1-1	ASV6447	FALSE	ASV6447
Acidobacteria	ASV	0-1-1	ASV6440	FALSE	ASV6440
Proteobacteria	ASV	0-1-1	ASV6439	FALSE	ASV6439
WPS-2	ASV	0-1-1	ASV6429	FALSE	ASV6429
Proteobacteria	ASV	0-1-1	ASV6426	FALSE	ASV6426
Acidobacteria	ASV	0-1-1	ASV6425	FALSE	ASV6425
Actinobacteria	ASV	0-1-1	ASV6408	FALSE	ASV6408
Acidobacteria	ASV	0-1-1	ASV6380	FALSE	ASV6380
Chloroflexi	ASV	0-1-1	ASV6376	FALSE	ASV6376
Proteobacteria	ASV	0-1-1	ASV6373	FALSE	ASV6373
Firmicutes	ASV	0-1-1	ASV6372	FALSE	ASV6372
Acidobacteria	ASV	0-1-1	ASV6354	FALSE	ASV6354
Firmicutes	ASV	0-1-1	ASV6351	FALSE	ASV6351
Proteobacteria	ASV	0-1-1	ASV6343	FALSE	ASV6343
Bacteroidetes	ASV	0-1-1	ASV6342	FALSE	ASV6342
Proteobacteria	ASV	0-1-1	ASV6332	FALSE	ASV6332
Acidobacteria	ASV	0-1-1	ASV6328	FALSE	ASV6328
Unassigned	ASV	0-1-1	ASV6318	FALSE	ASV6318
Proteobacteria	ASV	0-1-1	ASV6317	FALSE	ASV6317
Chloroflexi	ASV	0-1-1	ASV6314	FALSE	ASV6314
Firmicutes	ASV	0-1-1	ASV6285	FALSE	ASV6285
Actinobacteria	ASV	0-1-1	ASV6283	FALSE	ASV6283
Acidobacteria	ASV	0-1-1	ASV6282	FALSE	ASV6282
Acidobacteria	ASV	0-1-1	ASV6267	FALSE	ASV6267
Proteobacteria	ASV	0-1-1	ASV6260	FALSE	ASV6260
Proteobacteria	ASV	0-1-1	ASV6242	FALSE	ASV6242
Acidobacteria	ASV	0-1-1	ASV6241	FALSE	ASV6241
Acidobacteria	ASV	0-1-1	ASV6203	FALSE	ASV6203
Chloroflexi	ASV	0-1-1	ASV6201	FALSE	ASV6201
Acidobacteria	ASV	0-1-1	ASV6175	FALSE	ASV6175
Firmicutes	ASV	0-1-1	ASV6138	FALSE	ASV6138
Proteobacteria	ASV	0-1-1	ASV6133	FALSE	ASV6133
Proteobacteria	ASV	0-1-1	ASV6122	FALSE	ASV6122
Acidobacteria	ASV	0-1-1	ASV6100	FALSE	ASV6100
WPS-2	ASV	0-1-1	ASV6094	FALSE	ASV6094
Bacteroidetes	ASV	0-1-1	ASV6067	FALSE	ASV6067
Chloroflexi	ASV	0-1-1	ASV6057	FALSE	ASV6057
Acidobacteria	ASV	0-1-1	ASV6056	FALSE	ASV6056
Acidobacteria	ASV	0-1-1	ASV6029	FALSE	ASV6029
Proteobacteria	ASV	0-1-1	ASV6023	FALSE	ASV6023
Acidobacteria	ASV	0-1-1	ASV5997	FALSE	ASV5997
Verrucomicrobia	ASV	0-1-1	ASV5994	FALSE	ASV5994
Acidobacteria	ASV	0-1-1	ASV5989	FALSE	ASV5989
Acidobacteria	ASV	0-1-1	ASV5986	FALSE	ASV5986
Acidobacteria	ASV	0-1-1	ASV5982	FALSE	ASV5982
Proteobacteria	ASV	0-1-1	ASV5981	FALSE	ASV5981
WPS-2	ASV	0-1-1	ASV5980	FALSE	ASV5980
Unassigned	ASV	0-1-1	ASV5975	FALSE	ASV5975
Verrucomicrobia	ASV	0-1-1	ASV5974	FALSE	ASV5974
Proteobacteria	ASV	0-1-1	ASV5972	FALSE	ASV5972
Proteobacteria	ASV	0-1-1	ASV5958	FALSE	ASV5958
Acidobacteria	ASV	0-1-1	ASV5935	FALSE	ASV5935
Chloroflexi	ASV	0-1-1	ASV5932	FALSE	ASV5932
Acidobacteria	ASV	0-1-1	ASV5931	FALSE	ASV5931
Proteobacteria	ASV	0-1-1	ASV5929	FALSE	ASV5929
Unassigned	ASV	0-1-1	ASV5926	FALSE	ASV5926
Acidobacteria	ASV	0-1-1	ASV5925	FALSE	ASV5925
Unassigned	ASV	0-1-1	ASV5916	FALSE	ASV5916
Acidobacteria	ASV	0-1-1	ASV5915	FALSE	ASV5915
Acidobacteria	ASV	0-1-1	ASV5909	FALSE	ASV5909
Proteobacteria	ASV	0-1-1	ASV5908	FALSE	ASV5908
Acidobacteria	ASV	0-1-1	ASV5891	FALSE	ASV5891
Proteobacteria	ASV	0-1-1	ASV5888	FALSE	ASV5888
Acidobacteria	ASV	0-1-1	ASV5886	FALSE	ASV5886
Proteobacteria	ASV	0-1-1	ASV5880	FALSE	ASV5880
Acidobacteria	ASV	0-1-1	ASV5879	FALSE	ASV5879
Actinobacteria	ASV	0-1-1	ASV5878	FALSE	ASV5878
Acidobacteria	ASV	0-1-1	ASV5859	FALSE	ASV5859
Acidobacteria	ASV	0-1-1	ASV5855	FALSE	ASV5855
Chloroflexi	ASV	0-1-1	ASV5848	FALSE	ASV5848
Proteobacteria	ASV	0-1-1	ASV5846	FALSE	ASV5846
Acidobacteria	ASV	0-1-1	ASV5845	FALSE	ASV5845
Elusimicrobia	ASV	0-1-1	ASV5839	FALSE	ASV5839
Proteobacteria	ASV	0-1-1	ASV5838	FALSE	ASV5838
Acidobacteria	ASV	0-1-1	ASV5837	FALSE	ASV5837
Acidobacteria	ASV	0-1-1	ASV5834	FALSE	ASV5834
WPS-2	ASV	0-1-1	ASV5822	FALSE	ASV5822
Acidobacteria	ASV	0-1-1	ASV5794	FALSE	ASV5794
Proteobacteria	ASV	0-1-1	ASV5787	FALSE	ASV5787
Bacteroidetes	ASV	0-1-1	ASV5784	FALSE	ASV5784
Verrucomicrobia	ASV	0-1-1	ASV5780	FALSE	ASV5780
Proteobacteria	ASV	0-1-1	ASV5779	FALSE	ASV5779
Verrucomicrobia	ASV	0-1-1	ASV5776	FALSE	ASV5776
Firmicutes	ASV	0-1-1	ASV5770	FALSE	ASV5770
Acidobacteria	ASV	0-1-1	ASV5766	FALSE	ASV5766
Acidobacteria	ASV	0-1-1	ASV5763	FALSE	ASV5763
Acidobacteria	ASV	0-1-1	ASV5761	FALSE	ASV5761
Proteobacteria	ASV	0-1-1	ASV5759	FALSE	ASV5759
Proteobacteria	ASV	0-1-1	ASV5738	FALSE	ASV5738
Unassigned	ASV	0-1-1	ASV5734	FALSE	ASV5734
Verrucomicrobia	ASV	0-1-1	ASV5730	FALSE	ASV5730
Bacteroidetes	ASV	0-1-1	ASV5728	FALSE	ASV5728
Acidobacteria	ASV	0-1-1	ASV5726	FALSE	ASV5726
Acidobacteria	ASV	0-1-1	ASV5724	FALSE	ASV5724
Proteobacteria	ASV	0-1-1	ASV5722	FALSE	ASV5722
Firmicutes	ASV	0-1-1	ASV5719	FALSE	ASV5719
Proteobacteria	ASV	0-1-1	ASV5715	FALSE	ASV5715
Chloroflexi	ASV	0-1-1	ASV5704	FALSE	ASV5704
Acidobacteria	ASV	0-1-1	ASV5701	FALSE	ASV5701
Acidobacteria	ASV	0-1-1	ASV5671	FALSE	ASV5671
Acidobacteria	ASV	0-1-1	ASV5659	FALSE	ASV5659
Acidobacteria	ASV	0-1-1	ASV5657	FALSE	ASV5657
Firmicutes	ASV	0-1-1	ASV5651	FALSE	ASV5651
Acidobacteria	ASV	0-1-1	ASV5647	FALSE	ASV5647
Proteobacteria	ASV	0-1-1	ASV5641	FALSE	ASV5641
Acidobacteria	ASV	0-1-1	ASV5635	FALSE	ASV5635
Unassigned	ASV	0-1-1	ASV5629	FALSE	ASV5629
Acidobacteria	ASV	0-1-1	ASV5609	FALSE	ASV5609
Acidobacteria	ASV	0-1-1	ASV5607	FALSE	ASV5607
Chloroflexi	ASV	0-1-1	ASV5593	FALSE	ASV5593
Firmicutes	ASV	0-1-1	ASV5590	FALSE	ASV5590
Gemmatimonadetes	ASV	0-1-1	ASV5575	FALSE	ASV5575
Acidobacteria	ASV	0-1-1	ASV5573	FALSE	ASV5573
Acidobacteria	ASV	0-1-1	ASV5566	FALSE	ASV5566
Proteobacteria	ASV	0-1-1	ASV5561	FALSE	ASV5561
Acidobacteria	ASV	0-1-1	ASV5525	FALSE	ASV5525
Acidobacteria	ASV	0-1-1	ASV5510	FALSE	ASV5510
Acidobacteria	ASV	0-1-1	ASV5506	FALSE	ASV5506
Verrucomicrobia	ASV	0-1-1	ASV5505	FALSE	ASV5505
Acidobacteria	ASV	0-1-1	ASV5502	FALSE	ASV5502
Proteobacteria	ASV	0-1-1	ASV5501	FALSE	ASV5501
Acidobacteria	ASV	0-1-1	ASV5500	FALSE	ASV5500
Firmicutes	ASV	0-1-1	ASV5499	FALSE	ASV5499
Proteobacteria	ASV	0-1-1	ASV5496	FALSE	ASV5496
Acidobacteria	ASV	0-1-1	ASV5482	FALSE	ASV5482
Acidobacteria	ASV	0-1-1	ASV5481	FALSE	ASV5481
Proteobacteria	ASV	0-1-1	ASV5476	FALSE	ASV5476
Proteobacteria	ASV	0-1-1	ASV5472	FALSE	ASV5472
Acidobacteria	ASV	0-1-1	ASV5468	FALSE	ASV5468
Acidobacteria	ASV	0-1-1	ASV5455	FALSE	ASV5455
Firmicutes	ASV	0-1-1	ASV5452	FALSE	ASV5452
Actinobacteria	ASV	0-1-1	ASV5451	FALSE	ASV5451
Acidobacteria	ASV	0-1-1	ASV5439	FALSE	ASV5439
Proteobacteria	ASV	0-1-1	ASV5438	FALSE	ASV5438
Acidobacteria	ASV	0-1-1	ASV5437	FALSE	ASV5437
Acidobacteria	ASV	0-1-1	ASV5436	FALSE	ASV5436
Acidobacteria	ASV	0-1-1	ASV5435	FALSE	ASV5435
WPS-2	ASV	0-1-1	ASV5421	FALSE	ASV5421
Proteobacteria	ASV	0-1-1	ASV5420	FALSE	ASV5420
Acidobacteria	ASV	0-1-1	ASV5419	FALSE	ASV5419
Proteobacteria	ASV	0-1-1	ASV5417	FALSE	ASV5417
Proteobacteria	ASV	0-1-1	ASV5416	FALSE	ASV5416
Proteobacteria	ASV	0-1-1	ASV5412	FALSE	ASV5412
Acidobacteria	ASV	0-1-1	ASV5401	FALSE	ASV5401
Proteobacteria	ASV	0-1-1	ASV5384	FALSE	ASV5384
Acidobacteria	ASV	0-1-1	ASV5382	FALSE	ASV5382
Acidobacteria	ASV	0-1-1	ASV5381	FALSE	ASV5381
Acidobacteria	ASV	0-1-1	ASV5380	FALSE	ASV5380
Acidobacteria	ASV	0-1-1	ASV5352	FALSE	ASV5352
Proteobacteria	ASV	0-1-1	ASV5351	FALSE	ASV5351
Acidobacteria	ASV	0-1-1	ASV5344	FALSE	ASV5344
Proteobacteria	ASV	0-1-1	ASV5333	FALSE	ASV5333
Proteobacteria	ASV	0-1-1	ASV5331	FALSE	ASV5331
WPS-2	ASV	0-1-1	ASV5326	FALSE	ASV5326
WPS-2	ASV	0-1-1	ASV5311	FALSE	ASV5311
Acidobacteria	ASV	0-1-1	ASV5304	FALSE	ASV5304
Acidobacteria	ASV	0-1-1	ASV5303	FALSE	ASV5303
Actinobacteria	ASV	0-1-1	ASV5295	FALSE	ASV5295
Bacteroidetes	ASV	0-1-1	ASV5291	FALSE	ASV5291
Acidobacteria	ASV	0-1-1	ASV5287	FALSE	ASV5287
Proteobacteria	ASV	0-1-1	ASV5248	FALSE	ASV5248
Proteobacteria	ASV	0-1-1	ASV5231	FALSE	ASV5231
Actinobacteria	ASV	0-1-1	ASV5230	FALSE	ASV5230
Acidobacteria	ASV	0-1-1	ASV5229	FALSE	ASV5229
Acidobacteria	ASV	0-1-1	ASV5222	FALSE	ASV5222
Unassigned	ASV	0-1-1	ASV5217	FALSE	ASV5217
Acidobacteria	ASV	0-1-1	ASV5216	FALSE	ASV5216
Acidobacteria	ASV	0-1-1	ASV5211	FALSE	ASV5211
Actinobacteria	ASV	0-1-1	ASV5182	FALSE	ASV5182
Actinobacteria	ASV	0-1-1	ASV5170	FALSE	ASV5170
Proteobacteria	ASV	0-1-1	ASV5159	FALSE	ASV5159
Acidobacteria	ASV	0-1-1	ASV5135	FALSE	ASV5135
Firmicutes	ASV	0-1-1	ASV5134	FALSE	ASV5134
Acidobacteria	ASV	0-1-1	ASV5130	FALSE	ASV5130
Acidobacteria	ASV	0-1-1	ASV5129	FALSE	ASV5129
Acidobacteria	ASV	0-1-1	ASV5126	FALSE	ASV5126
Acidobacteria	ASV	0-1-1	ASV5123	FALSE	ASV5123
Proteobacteria	ASV	0-1-1	ASV5119	FALSE	ASV5119
Proteobacteria	ASV	0-1-1	ASV5111	FALSE	ASV5111
Firmicutes	ASV	0-1-1	ASV5107	FALSE	ASV5107
Proteobacteria	ASV	0-1-1	ASV5093	FALSE	ASV5093
Acidobacteria	ASV	0-1-1	ASV5083	FALSE	ASV5083
Unassigned	ASV	0-1-1	ASV5081	FALSE	ASV5081
Chloroflexi	ASV	0-1-1	ASV5080	FALSE	ASV5080
Proteobacteria	ASV	0-1-1	ASV5078	FALSE	ASV5078
Proteobacteria	ASV	0-1-1	ASV5071	FALSE	ASV5071
Acidobacteria	ASV	0-1-1	ASV5070	FALSE	ASV5070
Acidobacteria	ASV	0-1-1	ASV5067	FALSE	ASV5067
Acidobacteria	ASV	0-1-1	ASV5065	FALSE	ASV5065
Proteobacteria	ASV	0-1-1	ASV5050	FALSE	ASV5050
Acidobacteria	ASV	0-1-1	ASV5049	FALSE	ASV5049
Unassigned	ASV	0-1-1	ASV5048	FALSE	ASV5048
Actinobacteria	ASV	0-1-1	ASV5044	FALSE	ASV5044
Proteobacteria	ASV	0-1-1	ASV5034	FALSE	ASV5034
Proteobacteria	ASV	0-1-1	ASV5031	FALSE	ASV5031
Acidobacteria	ASV	0-1-1	ASV4995	FALSE	ASV4995
Bacteroidetes	ASV	0-1-1	ASV4994	FALSE	ASV4994
Acidobacteria	ASV	0-1-1	ASV4990	FALSE	ASV4990
Acidobacteria	ASV	0-1-1	ASV4989	FALSE	ASV4989
Proteobacteria	ASV	0-1-1	ASV4979	FALSE	ASV4979
Acidobacteria	ASV	0-1-1	ASV4963	FALSE	ASV4963
Acidobacteria	ASV	0-1-1	ASV4962	FALSE	ASV4962
Acidobacteria	ASV	0-1-1	ASV4957	FALSE	ASV4957
Acidobacteria	ASV	0-1-1	ASV4955	FALSE	ASV4955
Bacteroidetes	ASV	0-1-1	ASV4929	FALSE	ASV4929
Chloroflexi	ASV	0-1-1	ASV4924	FALSE	ASV4924
Acidobacteria	ASV	0-1-1	ASV4916	FALSE	ASV4916
Proteobacteria	ASV	0-1-1	ASV4908	FALSE	ASV4908
Proteobacteria	ASV	0-1-1	ASV4881	FALSE	ASV4881
Acidobacteria	ASV	0-1-1	ASV4880	FALSE	ASV4880
Proteobacteria	ASV	0-1-1	ASV4875	FALSE	ASV4875
Proteobacteria	ASV	0-1-1	ASV4863	FALSE	ASV4863
Proteobacteria	ASV	0-1-1	ASV4861	FALSE	ASV4861
Verrucomicrobia	ASV	0-1-1	ASV4834	FALSE	ASV4834
Acidobacteria	ASV	0-1-1	ASV4831	FALSE	ASV4831
Acidobacteria	ASV	0-1-1	ASV4827	FALSE	ASV4827
Acidobacteria	ASV	0-1-1	ASV4820	FALSE	ASV4820
Verrucomicrobia	ASV	0-1-1	ASV4815	FALSE	ASV4815
Acidobacteria	ASV	0-1-1	ASV4814	FALSE	ASV4814
Actinobacteria	ASV	0-1-1	ASV4812	FALSE	ASV4812
Proteobacteria	ASV	0-1-1	ASV4793	FALSE	ASV4793
Proteobacteria	ASV	0-1-1	ASV4792	FALSE	ASV4792
Proteobacteria	ASV	0-1-1	ASV4781	FALSE	ASV4781
Acidobacteria	ASV	0-1-1	ASV4778	FALSE	ASV4778
Acidobacteria	ASV	0-1-1	ASV4777	FALSE	ASV4777
Proteobacteria	ASV	0-1-1	ASV4771	FALSE	ASV4771
Acidobacteria	ASV	0-1-1	ASV4768	FALSE	ASV4768
Acidobacteria	ASV	0-1-1	ASV4767	FALSE	ASV4767
Firmicutes	ASV	0-1-1	ASV4760	FALSE	ASV4760
Verrucomicrobia	ASV	0-1-1	ASV4749	FALSE	ASV4749
Acidobacteria	ASV	0-1-1	ASV4743	FALSE	ASV4743
Proteobacteria	ASV	0-1-1	ASV4738	FALSE	ASV4738
Acidobacteria	ASV	0-1-1	ASV4735	FALSE	ASV4735
WPS-2	ASV	0-1-1	ASV4730	FALSE	ASV4730
Acidobacteria	ASV	0-1-1	ASV4728	FALSE	ASV4728
Bacteroidetes	ASV	0-1-1	ASV4724	FALSE	ASV4724
Acidobacteria	ASV	0-1-1	ASV4723	FALSE	ASV4723
Acidobacteria	ASV	0-1-1	ASV4722	FALSE	ASV4722
Acidobacteria	ASV	0-1-1	ASV4721	FALSE	ASV4721
Acidobacteria	ASV	0-1-1	ASV4718	FALSE	ASV4718
Firmicutes	ASV	0-1-1	ASV4683	FALSE	ASV4683
Acidobacteria	ASV	0-1-1	ASV4679	FALSE	ASV4679
Chloroflexi	ASV	0-1-1	ASV4664	FALSE	ASV4664
Proteobacteria	ASV	0-1-1	ASV4662	FALSE	ASV4662
Acidobacteria	ASV	0-1-1	ASV4658	FALSE	ASV4658
Acidobacteria	ASV	0-1-1	ASV4647	FALSE	ASV4647
Acidobacteria	ASV	0-1-1	ASV4646	FALSE	ASV4646
Proteobacteria	ASV	0-1-1	ASV4645	FALSE	ASV4645
Acidobacteria	ASV	0-1-1	ASV4643	FALSE	ASV4643
Proteobacteria	ASV	0-1-1	ASV4639	FALSE	ASV4639
Acidobacteria	ASV	0-1-1	ASV4634	FALSE	ASV4634
Acidobacteria	ASV	0-1-1	ASV4632	FALSE	ASV4632
Proteobacteria	ASV	0-1-1	ASV4631	FALSE	ASV4631
Proteobacteria	ASV	0-1-1	ASV4621	FALSE	ASV4621
Acidobacteria	ASV	0-1-1	ASV4598	FALSE	ASV4598
Firmicutes	ASV	0-1-1	ASV4592	FALSE	ASV4592
Acidobacteria	ASV	0-1-1	ASV4590	FALSE	ASV4590
Acidobacteria	ASV	0-1-1	ASV4584	FALSE	ASV4584
Proteobacteria	ASV	0-1-1	ASV4563	FALSE	ASV4563
Acidobacteria	ASV	0-1-1	ASV4560	FALSE	ASV4560
Acidobacteria	ASV	0-1-1	ASV4540	FALSE	ASV4540
Proteobacteria	ASV	0-1-1	ASV4539	FALSE	ASV4539
Proteobacteria	ASV	0-1-1	ASV4537	FALSE	ASV4537
Acidobacteria	ASV	0-1-1	ASV4528	FALSE	ASV4528
Gemmatimonadetes	ASV	0-1-1	ASV4513	FALSE	ASV4513
Acidobacteria	ASV	0-1-1	ASV4505	FALSE	ASV4505
Gemmatimonadetes	ASV	0-1-1	ASV4500	FALSE	ASV4500
Acidobacteria	ASV	0-1-1	ASV4469	FALSE	ASV4469
Acidobacteria	ASV	0-1-1	ASV4467	FALSE	ASV4467
Acidobacteria	ASV	0-1-1	ASV4465	FALSE	ASV4465
Acidobacteria	ASV	0-1-1	ASV4463	FALSE	ASV4463
Acidobacteria	ASV	0-1-1	ASV4456	FALSE	ASV4456
Acidobacteria	ASV	0-1-1	ASV4453	FALSE	ASV4453
Proteobacteria	ASV	0-1-1	ASV4437	FALSE	ASV4437
Actinobacteria	ASV	0-1-1	ASV4433	FALSE	ASV4433
Acidobacteria	ASV	0-1-1	ASV4415	FALSE	ASV4415
Bacteroidetes	ASV	0-1-1	ASV4412	FALSE	ASV4412
Planctomycetes	ASV	0-1-1	ASV4411	FALSE	ASV4411
Firmicutes	ASV	0-1-1	ASV4409	FALSE	ASV4409
Actinobacteria	ASV	0-1-1	ASV4408	FALSE	ASV4408
Firmicutes	ASV	0-1-1	ASV4407	FALSE	ASV4407
Acidobacteria	ASV	0-1-1	ASV4406	FALSE	ASV4406
Proteobacteria	ASV	0-1-1	ASV4397	FALSE	ASV4397
Acidobacteria	ASV	0-1-1	ASV4395	FALSE	ASV4395
Acidobacteria	ASV	0-1-1	ASV4383	FALSE	ASV4383
Acidobacteria	ASV	0-1-1	ASV4375	FALSE	ASV4375
Proteobacteria	ASV	0-1-1	ASV4374	FALSE	ASV4374
Acidobacteria	ASV	0-1-1	ASV4365	FALSE	ASV4365
Unassigned	ASV	0-1-1	ASV4364	FALSE	ASV4364
Proteobacteria	ASV	0-1-1	ASV4331	FALSE	ASV4331
Acidobacteria	ASV	0-1-1	ASV4317	FALSE	ASV4317
Acidobacteria	ASV	0-1-1	ASV4305	FALSE	ASV4305
Acidobacteria	ASV	0-1-1	ASV4299	FALSE	ASV4299
Acidobacteria	ASV	0-1-1	ASV4295	FALSE	ASV4295
Acidobacteria	ASV	0-1-1	ASV4291	FALSE	ASV4291
Bacteroidetes	ASV	0-1-1	ASV4254	FALSE	ASV4254
Unassigned	ASV	0-1-1	ASV4250	FALSE	ASV4250
Acidobacteria	ASV	0-1-1	ASV4245	FALSE	ASV4245
Chloroflexi	ASV	0-1-1	ASV4243	FALSE	ASV4243
Acidobacteria	ASV	0-1-1	ASV4216	FALSE	ASV4216
Acidobacteria	ASV	0-1-1	ASV4214	FALSE	ASV4214
WPS-2	ASV	0-1-1	ASV4202	FALSE	ASV4202
Acidobacteria	ASV	0-1-1	ASV4185	FALSE	ASV4185
Proteobacteria	ASV	0-1-1	ASV4171	FALSE	ASV4171
Acidobacteria	ASV	0-1-1	ASV4166	FALSE	ASV4166
Proteobacteria	ASV	0-1-1	ASV4147	FALSE	ASV4147
Acidobacteria	ASV	0-1-1	ASV4132	FALSE	ASV4132
Acidobacteria	ASV	0-1-1	ASV4127	FALSE	ASV4127
Acidobacteria	ASV	0-1-1	ASV4109	FALSE	ASV4109
Verrucomicrobia	ASV	0-1-1	ASV4108	FALSE	ASV4108
Proteobacteria	ASV	0-1-1	ASV4106	FALSE	ASV4106
Actinobacteria	ASV	0-1-1	ASV4101	FALSE	ASV4101
Firmicutes	ASV	0-1-1	ASV4098	FALSE	ASV4098
Acidobacteria	ASV	0-1-1	ASV4096	FALSE	ASV4096
Acidobacteria	ASV	0-1-1	ASV4088	FALSE	ASV4088
Acidobacteria	ASV	0-1-1	ASV4084	FALSE	ASV4084
Acidobacteria	ASV	0-1-1	ASV4055	FALSE	ASV4055
Acidobacteria	ASV	0-1-1	ASV4034	FALSE	ASV4034
Acidobacteria	ASV	0-1-1	ASV4031	FALSE	ASV4031
Verrucomicrobia	ASV	0-1-1	ASV4026	FALSE	ASV4026
Actinobacteria	ASV	0-1-1	ASV4025	FALSE	ASV4025
WPS-2	ASV	0-1-1	ASV4023	FALSE	ASV4023
Proteobacteria	ASV	0-1-1	ASV4022	FALSE	ASV4022
Planctomycetes	ASV	0-1-1	ASV4013	FALSE	ASV4013
Proteobacteria	ASV	0-1-1	ASV4010	FALSE	ASV4010
Actinobacteria	ASV	0-1-1	ASV3996	FALSE	ASV3996
Proteobacteria	ASV	0-1-1	ASV3983	FALSE	ASV3983
Proteobacteria	ASV	0-1-1	ASV3981	FALSE	ASV3981
Proteobacteria	ASV	0-1-1	ASV3975	FALSE	ASV3975
Unassigned	ASV	0-1-1	ASV3974	FALSE	ASV3974
Proteobacteria	ASV	0-1-1	ASV3972	FALSE	ASV3972
Verrucomicrobia	ASV	0-1-1	ASV3959	FALSE	ASV3959
Proteobacteria	ASV	0-1-1	ASV3952	FALSE	ASV3952
Firmicutes	ASV	0-1-1	ASV3951	FALSE	ASV3951
Proteobacteria	ASV	0-1-1	ASV3948	FALSE	ASV3948
Acidobacteria	ASV	0-1-1	ASV3932	FALSE	ASV3932
Acidobacteria	ASV	0-1-1	ASV3917	FALSE	ASV3917
Proteobacteria	ASV	0-1-1	ASV3911	FALSE	ASV3911
Acidobacteria	ASV	0-1-1	ASV3910	FALSE	ASV3910
Acidobacteria	ASV	0-1-1	ASV3898	FALSE	ASV3898
Proteobacteria	ASV	0-1-1	ASV3893	FALSE	ASV3893
Firmicutes	ASV	0-1-1	ASV3888	FALSE	ASV3888
Acidobacteria	ASV	0-1-1	ASV3882	FALSE	ASV3882
Acidobacteria	ASV	0-1-1	ASV3876	FALSE	ASV3876
Acidobacteria	ASV	0-1-1	ASV3857	FALSE	ASV3857
Proteobacteria	ASV	0-1-1	ASV3844	FALSE	ASV3844
Verrucomicrobia	ASV	0-1-1	ASV3841	FALSE	ASV3841
Actinobacteria	ASV	0-1-1	ASV3823	FALSE	ASV3823
Firmicutes	ASV	0-1-1	ASV3818	FALSE	ASV3818
Proteobacteria	ASV	0-1-1	ASV3811	FALSE	ASV3811
Acidobacteria	ASV	0-1-1	ASV3806	FALSE	ASV3806
Acidobacteria	ASV	0-1-1	ASV3805	FALSE	ASV3805
Unassigned	ASV	0-1-1	ASV3783	FALSE	ASV3783
Firmicutes	ASV	0-1-1	ASV3780	FALSE	ASV3780
Actinobacteria	ASV	0-1-1	ASV3764	FALSE	ASV3764
Proteobacteria	ASV	0-1-1	ASV3754	FALSE	ASV3754
Proteobacteria	ASV	0-1-1	ASV3753	FALSE	ASV3753
Actinobacteria	ASV	0-1-1	ASV3752	FALSE	ASV3752
Firmicutes	ASV	0-1-1	ASV3747	FALSE	ASV3747
WPS-2	ASV	0-1-1	ASV3737	FALSE	ASV3737
Acidobacteria	ASV	0-1-1	ASV3736	FALSE	ASV3736
Acidobacteria	ASV	0-1-1	ASV3728	FALSE	ASV3728
Proteobacteria	ASV	0-1-1	ASV3721	FALSE	ASV3721
Acidobacteria	ASV	0-1-1	ASV3716	FALSE	ASV3716
Acidobacteria	ASV	0-1-1	ASV3713	FALSE	ASV3713
Chloroflexi	ASV	0-1-1	ASV3712	FALSE	ASV3712
Proteobacteria	ASV	0-1-1	ASV3707	FALSE	ASV3707
Unassigned	ASV	0-1-1	ASV3706	FALSE	ASV3706
Unassigned	ASV	0-1-1	ASV3701	FALSE	ASV3701
Proteobacteria	ASV	0-1-1	ASV3698	FALSE	ASV3698
Planctomycetes	ASV	0-1-1	ASV3685	FALSE	ASV3685
Acidobacteria	ASV	0-1-1	ASV3673	FALSE	ASV3673
Acidobacteria	ASV	0-1-1	ASV3668	FALSE	ASV3668
Acidobacteria	ASV	0-1-1	ASV3665	FALSE	ASV3665
Acidobacteria	ASV	0-1-1	ASV3661	FALSE	ASV3661
Acidobacteria	ASV	0-1-1	ASV3658	FALSE	ASV3658
Proteobacteria	ASV	0-1-1	ASV3648	FALSE	ASV3648
Acidobacteria	ASV	0-1-1	ASV3646	FALSE	ASV3646
Acidobacteria	ASV	0-1-1	ASV3645	FALSE	ASV3645
Actinobacteria	ASV	0-1-1	ASV3642	FALSE	ASV3642
Acidobacteria	ASV	0-1-1	ASV3641	FALSE	ASV3641
Acidobacteria	ASV	0-1-1	ASV3626	FALSE	ASV3626
Acidobacteria	ASV	0-1-1	ASV3621	FALSE	ASV3621
Acidobacteria	ASV	0-1-1	ASV3620	FALSE	ASV3620
Acidobacteria	ASV	0-1-1	ASV3614	FALSE	ASV3614
Acidobacteria	ASV	0-1-1	ASV3613	FALSE	ASV3613
WPS-2	ASV	0-1-1	ASV3610	FALSE	ASV3610
Proteobacteria	ASV	0-1-1	ASV3606	FALSE	ASV3606
Acidobacteria	ASV	0-1-1	ASV3600	FALSE	ASV3600
Proteobacteria	ASV	0-1-1	ASV3597	FALSE	ASV3597
Acidobacteria	ASV	0-1-1	ASV3595	FALSE	ASV3595
Firmicutes	ASV	0-1-1	ASV3584	FALSE	ASV3584
Firmicutes	ASV	0-1-1	ASV3580	FALSE	ASV3580
Acidobacteria	ASV	0-1-1	ASV3575	FALSE	ASV3575
Verrucomicrobia	ASV	0-1-1	ASV3571	FALSE	ASV3571
Acidobacteria	ASV	0-1-1	ASV3570	FALSE	ASV3570
WPS-2	ASV	0-1-1	ASV3568	FALSE	ASV3568
Acidobacteria	ASV	0-1-1	ASV3567	FALSE	ASV3567
Acidobacteria	ASV	0-1-1	ASV3564	FALSE	ASV3564
Proteobacteria	ASV	0-1-1	ASV3555	FALSE	ASV3555
Proteobacteria	ASV	0-1-1	ASV3553	FALSE	ASV3553
Acidobacteria	ASV	0-1-1	ASV3552	FALSE	ASV3552
Proteobacteria	ASV	0-1-1	ASV3545	FALSE	ASV3545
Acidobacteria	ASV	0-1-1	ASV3537	FALSE	ASV3537
Verrucomicrobia	ASV	0-1-1	ASV3516	FALSE	ASV3516
Proteobacteria	ASV	0-1-1	ASV3513	FALSE	ASV3513
Acidobacteria	ASV	0-1-1	ASV3503	FALSE	ASV3503
Proteobacteria	ASV	0-1-1	ASV3488	FALSE	ASV3488
Acidobacteria	ASV	0-1-1	ASV3484	FALSE	ASV3484
Acidobacteria	ASV	0-1-1	ASV3480	FALSE	ASV3480
Acidobacteria	ASV	0-1-1	ASV3474	FALSE	ASV3474
Acidobacteria	ASV	0-1-1	ASV3459	FALSE	ASV3459
Acidobacteria	ASV	0-1-1	ASV3458	FALSE	ASV3458
Acidobacteria	ASV	0-1-1	ASV3438	FALSE	ASV3438
Acidobacteria	ASV	0-1-1	ASV3427	FALSE	ASV3427
Proteobacteria	ASV	0-1-1	ASV3423	FALSE	ASV3423
Proteobacteria	ASV	0-1-1	ASV3409	FALSE	ASV3409
Acidobacteria	ASV	0-1-1	ASV3408	FALSE	ASV3408
Gemmatimonadetes	ASV	0-1-1	ASV3381	FALSE	ASV3381
Proteobacteria	ASV	0-1-1	ASV3349	FALSE	ASV3349
Acidobacteria	ASV	0-1-1	ASV3348	FALSE	ASV3348
Acidobacteria	ASV	0-1-1	ASV3323	FALSE	ASV3323
Unassigned	ASV	0-1-1	ASV3320	FALSE	ASV3320
Acidobacteria	ASV	0-1-1	ASV3318	FALSE	ASV3318
Proteobacteria	ASV	0-1-1	ASV3295	FALSE	ASV3295
Acidobacteria	ASV	0-1-1	ASV3289	FALSE	ASV3289
Acidobacteria	ASV	0-1-1	ASV3277	FALSE	ASV3277
Acidobacteria	ASV	0-1-1	ASV3275	FALSE	ASV3275
Proteobacteria	ASV	0-1-1	ASV3270	FALSE	ASV3270
Acidobacteria	ASV	0-1-1	ASV3255	FALSE	ASV3255
Verrucomicrobia	ASV	0-1-1	ASV3254	FALSE	ASV3254
Acidobacteria	ASV	0-1-1	ASV3241	FALSE	ASV3241
Firmicutes	ASV	0-1-1	ASV3237	FALSE	ASV3237
Acidobacteria	ASV	0-1-1	ASV3226	FALSE	ASV3226
Acidobacteria	ASV	0-1-1	ASV3217	FALSE	ASV3217
Proteobacteria	ASV	0-1-1	ASV3215	FALSE	ASV3215
Acidobacteria	ASV	0-1-1	ASV3210	FALSE	ASV3210
Firmicutes	ASV	0-1-1	ASV3200	FALSE	ASV3200
Acidobacteria	ASV	0-1-1	ASV3196	FALSE	ASV3196
Acidobacteria	ASV	0-1-1	ASV3186	FALSE	ASV3186
Proteobacteria	ASV	0-1-1	ASV3182	FALSE	ASV3182
Acidobacteria	ASV	0-1-1	ASV3168	FALSE	ASV3168
Acidobacteria	ASV	0-1-1	ASV3167	FALSE	ASV3167
Planctomycetes	ASV	0-1-1	ASV3166	FALSE	ASV3166
Acidobacteria	ASV	0-1-1	ASV3149	FALSE	ASV3149
Acidobacteria	ASV	0-1-1	ASV3145	FALSE	ASV3145
Actinobacteria	ASV	0-1-1	ASV3144	FALSE	ASV3144
Chloroflexi	ASV	0-1-1	ASV3142	FALSE	ASV3142
Verrucomicrobia	ASV	0-1-1	ASV3134	FALSE	ASV3134
Acidobacteria	ASV	0-1-1	ASV3132	FALSE	ASV3132
Actinobacteria	ASV	0-1-1	ASV3110	FALSE	ASV3110
Acidobacteria	ASV	0-1-1	ASV3109	FALSE	ASV3109
Unassigned	ASV	0-1-1	ASV3108	FALSE	ASV3108
Acidobacteria	ASV	0-1-1	ASV3105	FALSE	ASV3105
Acidobacteria	ASV	0-1-1	ASV3104	FALSE	ASV3104
Proteobacteria	ASV	0-1-1	ASV3095	FALSE	ASV3095
Acidobacteria	ASV	0-1-1	ASV3063	FALSE	ASV3063
Proteobacteria	ASV	0-1-1	ASV3054	FALSE	ASV3054
Acidobacteria	ASV	0-1-1	ASV3034	FALSE	ASV3034
Proteobacteria	ASV	0-1-1	ASV3028	FALSE	ASV3028
Acidobacteria	ASV	0-1-1	ASV3022	FALSE	ASV3022
Acidobacteria	ASV	0-1-1	ASV3014	FALSE	ASV3014
Acidobacteria	ASV	0-1-1	ASV3013	FALSE	ASV3013
Proteobacteria	ASV	0-1-1	ASV3007	FALSE	ASV3007
Actinobacteria	ASV	0-1-1	ASV2994	FALSE	ASV2994
Acidobacteria	ASV	0-1-1	ASV2993	FALSE	ASV2993
Acidobacteria	ASV	0-1-1	ASV2986	FALSE	ASV2986
Acidobacteria	ASV	0-1-1	ASV2985	FALSE	ASV2985
Proteobacteria	ASV	0-1-1	ASV2967	FALSE	ASV2967
Proteobacteria	ASV	0-1-1	ASV2960	FALSE	ASV2960
Acidobacteria	ASV	0-1-1	ASV2958	FALSE	ASV2958
Acidobacteria	ASV	0-1-1	ASV2946	FALSE	ASV2946
Acidobacteria	ASV	0-1-1	ASV2934	FALSE	ASV2934
Acidobacteria	ASV	0-1-1	ASV2920	FALSE	ASV2920
Acidobacteria	ASV	0-1-1	ASV2913	FALSE	ASV2913
Proteobacteria	ASV	0-1-1	ASV2905	FALSE	ASV2905
Acidobacteria	ASV	0-1-1	ASV2882	FALSE	ASV2882
Verrucomicrobia	ASV	0-1-1	ASV2872	FALSE	ASV2872
Acidobacteria	ASV	0-1-1	ASV2859	FALSE	ASV2859
Unassigned	ASV	0-1-1	ASV2858	FALSE	ASV2858
Acidobacteria	ASV	0-1-1	ASV2857	FALSE	ASV2857
Acidobacteria	ASV	0-1-1	ASV2853	FALSE	ASV2853
Acidobacteria	ASV	0-1-1	ASV2847	FALSE	ASV2847
Acidobacteria	ASV	0-1-1	ASV2839	FALSE	ASV2839
Acidobacteria	ASV	0-1-1	ASV2829	FALSE	ASV2829
Verrucomicrobia	ASV	0-1-1	ASV2823	FALSE	ASV2823
Proteobacteria	ASV	0-1-1	ASV2819	FALSE	ASV2819
Acidobacteria	ASV	0-1-1	ASV2810	FALSE	ASV2810
Firmicutes	ASV	0-1-1	ASV2809	FALSE	ASV2809
Proteobacteria	ASV	0-1-1	ASV2806	FALSE	ASV2806
Firmicutes	ASV	0-1-1	ASV2804	FALSE	ASV2804
Acidobacteria	ASV	0-1-1	ASV2800	FALSE	ASV2800
Gemmatimonadetes	ASV	0-1-1	ASV2782	FALSE	ASV2782
Acidobacteria	ASV	0-1-1	ASV2776	FALSE	ASV2776
Unassigned	ASV	0-1-1	ASV2739	FALSE	ASV2739
Proteobacteria	ASV	0-1-1	ASV2731	FALSE	ASV2731
Unassigned	ASV	0-1-1	ASV2692	FALSE	ASV2692
Acidobacteria	ASV	0-1-1	ASV2686	FALSE	ASV2686
Proteobacteria	ASV	0-1-1	ASV2670	FALSE	ASV2670
Proteobacteria	ASV	0-1-1	ASV2669	FALSE	ASV2669
Acidobacteria	ASV	0-1-1	ASV2667	FALSE	ASV2667
Acidobacteria	ASV	0-1-1	ASV2663	FALSE	ASV2663
Acidobacteria	ASV	0-1-1	ASV2661	FALSE	ASV2661
Acidobacteria	ASV	0-1-1	ASV2660	FALSE	ASV2660
Actinobacteria	ASV	0-1-1	ASV2651	FALSE	ASV2651
Acidobacteria	ASV	0-1-1	ASV2650	FALSE	ASV2650
Acidobacteria	ASV	0-1-1	ASV2646	FALSE	ASV2646
Acidobacteria	ASV	0-1-1	ASV2642	FALSE	ASV2642
Acidobacteria	ASV	0-1-1	ASV2629	FALSE	ASV2629
Acidobacteria	ASV	0-1-1	ASV2620	FALSE	ASV2620
Acidobacteria	ASV	0-1-1	ASV2615	FALSE	ASV2615
Acidobacteria	ASV	0-1-1	ASV2608	FALSE	ASV2608
Proteobacteria	ASV	0-1-1	ASV2607	FALSE	ASV2607
WPS-2	ASV	0-1-1	ASV2594	FALSE	ASV2594
Acidobacteria	ASV	0-1-1	ASV2560	FALSE	ASV2560
Acidobacteria	ASV	0-1-1	ASV2556	FALSE	ASV2556
Unassigned	ASV	0-1-1	ASV2555	FALSE	ASV2555
Acidobacteria	ASV	0-1-1	ASV2554	FALSE	ASV2554
Proteobacteria	ASV	0-1-1	ASV2548	FALSE	ASV2548
Proteobacteria	ASV	0-1-1	ASV2545	FALSE	ASV2545
Proteobacteria	ASV	0-1-1	ASV2523	FALSE	ASV2523
Acidobacteria	ASV	0-1-1	ASV2520	FALSE	ASV2520
Proteobacteria	ASV	0-1-1	ASV2508	FALSE	ASV2508
Proteobacteria	ASV	0-1-1	ASV2500	FALSE	ASV2500
Proteobacteria	ASV	0-1-1	ASV2499	FALSE	ASV2499
Acidobacteria	ASV	0-1-1	ASV2498	FALSE	ASV2498
Acidobacteria	ASV	0-1-1	ASV2491	FALSE	ASV2491
Proteobacteria	ASV	0-1-1	ASV2489	FALSE	ASV2489
Proteobacteria	ASV	0-1-1	ASV2482	FALSE	ASV2482
Acidobacteria	ASV	0-1-1	ASV2479	FALSE	ASV2479
Unassigned	ASV	0-1-1	ASV2476	FALSE	ASV2476
Acidobacteria	ASV	0-1-1	ASV2473	FALSE	ASV2473
Actinobacteria	ASV	0-1-1	ASV2470	FALSE	ASV2470
Acidobacteria	ASV	0-1-1	ASV2469	FALSE	ASV2469
Acidobacteria	ASV	0-1-1	ASV2468	FALSE	ASV2468
Acidobacteria	ASV	0-1-1	ASV2441	FALSE	ASV2441
Acidobacteria	ASV	0-1-1	ASV2434	FALSE	ASV2434
Acidobacteria	ASV	0-1-1	ASV2433	FALSE	ASV2433
Acidobacteria	ASV	0-1-1	ASV2429	FALSE	ASV2429
Gemmatimonadetes	ASV	0-1-1	ASV2422	FALSE	ASV2422
Acidobacteria	ASV	0-1-1	ASV2420	FALSE	ASV2420
Acidobacteria	ASV	0-1-1	ASV2419	FALSE	ASV2419
Acidobacteria	ASV	0-1-1	ASV2401	FALSE	ASV2401
Acidobacteria	ASV	0-1-1	ASV2398	FALSE	ASV2398
Proteobacteria	ASV	0-1-1	ASV2388	FALSE	ASV2388
Proteobacteria	ASV	0-1-1	ASV2382	FALSE	ASV2382
Acidobacteria	ASV	0-1-1	ASV2365	FALSE	ASV2365
Acidobacteria	ASV	0-1-1	ASV2362	FALSE	ASV2362
Acidobacteria	ASV	0-1-1	ASV2355	FALSE	ASV2355
Acidobacteria	ASV	0-1-1	ASV2350	FALSE	ASV2350
Proteobacteria	ASV	0-1-1	ASV2327	FALSE	ASV2327
Proteobacteria	ASV	0-1-1	ASV2325	FALSE	ASV2325
Acidobacteria	ASV	0-1-1	ASV2323	FALSE	ASV2323
Proteobacteria	ASV	0-1-1	ASV2310	FALSE	ASV2310
Acidobacteria	ASV	0-1-1	ASV2306	FALSE	ASV2306
Acidobacteria	ASV	0-1-1	ASV2305	FALSE	ASV2305
Acidobacteria	ASV	0-1-1	ASV2296	FALSE	ASV2296
Acidobacteria	ASV	0-1-1	ASV2289	FALSE	ASV2289
Acidobacteria	ASV	0-1-1	ASV2286	FALSE	ASV2286
Proteobacteria	ASV	0-1-1	ASV2277	FALSE	ASV2277
Proteobacteria	ASV	0-1-1	ASV2274	FALSE	ASV2274
Unassigned	ASV	0-1-1	ASV2273	FALSE	ASV2273
Acidobacteria	ASV	0-1-1	ASV2268	FALSE	ASV2268
Acidobacteria	ASV	0-1-1	ASV2267	FALSE	ASV2267
Acidobacteria	ASV	0-1-1	ASV2266	FALSE	ASV2266
Acidobacteria	ASV	0-1-1	ASV2258	FALSE	ASV2258
Acidobacteria	ASV	0-1-1	ASV2236	FALSE	ASV2236
Acidobacteria	ASV	0-1-1	ASV2224	FALSE	ASV2224
Unassigned	ASV	0-1-1	ASV2218	FALSE	ASV2218
Proteobacteria	ASV	0-1-1	ASV2217	FALSE	ASV2217
Chloroflexi	ASV	0-1-1	ASV2216	FALSE	ASV2216
Acidobacteria	ASV	0-1-1	ASV2210	FALSE	ASV2210
Acidobacteria	ASV	0-1-1	ASV2204	FALSE	ASV2204
Proteobacteria	ASV	0-1-1	ASV2201	FALSE	ASV2201
Bacteroidetes	ASV	0-1-1	ASV2164	FALSE	ASV2164
Acidobacteria	ASV	0-1-1	ASV2158	FALSE	ASV2158
Acidobacteria	ASV	0-1-1	ASV2156	FALSE	ASV2156
Acidobacteria	ASV	0-1-1	ASV2146	FALSE	ASV2146
Acidobacteria	ASV	0-1-1	ASV2140	FALSE	ASV2140
Acidobacteria	ASV	0-1-1	ASV2134	FALSE	ASV2134
Acidobacteria	ASV	0-1-1	ASV2110	FALSE	ASV2110
Acidobacteria	ASV	0-1-1	ASV2089	FALSE	ASV2089
Acidobacteria	ASV	0-1-1	ASV2082	FALSE	ASV2082
Acidobacteria	ASV	0-1-1	ASV2077	FALSE	ASV2077
Proteobacteria	ASV	0-1-1	ASV2073	FALSE	ASV2073
Acidobacteria	ASV	0-1-1	ASV2072	FALSE	ASV2072
Proteobacteria	ASV	0-1-1	ASV2065	FALSE	ASV2065
Verrucomicrobia	ASV	0-1-1	ASV2063	FALSE	ASV2063
WPS-2	ASV	0-1-1	ASV2053	FALSE	ASV2053
Acidobacteria	ASV	0-1-1	ASV2047	FALSE	ASV2047
Unassigned	ASV	0-1-1	ASV2045	FALSE	ASV2045
Acidobacteria	ASV	0-1-1	ASV2007	FALSE	ASV2007
Verrucomicrobia	ASV	0-1-1	ASV1999	FALSE	ASV1999
Acidobacteria	ASV	0-1-1	ASV1995	FALSE	ASV1995
Acidobacteria	ASV	0-1-1	ASV1994	FALSE	ASV1994
[truncated: 100 more rows]

## Sheet: BacR1
group1	group2	group3	name	selected	shared name
Unassigned	ASV	1-0-0	ASV70836	FALSE	ASV70836
Proteobacteria	ASV	1-0-0	ASV70835	FALSE	ASV70835
Chloroflexi	ASV	1-0-0	ASV70834	FALSE	ASV70834
Bacteroidetes	ASV	1-0-0	ASV70833	FALSE	ASV70833
Proteobacteria	ASV	1-0-0	ASV70832	FALSE	ASV70832
Proteobacteria	ASV	1-0-0	ASV70831	FALSE	ASV70831
Chloroflexi	ASV	1-0-0	ASV70830	FALSE	ASV70830
Proteobacteria	ASV	1-0-0	ASV70829	FALSE	ASV70829
Unassigned	ASV	1-0-0	ASV70828	FALSE	ASV70828
Proteobacteria	ASV	1-0-0	ASV70827	FALSE	ASV70827
Verrucomicrobia	ASV	1-0-0	ASV70826	FALSE	ASV70826
Bacteroidetes	ASV	1-0-0	ASV70825	FALSE	ASV70825
Firmicutes	ASV	1-0-0	ASV70824	FALSE	ASV70824
Bacteroidetes	ASV	1-0-0	ASV70823	FALSE	ASV70823
Proteobacteria	ASV	1-0-0	ASV70822	FALSE	ASV70822
Unassigned	ASV	1-0-0	ASV70821	FALSE	ASV70821
Planctomycetes	ASV	1-0-0	ASV70820	FALSE	ASV70820
Chloroflexi	ASV	1-0-0	ASV70819	FALSE	ASV70819
Actinobacteria	ASV	1-0-0	ASV70818	FALSE	ASV70818
Unassigned	ASV	1-0-0	ASV70817	FALSE	ASV70817
Unassigned	ASV	1-0-0	ASV70816	FALSE	ASV70816
Armatimonadetes	ASV	1-0-0	ASV70815	FALSE	ASV70815
Chloroflexi	ASV	1-0-0	ASV70814	FALSE	ASV70814
Chloroflexi	ASV	1-0-0	ASV70813	FALSE	ASV70813
Firmicutes	ASV	1-0-0	ASV70812	FALSE	ASV70812
Chloroflexi	ASV	1-0-0	ASV70811	FALSE	ASV70811
Firmicutes	ASV	1-0-0	ASV70810	FALSE	ASV70810
Gemmatimonadetes	ASV	1-0-0	ASV70809	FALSE	ASV70809
Proteobacteria	ASV	1-0-0	ASV70808	FALSE	ASV70808
Bacteroidetes	ASV	1-0-0	ASV70807	FALSE	ASV70807
Proteobacteria	ASV	1-0-0	ASV70806	FALSE	ASV70806
Proteobacteria	ASV	1-0-0	ASV70805	FALSE	ASV70805
Actinobacteria	ASV	1-0-0	ASV70804	FALSE	ASV70804
Unassigned	ASV	1-0-0	ASV70803	FALSE	ASV70803
Actinobacteria	ASV	1-0-0	ASV70802	FALSE	ASV70802
Proteobacteria	ASV	1-0-0	ASV70801	FALSE	ASV70801
Firmicutes	ASV	1-0-0	ASV70800	FALSE	ASV70800
Proteobacteria	ASV	1-0-0	ASV70799	FALSE	ASV70799
Proteobacteria	ASV	1-0-0	ASV70798	FALSE	ASV70798
Unassigned	ASV	1-0-0	ASV70797	FALSE	ASV70797
Chloroflexi	ASV	1-0-0	ASV70796	FALSE	ASV70796
Unassigned	ASV	1-0-0	ASV70795	FALSE	ASV70795
Chloroflexi	ASV	1-0-0	ASV70794	FALSE	ASV70794
Unassigned	ASV	1-0-0	ASV70793	FALSE	ASV70793
Proteobacteria	ASV	1-0-0	ASV70792	FALSE	ASV70792
Unassigned	ASV	1-0-0	ASV70791	FALSE	ASV70791
Bacteroidetes	ASV	1-0-0	ASV70790	FALSE	ASV70790
Unassigned	ASV	1-0-0	ASV70789	FALSE	ASV70789
Proteobacteria	ASV	1-0-0	ASV70788	FALSE	ASV70788
Chloroflexi	ASV	1-0-0	ASV70787	FALSE	ASV70787
Unassigned	ASV	1-0-0	ASV70786	FALSE	ASV70786
Unassigned	ASV	1-0-0	ASV70785	FALSE	ASV70785
Verrucomicrobia	ASV	1-0-0	ASV70784	FALSE	ASV70784
Unassigned	ASV	1-0-0	ASV70783	FALSE	ASV70783
Armatimonadetes	ASV	1-0-0	ASV70782	FALSE	ASV70782
Tenericutes	ASV	1-0-0	ASV70781	FALSE	ASV70781
Acidobacteria	ASV	1-0-0	ASV70780	FALSE	ASV70780
Unassigned	ASV	1-0-0	ASV70779	FALSE	ASV70779
Unassigned	ASV	1-0-0	ASV70778	FALSE	ASV70778
Chloroflexi	ASV	1-0-0	ASV70776	FALSE	ASV70776
Chloroflexi	ASV	1-0-0	ASV70775	FALSE	ASV70775
Proteobacteria	ASV	1-0-0	ASV70774	FALSE	ASV70774
Acidobacteria	ASV	1-0-0	ASV70773	FALSE	ASV70773
Proteobacteria	ASV	1-0-0	ASV70772	FALSE	ASV70772
Chloroflexi	ASV	1-0-0	ASV70771	FALSE	ASV70771
Firmicutes	ASV	1-0-0	ASV70770	FALSE	ASV70770
Proteobacteria	ASV	1-0-0	ASV70769	FALSE	ASV70769
Chloroflexi	ASV	1-0-0	ASV70768	FALSE	ASV70768
Unassigned	ASV	1-0-0	ASV70767	FALSE	ASV70767
Unassigned	ASV	1-0-0	ASV70766	FALSE	ASV70766
Proteobacteria	ASV	1-0-0	ASV70765	FALSE	ASV70765
Planctomycetes	ASV	1-0-0	ASV70764	FALSE	ASV70764
Verrucomicrobia	ASV	1-0-0	ASV70763	FALSE	ASV70763
Unassigned	ASV	1-0-0	ASV70762	FALSE	ASV70762
Proteobacteria	ASV	1-0-0	ASV70761	FALSE	ASV70761
Chloroflexi	ASV	1-0-0	ASV70760	FALSE	ASV70760
Bacteroidetes	ASV	1-0-0	ASV70759	FALSE	ASV70759
Actinobacteria	ASV	1-0-0	ASV70758	FALSE	ASV70758
Firmicutes	ASV	1-0-0	ASV70757	FALSE	ASV70757
Gemmatimonadetes	ASV	1-0-0	ASV70756	FALSE	ASV70756
Chloroflexi	ASV	1-0-0	ASV70755	FALSE	ASV70755
Proteobacteria	ASV	1-0-0	ASV70754	FALSE	ASV70754
Planctomycetes	ASV	1-0-0	ASV70753	FALSE	ASV70753
Gemmatimonadetes	ASV	1-0-0	ASV70752	FALSE	ASV70752
Unassigned	ASV	1-0-0	ASV70751	FALSE	ASV70751
Unassigned	ASV	1-0-0	ASV70750	FALSE	ASV70750
Chloroflexi	ASV	1-0-0	ASV70749	FALSE	ASV70749
Unassigned	ASV	1-0-0	ASV70748	FALSE	ASV70748
Unassigned	ASV	1-0-0	ASV70747	FALSE	ASV70747
Unassigned	ASV	1-0-0	ASV70746	FALSE	ASV70746
Unassigned	ASV	1-0-0	ASV70745	FALSE	ASV70745
Firmicutes	ASV	1-0-0	ASV70744	FALSE	ASV70744
Chloroflexi	ASV	1-0-0	ASV70743	FALSE	ASV70743
Proteobacteria	ASV	1-0-0	ASV70742	FALSE	ASV70742
Unassigned	ASV	1-0-0	ASV70741	FALSE	ASV70741
Unassigned	ASV	1-0-0	ASV70740	FALSE	ASV70740
Verrucomicrobia	ASV	1-0-0	ASV70739	FALSE	ASV70739
Proteobacteria	ASV	1-0-0	ASV70738	FALSE	ASV70738
Planctomycetes	ASV	1-0-0	ASV70737	FALSE	ASV70737
Acidobacteria	ASV	1-0-0	ASV70736	FALSE	ASV70736
Unassigned	ASV	1-0-0	ASV70735	FALSE	ASV70735
Chloroflexi	ASV	1-0-0	ASV70734	FALSE	ASV70734
Unassigned	ASV	1-0-0	ASV70733	FALSE	ASV70733
Unassigned	ASV	1-0-0	ASV70732	FALSE	ASV70732
Chloroflexi	ASV	1-0-0	ASV70731	FALSE	ASV70731
Unassigned	ASV	1-0-0	ASV70730	FALSE	ASV70730
Proteobacteria	ASV	1-0-0	ASV70729	FALSE	ASV70729
Unassigned	ASV	1-0-0	ASV70728	FALSE	ASV70728
Actinobacteria	ASV	1-0-0	ASV70727	FALSE	ASV70727
Firmicutes	ASV	1-0-0	ASV70726	FALSE	ASV70726
Unassigned	ASV	1-0-0	ASV70725	FALSE	ASV70725
Firmicutes	ASV	1-0-0	ASV70724	FALSE	ASV70724
Bacteroidetes	ASV	1-0-0	ASV70723	FALSE	ASV70723
Acidobacteria	ASV	1-0-0	ASV70722	FALSE	ASV70722
Firmicutes	ASV	1-0-0	ASV70721	FALSE	ASV70721
Unassigned	ASV	1-0-0	ASV70720	FALSE	ASV70720
Chloroflexi	ASV	1-0-0	ASV70719	FALSE	ASV70719
Firmicutes	ASV	1-0-0	ASV70718	FALSE	ASV70718
Verrucomicrobia	ASV	1-0-0	ASV70717	FALSE	ASV70717
Chloroflexi	ASV	1-0-0	ASV70716	FALSE	ASV70716
Unassigned	ASV	1-0-0	ASV70715	FALSE	ASV70715
Firmicutes	ASV	1-0-0	ASV70714	FALSE	ASV70714
Proteobacteria	ASV	1-0-0	ASV70712	FALSE	ASV70712
Unassigned	ASV	1-0-0	ASV70711	FALSE	ASV70711
Chloroflexi	ASV	1-0-0	ASV70710	FALSE	ASV70710
Proteobacteria	ASV	1-0-0	ASV70709	FALSE	ASV70709
Chloroflexi	ASV	1-0-0	ASV70708	FALSE	ASV70708
Proteobacteria	ASV	1-0-0	ASV70707	FALSE	ASV70707
Acidobacteria	ASV	1-0-0	ASV70706	FALSE	ASV70706
Chloroflexi	ASV	1-0-0	ASV70705	FALSE	ASV70705
Chloroflexi	ASV	1-0-0	ASV70704	FALSE	ASV70704
Bacteroidetes	ASV	1-0-0	ASV70703	FALSE	ASV70703
Unassigned	ASV	1-0-0	ASV70702	FALSE	ASV70702
Proteobacteria	ASV	1-0-0	ASV70701	FALSE	ASV70701
Unassigned	ASV	1-0-0	ASV70700	FALSE	ASV70700
Unassigned	ASV	1-0-0	ASV70699	FALSE	ASV70699
Proteobacteria	ASV	1-0-0	ASV70698	FALSE	ASV70698
Gemmatimonadetes	ASV	1-0-0	ASV70697	FALSE	ASV70697
Proteobacteria	ASV	1-0-0	ASV70696	FALSE	ASV70696
Chloroflexi	ASV	1-0-0	ASV70695	FALSE	ASV70695
Unassigned	ASV	1-0-0	ASV70694	FALSE	ASV70694
Proteobacteria	ASV	1-0-0	ASV70693	FALSE	ASV70693
Proteobacteria	ASV	1-0-0	ASV70692	FALSE	ASV70692
Unassigned	ASV	1-0-0	ASV70691	FALSE	ASV70691
Firmicutes	ASV	1-0-0	ASV70690	FALSE	ASV70690
Unassigned	ASV	1-0-0	ASV70689	FALSE	ASV70689
Chloroflexi	ASV	1-0-0	ASV70688	FALSE	ASV70688
Proteobacteria	ASV	1-0-0	ASV70687	FALSE	ASV70687
Proteobacteria	ASV	1-0-0	ASV70685	FALSE	ASV70685
Unassigned	ASV	1-0-0	ASV70684	FALSE	ASV70684
Chloroflexi	ASV	1-0-0	ASV70683	FALSE	ASV70683
Bacteroidetes	ASV	1-0-0	ASV70682	FALSE	ASV70682
Acidobacteria	ASV	1-0-0	ASV70681	FALSE	ASV70681
Chloroflexi	ASV	1-0-0	ASV70680	FALSE	ASV70680
Unassigned	ASV	1-0-0	ASV70679	FALSE	ASV70679
Chloroflexi	ASV	1-0-0	ASV70678	FALSE	ASV70678
WPS-2	ASV	1-0-0	ASV70677	FALSE	ASV70677
Unassigned	ASV	1-0-0	ASV70676	FALSE	ASV70676
Firmicutes	ASV	1-0-0	ASV70675	FALSE	ASV70675
Proteobacteria	ASV	1-0-0	ASV70674	FALSE	ASV70674
Proteobacteria	ASV	1-0-0	ASV70673	FALSE	ASV70673
Armatimonadetes	ASV	1-0-0	ASV70672	FALSE	ASV70672
Gemmatimonadetes	ASV	1-0-0	ASV70671	FALSE	ASV70671
Proteobacteria	ASV	1-0-0	ASV70670	FALSE	ASV70670
Actinobacteria	ASV	1-0-0	ASV70669	FALSE	ASV70669
Chloroflexi	ASV	1-0-0	ASV70668	FALSE	ASV70668
Proteobacteria	ASV	1-0-0	ASV70667	FALSE	ASV70667
Acidobacteria	ASV	1-0-0	ASV70666	FALSE	ASV70666
Cyanobacteria	ASV	1-0-0	ASV70665	FALSE	ASV70665
Tenericutes	ASV	1-0-0	ASV70664	FALSE	ASV70664
Actinobacteria	ASV	1-0-0	ASV70663	FALSE	ASV70663
Chloroflexi	ASV	1-0-0	ASV70662	FALSE	ASV70662
Firmicutes	ASV	1-0-0	ASV70661	FALSE	ASV70661
Proteobacteria	ASV	1-0-0	ASV70660	FALSE	ASV70660
Tenericutes	ASV	1-0-0	ASV70659	FALSE	ASV70659
Unassigned	ASV	1-0-0	ASV70658	FALSE	ASV70658
Chloroflexi	ASV	1-0-0	ASV70657	FALSE	ASV70657
Tenericutes	ASV	1-0-0	ASV70656	FALSE	ASV70656
Proteobacteria	ASV	1-0-0	ASV70655	FALSE	ASV70655
Bacteroidetes	ASV	1-0-0	ASV70654	FALSE	ASV70654
Unassigned	ASV	1-0-0	ASV70645	FALSE	ASV70645
Planctomycetes	ASV	1-0-0	ASV70644	FALSE	ASV70644
Unassigned	ASV	1-0-0	ASV70643	FALSE	ASV70643
Chloroflexi	ASV	1-0-0	ASV70642	FALSE	ASV70642
Proteobacteria	ASV	1-0-0	ASV70601	FALSE	ASV70601
Unassigned	ASV	1-0-0	ASV70600	FALSE	ASV70600
Unassigned	ASV	1-0-0	ASV70599	FALSE	ASV70599
Unassigned	ASV	1-0-0	ASV70598	FALSE	ASV70598
Bacteroidetes	ASV	1-0-0	ASV70597	FALSE	ASV70597
Planctomycetes	ASV	1-0-0	ASV70596	FALSE	ASV70596
Unassigned	ASV	1-0-0	ASV70572	FALSE	ASV70572
Proteobacteria	ASV	1-0-0	ASV70571	FALSE	ASV70571
Proteobacteria	ASV	1-0-0	ASV70570	FALSE	ASV70570
Unassigned	ASV	1-0-0	ASV70569	FALSE	ASV70569
Proteobacteria	ASV	1-0-0	ASV70568	FALSE	ASV70568
Unassigned	ASV	1-0-0	ASV70567	FALSE	ASV70567
Chloroflexi	ASV	1-0-0	ASV70566	FALSE	ASV70566
Chloroflexi	ASV	1-0-0	ASV70537	FALSE	ASV70537
Unassigned	ASV	1-0-0	ASV70536	FALSE	ASV70536
Chloroflexi	ASV	1-0-0	ASV70535	FALSE	ASV70535
Bacteroidetes	ASV	1-0-0	ASV70534	FALSE	ASV70534
Bacteroidetes	ASV	1-0-0	ASV70533	FALSE	ASV70533
Chloroflexi	ASV	1-0-0	ASV70532	FALSE	ASV70532
Proteobacteria	ASV	1-0-0	ASV70531	FALSE	ASV70531
Unassigned	ASV	1-0-0	ASV70486	FALSE	ASV70486
Proteobacteria	ASV	1-0-0	ASV70485	FALSE	ASV70485
Proteobacteria	ASV	1-0-0	ASV70484	FALSE	ASV70484
Proteobacteria	ASV	1-0-0	ASV70483	FALSE	ASV70483
Unassigned	ASV	1-0-0	ASV70482	FALSE	ASV70482
Proteobacteria	ASV	1-0-0	ASV70481	FALSE	ASV70481
Planctomycetes	ASV	1-0-0	ASV70480	FALSE	ASV70480
Verrucomicrobia	ASV	1-0-0	ASV70429	FALSE	ASV70429
Armatimonadetes	ASV	1-0-0	ASV70428	FALSE	ASV70428
Verrucomicrobia	ASV	1-0-0	ASV70427	FALSE	ASV70427
Unassigned	ASV	1-0-0	ASV70426	FALSE	ASV70426
Proteobacteria	ASV	1-0-0	ASV70393	FALSE	ASV70393
Unassigned	ASV	1-0-0	ASV70392	FALSE	ASV70392
Verrucomicrobia	ASV	1-0-0	ASV70391	FALSE	ASV70391
Chloroflexi	ASV	1-0-0	ASV70360	FALSE	ASV70360
Acidobacteria	ASV	1-0-0	ASV70315	FALSE	ASV70315
Proteobacteria	ASV	1-0-0	ASV70314	FALSE	ASV70314
Planctomycetes	ASV	1-0-0	ASV70313	FALSE	ASV70313
Chloroflexi	ASV	1-0-0	ASV70312	FALSE	ASV70312
Unassigned	ASV	1-0-0	ASV70311	FALSE	ASV70311
Proteobacteria	ASV	1-0-0	ASV70310	FALSE	ASV70310
Unassigned	ASV	1-0-0	ASV70309	FALSE	ASV70309
Unassigned	ASV	1-0-0	ASV70308	FALSE	ASV70308
Chloroflexi	ASV	1-0-0	ASV70307	FALSE	ASV70307
Bacteroidetes	ASV	1-0-0	ASV70306	FALSE	ASV70306
Bacteroidetes	ASV	1-0-0	ASV70305	FALSE	ASV70305
Proteobacteria	ASV	1-0-0	ASV70304	FALSE	ASV70304
Proteobacteria	ASV	1-0-0	ASV70303	FALSE	ASV70303
Gemmatimonadetes	ASV	1-0-0	ASV70302	FALSE	ASV70302
Bacteroidetes	ASV	1-0-0	ASV70301	FALSE	ASV70301
Proteobacteria	ASV	1-0-0	ASV70259	FALSE	ASV70259
Proteobacteria	ASV	1-0-0	ASV70258	FALSE	ASV70258
WPS-2	ASV	1-0-0	ASV70257	FALSE	ASV70257
Actinobacteria	ASV	1-0-0	ASV70256	FALSE	ASV70256
Gemmatimonadetes	ASV	1-0-0	ASV70205	FALSE	ASV70205
OP9	ASV	1-0-0	ASV70204	FALSE	ASV70204
Actinobacteria	ASV	1-0-0	ASV70203	FALSE	ASV70203
Bacteroidetes	ASV	1-0-0	ASV70202	FALSE	ASV70202
Planctomycetes	ASV	1-0-0	ASV70201	FALSE	ASV70201
Proteobacteria	ASV	1-0-0	ASV70200	FALSE	ASV70200
Bacteroidetes	ASV	1-0-0	ASV70163	FALSE	ASV70163
Proteobacteria	ASV	1-0-0	ASV70162	FALSE	ASV70162
Firmicutes	ASV	1-0-0	ASV70161	FALSE	ASV70161
Unassigned	ASV	1-0-0	ASV70160	FALSE	ASV70160
Unassigned	ASV	1-0-0	ASV70159	FALSE	ASV70159
Armatimonadetes	ASV	1-0-0	ASV70137	FALSE	ASV70137
Acidobacteria	ASV	1-0-0	ASV70136	FALSE	ASV70136
Unassigned	ASV	1-0-0	ASV70135	FALSE	ASV70135
Proteobacteria	ASV	1-0-0	ASV70134	FALSE	ASV70134
Proteobacteria	ASV	1-0-0	ASV70133	FALSE	ASV70133
Proteobacteria	ASV	1-0-0	ASV70132	FALSE	ASV70132
Firmicutes	ASV	1-0-0	ASV70131	FALSE	ASV70131
Chloroflexi	ASV	1-0-0	ASV70130	FALSE	ASV70130
Proteobacteria	ASV	1-0-0	ASV70129	FALSE	ASV70129
Unassigned	ASV	1-0-0	ASV70128	FALSE	ASV70128
Firmicutes	ASV	1-0-0	ASV70127	FALSE	ASV70127
Proteobacteria	ASV	1-0-0	ASV70126	FALSE	ASV70126
Chloroflexi	ASV	1-0-0	ASV70125	FALSE	ASV70125
Unassigned	ASV	1-0-0	ASV70124	FALSE	ASV70124
Tenericutes	ASV	1-0-0	ASV70123	FALSE	ASV70123
Proteobacteria	ASV	1-0-0	ASV70122	FALSE	ASV70122
Bacteroidetes	ASV	1-0-0	ASV70121	FALSE	ASV70121
Proteobacteria	ASV	1-0-0	ASV70120	FALSE	ASV70120
Proteobacteria	ASV	1-0-0	ASV70119	FALSE	ASV70119
Gemmatimonadetes	ASV	1-0-0	ASV70118	FALSE	ASV70118
Bacteroidetes	ASV	1-0-0	ASV70117	FALSE	ASV70117
Proteobacteria	ASV	1-0-0	ASV70116	FALSE	ASV70116
Gemmatimonadetes	ASV	1-0-0	ASV70115	FALSE	ASV70115
Proteobacteria	ASV	1-0-0	ASV70114	FALSE	ASV70114
Proteobacteria	ASV	1-0-0	ASV70113	FALSE	ASV70113
Gemmatimonadetes	ASV	1-0-0	ASV70112	FALSE	ASV70112
Unassigned	ASV	1-0-0	ASV70111	FALSE	ASV70111
Proteobacteria	ASV	1-0-0	ASV70110	FALSE	ASV70110
Proteobacteria	ASV	1-0-0	ASV70109	FALSE	ASV70109
Unassigned	ASV	1-0-0	ASV70108	FALSE	ASV70108
Verrucomicrobia	ASV	1-0-0	ASV70107	FALSE	ASV70107
Unassigned	ASV	1-0-0	ASV70106	FALSE	ASV70106
Verrucomicrobia	ASV	1-0-0	ASV70105	FALSE	ASV70105
Proteobacteria	ASV	1-0-0	ASV70104	FALSE	ASV70104
Unassigned	ASV	1-0-0	ASV70103	FALSE	ASV70103
Chloroflexi	ASV	1-0-0	ASV70102	FALSE	ASV70102
Bacteroidetes	ASV	1-0-0	ASV70101	FALSE	ASV70101
Proteobacteria	ASV	1-0-0	ASV70100	FALSE	ASV70100
Chloroflexi	ASV	1-0-0	ASV70099	FALSE	ASV70099
Unassigned	ASV	1-0-0	ASV70098	FALSE	ASV70098
Verrucomicrobia	ASV	1-0-0	ASV70097	FALSE	ASV70097
Acidobacteria	ASV	1-0-0	ASV70096	FALSE	ASV70096
Acidobacteria	ASV	1-0-0	ASV70095	FALSE	ASV70095
Unassigned	ASV	1-0-0	ASV70094	FALSE	ASV70094
Proteobacteria	ASV	1-0-0	ASV70093	FALSE	ASV70093
Chloroflexi	ASV	1-0-0	ASV70092	FALSE	ASV70092
Proteobacteria	ASV	1-0-0	ASV70091	FALSE	ASV70091
Unassigned	ASV	1-0-0	ASV70090	FALSE	ASV70090
Proteobacteria	ASV	1-0-0	ASV70089	FALSE	ASV70089
Proteobacteria	ASV	1-0-0	ASV70088	FALSE	ASV70088
Unassigned	ASV	1-0-0	ASV70087	FALSE	ASV70087
Bacteroidetes	ASV	1-0-0	ASV70086	FALSE	ASV70086
Verrucomicrobia	ASV	1-0-0	ASV70085	FALSE	ASV70085
Proteobacteria	ASV	1-0-0	ASV70084	FALSE	ASV70084
Unassigned	ASV	1-0-0	ASV70083	FALSE	ASV70083
Bacteroidetes	ASV	1-0-0	ASV70082	FALSE	ASV70082
Firmicutes	ASV	1-0-0	ASV70081	FALSE	ASV70081
Unassigned	ASV	1-0-0	ASV70080	FALSE	ASV70080
Unassigned	ASV	1-0-0	ASV70079	FALSE	ASV70079
Unassigned	ASV	1-0-0	ASV70078	FALSE	ASV70078
Proteobacteria	ASV	1-0-0	ASV70077	FALSE	ASV70077
Unassigned	ASV	1-0-0	ASV70076	FALSE	ASV70076
Unassigned	ASV	1-0-0	ASV70075	FALSE	ASV70075
Unassigned	ASV	1-0-0	ASV70074	FALSE	ASV70074
Unassigned	ASV	1-0-0	ASV70073	FALSE	ASV70073
Bacteroidetes	ASV	1-0-0	ASV70072	FALSE	ASV70072
Chloroflexi	ASV	1-0-0	ASV70071	FALSE	ASV70071
Firmicutes	ASV	1-0-0	ASV70070	FALSE	ASV70070
Proteobacteria	ASV	1-0-0	ASV70069	FALSE	ASV70069
Actinobacteria	ASV	1-0-0	ASV70068	FALSE	ASV70068
Unassigned	ASV	1-0-0	ASV70067	FALSE	ASV70067
Proteobacteria	ASV	1-0-0	ASV70066	FALSE	ASV70066
Actinobacteria	ASV	1-0-0	ASV70065	FALSE	ASV70065
Unassigned	ASV	1-0-0	ASV70064	FALSE	ASV70064
Bacteroidetes	ASV	1-0-0	ASV70063	FALSE	ASV70063
Verrucomicrobia	ASV	1-0-0	ASV70062	FALSE	ASV70062
Proteobacteria	ASV	1-0-0	ASV70061	FALSE	ASV70061
Unassigned	ASV	1-0-0	ASV70060	FALSE	ASV70060
Unassigned	ASV	1-0-0	ASV70059	FALSE	ASV70059
Unassigned	ASV	1-0-0	ASV70058	FALSE	ASV70058
Firmicutes	ASV	1-0-0	ASV70057	FALSE	ASV70057
Verrucomicrobia	ASV	1-0-0	ASV70056	FALSE	ASV70056
Armatimonadetes	ASV	1-0-0	ASV70055	FALSE	ASV70055
Unassigned	ASV	1-0-0	ASV70054	FALSE	ASV70054
Tenericutes	ASV	1-0-0	ASV70053	FALSE	ASV70053
Verrucomicrobia	ASV	1-0-0	ASV70052	FALSE	ASV70052
Chloroflexi	ASV	1-0-0	ASV70051	FALSE	ASV70051
Chloroflexi	ASV	1-0-0	ASV70050	FALSE	ASV70050
Unassigned	ASV	1-0-0	ASV70049	FALSE	ASV70049
Tenericutes	ASV	1-0-0	ASV70048	FALSE	ASV70048
Unassigned	ASV	1-0-0	ASV70047	FALSE	ASV70047
WPS-2	ASV	1-0-0	ASV70045	FALSE	ASV70045
Proteobacteria	ASV	1-0-0	ASV70044	FALSE	ASV70044
Proteobacteria	ASV	1-0-0	ASV70043	FALSE	ASV70043
Unassigned	ASV	1-0-0	ASV70042	FALSE	ASV70042
Unassigned	ASV	1-0-0	ASV70041	FALSE	ASV70041
Proteobacteria	ASV	1-0-0	ASV70040	FALSE	ASV70040
Chloroflexi	ASV	1-0-0	ASV70039	FALSE	ASV70039
Firmicutes	ASV	1-0-0	ASV70038	FALSE	ASV70038
Gemmatimonadetes	ASV	1-0-0	ASV70037	FALSE	ASV70037
Verrucomicrobia	ASV	1-0-0	ASV70036	FALSE	ASV70036
Proteobacteria	ASV	1-0-0	ASV70035	FALSE	ASV70035
Actinobacteria	ASV	1-0-0	ASV70034	FALSE	ASV70034
Proteobacteria	ASV	1-0-0	ASV70033	FALSE	ASV70033
Chloroflexi	ASV	1-0-0	ASV70032	FALSE	ASV70032
WPS-2	ASV	1-0-0	ASV70031	FALSE	ASV70031
Verrucomicrobia	ASV	1-0-0	ASV70030	FALSE	ASV70030
Firmicutes	ASV	1-0-0	ASV70029	FALSE	ASV70029
Unassigned	ASV	1-0-0	ASV70028	FALSE	ASV70028
Chloroflexi	ASV	1-0-0	ASV70027	FALSE	ASV70027
Verrucomicrobia	ASV	1-0-0	ASV70026	FALSE	ASV70026
Gemmatimonadetes	ASV	1-0-0	ASV70025	FALSE	ASV70025
Chloroflexi	ASV	1-0-0	ASV70024	FALSE	ASV70024
Proteobacteria	ASV	1-0-0	ASV70023	FALSE	ASV70023
Chlorobi	ASV	1-0-0	ASV70022	FALSE	ASV70022
Unassigned	ASV	1-0-0	ASV70021	FALSE	ASV70021
Proteobacteria	ASV	1-0-0	ASV70020	FALSE	ASV70020
Chloroflexi	ASV	1-0-0	ASV70019	FALSE	ASV70019
Unassigned	ASV	1-0-0	ASV70018	FALSE	ASV70018
Proteobacteria	ASV	1-0-0	ASV70017	FALSE	ASV70017
Chloroflexi	ASV	1-0-0	ASV70016	FALSE	ASV70016
Proteobacteria	ASV	1-0-0	ASV70015	FALSE	ASV70015
Chloroflexi	ASV	1-0-0	ASV70014	FALSE	ASV70014
Unassigned	ASV	1-0-0	ASV70013	FALSE	ASV70013
Unassigned	ASV	1-0-0	ASV70012	FALSE	ASV70012
Proteobacteria	ASV	1-0-0	ASV70011	FALSE	ASV70011
Unassigned	ASV	1-0-0	ASV70010	FALSE	ASV70010
Chloroflexi	ASV	1-0-0	ASV70009	FALSE	ASV70009
Acidobacteria	ASV	1-0-0	ASV70008	FALSE	ASV70008
Gemmatimonadetes	ASV	1-0-0	ASV70007	FALSE	ASV70007
Chloroflexi	ASV	1-0-0	ASV70006	FALSE	ASV70006
Chloroflexi	ASV	1-0-0	ASV70005	FALSE	ASV70005
Verrucomicrobia	ASV	1-0-0	ASV70004	FALSE	ASV70004
Proteobacteria	ASV	1-0-0	ASV70003	FALSE	ASV70003
Chloroflexi	ASV	1-0-0	ASV70002	FALSE	ASV70002
Unassigned	ASV	1-0-0	ASV70001	FALSE	ASV70001
Chloroflexi	ASV	1-0-0	ASV70000	FALSE	ASV70000
Verrucomicrobia	ASV	1-0-0	ASV69999	FALSE	ASV69999
Actinobacteria	ASV	1-0-0	ASV69998	FALSE	ASV69998
Chloroflexi	ASV	1-0-0	ASV69997	FALSE	ASV69997
Armatimonadetes	ASV	1-0-0	ASV69996	FALSE	ASV69996
Actinobacteria	ASV	1-0-0	ASV69995	FALSE	ASV69995
Proteobacteria	ASV	1-0-0	ASV69994	FALSE	ASV69994
Unassigned	ASV	1-0-0	ASV69993	FALSE	ASV69993
Unassigned	ASV	1-0-0	ASV69992	FALSE	ASV69992
Chloroflexi	ASV	1-0-0	ASV69991	FALSE	ASV69991
Chloroflexi	ASV	1-0-0	ASV69990	FALSE	ASV69990
Chloroflexi	ASV	1-0-0	ASV69989	FALSE	ASV69989
Firmicutes	ASV	1-0-0	ASV69988	FALSE	ASV69988
Tenericutes	ASV	1-0-0	ASV69987	FALSE	ASV69987
Chloroflexi	ASV	1-0-0	ASV69986	FALSE	ASV69986
Unassigned	ASV	1-0-0	ASV69985	FALSE	ASV69985
Chloroflexi	ASV	1-0-0	ASV69984	FALSE	ASV69984
Chloroflexi	ASV	1-0-0	ASV69983	FALSE	ASV69983
Unassigned	ASV	1-0-0	ASV69982	FALSE	ASV69982
Proteobacteria	ASV	1-0-0	ASV69981	FALSE	ASV69981
Chloroflexi	ASV	1-0-0	ASV69980	FALSE	ASV69980
Unassigned	ASV	1-0-0	ASV69979	FALSE	ASV69979
Unassigned	ASV	1-0-0	ASV69978	FALSE	ASV69978
Firmicutes	ASV	1-0-0	ASV69977	FALSE	ASV69977
Chloroflexi	ASV	1-0-0	ASV69976	FALSE	ASV69976
Chloroflexi	ASV	1-0-0	ASV69975	FALSE	ASV69975
Proteobacteria	ASV	1-0-0	ASV69974	FALSE	ASV69974
Unassigned	ASV	1-0-0	ASV69973	FALSE	ASV69973
Tenericutes	ASV	1-0-0	ASV69972	FALSE	ASV69972
Proteobacteria	ASV	1-0-0	ASV69939	FALSE	ASV69939
Chloroflexi	ASV	1-0-0	ASV69938	FALSE	ASV69938
Chloroflexi	ASV	1-0-0	ASV69937	FALSE	ASV69937
Bacteroidetes	ASV	1-0-0	ASV69892	FALSE	ASV69892
Unassigned	ASV	1-0-0	ASV69891	FALSE	ASV69891
Chloroflexi	ASV	1-0-0	ASV69890	FALSE	ASV69890
Planctomycetes	ASV	1-0-0	ASV69836	FALSE	ASV69836
Proteobacteria	ASV	1-0-0	ASV69835	FALSE	ASV69835
Unassigned	ASV	1-0-0	ASV69834	FALSE	ASV69834
Armatimonadetes	ASV	1-0-0	ASV69787	FALSE	ASV69787
Unassigned	ASV	1-0-0	ASV69786	FALSE	ASV69786
Chloroflexi	ASV	1-0-0	ASV69785	FALSE	ASV69785
Verrucomicrobia	ASV	1-0-0	ASV69784	FALSE	ASV69784
Chloroflexi	ASV	1-0-0	ASV69783	FALSE	ASV69783
Unassigned	ASV	1-0-0	ASV69744	FALSE	ASV69744
Gemmatimonadetes	ASV	1-0-0	ASV69743	FALSE	ASV69743
Proteobacteria	ASV	1-0-0	ASV69742	FALSE	ASV69742
Unassigned	ASV	1-0-0	ASV69741	FALSE	ASV69741
Unassigned	ASV	1-0-0	ASV69740	FALSE	ASV69740
Chloroflexi	ASV	1-0-0	ASV69739	FALSE	ASV69739
Actinobacteria	ASV	1-0-0	ASV69700	FALSE	ASV69700
Unassigned	ASV	1-0-0	ASV69699	FALSE	ASV69699
Firmicutes	ASV	1-0-0	ASV69698	FALSE	ASV69698
Firmicutes	ASV	1-0-0	ASV69697	FALSE	ASV69697
Unassigned	ASV	1-0-0	ASV69696	FALSE	ASV69696
Unassigned	ASV	1-0-0	ASV69664	FALSE	ASV69664
Chloroflexi	ASV	1-0-0	ASV69663	FALSE	ASV69663
Proteobacteria	ASV	1-0-0	ASV69662	FALSE	ASV69662
Unassigned	ASV	1-0-0	ASV69661	FALSE	ASV69661
Proteobacteria	ASV	1-0-0	ASV69610	FALSE	ASV69610
Acidobacteria	ASV	1-0-0	ASV69575	FALSE	ASV69575
Unassigned	ASV	1-0-0	ASV69574	FALSE	ASV69574
Proteobacteria	ASV	1-0-0	ASV69573	FALSE	ASV69573
Firmicutes	ASV	1-0-0	ASV69572	FALSE	ASV69572
Proteobacteria	ASV	1-0-0	ASV69571	FALSE	ASV69571
Unassigned	ASV	1-0-0	ASV69570	FALSE	ASV69570
Unassigned	ASV	1-0-0	ASV69569	FALSE	ASV69569
Unassigned	ASV	1-0-0	ASV69568	FALSE	ASV69568
Unassigned	ASV	1-0-0	ASV69567	FALSE	ASV69567
Unassigned	ASV	1-0-0	ASV69566	FALSE	ASV69566
Proteobacteria	ASV	1-0-0	ASV69525	FALSE	ASV69525
Chloroflexi	ASV	1-0-0	ASV69524	FALSE	ASV69524
Firmicutes	ASV	1-0-0	ASV69479	FALSE	ASV69479
Unassigned	ASV	1-0-0	ASV69478	FALSE	ASV69478
Unassigned	ASV	1-0-0	ASV69477	FALSE	ASV69477
Armatimonadetes	ASV	1-0-0	ASV69476	FALSE	ASV69476
Acidobacteria	ASV	1-0-0	ASV69475	FALSE	ASV69475
Firmicutes	ASV	1-0-0	ASV69432	FALSE	ASV69432
Unassigned	ASV	1-0-0	ASV69431	FALSE	ASV69431
Firmicutes	ASV	1-0-0	ASV69430	FALSE	ASV69430
OP11	ASV	1-0-0	ASV69429	FALSE	ASV69429
Actinobacteria	ASV	1-0-0	ASV69428	FALSE	ASV69428
Verrucomicrobia	ASV	1-0-0	ASV69427	FALSE	ASV69427
Bacteroidetes	ASV	1-0-0	ASV69426	FALSE	ASV69426
Unassigned	ASV	1-0-0	ASV69372	FALSE	ASV69372
Proteobacteria	ASV	1-0-0	ASV69371	FALSE	ASV69371
Proteobacteria	ASV	1-0-0	ASV69370	FALSE	ASV69370
Chloroflexi	ASV	1-0-0	ASV69369	FALSE	ASV69369
Proteobacteria	ASV	1-0-0	ASV69368	FALSE	ASV69368
Tenericutes	ASV	1-0-0	ASV69367	FALSE	ASV69367
Firmicutes	ASV	1-0-0	ASV69366	FALSE	ASV69366
Firmicutes	ASV	1-0-0	ASV69365	FALSE	ASV69365
Acidobacteria	ASV	1-0-0	ASV69351	FALSE	ASV69351
Unassigned	ASV	1-0-0	ASV69350	FALSE	ASV69350
[truncated: 23,032 more rows]

## Sheet: BacR2
group1	group2	group3	name	selected	shared name
[truncated: 18,472 more rows]

[truncated: 8 more sheets: BacR4, ArcR1R2R4, ArcR1R2, ArcR1R4, ArcR2R4, ArcR1, ArcR2, ArcR4]
