# Supplementary material for: Tree and shrub richness modifies subtropical tree productivity by regulating the diversity and community composition of soil bacteria and archaea
Source: Microbiome. 2023 Nov 23;11:261. doi: 10.1186/s40168-023-01676-x (PMC10666335; doi:10.1186/s40168-023-01676-x)
Supplement: Supplementary file 16 — Additional file 15: Table S5. Amplicon sequence variants (ASVs) with significantly different abundance between three levels of tree species richness and four levels of shrub specie richness. [file 40168_2023_1676_MOESM15_ESM.xlsx]

## Sheet: Bac_volcano_multigroup
geneID	log2FC	p_val_adj	cluster
ASV70402	-0.0331669	1	R1R2
ASV69128	-0.0112273	1	R1R2
ASV69119	-0.0440552	1	R1R2
ASV68818	0.0220263	1	R1R2
ASV68725	0.0331669	1	R1R2
ASV67434	0.0111406	1	R1R2
ASV67415	-0.0660892	1	R1R2
ASV67105	0.033423	1	R1R2
ASV63696	-0.0111406	1	R1R2
ASV63631	-0.0331669	1	R1R2
ASV63579	0.0221957	1	R1R2
ASV63372	-1.43e-09	1	R1R2
ASV62000	-0.0552824	1	R1R2
ASV61728	-0.0552824	1	R1R2
ASV61581	-0.0326662	1	R1R2
ASV59993	0.0111406	1	R1R2
ASV59788	-0.0655883	1	R1R2
ASV59501	0.0544478	1	R1R2
ASV58058	-0.0980321	1	R1R2
ASV57858	0.0756643	1	R1R2
ASV57715	0.0218594	1	R1R2
ASV56169	0.0544478	1	R1R2
ASV56168	-0.0768156	1	R1R2
ASV55402	-0.0443941	1	R1R2
ASV52680	-0.0110552	1	R1R2
ASV52661	0.0440552	1	R1R2
ASV52656	-0.033423	1	R1R2
ASV52383	0.0437214	1	R1R2
ASV51608	0.106128	1	R1R2
ASV50977	-0.149747	1	R1R2
ASV50881	0.0646091	1	R1R2
ASV50880	0.0215332	1	R1R2
ASV50821	0.118941	1	R1R2
ASV50364	-0.0552824	1	R1R2
ASV49449	-0.128324	1	R1R2
ASV49416	-2.05e-09	1	R1R2
ASV49379	0.169925	0.989889	R1R2
ASV49349	0.118941	1	R1R2
ASV49275	-0.0110552	1	R1R2
ASV47973	-0.179909	0.95019	R1R2
ASV47795	0.0212165	1	R1R2
ASV47020	0.117184	1	R1R2
ASV46822	-0.0552824	1	R1R2
ASV46654	-0.0980321	1	R1R2
ASV46485	-0.0655883	1	R1R2
ASV46331	0.0655883	1	R1R2
ASV46271	-0.0314782	1	R1R2
ASV46233	-0.0848889	1	R1R2
ASV45681	-0.0112273	1	R1R2
ASV44974	-0.147557	1	R1R2
ASV44738	0.104589	1	R1R2
ASV43713	0.116324	1	R1R2
ASV43452	-0.106128	1	R1R2
ASV43397	0.115477	1	R1R2
ASV43376	-7.33e-10	1	R1R2
ASV42109	0.118941	1	R1R2
ASV42090	0.169925	0.990669	R1R2
ASV42073	-3.76e-09	1	R1R2
ASV41445	0.0103419	1	R1R2
ASV41304	-0.0552824	1	R1R2
ASV41222	-0.169925	0.991089	R1R2
ASV40871	0.0319429	1	R1R2
ASV40828	0.0104924	1	R1R2
ASV40151	0.159871	1	R1R2
ASV39678	-0.0317089	1	R1R2
ASV39652	0.247927	0.704578	R1R2
ASV39645	0.118056	1	R1R2
ASV39561	0.179909	0.952766	R1R2
ASV39274	-0.0660892	1	R1R2
ASV38682	-0.0944647	1	R1R2
ASV38457	-0.106128	1	R1R2
ASV38442	0.0102683	1	R1R2
ASV38439	0.0216951	1	R1R2
ASV38424	-0.126448	1	R1R2
ASV37339	0.199672	0.880182	R1R2
ASV36688	-0.0210616	1	R1R2
ASV36498	-0.132638	1	R1R2
ASV36336	-0.030806	1	R1R2
ASV36275	-0.0713846	1	R1R2
ASV36256	0.0104166	1	R1R2
ASV36255	0.255559	0.699008	R1R2
ASV36229	-2.33e-09	1	R1R2
ASV35821	-0.0660892	1	R1R2
ASV35284	-0.129283	1	R1R2
ASV35263	-0.074547	1	R1R2
ASV35164	-0.0421255	1	R1R2
ASV35141	0.123735	1	R1R2
ASV35108	0.0631938	1	R1R2
ASV35092	0.10164	1	R1R2
ASV34571	-0.111421	1	R1R2
ASV34494	0.0824622	1	R1R2
ASV34342	-0.0830557	1	R1R2
ASV34125	0.157541	1	R1R2
ASV34116	0.165059	1	R1R2
ASV34084	-0.157541	1	R1R2
ASV33786	-0.108524	1	R1R2
ASV33293	-0.0605415	1	R1R2
ASV33274	-0.127379	1	R1R2
ASV33153	0.0104166	1	R1R2
ASV33152	-0.0509839	1	R1R2
ASV33138	-0.0807313	1	R1R2
ASV32245	-0.110644	1	R1R2
ASV32231	-0.113009	1	R1R2
ASV31826	-0.0951572	1	R1R2
ASV31514	-0.276124	0.647441	R1R2
ASV31508	-0.030806	1	R1R2
ASV31472	-0.0768156	1	R1R2
ASV31443	-0.0108068	1	R1R2
ASV31354	-0.060121	1	R1R2
ASV31345	0.220842	0.805095	R1R2
ASV30753	-0.276124	0.647441	R1R2
ASV30586	0.0842689	1	R1R2
ASV30391	-0.247928	0.730871	R1R2
ASV30172	2.02e-09	1	R1R2
ASV29912	-0.139403	1	R1R2
ASV29864	-0.0112272	1	R1R2
ASV29830	0.159871	1	R1R2
ASV29777	0.119464	1	R1R2
ASV29271	-0.169925	1	R1R2
ASV29264	-0.102362	1	R1R2
ASV29263	-0.0874628	1	R1R2
ASV29246	-0.039801	1	R1R2
ASV28977	0.118941	1	R1R2
ASV28922	0.0312509	1	R1R2
ASV28436	0.0937821	1	R1R2
ASV28262	0.104589	1	R1R2
ASV28229	0.0694214	1	R1R2
ASV28218	0.12988	1	R1R2
ASV28188	0.159871	1	R1R2
ASV28180	-0.103836	1	R1R2
ASV27753	-0.0552824	1	R1R2
ASV27711	-0.139551	1	R1R2
ASV27590	0.0314782	1	R1R2
ASV27566	-0.168754	0.989893	R1R2
ASV27547	0.207158	0.84986	R1R2
ASV27526	0.0592972	1	R1R2
ASV27498	0.153079	1	R1R2
ASV27489	0.128105	1	R1R2
ASV27472	0.2367	0.770141	R1R2
ASV27471	0.32636	0.519678	R1R2
ASV27452	0.0528519	1	R1R2
ASV26939	-0.0874628	1	R1R2
ASV26876	-0.0326662	1	R1R2
ASV26866	-0.255839	0.703901	R1R2
ASV26827	-0.219169	0.837751	R1R2
ASV26820	-0.321928	0.543383	R1R2
ASV26780	0.248498	0.71171	R1R2
ASV26773	0.118941	1	R1R2
ASV26772	0.272253	0.662939	R1R2
ASV26750	0.226965	0.779061	R1R2
ASV26731	-0.0100537	1	R1R2
ASV26710	-0.172316	0.989844	R1R2
ASV26526	-0.189825	0.950102	R1R2
ASV26239	-0.209453	0.874923	R1R2
ASV26204	-0.186096	0.928317	R1R2
ASV26176	-0.226965	0.785291	R1R2
ASV26165	-0.0223678	1	R1R2
ASV26151	-0.257388	0.704578	R1R2
ASV26127	0.383704	0.43706	R1R2
ASV26124	-0.11221	1	R1R2
ASV26098	-0.100929	1	R1R2
ASV26096	0.069902	1	R1R2
ASV26076	-0.0489096	1	R1R2
ASV25588	0.0614005	1	R1R2
ASV25509	-0.0848889	1	R1R2
ASV25462	0.156119	1	R1R2
ASV25454	0.0201779	1	R1R2
ASV25448	0.234465	0.76303	R1R2
ASV25428	0.149747	1	R1R2
ASV25404	-0.0105692	1	R1R2
ASV25401	0.234465	0.76976	R1R2
ASV25064	-0.209453	0.874923	R1R2
ASV24967	-0.139403	1	R1R2
ASV24949	-0.108524	1	R1R2
ASV24940	-0.0980321	1	R1R2
ASV24901	-0.257388	0.704578	R1R2
ASV24779	-0.23012	0.780661	R1R2
ASV24394	-0.0660892	1	R1R2
ASV24353	-0.0660892	1	R1R2
ASV24193	0.108376	1	R1R2
ASV24163	-0.252387	0.704578	R1R2
ASV24160	0.0848889	1	R1R2
ASV24133	0.0581029	1	R1R2
ASV24118	0.232885	0.770141	R1R2
ASV23707	0.280736	0.641979	R1R2
ASV23668	0.165059	1	R1R2
ASV23667	-0.199672	0.913071	R1R2
ASV23662	-0.0768156	1	R1R2
ASV23623	0.247928	0.752135	R1R2
ASV23519	-0.0101242	1	R1R2
ASV23403	-0.159871	1	R1R2
ASV23238	0.155069	1	R1R2
ASV23203	-0.149747	1	R1R2
ASV23155	-0.139551	1	R1R2
ASV23035	-0.154034	1	R1R2
ASV22979	0.197939	0.913071	R1R2
ASV22969	-0.0780025	1	R1R2
ASV22968	-0.0196288	1	R1R2
ASV22967	-0.076962	1	R1R2
ASV22936	-0.0924462	1	R1R2
ASV22935	0.219169	0.837751	R1R2
ASV22900	-0.191299	0.913071	R1R2
ASV22520	-0.169925	1	R1R2
ASV22475	-0.166461	1	R1R2
ASV22448	-0.159871	1	R1R2
ASV22405	0.33985	0.50743	R1R2
ASV22374	-0.028759	1	R1R2
ASV22128	0.192645	0.925044	R1R2
ASV21991	-0.247928	0.752135	R1R2
ASV21976	0.0955776	1	R1R2
ASV21961	-0.0636586	1	R1R2
ASV21949	-0.0980321	1	R1R2
ASV21948	-0.0718929	1	R1R2
ASV21830	0.165338	1	R1R2
ASV21825	0.266787	0.699008	R1R2
ASV21567	-0.12988	1	R1R2
ASV21472	0.039801	1	R1R2
ASV21429	-0.105493	1	R1R2
ASV21427	-0.315502	0.545348	R1R2
ASV21419	0.030162	1	R1R2
ASV21404	0.277007	0.647441	R1R2
ASV21401	0.451211	0.409931	R1R2
ASV21387	-0.066671	1	R1R2
ASV21386	-0.148863	1	R1R2
ASV21382	-0.060121	1	R1R2
ASV21372	-0.111421	1	R1R2
ASV21366	-0.142958	1	R1R2
ASV20993	-0.234465	0.780504	R1R2
ASV20988	0.122857	1	R1R2
ASV20971	0.148863	1	R1R2
ASV20940	-0.247381	0.735253	R1R2
ASV20939	-0.294621	0.625737	R1R2
ASV20924	0.141356	1	R1R2
ASV20899	-0.216318	0.836476	R1R2
ASV20881	-0.160465	1	R1R2
ASV20880	0.266515	0.672782	R1R2
ASV20869	0.348728	0.497568	R1R2
ASV20868	0.409391	0.434024	R1R2
ASV20857	0.154171	1	R1R2
ASV20852	0.420576	0.434024	R1R2
ASV20849	0.126377	1	R1R2
ASV20822	-0.128986	1	R1R2
ASV20820	-0.0680184	1	R1R2
ASV20621	0.361336	0.470306	R1R2
ASV20540	-2.16e-09	1	R1R2
ASV20488	-0.0768156	1	R1R2
ASV20439	0.118644	1	R1R2
ASV20393	0.198981	0.889863	R1R2
ASV20359	-0.186096	0.948755	R1R2
ASV20352	0.0703893	1	R1R2
ASV20078	0.257388	0.733849	R1R2
ASV19980	-0.118941	1	R1R2
ASV19977	-0.0103419	1	R1R2
ASV19913	0.139403	1	R1R2
ASV19905	-0.0680184	1	R1R2
ASV19898	0.32636	0.543455	R1R2
ASV19615	-0.139551	1	R1R2
ASV19550	-0.0395284	1	R1R2
ASV19455	0.220842	0.818005	R1R2
ASV19453	-0.254421	0.704578	R1R2
ASV19443	0.0469975	1	R1R2
ASV19428	-0.0905123	1	R1R2
ASV19224	-0.0862998	1	R1R2
ASV19083	0.187627	0.931334	R1R2
ASV19059	0.451211	0.421934	R1R2
ASV19037	0.187627	0.913071	R1R2
ASV18829	-0.178092	0.989844	R1R2
ASV18815	-0.0569559	1	R1R2
ASV18800	-0.434628	0.434024	R1R2
ASV18740	0.398164	0.43706	R1R2
ASV18711	0.196397	0.913071	R1R2
ASV18699	-0.0329146	1	R1R2
ASV18594	0.285672	0.614181	R1R2
ASV18451	-0.257388	0.725617	R1R2
ASV18368	-0.129283	1	R1R2
ASV18279	0.0734622	1	R1R2
ASV18265	-0.231326	0.784974	R1R2
ASV18192	0.113956	1	R1R2
ASV18173	0.0392594	1	R1R2
ASV18000	-0.173332	0.989844	R1R2
ASV17807	0.312883	0.594982	R1R2
ASV17790	0.105493	1	R1R2
ASV17693	-0.0443941	1	R1R2
ASV17656	-0.228819	0.837751	R1R2
ASV17509	-0.118941	1	R1R2
ASV17481	-0.375039	0.457611	R1R2
ASV17478	-0.194011	0.950102	R1R2
ASV17460	-0.168754	1	R1R2
ASV17458	-0.315687	0.55967	R1R2
ASV17443	0.191366	0.931492	R1R2
ASV17417	0.129283	1	R1R2
ASV17414	0.285402	0.669112	R1R2
ASV17395	-0.426009	0.434024	R1R2
ASV17391	-0.198981	0.898032	R1R2
ASV17386	0.150025	1	R1R2
ASV17380	0.33985	0.52183	R1R2
ASV17379	-0.354108	0.470306	R1R2
ASV17378	-0.0193653	1	R1R2
ASV17104	0.152003	1	R1R2
ASV17078	-0.155069	1	R1R2
ASV17053	0.276124	0.699008	R1R2
ASV17045	-0.13852	1	R1R2
ASV17033	0.186413	0.934531	R1R2
ASV17032	0.219169	0.838884	R1R2
ASV17007	-0.12956	1	R1R2
ASV17000	0.409391	0.434024	R1R2
ASV16832	0.276518	0.660609	R1R2
ASV16819	0.0367585	1	R1R2
ASV16755	-0.392317	0.442836	R1R2
ASV16732	-0.276124	0.680536	R1R2
ASV16710	-0.276124	0.672782	R1R2
ASV16692	-0.123058	1	R1R2
ASV16688	0.0680184	1	R1R2
ASV16682	0.219169	0.874515	R1R2
ASV16656	0.0931094	1	R1R2
ASV16646	0.445238	0.371432	R1R2
ASV16637	0.132638	1	R1R2
ASV16445	-0.149747	1	R1R2
ASV16423	0.417852	0.434024	R1R2
ASV16402	-0.174251	0.989844	R1R2
ASV16395	-0.228819	0.831203	R1R2
ASV16389	-0.173536	1	R1R2
ASV16383	-0.0101242	1	R1R2
ASV16382	-0.507795	0.232515	R1R2
ASV16364	0.0540398	1	R1R2
ASV16345	-0.0874628	1	R1R2
ASV16115	-0.0552824	1	R1R2
ASV16092	0.0513469	1	R1R2
ASV16053	0.0303736	1	R1R2
ASV16014	-0.00916001	1	R1R2
ASV16012	-0.38443	0.442836	R1R2
ASV16004	0.0384741	1	R1R2
ASV16003	0.146841	1	R1R2
ASV15992	0.210567	0.851898	R1R2
ASV15987	0.415038	0.434024	R1R2
ASV15669	0.168754	1	R1R2
ASV15666	-0.338323	0.507989	R1R2
ASV15658	0.049582	1	R1R2
ASV15432	-0.33985	0.519678	R1R2
ASV15424	-0.168819	0.990549	R1R2
ASV15402	0.304855	0.594492	R1R2
ASV15377	0.29134	0.626146	R1R2
ASV15364	0.240204	0.755252	R1R2
ASV15349	1.12e-09	1	R1R2
ASV15347	-9.1e-09	1	R1R2
ASV15337	-8.96e-09	1	R1R2
ASV15336	0.266787	0.714214	R1R2
ASV15331	0.0181473	1	R1R2
ASV15329	0.0382193	1	R1R2
ASV15327	-1.43e-09	1	R1R2
ASV15120	0.293446	0.626146	R1R2
ASV15074	-0.350281	0.497	R1R2
ASV15071	-0.219169	0.874923	R1R2
ASV15066	0.229482	0.80235	R1R2
ASV15057	3.31e-09	1	R1R2
ASV15056	-0.288505	0.647441	R1R2
ASV15051	-0.354533	0.481016	R1R2
ASV15050	-0.303781	0.627213	R1R2
ASV15038	0.285402	0.672782	R1R2
ASV15029	0.106915	1	R1R2
ASV15020	0.172061	0.989844	R1R2
ASV15017	0.0271361	1	R1R2
ASV15004	0.244804	0.747455	R1R2
ASV15003	0.0565835	1	R1R2
ASV15000	0.127112	1	R1R2
ASV14861	0.447459	0.434024	R1R2
ASV14856	-0.307734	0.578774	R1R2
ASV14795	-0.214851	0.874923	R1R2
ASV14767	-0.0622843	1	R1R2
ASV14733	0.326104	0.520525	R1R2
ASV14596	0.170986	0.989844	R1R2
ASV14481	-0.0629313	1	R1R2
ASV14474	-0.321928	0.561559	R1R2
ASV14472	-0.312883	0.607379	R1R2
ASV14470	-0.134749	1	R1R2
ASV14467	-0.266787	0.699008	R1R2
ASV14456	-0.499846	0.27249	R1R2
ASV14454	-0.294621	0.647441	R1R2
ASV14443	0.0968615	1	R1R2
ASV14440	0.592457	0.0698766	R1R2
ASV14436	0.400879	0.442836	R1R2
ASV14435	0.189825	0.974256	R1R2
ASV14434	0.0614005	1	R1R2
ASV14410	-0.058103	1	R1R2
ASV14406	0.131245	1	R1R2
ASV14405	0.100227	1	R1R2
ASV14397	0.409391	0.43706	R1R2
ASV14388	0.475733	0.343648	R1R2
ASV14203	-0.040642	1	R1R2
ASV14152	0.0113153	1	R1R2
ASV14139	0.348728	0.519678	R1R2
ASV14107	0.23349	0.778399	R1R2
ASV14105	0.128105	1	R1R2
ASV13977	0.271913	0.699008	R1R2
ASV13951	-0.108524	1	R1R2
ASV13934	-0.228819	0.837751	R1R2
ASV13930	-0.0980321	1	R1R2
ASV13836	0.179909	1	R1R2
ASV13808	-0.13493	1	R1R2
ASV13801	0.285402	0.672782	R1R2
ASV13793	0.461448	0.370121	R1R2
ASV13628	0.113956	1	R1R2
ASV13611	-0.0874628	1	R1R2
ASV13543	-0.263034	0.686476	R1R2
ASV13535	-0.282639	0.652805	R1R2
ASV13530	0.588686	0.0725001	R1R2
ASV13525	-0.0379679	1	R1R2
ASV13515	-0.332575	0.543455	R1R2
ASV13508	-0.321928	0.551248	R1R2
ASV13369	-0.139551	1	R1R2
ASV13307	-0.467606	0.37821	R1R2
ASV13297	0.188857	0.950102	R1R2
ASV13288	0.357552	0.50743	R1R2
ASV13268	0.0358452	1	R1R2
ASV13261	-0.199938	0.874923	R1R2
ASV13252	-0.146841	1	R1R2
ASV13080	-0.0412227	1	R1R2
ASV13079	-0.247927	0.790619	R1R2
ASV13074	-0.341037	0.529859	R1R2
ASV13071	0.211504	0.885499	R1R2
ASV13045	-0.0892673	1	R1R2
ASV13034	-0.136635	1	R1R2
ASV13021	0.109624	1	R1R2
ASV12857	-0.261198	0.752135	R1R2
ASV12820	-0.276124	0.699008	R1R2
ASV12808	0.169925	1	R1R2
ASV12805	0.222392	0.837751	R1R2
ASV12801	0.140373	1	R1R2
ASV12786	0.0565835	1	R1R2
ASV12782	-0.167727	1	R1R2
ASV12769	-0.246356	0.752135	R1R2
ASV12691	0.128986	1	R1R2
ASV12641	-4.45e-09	1	R1R2
ASV12622	-0.169925	1	R1R2
ASV12571	0.123232	1	R1R2
ASV12564	0.2824	0.647441	R1R2
ASV12562	-0.150867	1	R1R2
ASV12552	0.076962	1	R1R2
ASV12539	-0.412323	0.434024	R1R2
ASV12535	0.37151	0.457611	R1R2
ASV12442	-0.029344	1	R1R2
ASV12429	-0.450915	0.434024	R1R2
ASV12372	0.116918	1	R1R2
ASV12320	0.491853	0.319295	R1R2
ASV12298	0.207096	0.859098	R1R2
ASV12290	0.0372329	1	R1R2
ASV12221	-0.348728	0.543455	R1R2
ASV12159	-0.375039	0.481016	R1R2
ASV12116	-0.442943	0.434024	R1R2
ASV12104	-0.266787	0.724958	R1R2
ASV12101	-0.236067	0.805095	R1R2
ASV12095	-0.0892673	1	R1R2
ASV12071	-0.140373	1	R1R2
ASV12068	0.153079	1	R1R2
ASV12059	-0.0506261	1	R1R2
ASV12057	-0.149226	1	R1R2
ASV12055	-0.163136	1	R1R2
ASV11897	-0.276124	0.704578	R1R2
ASV11876	0.0502732	1	R1R2
ASV11866	0.271027	0.672782	R1R2
ASV11860	0.303781	0.647441	R1R2
ASV11848	0.0178113	1	R1R2
ASV11847	-0.0452293	1	R1R2
ASV11845	-0.0184963	1	R1R2
ASV11844	0.0955777	1	R1R2
ASV11835	0.195256	0.950102	R1R2
ASV11715	-0.303781	0.642828	R1R2
ASV11685	-0.472589	0.41055	R1R2
ASV11681	-0.491388	0.285442	R1R2
ASV11674	-0.150867	1	R1R2
ASV11656	0.0885367	1	R1R2
ASV11647	0.314109	0.578774	R1R2
ASV11642	0.0680184	1	R1R2
ASV11641	-0.1453	1	R1R2
ASV11637	0.0554951	1	R1R2
ASV11636	0.173149	0.989844	R1R2
ASV11632	0.279523	0.647441	R1R2
ASV11556	-0.24257	0.78087	R1R2
ASV11500	-0.00984779	1	R1R2
ASV11469	-0.584962	0.0980531	R1R2
ASV11465	0.278859	0.699008	R1R2
ASV11449	0.0295443	1	R1R2
ASV11444	-0.00893313	1	R1R2
ASV11440	0.113211	1	R1R2
ASV11434	0.0641303	1	R1R2
ASV11405	-0.330917	0.578774	R1R2
ASV11287	0.219445	0.870175	R1R2
ASV11261	-0.0975165	1	R1R2
ASV11249	-0.285402	0.699008	R1R2
ASV11247	0.116918	1	R1R2
ASV11221	-0.154886	1	R1R2
ASV11217	-0.305345	0.626146	R1R2
ASV11213	-1.12e-08	1	R1R2
ASV11203	-0.0759489	1	R1R2
ASV11198	-0.488389	0.244619	R1R2
ASV11159	-0.149747	1	R1R2
ASV11115	0.127235	1	R1R2
ASV11101	-0.238405	0.837751	R1R2
ASV11071	-0.33985	0.55967	R1R2
ASV11053	-0.0949484	1	R1R2
ASV11044	-0.222392	0.848613	R1R2
ASV11036	0.246915	0.756954	R1R2
ASV11034	-0.247927	0.800954	R1R2
ASV11033	0.00861312	1	R1R2
ASV11008	-0.223896	0.805095	R1R2
ASV11004	0.451211	0.434024	R1R2
ASV10991	0.311359	0.598193	R1R2
ASV10990	-0.184032	0.982369	R1R2
ASV10982	0.0430687	1	R1R2
ASV10879	0.0479345	1	R1R2
ASV10830	0.0268	1	R1R2
ASV10822	-0.294621	0.653458	R1R2
ASV10811	0.513471	0.244586	R1R2
ASV10805	-0.030806	1	R1R2
ASV10803	0.020909	1	R1R2
ASV10796	0.118941	1	R1R2
ASV10782	-0.203284	0.879038	R1R2
ASV10777	0.0846122	1	R1R2
ASV10776	0.483816	0.383118	R1R2
ASV10775	0.219566	0.864072	R1R2
ASV10771	-0.439422	0.434024	R1R2
ASV10770	0.0859001	1	R1R2
ASV10765	0.291463	0.647441	R1R2
ASV10734	-0.366322	0.50743	R1R2
ASV10630	0.139403	1	R1R2
ASV10607	0.0435893	1	R1R2
ASV10605	-0.5281	0.193628	R1R2
ASV10603	-0.409391	0.442836	R1R2
ASV10568	0.707359	0.01474	R1R2
ASV10562	0.159941	1	R1R2
ASV10561	-0.00887816	1	R1R2
ASV10559	0.16285	1	R1R2
ASV10554	-0.1676	1	R1R2
ASV10460	-0.0356239	1	R1R2
ASV10424	-0.188072	0.950102	R1R2
ASV10414	-0.426265	0.434024	R1R2
ASV10406	-0.294621	0.672782	R1R2
ASV10385	0.412548	0.434024	R1R2
ASV10366	0.574074	0.108957	R1R2
ASV10365	-0.0367586	1	R1R2
ASV10361	0.148099	1	R1R2
ASV10302	-2.86e-09	1	R1R2
ASV10243	-0.467606	0.434024	R1R2
ASV10241	-0.507795	0.27249	R1R2
ASV10230	-0.321928	0.606187	R1R2
ASV10224	0.069902	1	R1R2
ASV10217	0.196589	0.950102	R1R2
ASV10184	0.0255351	1	R1R2
ASV10183	-0.166249	1	R1R2
ASV10182	0.121464	1	R1R2
ASV10180	-0.122256	1	R1R2
ASV10179	0.165586	1	R1R2
ASV10178	0.507342	0.23384	R1R2
ASV10052	-0.531381	0.216796	R1R2
ASV10043	-0.246915	0.752135	R1R2
ASV10018	0.353637	0.505278	R1R2
ASV10017	0.357552	0.468301	R1R2
ASV10007	-0.280736	0.692061	R1R2
ASV10001	0.382616	0.442836	R1R2
ASV9995	0.096508	1	R1R2
ASV9994	0.427421	0.434024	R1R2
ASV9991	-0.0515303	1	R1R2
ASV9988	0.72792	0.0124198	R1R2
ASV9986	0.131245	1	R1R2
ASV9907	-0.156869	1	R1R2
ASV9902	0.375039	0.481016	R1R2
ASV9884	0.00958605	1	R1R2
ASV9874	-0.627398	0.0521928	R1R2
ASV9868	-0.0774787	1	R1R2
ASV9859	0.104589	1	R1R2
ASV9857	0.200819	0.904909	R1R2
ASV9855	0.5157	0.263031	R1R2
ASV9852	0.317858	0.578774	R1R2
ASV9849	-0.139403	1	R1R2
ASV9843	0.078474	1	R1R2
ASV9842	-0.0931094	1	R1R2
ASV9838	-0.211919	0.874515	R1R2
ASV9778	-0.705553	0.0204199	R1R2
ASV9759	0.491853	0.347941	R1R2
ASV9741	-0.459432	0.434024	R1R2
ASV9730	-0.546894	0.194826	R1R2
ASV9729	-0.453718	0.434024	R1R2
ASV9723	-0.257388	0.770141	R1R2
ASV9714	0.047618	1	R1R2
ASV9713	-0.0558532	1	R1R2
ASV9708	0.27077	0.672782	R1R2
ASV9700	0.073529	1	R1R2
ASV9695	0.0168738	1	R1R2
ASV9693	-0.375968	0.481016	R1R2
ASV9689	-0.476753	0.295272	R1R2
ASV9688	0.068306	1	R1R2
ASV9633	-0.23644	0.807778	R1R2
ASV9627	0.383704	0.443373	R1R2
ASV9593	0.276124	0.705051	R1R2
ASV9591	-0.303781	0.663757	R1R2
ASV9562	-0.375039	0.507215	R1R2
ASV9555	0.264595	0.700858	R1R2
ASV9546	0.0637256	1	R1R2
ASV9536	0.042064	1	R1R2
ASV9421	-0.312883	0.643465	R1R2
ASV9419	-0.22097	0.837751	R1R2
ASV9413	0.546894	0.199652	R1R2
ASV9399	-0.134301	1	R1R2
ASV9390	0.316184	0.573573	R1R2
ASV9389	-0.0671142	1	R1R2
ASV9386	0.0200378	1	R1R2
ASV9382	-0.422379	0.434024	R1R2
ASV9380	-0.00887816	1	R1R2
ASV9356	-0.392317	0.470306	R1R2
ASV9292	-0.266646	0.752135	R1R2
ASV9289	-0.409391	0.447141	R1R2
ASV9283	-0.584962	0.114351	R1R2
ASV9271	-0.0729315	1	R1R2
ASV9270	-0.499846	0.338428	R1R2
ASV9269	-0.357552	0.50743	R1R2
ASV9260	0.142294	1	R1R2
ASV9257	0.268105	0.705322	R1R2
ASV9244	0.442943	0.434024	R1R2
ASV9239	0.0356239	1	R1R2
ASV9237	-0.125531	1	R1R2
ASV9226	0.400879	0.451347	R1R2
ASV9223	0.434628	0.434024	R1R2
ASV9220	0.378512	0.437858	R1R2
ASV9219	0.377701	0.470306	R1R2
ASV9215	0.222392	0.874923	R1R2
ASV9149	0.284881	0.675522	R1R2
ASV9139	-0.0372329	1	R1R2
ASV9119	0.368867	0.447141	R1R2
ASV9108	-0.294743	0.637872	R1R2
ASV9107	0.348664	0.50743	R1R2
ASV9097	-0.693487	0.0268646	R1R2
ASV9066	-0.153079	1	R1R2
ASV8968	-0.425764	0.434024	R1R2
ASV8964	-0.259644	0.752135	R1R2
ASV8948	0.00831525	1	R1R2
ASV8933	-0.541894	0.181915	R1R2
ASV8932	0.11477	1	R1R2
ASV8931	0.127005	1	R1R2
ASV8921	-0.261441	0.710148	R1R2
ASV8920	0.193823	0.900277	R1R2
ASV8918	0.334069	0.546059	R1R2
ASV8876	-0.163499	1	R1R2
ASV8829	-0.149747	1	R1R2
ASV8827	0.0345572	1	R1R2
ASV8815	0.295824	0.644537	R1R2
ASV8814	0.0266351	1	R1R2
ASV8813	0.366322	0.451397	R1R2
ASV8812	0.0544478	1	R1R2
ASV8807	0.467606	0.434024	R1R2
ASV8805	-0.256565	0.704578	R1R2
ASV8799	0.0617762	1	R1R2
ASV8797	0.116142	1	R1R2
ASV8795	0.0181473	1	R1R2
ASV8794	0.707359	0.0226531	R1R2
ASV8712	-0.169925	1	R1R2
ASV8706	-0.161463	1	R1R2
ASV8699	-0.629357	0.0728267	R1R2
ASV8693	-0.241706	0.770141	R1R2
ASV8690	-0.195016	0.938093	R1R2
ASV8681	-0.0975165	1	R1R2
ASV8669	-0.234465	0.805095	R1R2
ASV8663	0.335184	0.519678	R1R2
ASV8657	-0.0255351	1	R1R2
ASV8656	0.137504	1	R1R2
ASV8650	0.153012	1	R1R2
ASV8630	-0.108524	1	R1R2
ASV8603	0.168877	1	R1R2
ASV8601	0.672425	0.0359038	R1R2
ASV8558	0.347923	0.516343	R1R2
ASV8557	-0.215168	0.875269	R1R2
ASV8543	-0.6865	0.0268357	R1R2
ASV8526	-0.257981	0.733849	R1R2
ASV8459	0.0595888	1	R1R2
ASV8452	-0.247927	0.825118	R1R2
ASV8435	-0.266787	0.755903	R1R2
ASV8420	-0.0179219	1	R1R2
ASV8416	-0.127917	1	R1R2
ASV8412	-0.309328	0.626146	R1R2
ASV8408	0.150867	1	R1R2
ASV8394	0.491853	0.406106	R1R2
ASV8390	0.0109711	1	R1R2
ASV8389	-0.0389941	1	R1R2
ASV8384	-0.347923	0.523325	R1R2
ASV8380	0.216811	0.882389	R1R2
ASV8374	0.49118	0.307292	R1R2
ASV8372	0.090455	1	R1R2
ASV8336	0.16665	1	R1R2
ASV8324	0.569856	0.155692	R1R2
ASV8307	-0.357552	0.543455	R1R2
ASV8301	-0.191224	0.950102	R1R2
ASV8300	-0.139551	1	R1R2
ASV8297	0.131245	1	R1R2
ASV8296	-0.140863	1	R1R2
ASV8287	-0.197037	0.91676	R1R2
ASV8273	0.599913	0.112324	R1R2
ASV8269	0.152003	1	R1R2
ASV8267	0.132104	1	R1R2
ASV8262	-0.113211	1	R1R2
ASV8259	-0.0201779	1	R1R2
ASV8194	-0.258152	0.752135	R1R2
ASV8167	-0.451211	0.434024	R1R2
ASV8165	0.0113153	1	R1R2
ASV8164	-0.276124	0.752135	R1R2
ASV8159	-0.268489	0.684646	R1R2
ASV8138	0.208947	0.892117	R1R2
ASV8072	0.60733	0.106176	R1R2
ASV8063	-0.39183	0.457611	R1R2
ASV8059	-0.531381	0.268973	R1R2
ASV8057	-0.72792	0.0177407	R1R2
ASV8050	-0.475733	0.434024	R1R2
ASV8049	-0.303781	0.672782	R1R2
ASV8047	0.459432	0.391415	R1R2
ASV8038	-0.0455147	1	R1R2
ASV8037	-0.101445	1	R1R2
ASV8003	-0.0223678	1	R1R2
ASV7999	-0.426265	0.43706	R1R2
ASV7955	-0.18117	1	R1R2
ASV7949	-0.43758	0.434024	R1R2
ASV7931	-0.198981	0.946964	R1R2
ASV7923	0.104108	1	R1R2
ASV7919	0.00887814	1	R1R2
ASV7918	-0.105709	1	R1R2
ASV7916	-0.467332	0.39773	R1R2
ASV7915	-0.211976	0.845816	R1R2
ASV7913	-0.34861	0.519678	R1R2
ASV7848	0.0113153	1	R1R2
ASV7824	-0.383704	0.481016	R1R2
ASV7820	0.220769	0.849682	R1R2
ASV7814	-0.172181	0.989844	R1R2
ASV7813	-0.247928	0.757384	R1R2
ASV7809	0.459432	0.434024	R1R2
ASV7806	0.155651	1	R1R2
ASV7805	-0.0983021	1	R1R2
ASV7801	0.196223	0.950102	R1R2
ASV7797	-0.305936	0.583707	R1R2
ASV7794	0.23167	0.805095	R1R2
ASV7793	-0.177643	1	R1R2
ASV7789	0.371969	0.486712	R1R2
ASV7757	-0.0384741	1	R1R2
ASV7753	0.140373	1	R1R2
ASV7721	0.321928	0.599202	R1R2
ASV7706	-0.234465	0.799859	R1R2
ASV7703	-0.0874628	1	R1R2
ASV7689	0.234465	0.837751	R1R2
ASV7688	0.0599425	1	R1R2
ASV7686	-0.140598	1	R1R2
ASV7684	0.254421	0.752135	R1R2
ASV7674	0.223833	0.837751	R1R2
ASV7672	-1.19e-08	1	R1R2
ASV7667	-0.211055	0.913071	R1R2
ASV7665	0.475733	0.321392	R1R2
ASV7593	0.38529	0.456836	R1R2
ASV7567	0.517848	0.281732	R1R2
ASV7562	0.0920291	1	R1R2
ASV7559	0.58123	0.136284	R1R2
ASV7558	-0.249028	0.801953	R1R2
ASV7553	0.0544478	1	R1R2
ASV7552	0.487049	0.290122	R1R2
ASV7535	-0.247927	0.837751	R1R2
ASV7521	0.113382	1	R1R2
ASV7490	-0.357552	0.500583	R1R2
ASV7469	-0.0401891	1	R1R2
ASV7465	-5.07e-09	1	R1R2
ASV7464	0.136736	1	R1R2
ASV7461	-0.219168	0.913071	R1R2
ASV7449	-0.193823	0.950102	R1R2
ASV7448	0.61471	0.0878711	R1R2
ASV7447	0.658211	0.0435716	R1R2
ASV7443	-0.116918	1	R1R2
ASV7438	0.375039	0.508586	R1R2
ASV7414	0.321928	0.636308	R1R2
ASV7392	0.407504	0.439643	R1R2
ASV7383	-0.321928	0.55967	R1R2
ASV7363	0.254101	0.704578	R1R2
ASV7349	-0.259968	0.676911	R1R2
ASV7342	-0.205861	0.908951	R1R2
ASV7334	-0.162271	1	R1R2
ASV7333	-0.0712587	1	R1R2
ASV7332	-0.341037	0.481016	R1R2
ASV7331	0.5157	0.208946	R1R2
ASV7295	-0.220909	0.897033	R1R2
ASV7277	-0.383704	0.456861	R1R2
ASV7263	-0.420004	0.434024	R1R2
ASV7256	-0.368867	0.474137	R1R2
ASV7246	-0.0527874	1	R1R2
ASV7244	0.307324	0.647441	R1R2
ASV7233	0.312939	0.600359	R1R2
ASV7232	-0.133267	1	R1R2
ASV7205	0.0842689	1	R1R2
ASV7181	0.139551	1	R1R2
ASV7162	-0.546894	0.215198	R1R2
ASV7150	0.0617762	1	R1R2
ASV7148	0.219169	0.924435	R1R2
ASV7147	-0.0113153	1	R1R2
ASV7144	0.768184	0.00916932	R1R2
ASV7136	-0.124755	1	R1R2
ASV7132	-0.156342	1	R1R2
ASV7105	-0.24972	0.752135	R1R2
ASV7098	-0.179909	1	R1R2
ASV7084	-0.0113153	1	R1R2
ASV7074	0.0113153	1	R1R2
ASV7067	-0.00965017	1	R1R2
ASV7057	-0.132974	1	R1R2
ASV7051	0.153913	1	R1R2
ASV7001	-0.259243	0.715796	R1R2
ASV6968	-0.268703	0.704578	R1R2
ASV6957	-0.281771	0.670773	R1R2
ASV6956	-0.462035	0.423096	R1R2
ASV6955	-0.0989665	1	R1R2
ASV6954	0.16665	1	R1R2
ASV6950	0.117652	1	R1R2
ASV6945	0.277534	0.711744	R1R2
ASV6944	0.4885	0.334803	R1R2
ASV6943	0.0463929	1	R1R2
ASV6942	0.35826	0.488099	R1R2
ASV6941	0.116193	1	R1R2
ASV6900	0.24972	0.770141	R1R2
ASV6876	-0.20114	0.950102	R1R2
ASV6875	-0.184032	1	R1R2
ASV6874	0.111361	1	R1R2
ASV6864	-0.228819	0.837751	R1R2
ASV6860	0.888743	0.00105051	R1R2
ASV6851	-0.186151	0.987137	R1R2
ASV6850	0.134485	1	R1R2
ASV6827	0.23012	0.805095	R1R2
ASV6814	0.238405	0.874923	R1R2
ASV6804	-0.169925	1	R1R2
ASV6786	0.219781	0.874923	R1R2
ASV6776	0.205114	0.938741	R1R2
ASV6720	-0.0768156	1	R1R2
ASV6709	-0.584962	0.094436	R1R2
ASV6706	-0.169925	1	R1R2
ASV6705	-0.485427	0.365305	R1R2
ASV6700	-0.018859	1	R1R2
ASV6690	0.0744782	1	R1R2
ASV6688	0.153079	1	R1R2
ASV6687	0.0174874	1	R1R2
ASV6686	0.0980321	1	R1R2
ASV6679	-0.296531	0.669047	R1R2
ASV6676	-0.140598	1	R1R2
ASV6675	0.754887	0.0128646	R1R2
ASV6673	0.229734	0.805095	R1R2
ASV6671	-0.0181473	1	R1R2
ASV6641	-0.0360693	1	R1R2
ASV6634	0.00921852	1	R1R2
ASV6630	-0.11477	1	R1R2
ASV6624	-0.330752	0.55967	R1R2
ASV6616	0.0113153	1	R1R2
ASV6615	-0.168929	1	R1R2
ASV6612	-0.178337	1	R1R2
ASV6611	-0.0862998	1	R1R2
ASV6606	0.254421	0.786302	R1R2
ASV6603	0.0662337	1	R1R2
ASV6601	-0.294285	0.626146	R1R2
ASV6547	-0.513624	0.248195	R1R2
ASV6532	0.473931	0.434024	R1R2
ASV6529	0.00904513	1	R1R2
ASV6527	0.296982	0.672782	R1R2
ASV6519	-0.145198	1	R1R2
ASV6517	0.787903	0.00770663	R1R2
ASV6512	-0.321928	0.578774	R1R2
ASV6507	-0.271027	0.699008	R1R2
ASV6506	0.180082	0.989844	R1R2
ASV6505	0.568049	0.136337	R1R2
ASV6504	0.334736	0.559257	R1R2
ASV6457	-0.420706	0.434024	R1R2
ASV6455	-0.34861	0.543455	R1R2
ASV6452	0.0113153	1	R1R2
ASV6451	-0.488101	0.330317	R1R2
ASV6450	-0.665336	0.0607291	R1R2
ASV6445	-0.592457	0.14595	R1R2
ASV6443	0.230006	0.833589	R1R2
ASV6437	-0.211055	0.91383	R1R2
ASV6435	-0.595158	0.0944168	R1R2
ASV6433	0.483816	0.298523	R1R2
ASV6424	0.0253853	1	R1R2
ASV6385	-0.454032	0.434024	R1R2
ASV6381	0.382616	0.470306	R1R2
ASV6375	-0.400879	0.481016	R1R2
ASV6374	-0.0213736	1	R1R2
ASV6370	0.651052	0.0735261	R1R2
ASV6368	-0.0192362	1	R1R2
ASV6363	0.337441	0.55967	R1R2
ASV6362	0.546894	0.238881	R1R2
ASV6361	0.924812	0.000560983	R1R2
ASV6348	0.241008	0.790974	R1R2
ASV6347	0.524421	0.192037	R1R2
ASV6346	0.337441	0.555818	R1R2
ASV6344	0.254046	0.744382	R1R2
ASV6341	0.499846	0.252898	R1R2
ASV6326	-0.636625	0.0725001	R1R2
ASV6322	-0.0953479	1	R1R2
ASV6290	-0.336182	0.578774	R1R2
ASV6288	-0.569856	0.159542	R1R2
ASV6286	-0.285402	0.672782	R1R2
ASV6284	-0.201996	0.913071	R1R2
ASV6281	-0.342888	0.543455	R1R2
ASV6280	0.534877	0.188602	R1R2
ASV6278	0.390182	0.447141	R1R2
ASV6277	0.467606	0.434024	R1R2
ASV6275	0.189825	0.989844	R1R2
ASV6266	0.0557094	1	R1R2
ASV6265	-0.695743	0.0246215	R1R2
ASV6234	0.0113153	1	R1R2
ASV6213	-0.199672	0.874923	R1R2
ASV6212	-0.158698	1	R1R2
ASV6208	0.219445	0.829737	R1R2
ASV6204	-0.517684	0.25551	R1R2
ASV6197	0.936638	0.000451134	R1R2
ASV6180	0.276124	0.704569	R1R2
ASV6179	-0.741082	0.0147648	R1R2
ASV6163	-0.542697	0.168059	R1R2
ASV6162	0.309328	0.577748	R1R2
ASV6151	-0.507795	0.230112	R1R2
ASV6143	-0.839204	0.00243325	R1R2
ASV6140	0.152003	1	R1R2
ASV6137	-0.707359	0.0351605	R1R2
ASV6136	-0.721099	0.02486	R1R2
ASV6132	-0.0369942	1	R1R2
ASV6128	-0.0154301	1	R1R2
ASV6126	0.151118	1	R1R2
ASV6124	0.347271	0.50743	R1R2
ASV6120	0.492769	0.34668	R1R2
ASV6119	0.178803	1	R1R2
ASV6118	0.0814276	1	R1R2
ASV6088	-0.0768156	1	R1R2
ASV6084	-0.0774045	1	R1R2
ASV6077	-0.573558	0.104598	R1R2
ASV6069	-0.309328	0.590361	R1R2
ASV6065	-0.321928	0.56261	R1R2
ASV6061	0.324198	0.578774	R1R2
ASV6060	-0.426265	0.434024	R1R2
ASV6059	0.0223678	1	R1R2
ASV6048	-0.211107	0.874923	R1R2
ASV6046	-0.355265	0.481016	R1R2
ASV6043	-0.241706	0.752135	R1R2
ASV6042	0.568049	0.153111	R1R2
ASV6040	-0.434021	0.434024	R1R2
ASV6014	-0.238405	0.815159	R1R2
ASV6011	0.00958604	1	R1R2
ASV6008	0.168754	1	R1R2
ASV6002	0.0667261	1	R1R2
ASV5995	-0.238405	0.867888	R1R2
ASV5985	0.644669	0.0544355	R1R2
ASV5983	-0.162057	1	R1R2
ASV5978	0.31104	0.56203	R1R2
ASV5977	0.685891	0.0311969	R1R2
ASV5976	0.308838	0.594567	R1R2
ASV5973	0.324198	0.543455	R1R2
ASV5934	-0.172181	1	R1R2
ASV5928	0.0907655	1	R1R2
ASV5927	-0.0329773	1	R1R2
ASV5922	0.483816	0.434024	R1R2
ASV5921	-6.48e-09	1	R1R2
ASV5918	0.960002	0.000245397	R1R2
ASV5913	0.115477	1	R1R2
ASV5910	-0.452127	0.434024	R1R2
ASV5868	-0.0917925	1	R1R2
ASV5861	-0.13493	1	R1R2
ASV5851	0.199672	0.950102	R1R2
ASV5843	-0.176878	1	R1R2
ASV5836	0.430634	0.434024	R1R2
ASV5835	0.113382	1	R1R2
ASV5832	-0.122484	1	R1R2
ASV5808	0.158262	1	R1R2
ASV5802	-0.250407	0.796533	R1R2
ASV5799	-0.369523	0.481016	R1R2
ASV5796	-0.426265	0.449649	R1R2
ASV5785	-0.047618	1	R1R2
ASV5751	0.324198	0.543455	R1R2
ASV5750	-0.266787	0.793382	R1R2
ASV5742	-0.672425	0.0535702	R1R2
ASV5733	0.412195	0.442836	R1R2
ASV5731	-0.205114	0.90204	R1R2
ASV5721	-0.237329	0.770141	R1R2
ASV5720	4.15e-09	1	R1R2
ASV5718	0.503662	0.247914	R1R2
ASV5717	0.410284	0.43706	R1R2
ASV5716	-0.192645	0.937716	R1R2
ASV5688	-0.266787	0.795828	R1R2
ASV5685	-0.15788	1	R1R2
ASV5684	0.136635	1	R1R2
ASV5682	0.577429	0.176768	R1R2
ASV5677	-0.683328	0.0397329	R1R2
ASV5674	-0.226771	0.874923	R1R2
ASV5673	-0.0337488	1	R1R2
ASV5668	-0.458539	0.434024	R1R2
ASV5666	0.213779	0.874465	R1R2
ASV5663	0.20114	0.874923	R1R2
ASV5656	-0.575502	0.100621	R1R2
ASV5654	-0.158148	1	R1R2
ASV5653	-0.196857	0.913071	R1R2
ASV5631	-0.294621	0.647441	R1R2
ASV5627	0.403633	0.442836	R1R2
ASV5625	-0.357552	0.508165	R1R2
ASV5622	0.0113153	1	R1R2
ASV5608	-0.230484	0.805095	R1R2
ASV5605	0.499846	0.434024	R1R2
ASV5601	-0.128515	1	R1R2
ASV5598	-0.162057	1	R1R2
ASV5596	0.471823	0.355284	R1R2
ASV5594	-0.045324	1	R1R2
ASV5591	-0.20114	0.874923	R1R2
ASV5589	0.384429	0.447141	R1R2
ASV5551	-0.210988	0.837751	R1R2
ASV5548	0.244538	0.809143	R1R2
ASV5547	0.124806	1	R1R2
ASV5545	-0.23967	0.811067	R1R2
ASV5540	-0.6865	0.0400952	R1R2
ASV5538	-0.273018	0.704578	R1R2
ASV5533	0.588744	0.0908256	R1R2
ASV5532	0.630543	0.074719	R1R2
ASV5529	-0.226428	0.857074	R1R2
ASV5528	0.603772	0.074719	R1R2
ASV5526	-0.368867	0.497568	R1R2
ASV5524	-0.495131	0.304995	R1R2
ASV5523	0.240134	0.770141	R1R2
ASV5521	0.565904	0.137709	R1R2
ASV5480	0.339024	0.578774	R1R2
ASV5478	-0.588744	0.101721	R1R2
ASV5474	0.00910221	1	R1R2
ASV5469	0.584962	0.0955087	R1R2
ASV5463	0.375039	0.543455	R1R2
ASV5460	-0.117836	1	R1R2
ASV5459	-0.100164	1	R1R2
ASV5450	0.560539	0.182464	R1R2
ASV5449	0.721099	0.0307027	R1R2
ASV5447	-0.567041	0.156627	R1R2
ASV5411	-0.017278	1	R1R2
ASV5408	-0.536433	0.147853	R1R2
ASV5407	0.143966	1	R1R2
ASV5406	0.251539	0.770141	R1R2
ASV5405	0.167842	1	R1R2
ASV5404	0.146841	1	R1R2
ASV5403	0.501305	0.317332	R1R2
ASV5395	0.118941	1	R1R2
ASV5394	0.0874628	1	R1R2
ASV5363	0.31104	0.672782	R1R2
ASV5362	-0.658211	0.0640608	R1R2
ASV5361	-0.161589	1	R1R2
ASV5356	0.6865	0.026303	R1R2
ASV5350	0.591535	0.129503	R1R2
ASV5349	0.10561	1	R1R2
ASV5346	-0.015513	1	R1R2
ASV5345	0.117997	1	R1R2
ASV5336	-0.366322	0.55967	R1R2
ASV5329	0.324198	0.543455	R1R2
ASV5328	-0.00965017	1	R1R2
ASV5324	0.417853	0.434024	R1R2
ASV5308	-0.320041	0.606187	R1R2
ASV5297	-0.174605	1	R1R2
ASV5290	0.983257	0.000208272	R1R2
ASV5286	0.234465	0.805095	R1R2
ASV5285	-0.246794	0.770141	R1R2
ASV5282	0.6865	0.0229949	R1R2
ASV5266	-0.131644	1	R1R2
ASV5255	-0.0740006	1	R1R2
ASV5247	-0.285402	0.672782	R1R2
ASV5245	-0.199672	0.950102	R1R2
ASV5240	0.357552	0.528422	R1R2
ASV5238	0.039801	1	R1R2
ASV5234	0.240263	0.837751	R1R2
ASV5227	0.352302	0.507281	R1R2
ASV5206	0.259243	0.697419	R1R2
ASV5200	3.11e-09	1	R1R2
ASV5196	0.0816137	1	R1R2
ASV5192	0.169925	1	R1R2
ASV5186	-0.55821	0.122091	R1R2
ASV5181	0.280628	0.699008	R1R2
ASV5178	-0.335286	0.555892	R1R2
ASV5176	-0.323788	0.606187	R1R2
ASV5175	0.441033	0.434024	R1R2
ASV5173	0.100694	1	R1R2
ASV5172	-0.31166	0.578774	R1R2
ASV5147	-0.714245	0.0371663	R1R2
ASV5146	-0.954196	0.000323908	R1R2
ASV5145	-0.412195	0.434024	R1R2
ASV5141	0.0113153	1	R1R2
ASV5140	-0.495131	0.355284	R1R2
ASV5137	0.207513	0.898187	R1R2
ASV5127	-0.170885	1	R1R2
ASV5124	0.781165	0.00895521	R1R2
ASV5122	-0.24972	0.805095	R1R2
ASV5120	0.108641	1	R1R2
ASV5098	-0.554589	0.247914	R1R2
ASV5094	-0.169925	1	R1R2
ASV5091	0.531381	0.208279	R1R2
ASV5089	-0.176498	1	R1R2
ASV5079	-0.0558532	1	R1R2
ASV5064	-0.285402	0.699008	R1R2
ASV5052	-0.598637	0.140993	R1R2
ASV5041	0.0978473	1	R1R2
ASV5032	-0.0167757	1	R1R2
ASV5030	0.0311946	1	R1R2
ASV5017	-0.0435893	1	R1R2
ASV4999	-0.479609	0.434024	R1R2
ASV4991	-0.266787	0.677629	R1R2
ASV4988	3.11e-09	1	R1R2
ASV4987	-0.257651	0.737347	R1R2
ASV4985	0.320041	0.622523	R1R2
ASV4983	0.8009	0.00898142	R1R2
ASV4974	0.522146	0.195101	R1R2
ASV4967	-0.179909	0.950102	R1R2
ASV4959	-0.581171	0.129634	R1R2
ASV4951	0.0113153	1	R1R2
ASV4947	0.368867	0.457611	R1R2
ASV4941	-0.417557	0.447141	R1R2
ASV4937	-0.462526	0.427647	R1R2
ASV4933	0.0113153	1	R1R2
ASV4931	-0.139551	1	R1R2
ASV4928	0.434021	0.434024	R1R2
ASV4923	0.285402	0.739812	R1R2
ASV4902	-0.0113153	1	R1R2
ASV4891	-0.693487	0.0528061	R1R2
ASV4889	-0.511778	0.286805	R1R2
ASV4886	-0.375039	0.481016	R1R2
ASV4883	0.207158	0.959699	R1R2
ASV4879	0.291135	0.672782	R1R2
ASV4877	-0.0610294	1	R1R2
ASV4874	0.0233325	1	R1R2
ASV4872	0.443301	0.434024	R1R2
ASV4856	0.195396	1	R1R2
ASV4855	0.100801	1	R1R2
ASV4849	0.247928	0.800108	R1R2
ASV4845	-0.065376	1	R1R2
ASV4842	-0.761551	0.00918947	R1R2
ASV4841	-0.180572	1	R1R2
ASV4838	0.0365259	1	R1R2
ASV4835	-0.1453	1	R1R2
ASV4829	-0.343408	0.546658	R1R2
ASV4826	-0.0168738	1	R1R2
ASV4817	0.120681	1	R1R2
ASV4816	-0.0227201	1	R1R2
ASV4797	0.344529	0.55967	R1R2
ASV4794	0.0113153	1	R1R2
ASV4789	-0.475733	0.318542	R1R2
ASV4786	0.240398	0.800376	R1R2
ASV4779	-0.383004	0.447141	R1R2
ASV4775	0.543512	0.19205	R1R2
ASV4774	-0.387516	0.451897	R1R2
ASV4773	0.26628	0.770141	R1R2
ASV4772	-0.284369	0.672782	R1R2
ASV4761	-0.0557094	1	R1R2
ASV4756	-0.159871	1	R1R2
ASV4751	-0.499846	0.294395	R1R2
ASV4746	0.215168	0.874183	R1R2
ASV4740	0.505235	0.294386	R1R2
ASV4734	0.271805	0.704578	R1R2
ASV4733	-0.169925	1	R1R2
ASV4713	0.130256	1	R1R2
ASV4712	-0.420706	0.434024	R1R2
ASV4705	-0.672425	0.0376609	R1R2
ASV4702	0.347222	0.50743	R1R2
ASV4701	-0.342888	0.55967	R1R2
ASV4694	-0.548893	0.193628	R1R2
ASV4691	-0.312939	0.639064	R1R2
ASV4688	0.238939	0.837751	R1R2
ASV4686	-0.221027	0.874923	R1R2
ASV4685	0.10276	1	R1R2
ASV4678	-0.211976	0.950102	R1R2
ASV4676	0.421957	0.441339	R1R2
ASV4675	0.29956	0.626146	R1R2
ASV4673	-0.324198	0.543455	R1R2
ASV4671	0.253494	0.725542	R1R2
ASV4652	-0.0169731	1	R1R2
ASV4651	-0.429168	0.43706	R1R2
ASV4644	0.281632	0.704578	R1R2
ASV4641	-0.465664	0.434024	R1R2
ASV4640	-0.222392	0.831686	R1R2
ASV4637	0.210988	0.837751	R1R2
ASV4630	0.807355	0.0091159	R1R2
ASV4629	0.766203	0.00869144	R1R2
ASV4606	-0.794416	0.00844123	R1R2
ASV4605	0.0113153	1	R1R2
ASV4603	0.24972	0.711966	R1R2
ASV4602	0.454032	0.434024	R1R2
ASV4601	-0.0911479	1	R1R2
ASV4600	-0.051715	1	R1R2
ASV4597	0.930737	0.00103419	R1R2
ASV4595	0.398549	0.445554	R1R2
ASV4593	0.721099	0.0123914	R1R2
ASV4588	0.375039	0.50743	R1R2
ASV4582	-0.136635	1	R1R2
ASV4565	0.457473	0.434024	R1R2
ASV4555	0.72792	0.0153553	R1R2
ASV4554	0.226771	0.903689	R1R2
ASV4550	0.390952	0.481016	R1R2
ASV4531	0.319937	0.647441	R1R2
ASV4529	0.0473057	1	R1R2
ASV4517	-0.276012	0.721219	R1R2
ASV4510	0.434628	0.434024	R1R2
ASV4508	0.0237161	1	R1R2
ASV4504	0.263034	0.704578	R1R2
ASV4503	0.355265	0.543455	R1R2
ASV4502	0.12409	1	R1R2
ASV4482	-0.372912	0.463336	R1R2
ASV4479	-0.259243	0.770141	R1R2
ASV4475	-0.6865	0.0652875	R1R2
ASV4472	-0.193772	0.949812	R1R2
ASV4462	-0.294621	0.613656	R1R2
ASV4461	-1.09276	1.96e-05	R1R2
ASV4459	-0.179909	1	R1R2
ASV4457	-0.400879	0.50743	R1R2
ASV4452	0.629357	0.130435	R1R2
ASV4450	0.19513	1	R1R2
ASV4449	-0.0227201	1	R1R2
ASV4445	0.43758	0.434427	R1R2
ASV4432	0.268817	0.752135	R1R2
ASV4431	0.0629312	1	R1R2
ASV4430	-0.0766213	1	R1R2
ASV4421	0.0734622	1	R1R2
ASV4419	-0.0715533	1	R1R2
ASV4418	0.97728	0.000400069	R1R2
ASV4414	0.117494	1	R1R2
ASV4410	0.669527	0.0475216	R1R2
ASV4393	-0.150867	1	R1R2
ASV4392	0.283793	0.699008	R1R2
ASV4385	0.0814276	1	R1R2
ASV4378	-0.118877	1	R1R2
ASV4377	-0.281182	0.672782	R1R2
ASV4372	-0.649243	0.0438445	R1R2
ASV4370	-0.403356	0.434024	R1R2
ASV4369	-0.293991	0.638634	R1R2
ASV4366	-0.357552	0.543455	R1R2
ASV4362	0.445944	0.434024	R1R2
ASV4358	0.0113153	1	R1R2
ASV4352	-1.59e-08	1	R1R2
ASV4351	0.333243	0.519678	R1R2
ASV4349	-0.397877	0.481016	R1R2
ASV4347	0.0113153	1	R1R2
ASV4345	-0.426265	0.434024	R1R2
ASV4344	0.0621565	1	R1R2
ASV4339	-0.43758	0.43706	R1R2
ASV4335	0.0603005	1	R1R2
ASV4328	0.156725	1	R1R2
ASV4326	0.67423	0.0533378	R1R2
ASV4309	0.163825	1	R1R2
ASV4306	-0.222392	0.861637	R1R2
ASV4304	-0.81867	0.0032569	R1R2
ASV4303	-0.348728	0.55967	R1R2
ASV4302	0.0848889	1	R1R2
ASV4294	0.241008	0.770141	R1R2
ASV4293	-0.0953479	1	R1R2
ASV4292	0.4825	0.306058	R1R2
ASV4290	-0.0788554	1	R1R2
ASV4287	0.611228	0.0984327	R1R2
ASV4282	0.0848889	1	R1R2
ASV4266	3.76e-09	1	R1R2
ASV4261	-0.055343	1	R1R2
ASV4249	0.0347654	1	R1R2
ASV4248	-0.148099	1	R1R2
ASV4247	-0.420706	0.442836	R1R2
ASV4246	-0.0919225	1	R1R2
ASV4225	-0.405639	0.43706	R1R2
ASV4224	0.426265	0.43706	R1R2
ASV4221	-0.0165829	1	R1R2
ASV4220	0.260152	0.770141	R1R2
ASV4218	0.296393	0.678832	R1R2
ASV4215	-0.236067	0.805095	R1R2
ASV4213	0.342232	0.595779	R1R2
ASV4199	1.11e-08	1	R1R2
ASV4195	0.333243	0.55967	R1R2
ASV4190	-0.43758	0.434024	R1R2
ASV4184	-0.348664	0.547655	R1R2
ASV4182	-0.426265	0.43706	R1R2
ASV4181	-0.150334	1	R1R2
ASV4178	0.321928	0.543455	R1R2
ASV4170	0.445944	0.434024	R1R2
ASV4149	-0.491853	0.434024	R1R2
ASV4148	-0.301827	0.626146	R1R2
ASV4142	0.0503317	1	R1R2
ASV4141	0.296718	0.699008	R1R2
ASV4139	-0.0226014	1	R1R2
ASV4129	-0.426265	0.434024	R1R2
ASV4116	-0.257388	0.703334	R1R2
ASV4112	0.0113153	1	R1R2
ASV4107	0.665336	0.0348595	R1R2
ASV4097	0.266787	0.768697	R1R2
ASV4095	7.83e-09	1	R1R2
ASV4092	-0.169058	1	R1R2
ASV4069	0.268703	0.672782	R1R2
ASV4064	0.645157	0.0544355	R1R2
ASV4063	-0.59368	0.123566	R1R2
ASV4062	0.0679041	1	R1R2
ASV4061	-0.132755	1	R1R2
ASV4052	0.420706	0.434024	R1R2
ASV4044	1.59e-09	1	R1R2
ASV4040	-0.429168	0.434024	R1R2
ASV4038	-0.339486	0.606187	R1R2
ASV4036	-0.128324	1	R1R2
ASV4032	0.0113153	1	R1R2
ASV4030	0.0423108	1	R1R2
ASV4024	0.693487	0.0246215	R1R2
ASV4018	0.0943274	1	R1R2
ASV4014	-0.491853	0.36232	R1R2
ASV4012	-0.214444	0.874923	R1R2
ASV4002	-0.368867	0.519678	R1R2
ASV3989	-0.174498	1	R1R2
ASV3988	0.318529	0.626146	R1R2
ASV3986	-0.0227201	1	R1R2
ASV3985	-0.0113153	1	R1R2
ASV3980	-0.0920291	1	R1R2
ASV3957	-0.113529	1	R1R2
ASV3954	-0.280628	0.678147	R1R2
ASV3940	0.503168	0.41055	R1R2
ASV3939	-0.507795	0.351253	R1R2
ASV3937	-0.0573332	1	R1R2
ASV3934	-0.189825	1	R1R2
ASV3933	0.660308	0.0706086	R1R2
ASV3931	-0.321928	0.609238	R1R2
ASV3930	-0.554589	0.200975	R1R2
ASV3929	-0.0333586	1	R1R2
ASV3924	-0.1127	1	R1R2
ASV3923	-0.0189831	1	R1R2
ASV3922	0.355481	0.519678	R1R2
ASV3907	0.210988	0.894099	R1R2
ASV3901	-0.454259	0.434024	R1R2
ASV3895	0.210988	0.900612	R1R2
ASV3891	0.724366	0.0316765	R1R2
ASV3890	-0.212408	0.913071	R1R2
ASV3887	0.20581	0.937508	R1R2
ASV3871	0.495077	0.434024	R1R2
ASV3865	-0.534877	0.27345	R1R2
ASV3862	3.92e-09	1	R1R2
ASV3861	6.83e-09	1	R1R2
ASV3860	-0.108149	1	R1R2
ASV3848	0.363748	0.519678	R1R2
ASV3839	0.0113153	1	R1R2
ASV3838	0.342232	0.55967	R1R2
ASV3833	0.0113153	1	R1R2
ASV3830	-0.247012	0.770141	R1R2
ASV3829	-0.725561	0.0153553	R1R2
ASV3828	0.0113153	1	R1R2
ASV3827	-0.169925	1	R1R2
ASV3824	0.591446	0.138279	R1R2
ASV3822	-0.0222528	1	R1R2
ASV3821	-0.0443941	1	R1R2
ASV3819	0.195016	0.95148	R1R2
ASV3815	0.130397	1	R1R2
ASV3814	-0.71843	0.0314885	R1R2
ASV3813	0.310849	0.622729	R1R2
ASV3812	0.557995	0.14595	R1R2
ASV3799	-0.261328	0.752135	R1R2
ASV3794	-0.201634	0.887581	R1R2
ASV3793	-0.0886576	1	R1R2
ASV3791	-0.0949965	1	R1R2
ASV3786	0.440041	0.441728	R1R2
ASV3785	-0.0208586	1	R1R2
ASV3784	0.361638	0.505653	R1R2
ASV3782	0.355265	0.554407	R1R2
ASV3773	0.387604	0.519678	R1R2
ASV3767	0.166819	1	R1R2
ASV3761	-0.534113	0.281529	R1R2
ASV3759	0.175572	1	R1R2
ASV3757	0.643435	0.0944168	R1R2
ASV3756	0.20014	0.986974	R1R2
ASV3755	0.229482	0.805095	R1R2
ASV3751	-0.573185	0.146934	R1R2
ASV3748	-0.392317	0.470306	R1R2
ASV3744	0.0113153	1	R1R2
ASV3734	-0.965512	0.000225764	R1R2
ASV3733	-0.179909	1	R1R2
ASV3732	-0.0783879	1	R1R2
ASV3730	0.320259	0.626146	R1R2
ASV3729	-0.259759	0.733822	R1R2
ASV3727	-0.24972	0.711966	R1R2
ASV3725	-0.215268	0.86294	R1R2
ASV3724	0.0695409	1	R1R2
ASV3723	0.640458	0.0631082	R1R2
ASV3719	-2.4e-11	1	R1R2
ASV3714	-0.284143	0.672782	R1R2
ASV3705	-0.0238467	1	R1R2
ASV3704	0.388697	0.447141	R1R2
ASV3702	8.34e-09	1	R1R2
ASV3696	-0.403633	0.457611	R1R2
ASV3692	6.63e-09	1	R1R2
ASV3691	0.247927	0.752135	R1R2
ASV3687	-0.483816	0.434024	R1R2
ASV3684	0.124696	1	R1R2
ASV3682	0.0113153	1	R1R2
ASV3680	0.366322	0.530757	R1R2
ASV3676	-0.562791	0.22118	R1R2
ASV3675	0.12063	1	R1R2
ASV3674	0.592457	0.2111	R1R2
ASV3671	0.140598	1	R1R2
ASV3670	0.370715	0.519678	R1R2
ASV3669	-0.598637	0.161678	R1R2
ASV3655	7.13e-09	1	R1R2
ASV3653	0.0113153	1	R1R2
ASV3647	0.0227201	1	R1R2
ASV3644	-0.377638	0.447141	R1R2
ASV3643	0.500074	0.434024	R1R2
ASV3640	0.611228	0.109418	R1R2
ASV3635	-0.43758	0.434024	R1R2
ASV3634	-2.4e-11	1	R1R2
ASV3630	0.0718929	1	R1R2
ASV3629	0.636677	0.0611339	R1R2
ASV3628	0.348728	0.578774	R1R2
ASV3627	4.9e-09	1	R1R2
ASV3617	-0.272253	0.697673	R1R2
ASV3612	-0.367305	0.519678	R1R2
ASV3608	-0.486625	0.417545	R1R2
ASV3607	-0.419154	0.434024	R1R2
ASV3605	0.831245	0.00405636	R1R2
ASV3602	0.0113153	1	R1R2
ASV3599	0.0558532	1	R1R2
ASV3594	-0.130397	1	R1R2
ASV3591	0.403633	0.447141	R1R2
ASV3589	-0.209453	0.892336	R1R2
ASV3587	0.0113153	1	R1R2
ASV3583	0.486739	0.434024	R1R2
ASV3582	-0.0390998	1	R1R2
ASV3581	-0.0227201	1	R1R2
ASV3579	0.527015	0.332292	R1R2
ASV3574	0.619576	0.10476	R1R2
ASV3573	0.807355	0.0146944	R1R2
ASV3572	-0.624491	0.10463	R1R2
ASV3565	5.28e-09	1	R1R2
ASV3557	-0.772333	0.0170165	R1R2
ASV3551	-0.127112	1	R1R2
ASV3550	0.1676	1	R1R2
ASV3549	0.00921852	1	R1R2
ASV3547	0.61471	0.0698574	R1R2
ASV3543	0.257388	0.770141	R1R2
ASV3540	0.460267	0.317066	R1R2
ASV3538	-0.237329	0.770141	R1R2
ASV3535	0.330917	0.578774	R1R2
ASV3525	0.0113153	1	R1R2
ASV3517	-1.17991	3.97e-06	R1R2
ASV3511	-0.0869356	1	R1R2
ASV3510	0.224787	0.854915	R1R2
ASV3507	-0.403633	0.434024	R1R2
ASV3506	0.459432	0.421934	R1R2
ASV3505	-0.47307	0.434024	R1R2
ASV3502	0.20114	0.950102	R1R2
ASV3501	0.468904	0.417645	R1R2
ASV3499	0.495037	0.365817	R1R2
ASV3498	0.149056	1	R1R2
ASV3492	7.13e-09	1	R1R2
ASV3489	-2.4e-11	1	R1R2
ASV3486	4.71e-09	1	R1R2
ASV3483	-0.219169	0.900407	R1R2
ASV3479	0.263034	0.752135	R1R2
ASV3477	-0.0113153	1	R1R2
ASV3472	0.633367	0.047008	R1R2
ASV3471	0.342232	0.50743	R1R2
ASV3470	0.199672	0.874923	R1R2
ASV3461	-0.132104	1	R1R2
ASV3457	0.228819	0.906199	R1R2
ASV3456	-2.4e-11	1	R1R2
ASV3454	0.318447	0.647441	R1R2
ASV3453	-0.403578	0.466938	R1R2
ASV3439	-0.652077	0.0946586	R1R2
ASV3437	-0.539159	0.247914	R1R2
ASV3436	-0.0568624	1	R1R2
ASV3435	-0.0193653	1	R1R2
ASV3434	-0.596644	0.145079	R1R2
ASV3433	0.309328	0.578774	R1R2
ASV3431	-0.360043	0.474137	R1R2
ASV3430	0.6865	0.0720528	R1R2
ASV3429	0.600593	0.060509	R1R2
ASV3428	0.432111	0.434024	R1R2
ASV3426	0.12908	1	R1R2
ASV3414	0.330917	0.563035	R1R2
ASV3413	0.574236	0.147703	R1R2
ASV3410	0.746025	0.0222236	R1R2
ASV3406	0.588744	0.16772	R1R2
ASV3405	0.58208	0.157162	R1R2
ASV3403	0.0814276	1	R1R2
ASV3402	0.420706	0.457611	R1R2
ASV3400	-0.386355	0.447141	R1R2
ASV3398	0.441598	0.434024	R1R2
ASV3397	-0.177787	1	R1R2
ASV3396	0.369523	0.519678	R1R2
ASV3395	-0.207595	0.921857	R1R2
ASV3394	0.375867	0.481016	R1R2
ASV3389	-0.53927	0.20165	R1R2
ASV3375	-0.669527	0.0330816	R1R2
ASV3371	0.382248	0.458797	R1R2
ASV3365	-0.159871	1	R1R2
ASV3363	-1.12928	2.24e-05	R1R2
ASV3361	0.240134	0.780212	R1R2
ASV3359	-0.434628	0.470306	R1R2
ASV3358	-0.243926	0.805095	R1R2
ASV3357	-0.220769	0.849223	R1R2
ASV3356	0.268489	0.767886	R1R2
ASV3354	0.0114048	1	R1R2
ASV3353	0.207513	0.950102	R1R2
ASV3339	0.607993	0.167652	R1R2
ASV3337	0.0113153	1	R1R2
ASV3335	-0.491853	0.374821	R1R2
ASV3331	-0.210988	0.882601	R1R2
ASV3330	-0.470747	0.434024	R1R2
ASV3329	-0.591115	0.107267	R1R2
ASV3328	0.348664	0.543455	R1R2
ASV3326	0.43758	0.434024	R1R2
ASV3325	-0.096508	1	R1R2
ASV3324	0.662367	0.0712592	R1R2
ASV3321	-0.278102	0.647441	R1R2
ASV3317	0.666263	0.0477254	R1R2
ASV3315	0.591037	0.159542	R1R2
ASV3314	0.330541	0.566979	R1R2
ASV3309	0.139551	1	R1R2
ASV3308	0.850519	0.00395735	R1R2
ASV3305	-0.454259	0.434024	R1R2
ASV3303	8.14e-09	1	R1R2
ASV3299	0.169925	0.989844	R1R2
ASV3297	-0.779874	0.00995086	R1R2
ASV3296	0.112027	1	R1R2
ASV3294	0.795859	0.00960107	R1R2
ASV3292	0.177918	0.989844	R1R2
ASV3291	0.311314	0.578774	R1R2
ASV3290	-0.33963	0.543455	R1R2
ASV3287	0.278976	0.672521	R1R2
ASV3285	0.412195	0.434024	R1R2
ASV3281	0.454259	0.409603	R1R2
ASV3279	-0.368867	0.534506	R1R2
ASV3276	0.0799235	1	R1R2
ASV3271	0.380272	0.447141	R1R2
ASV3264	0.0113153	1	R1R2
ASV3263	-0.0269671	1	R1R2
ASV3262	0.432959	0.43706	R1R2
ASV3253	-0.0679041	1	R1R2
ASV3251	1.00562	0.000103503	R1R2
ASV3249	0.257798	0.770141	R1R2
ASV3247	0.140178	1	R1R2
ASV3246	-0.00877022	1	R1R2
ASV3245	0.210988	0.844083	R1R2
ASV3244	-0.152809	1	R1R2
ASV3243	-0.495131	0.409603	R1R2
ASV3242	0.483816	0.326465	R1R2
ASV3233	0.10561	1	R1R2
ASV3231	0.0565835	1	R1R2
ASV3230	-2.4e-11	1	R1R2
ASV3227	-0.426265	0.434024	R1R2
ASV3225	0.00730478	1	R1R2
ASV3216	-0.81867	0.00734976	R1R2
ASV3212	0.296718	0.606187	R1R2
ASV3209	0.303781	0.699008	R1R2
ASV3198	0.132104	1	R1R2
ASV3197	-0.61471	0.181779	R1R2
ASV3195	0.478921	0.346016	R1R2
ASV3193	0.238405	0.849207	R1R2
ASV3189	0.0678154	1	R1R2
ASV3188	1.41e-08	1	R1R2
ASV3187	-0.209923	0.913071	R1R2
ASV3176	0.601228	0.0998922	R1R2
ASV3174	0.535332	0.247914	R1R2
ASV3169	6.54e-09	1	R1R2
ASV3164	-0.478921	0.347941	R1R2
ASV3163	-0.0079928	1	R1R2
ASV3162	0.575502	0.170227	R1R2
ASV3147	0.0976967	1	R1R2
ASV3146	-0.0486739	1	R1R2
ASV3139	-0.0524674	1	R1R2
ASV3138	0.076962	1	R1R2
ASV3136	-0.352573	0.562689	R1R2
ASV3135	-0.0699626	1	R1R2
ASV3133	-0.285402	0.626146	R1R2
ASV3130	0.0113153	1	R1R2
ASV3129	-0.0665977	1	R1R2
ASV3128	-0.377638	0.447141	R1R2
ASV3125	-0.813781	0.0123914	R1R2
ASV3122	-0.825096	0.00299297	R1R2
ASV3121	-0.813781	0.00626985	R1R2
ASV3120	-0.150867	1	R1R2
ASV3119	0.186413	1	R1R2
ASV3118	-0.338416	0.594489	R1R2
ASV3117	0.563901	0.208946	R1R2
ASV3115	-0.222392	0.829675	R1R2
ASV3113	0.180035	0.989844	R1R2
ASV3111	6.63e-09	1	R1R2
ASV3103	0.0259952	1	R1R2
ASV3101	0.348728	0.595779	R1R2
ASV3096	-0.110424	1	R1R2
ASV3094	-0.140598	1	R1R2
ASV3092	-0.971317	0.000245397	R1R2
ASV3088	-0.0113153	1	R1R2
ASV3087	-0.233591	0.805861	R1R2
ASV3086	0.888743	0.00474557	R1R2
ASV3085	0.179909	0.989893	R1R2
ASV3084	-0.0761717	1	R1R2
ASV3083	0.480166	0.374821	R1R2
ASV3075	0.0113153	1	R1R2
ASV3066	-0.569856	0.222059	R1R2
ASV3064	-0.115477	1	R1R2
ASV3062	-0.686185	0.068523	R1R2
ASV3060	-0.432586	0.441222	R1R2
ASV3059	0.331451	0.571445	R1R2
ASV3058	0.26939	0.752135	R1R2
ASV3057	0.0114048	1	R1R2
ASV3055	0.140178	1	R1R2
ASV3047	3.99e-09	1	R1R2
ASV3046	-0.462526	0.41055	R1R2
ASV3045	0.325576	0.606187	R1R2
ASV3042	1.47e-08	1	R1R2
ASV3041	-0.67948	0.0587342	R1R2
ASV3040	0.0113153	1	R1R2
ASV3032	0.233199	0.874923	R1R2
ASV3031	0.364572	0.481016	R1R2
ASV3030	0.5456	0.203938	R1R2
ASV3027	-0.462526	0.41055	R1R2
ASV3017	-0.259243	0.805095	R1R2
ASV3012	0.708234	0.0513694	R1R2
ASV3011	-0.128515	1	R1R2
ASV3010	-0.333243	0.519678	R1R2
ASV3009	0.0410272	1	R1R2
ASV3008	0.695743	0.0376609	R1R2
ASV3006	-0.118941	1	R1R2
ASV3004	0.813781	0.00438904	R1R2
ASV3003	0.0113153	1	R1R2
ASV3001	0.0113153	1	R1R2
ASV2998	0.0846122	1	R1R2
ASV2996	-0.420706	0.43706	R1R2
ASV2992	0.573558	0.133971	R1R2
ASV2990	-0.525256	0.227292	R1R2
ASV2988	0.0637759	1	R1R2
ASV2987	0.752782	0.0246215	R1R2
ASV2981	0.0113153	1	R1R2
ASV2980	-0.28744	0.647441	R1R2
ASV2978	-0.445944	0.434024	R1R2
ASV2977	-0.24972	0.704578	R1R2
ASV2976	0.588744	0.154348	R1R2
ASV2970	-0.343954	0.606187	R1R2
ASV2969	-0.095307	1	R1R2
ASV2965	0.361508	0.519678	R1R2
ASV2964	0.912182	0.00145033	R1R2
ASV2962	-0.234465	0.837751	R1R2
ASV2961	0.701155	0.0401487	R1R2
ASV2957	1.01e-08	1	R1R2
ASV2951	-0.268703	0.672782	R1R2
ASV2950	-0.826548	0.0153553	R1R2
ASV2944	0.312468	0.673729	R1R2
ASV2942	0.12409	1	R1R2
ASV2941	0.408696	0.457611	R1R2
ASV2940	-0.501305	0.389099	R1R2
ASV2937	0.837864	0.00295825	R1R2
ASV2931	-0.312883	0.672782	R1R2
ASV2928	-0.599913	0.161314	R1R2
ASV2926	-0.351165	0.543455	R1R2
ASV2924	-0.247927	0.805095	R1R2
ASV2922	0.174205	1	R1R2
ASV2921	0.219169	0.816821	R1R2
ASV2918	0.213305	0.932122	R1R2
ASV2916	0.794416	0.022438	R1R2
ASV2915	0.375039	0.499661	R1R2
ASV2914	-0.290901	0.704578	R1R2
ASV2904	-0.475841	0.434024	R1R2
ASV2901	-0.97728	0.00102498	R1R2
ASV2898	7.74e-09	1	R1R2
ASV2896	0.948367	0.000384331	R1R2
ASV2895	0.109072	1	R1R2
ASV2894	0.498939	0.355284	R1R2
ASV2893	-0.718674	0.0170114	R1R2
ASV2892	-0.410788	0.442836	R1R2
ASV2888	-0.348728	0.606187	R1R2
ASV2886	0.0113153	1	R1R2
ASV2883	-0.483816	0.434024	R1R2
ASV2878	-0.628519	0.090316	R1R2
ASV2876	0.172467	1	R1R2
ASV2871	-0.278301	0.75249	R1R2
ASV2866	0.296718	0.606187	R1R2
ASV2864	-0.00836348	1	R1R2
ASV2863	-0.0347654	1	R1R2
ASV2855	1.05e-08	1	R1R2
ASV2852	-0.572081	0.187647	R1R2
ASV2851	0.412195	0.467342	R1R2
ASV2849	-9.43e-09	1	R1R2
ASV2846	0.839204	0.00308809	R1R2
ASV2845	-0.324198	0.55967	R1R2
ASV2843	-0.0438543	1	R1R2
ASV2841	0.314274	0.632821	R1R2
ASV2837	-0.318822	0.647441	R1R2
ASV2834	0.00836347	1	R1R2
ASV2832	-0.155871	1	R1R2
ASV2831	-2.4e-11	1	R1R2
ASV2827	0.0843163	1	R1R2
ASV2826	-0.0926493	1	R1R2
ASV2825	-0.0186157	1	R1R2
ASV2824	0.511161	0.224865	R1R2
ASV2822	-0.124851	1	R1R2
ASV2820	-0.669527	0.050328	R1R2
ASV2816	-0.43758	0.434024	R1R2
ASV2812	0.619396	0.11477	R1R2
ASV2808	0.0113153	1	R1R2
ASV2805	-0.434628	0.442836	R1R2
ASV2803	0.0365259	1	R1R2
ASV2801	-0.252607	0.833206	R1R2
ASV2799	-0.457207	0.434024	R1R2
ASV2798	0.863064	0.00161211	R1R2
ASV2795	0.0725125	1	R1R2
ASV2793	-0.420004	0.470306	R1R2
ASV2789	0.20114	1	R1R2
ASV2785	0.240134	0.805095	R1R2
ASV2784	-0.0931094	1	R1R2
ASV2783	-0.475733	0.434024	R1R2
ASV2781	0.266787	0.704578	R1R2
ASV2780	-0.113956	1	R1R2
ASV2779	6.63e-09	1	R1R2
ASV2778	0.00916	1	R1R2
ASV2775	-0.0420641	1	R1R2
ASV2772	-0.412195	0.434024	R1R2
ASV2759	0.417853	0.434254	R1R2
ASV2758	-0.152003	1	R1R2
ASV2755	-0.0233325	1	R1R2
ASV2753	1.54e-08	1	R1R2
ASV2751	0.0113153	1	R1R2
ASV2750	-0.0113153	1	R1R2
ASV2748	0.0813001	1	R1R2
ASV2747	-0.266787	0.797276	R1R2
ASV2743	-0.321928	0.626146	R1R2
ASV2742	0.54374	0.231136	R1R2
ASV2740	0.218772	0.937998	R1R2
ASV2738	0.517162	0.394591	R1R2
ASV2736	0.753644	0.0186059	R1R2
ASV2733	0.360043	0.474137	R1R2
ASV2730	0.0113153	1	R1R2
ASV2729	2.78e-09	1	R1R2
ASV2727	-2.4e-11	1	R1R2
ASV2720	-0.162939	1	R1R2
ASV2719	-0.487049	0.434024	R1R2
ASV2718	-0.0665977	1	R1R2
ASV2714	0.588744	0.136728	R1R2
ASV2711	0.278102	0.672782	R1R2
ASV2708	-0.315096	0.636667	R1R2
ASV2707	0.290219	0.704578	R1R2
ASV2706	-0.351165	0.481016	R1R2
ASV2703	0.324198	0.55967	R1R2
ASV2702	-0.0113153	1	R1R2
ASV2698	0.39079	0.481016	R1R2
ASV2696	8.34e-09	1	R1R2
ASV2691	-0.0227201	1	R1R2
ASV2690	-0.549773	0.286833	R1R2
ASV2689	-2.4e-11	1	R1R2
ASV2688	0.445944	0.434024	R1R2
ASV2685	-0.209719	0.874923	R1R2
ASV2684	-0.301381	0.675338	R1R2
ASV2681	0.43758	0.434024	R1R2
ASV2678	0.182591	0.950102	R1R2
ASV2672	-0.725561	0.0153553	R1R2
ASV2666	-0.162729	1	R1R2
ASV2664	-0.679427	0.0242814	R1R2
ASV2662	-0.506536	0.23384	R1R2
ASV2659	-1.03892	6.81e-05	R1R2
ASV2655	0.179909	1	R1R2
ASV2649	0.0500407	1	R1R2
ASV2647	0.268996	0.752135	R1R2
ASV2645	0.39502	0.519678	R1R2
ASV2644	0.420706	0.434024	R1R2
ASV2639	-0.434628	0.457611	R1R2
ASV2636	-2.4e-11	1	R1R2
ASV2632	-0.412195	0.436056	R1R2
ASV2627	-0.183446	1	R1R2
ASV2626	-0.0763509	1	R1R2
ASV2625	-0.593375	0.16517	R1R2
ASV2622	0.221253	0.874923	R1R2
ASV2619	0.209453	0.913071	R1R2
ASV2617	0.0824621	1	R1R2
ASV2613	-0.342232	0.55967	R1R2
ASV2612	0.0904549	1	R1R2
ASV2611	0.0768156	1	R1R2
ASV2610	-0.170933	1	R1R2
ASV2609	0.599913	0.0804897	R1R2
ASV2606	-0.210988	0.959567	R1R2
ASV2605	0.0865877	1	R1R2
ASV2601	0.24972	0.837751	R1R2
ASV2600	-0.523562	0.320375	R1R2
ASV2598	-0.491853	0.395288	R1R2
ASV2596	-0.837864	0.00295825	R1R2
ASV2591	0.537028	0.266356	R1R2
ASV2589	0.330645	0.544708	R1R2
ASV2586	0.0113153	1	R1R2
ASV2577	-0.180035	0.989844	R1R2
ASV2576	0.086509	1	R1R2
ASV2574	-0.569856	0.232515	R1R2
ASV2572	-0.182203	0.989844	R1R2
ASV2571	-0.0170735	1	R1R2
ASV2567	0.259243	0.699008	R1R2
ASV2563	0.0113153	1	R1R2
ASV2561	-0.209453	0.870037	R1R2
ASV2559	0.0113153	1	R1R2
ASV2557	-0.481533	0.432462	R1R2
ASV2551	7.34e-09	1	R1R2
ASV2550	-0.43758	0.434024	R1R2
ASV2547	-0.741467	0.02129	R1R2
ASV2546	0.16651	1	R1R2
ASV2540	0.111283	1	R1R2
ASV2534	0.0113153	1	R1R2
ASV2533	-0.351262	0.543455	R1R2
ASV2528	7.17e-09	1	R1R2
ASV2527	-0.462526	0.374402	R1R2
ASV2526	0.303781	0.704578	R1R2
ASV2525	-2.4e-11	1	R1R2
ASV2524	-0.0954803	1	R1R2
ASV2521	0.0196288	1	R1R2
ASV2519	0.31259	0.629629	R1R2
ASV2511	0.0780025	1	R1R2
ASV2507	-0.145198	1	R1R2
ASV2505	-0.51911	0.434024	R1R2
ASV2504	0.51911	0.204197	R1R2
ASV2502	0.314315	0.699008	R1R2
ASV2497	-0.302847	0.647441	R1R2
ASV2495	-0.51911	0.230624	R1R2
ASV2493	0.203795	0.895376	R1R2
ASV2492	-0.342232	0.626146	R1R2
ASV2488	0.18124	0.950102	R1R2
ASV2487	-0.375039	0.543455	R1R2
ASV2478	0.51911	0.2693	R1R2
ASV2475	-0.938161	0.000560983	R1R2
ASV2474	0.259759	0.704578	R1R2
ASV2472	0.28744	0.672782	R1R2
ASV2462	0.114333	1	R1R2
ASV2457	0.0367585	1	R1R2
ASV2454	6.83e-09	1	R1R2
ASV2452	-2.4e-11	1	R1R2
ASV2449	-2.4e-11	1	R1R2
ASV2448	-0.209453	0.913071	R1R2
ASV2447	-0.033423	1	R1R2
ASV2442	-0.185692	0.999373	R1R2
ASV2440	0.839204	0.00609567	R1R2
ASV2439	0.21383	0.913071	R1R2
ASV2438	0.26154	0.719699	R1R2
ASV2437	0.0241124	1	R1R2
ASV2435	-0.58852	0.0962805	R1R2
ASV2428	-0.539159	0.148463	R1R2
ASV2427	-2.4e-11	1	R1R2
ASV2426	-0.219313	0.919101	R1R2
ASV2425	0.174679	1	R1R2
ASV2423	0.445524	0.434024	R1R2
ASV2421	-0.123989	1	R1R2
ASV2411	-2.4e-11	1	R1R2
ASV2410	0.351165	0.519678	R1R2
ASV2403	-0.0443941	1	R1R2
ASV2400	0.697816	0.0233573	R1R2
ASV2399	-1.02254	9.44e-05	R1R2
ASV2393	-0.426265	0.451397	R1R2
ASV2391	0.0227201	1	R1R2
ASV2390	0.360043	0.53801	R1R2
ASV2389	-0.312883	0.56861	R1R2
ASV2386	0.0681715	1	R1R2
ASV2384	0.28744	0.626146	R1R2
ASV2381	0.654503	0.092116	R1R2
ASV2380	0.0671142	1	R1R2
ASV2376	8.14e-09	1	R1R2
ASV2369	0.0113153	1	R1R2
ASV2368	-0.636625	0.114146	R1R2
ASV2366	-0.265894	0.770141	R1R2
ASV2364	-0.280587	0.701551	R1R2
ASV2363	0.483816	0.434024	R1R2
ASV2357	0.24972	0.805095	R1R2
ASV2354	0.799218	0.00557684	R1R2
ASV2353	0.686997	0.0417335	R1R2
ASV2352	-0.251918	0.770141	R1R2
ASV2351	0.293731	0.699008	R1R2
ASV2347	0.368867	0.578774	R1R2
ASV2346	0.366428	0.50743	R1R2
ASV2343	-0.565904	0.122091	R1R2
ASV2339	0.0149503	1	R1R2
ASV2332	0.0113153	1	R1R2
ASV2331	-0.175978	1	R1R2
ASV2330	-0.0717015	1	R1R2
ASV2329	0.445944	0.434024	R1R2
ASV2326	-1.04474	0.000236781	R1R2
ASV2324	-0.257388	0.752135	R1R2
ASV2319	0.0113153	1	R1R2
ASV2318	-0.432111	0.434024	R1R2
ASV2317	0.377638	0.481016	R1R2
ASV2315	0.587805	0.191896	R1R2
ASV2314	-0.946889	0.000858833	R1R2
ASV2313	-0.464551	0.430016	R1R2
ASV2312	-0.451874	0.434024	R1R2
ASV2311	0.305936	0.580011	R1R2
ASV2309	0.108524	1	R1R2
ASV2308	0.0114048	1	R1R2
ASV2301	-0.039801	1	R1R2
ASV2300	-0.533737	0.25548	R1R2
ASV2299	0.368867	0.543455	R1R2
ASV2298	0.503168	0.269125	R1R2
ASV2297	-0.0347654	1	R1R2
ASV2295	0.697816	0.0698574	R1R2
ASV2293	0.91983	0.00254292	R1R2
ASV2285	-0.669527	0.0989779	R1R2
ASV2282	0.200465	0.989844	R1R2
ASV2279	0.0113153	1	R1R2
ASV2278	0.63743	0.0611339	R1R2
ASV2276	-0.911944	0.000990854	R1R2
ASV2275	-0.147557	1	R1R2
ASV2271	-2.4e-11	1	R1R2
ASV2270	-0.725561	0.0153738	R1R2
ASV2269	0.108776	1	R1R2
ASV2265	-2.4e-11	1	R1R2
ASV2264	-0.10188	1	R1R2
ASV2262	0.0227201	1	R1R2
ASV2261	-0.0544478	1	R1R2
ASV2260	0.351903	0.590645	R1R2
ASV2257	-0.00734198	1	R1R2
ASV2256	0.128642	1	R1R2
ASV2255	0.837864	0.0111037	R1R2
ASV2249	-0.483816	0.326465	R1R2
ASV2246	-0.24972	0.712352	R1R2
ASV2244	0.812215	0.0142428	R1R2
ASV2243	-0.226004	0.837751	R1R2
ASV2242	-0.28744	0.721814	R1R2
ASV2241	0.665336	0.0356761	R1R2
ASV2240	0.184122	0.989993	R1R2
ASV2239	-0.462526	0.434024	R1R2
ASV2238	-0.285402	0.704578	R1R2
ASV2227	0.345328	0.578774	R1R2
ASV2225	0.655171	0.0673109	R1R2
ASV2222	0.0860398	1	R1R2
ASV2215	0.289507	0.647441	R1R2
ASV2209	-0.434628	0.445111	R1R2
ASV2208	-0.0227201	1	R1R2
ASV2206	0.527015	0.211035	R1R2
ASV2205	-0.268703	0.704578	R1R2
ASV2202	-0.0524674	1	R1R2
ASV2198	-0.485427	0.434024	R1R2
ASV2196	0.459432	0.434024	R1R2
ASV2188	-0.746025	0.0113903	R1R2
ASV2187	0.14439	1	R1R2
ASV2186	0.00831528	1	R1R2
ASV2184	-0.229246	0.905848	R1R2
ASV2182	0.121745	1	R1R2
ASV2181	-0.554589	0.178063	R1R2
ASV2180	0.20114	0.937674	R1R2
ASV2178	0.289507	0.626146	R1R2
ASV2175	-0.0691244	1	R1R2
ASV2173	0.0981804	1	R1R2
ASV2171	-0.182692	1	R1R2
ASV2169	0.505891	0.434024	R1R2
ASV2168	-0.0588937	1	R1R2
ASV2167	0.495131	0.402296	R1R2
ASV2157	-0.0569559	1	R1R2
ASV2154	-0.124806	1	R1R2
ASV2153	0.718674	0.0267001	R1R2
ASV2152	-0.115477	1	R1R2
ASV2150	-0.420706	0.434024	R1R2
ASV2149	-0.0227201	1	R1R2
ASV2148	-0.0229612	1	R1R2
ASV2147	0.527015	0.308802	R1R2
ASV2142	-0.321928	0.647441	R1R2
ASV2141	-0.351165	0.516343	R1R2
ASV2138	-2.4e-11	1	R1R2
ASV2137	-0.0139392	1	R1R2
ASV2136	-0.663951	0.100744	R1R2
ASV2131	0.569856	0.165052	R1R2
ASV2130	-0.220769	0.805095	R1R2
ASV2128	0.0113153	1	R1R2
ASV2126	0.1682	1	R1R2
ASV2125	-0.139551	1	R1R2
ASV2120	0.386355	0.50743	R1R2
ASV2118	-0.371969	0.519678	R1R2
ASV2117	0.409391	0.457611	R1R2
ASV2116	-0.131245	1	R1R2
ASV2115	0.0921937	1	R1R2
ASV2114	0.856805	0.00184486	R1R2
ASV2109	0.0113153	1	R1R2
ASV2108	-0.420938	0.43706	R1R2
ASV2105	-2.4e-11	1	R1R2
ASV2103	0.0113153	1	R1R2
ASV2100	-0.442943	0.434024	R1R2
ASV2099	-0.542697	0.174655	R1R2
ASV2097	-0.375039	0.606187	R1R2
ASV2096	-0.315096	0.60912	R1R2
ASV2095	0.88168	0.00438904	R1R2
ASV2094	-0.503062	0.305564	R1R2
ASV2093	-2.4e-11	1	R1R2
ASV2092	-0.147068	1	R1R2
ASV2091	0.0477531	1	R1R2
ASV2088	-0.665336	0.0440034	R1R2
ASV2086	0.0400774	1	R1R2
ASV2085	-0.612977	0.0714334	R1R2
ASV2083	-0.5542	0.351204	R1R2
ASV2081	0.168976	1	R1R2
ASV2079	-0.0606628	1	R1R2
ASV2078	6.96e-09	1	R1R2
ASV2076	-0.20114	0.874923	R1R2
ASV2071	-0.0953479	1	R1R2
ASV2066	-0.417557	0.470306	R1R2
ASV2064	-0.303781	0.611681	R1R2
ASV2062	-0.0227201	1	R1R2
ASV2061	0.0114048	1	R1R2
ASV2060	0.553598	0.283636	R1R2
ASV2059	-0.0113153	1	R1R2
ASV2058	-0.0931094	1	R1R2
ASV2057	-0.0197182	1	R1R2
ASV2055	0.0983021	1	R1R2
ASV2054	0.0606628	1	R1R2
ASV2051	0.487049	0.318311	R1R2
ASV2050	0.0235868	1	R1R2
ASV2049	0.290393	0.699008	R1R2
ASV2048	0.171953	1	R1R2
ASV2046	-0.351165	0.587714	R1R2
ASV2042	0.0491875	1	R1R2
ASV2040	-0.406424	0.434024	R1R2
ASV2039	0.337395	0.592734	R1R2
ASV2037	-0.166897	1	R1R2
ASV2036	-2.4e-11	1	R1R2
ASV2033	0.0113153	1	R1R2
[truncated: 7,999 more rows]

## Sheet: Arc_volcano_multigroup
geneID	log2FC	p_val_adj	cluster
ASV8160	-0.0807341	0.819115	R1R2
ASV8153	-0.0206131	0.999999	R1R2
ASV8107	0.257385	0.237238	R1R2
ASV8105	0.051344	0.944812	R1R2
ASV7932	0.100225	0.738475	R1R2
ASV7855	0.074544	0.853126	R1R2
ASV7778	0.169922	0.491604	R1R2
ASV7652	0.161586	0.509842	R1R2
ASV7633	0.246791	0.254839	R1R2
ASV7559	-0.226968	0.299079	R1R2
ASV7508	-0.158265	0.513126	R1R2
ASV7475	-0.0768185	0.851842	R1R2
ASV7399	0.266784	0.22137	R1R2
ASV7361	0.0613975	0.903537	R1R2
ASV7348	-0.279463	0.186412	R1R2
ASV7314	-0.330919	0.120619	R1R2
ASV7255	-0.0694244	0.865056	R1R2
ASV7241	0.0107235	0.999999	R1R2
ASV7191	-0.112212	0.696511	R1R2
ASV7127	-0.0528547	0.944451	R1R2
ASV6916	-0.0310295	0.999999	R1R2
ASV6889	0.182374	0.425131	R1R2
ASV6754	-0.134753	0.597241	R1R2
ASV6734	0.294618	0.180466	R1R2
ASV6669	-0.245115	0.260743	R1R2
ASV6652	0.247378	0.246459	R1R2
ASV6598	-0.0917945	0.790334	R1R2
ASV6588	0.20945	0.382629	R1R2
ASV6586	-0.160993	0.508275	R1R2
ASV6533	-0.118943	0.696511	R1R2
ASV6465	0.0188565	0.999999	R1R2
ASV6444	-0.0192391	0.999999	R1R2
ASV6440	0.235485	0.287289	R1R2
ASV6373	-4.24443e-06	0.999999	R1R2
ASV6371	0.0779999	0.829659	R1R2
ASV6369	-0.10411	0.725172	R1R2
ASV6321	-0.299564	0.176747	R1R2
ASV6291	0.32823	0.118482	R1R2
ASV6264	-0.215171	0.331669	R1R2
ASV6262	0.0297455	0.999999	R1R2
ASV6233	0.215166	0.329071	R1R2
ASV6221	0.246158	0.271492	R1R2
ASV6195	0.366318	0.102042	R1R2
ASV6185	0.0975125	0.762603	R1R2
ASV6168	0.269837	0.220863	R1R2
ASV6111	0.169923	0.499283	R1R2
ASV6081	0.0762324	0.864982	R1R2
ASV6076	0.235485	0.280763	R1R2
ASV6069	0.104106	0.723815	R1R2
ASV6059	0.14864	0.597821	R1R2
ASV6046	-0.0461011	0.970007	R1R2
ASV5955	-0.189827	0.451565	R1R2
ASV5932	0.100798	0.745997	R1R2
ASV5928	-0.094331	0.763897	R1R2
ASV5920	0.225416	0.328571	R1R2
ASV5840	-0.0458055	0.968339	R1R2
ASV5795	0.264701	0.221588	R1R2
ASV5794	-0.0981828	0.754625	R1R2
ASV5760	0.257795	0.252637	R1R2
ASV5759	0.139549	0.625561	R1R2
ASV5732	-0.149897	0.58043	R1R2
ASV5724	-0.0924481	0.79787	R1R2
ASV5708	-0.392318	0.0844533	R1R2
ASV5616	-0.00934067	0.999999	R1R2
ASV5575	0.0913377	0.780158	R1R2
ASV5542	0.0905089	0.808799	R1R2
ASV5527	-0.407003	0.0694516	R1R2
ASV5519	0.241816	0.303375	R1R2
ASV5481	0.523559	0.0201925	R1R2
ASV5438	-0.176501	0.47996	R1R2
ASV5437	-0.0584981	0.916575	R1R2
ASV5432	0.152	0.543149	R1R2
ASV5429	0.348725	0.120619	R1R2
ASV5410	0.303779	0.182666	R1R2
ASV5409	0.302268	0.173857	R1R2
ASV5396	0.165334	0.507739	R1R2
ASV5389	0.0983002	0.755636	R1R2
ASV5378	0.423398	0.0676013	R1R2
ASV5371	0.284141	0.184368	R1R2
ASV5355	-0.221026	0.339816	R1R2
ASV5302	0.272249	0.24009	R1R2
ASV5296	0.321925	0.141448	R1R2
ASV5273	-0.554593	0.0154903	R1R2
ASV5243	-0.366326	0.110818	R1R2
ASV5190	0.294619	0.204493	R1R2
ASV5128	-0.296536	0.165366	R1R2
ASV5122	0.554588	0.0163084	R1R2
ASV5119	-0.00946182	0.999999	R1R2
ASV5114	0.0173794	0.999999	R1R2
ASV5112	-0.283796	0.220656	R1R2
ASV5038	-0.180575	0.440672	R1R2
ASV4996	-2.76427e-06	0.999999	R1R2
ASV4994	-0.294623	0.211895	R1R2
ASV4974	-0.276125	0.257015	R1R2
ASV4919	-0.218351	0.350964	R1R2
ASV4916	0.305808	0.164454	R1R2
ASV4875	0.37098	0.102059	R1R2
ASV4853	0.281769	0.207502	R1R2
ASV4825	-0.0819446	0.838905	R1R2
ASV4803	-0.0253859	0.999999	R1R2
ASV4793	-0.159359	0.510734	R1R2
ASV4773	0.016871	0.999999	R1R2
ASV4761	-0.236762	0.302381	R1R2
ASV4756	-0.21917	0.402753	R1R2
ASV4735	-0.227604	0.33342	R1R2
ASV4733	-0.0780055	0.843602	R1R2
ASV4687	0.622046	0.00619916	R1R2
ASV4667	0.0473035	0.968202	R1R2
ASV4658	0.278858	0.247527	R1R2
ASV4654	0.584957	0.0127439	R1R2
ASV4646	-0.297496	0.156863	R1R2
ASV4644	0.643852	0.00440919	R1R2
ASV4641	-0.415043	0.074343	R1R2
ASV4634	0.247926	0.330457	R1R2
ASV4624	0.595926	0.00885026	R1R2
ASV4609	0.207092	0.402753	R1R2
ASV4607	-0.258464	0.254727	R1R2
ASV4600	-0.347227	0.115311	R1R2
ASV4594	0.0168713	0.999999	R1R2
ASV4571	-0.0663454	0.89456	R1R2
ASV4537	0.12323	0.687649	R1R2
ASV4534	-0.207051	0.382416	R1R2
ASV4531	0.247921	0.287285	R1R2
ASV4514	0.0794315	0.842534	R1R2
ASV4512	0.516566	0.0263107	R1R2
ASV4492	-0.0834185	0.825203	R1R2
ASV4478	0.0784759	0.854542	R1R2
ASV4474	-0.321932	0.182535	R1R2
ASV4469	-0.0780017	0.850301	R1R2
ASV4444	0.520526	0.025473	R1R2
ASV4436	0.499843	0.0383895	R1R2
ASV4435	0.0943249	0.78692	R1R2
ASV4411	0.464505	0.060863	R1R2
ASV4403	0.0113125	0.999999	R1R2
ASV4385	-0.269	0.236607	R1R2
ASV4348	-0.299563	0.152278	R1R2
ASV4346	-0.625607	0.00428747	R1R2
ASV4343	0.35028	0.13013	R1R2
ASV4342	-0.294625	0.237426	R1R2
ASV4337	0.415033	0.0821169	R1R2
ASV4331	0.164808	0.525531	R1R2
ASV4326	0.386352	0.079464	R1R2
ASV4312	-0.192645	0.452058	R1R2
ASV4294	-0.00922115	0.999999	R1R2
ASV4287	0.397141	0.0903157	R1R2
ASV4270	-0.159874	0.527123	R1R2
ASV4269	-0.162851	0.539944	R1R2
ASV4265	-0.201143	0.402014	R1R2
ASV4259	-0.321934	0.145065	R1R2
ASV4248	-0.351989	0.115083	R1R2
ASV4195	-0.398167	0.0764691	R1R2
ASV4191	0.26144	0.275661	R1R2
ASV4166	-0.119583	0.687687	R1R2
ASV4158	-0.375044	0.120619	R1R2
ASV4145	-0.174602	0.501032	R1R2
ASV4132	-0.469488	0.035722	R1R2
ASV4130	-0.592457	0.0151909	R1R2
ASV4126	-0.137506	0.592299	R1R2
ASV4114	-0.228821	0.322708	R1R2
ASV4091	-0.584969	0.0127584	R1R2
ASV4086	0.454255	0.0449791	R1R2
ASV4085	0.40998	0.0848166	R1R2
ASV4082	-0.165284	0.513238	R1R2
ASV4080	-0.598086	0.00842495	R1R2
ASV4075	-0.259246	0.270924	R1R2
ASV4056	-0.179912	0.499283	R1R2
ASV4041	-0.0212195	0.999999	R1R2
ASV4036	0.712899	0.0017001	R1R2
ASV4032	0.636625	0.00784666	R1R2
ASV4017	-0.467606	0.0383559	R1R2
ASV4005	0.116191	0.696246	R1R2
ASV4002	0.0645386	0.914523	R1R2
ASV3992	-0.21057	0.423036	R1R2
ASV3981	-0.0744206	0.873787	R1R2
ASV3970	-0.507795	0.0245177	R1R2
ASV3964	-0.145303	0.61872	R1R2
ASV3960	0.556011	0.0176068	R1R2
ASV3953	-0.514578	0.0280836	R1R2
ASV3942	0.125528	0.638559	R1R2
ASV3910	-0.315041	0.166552	R1R2
ASV3908	-0.312886	0.167699	R1R2
ASV3901	-0.128332	0.665258	R1R2
ASV3889	0.0531077	0.955589	R1R2
ASV3887	0.149745	0.592208	R1R2
ASV3881	-0.240316	0.311143	R1R2
ASV3876	0.356427	0.120619	R1R2
ASV3867	-0.741178	0.000753714	R1R2
ASV3862	0.328782	0.130166	R1R2
ASV3852	0.271597	0.278996	R1R2
ASV3839	0.24415	0.293936	R1R2
ASV3837	-0.0351974	0.999999	R1R2
ASV3808	-0.251134	0.264123	R1R2
ASV3804	-0.441514	0.0667897	R1R2
ASV3789	0.0926054	0.793204	R1R2
ASV3767	-0.135091	0.641794	R1R2
ASV3754	0.221128	0.361259	R1R2
ASV3743	-0.137506	0.590835	R1R2
ASV3736	0.651051	0.00345889	R1R2
ASV3734	0.219166	0.359	R1R2
ASV3733	0.132444	0.636194	R1R2
ASV3728	-0.375292	0.0903157	R1R2
ASV3726	0.0179192	0.999999	R1R2
ASV3717	0.216203	0.389464	R1R2
ASV3712	0.0173792	0.999999	R1R2
ASV3701	0.571899	0.0157027	R1R2
ASV3696	0.0641272	0.899361	R1R2
ASV3695	-0.0113182	0.999999	R1R2
ASV3691	-0.108527	0.735525	R1R2
ASV3690	-0.211508	0.388591	R1R2
ASV3689	-0.313569	0.173367	R1R2
ASV3681	-0.230616	0.310112	R1R2
ASV3680	-0.231675	0.337814	R1R2
ASV3676	0.577422	0.00966928	R1R2
ASV3674	-0.11915	0.674313	R1R2
ASV3672	-0.141052	0.619571	R1R2
ASV3671	0.0360659	0.999999	R1R2
ASV3669	-0.219172	0.436395	R1R2
ASV3668	0.876508	0.000152121	R1R2
ASV3657	-0.392317	0.100307	R1R2
ASV3654	-0.679477	0.0022641	R1R2
ASV3640	0.336177	0.121954	R1R2
ASV3637	0.796468	0.000540054	R1R2
ASV3627	-0.338805	0.119501	R1R2
ASV3623	-0.159874	0.560441	R1R2
ASV3615	0.162052	0.512287	R1R2
ASV3604	-0.53138	0.0227038	R1R2
ASV3597	-0.721096	0.00104635	R1R2
ASV3593	-0.430638	0.0648827	R1R2
ASV3588	0.679478	0.0022641	R1R2
ASV3586	0.0995329	0.772816	R1R2
ASV3584	-0.0263138	0.999999	R1R2
ASV3577	0.0300515	0.999999	R1R2
ASV3570	0.248381	0.312576	R1R2
ASV3569	0.352297	0.106683	R1R2
ASV3557	0.618645	0.00548463	R1R2
ASV3553	0.114169	0.720883	R1R2
ASV3549	-0.0113182	0.999999	R1R2
ASV3543	0.0413377	0.999999	R1R2
ASV3534	-0.705558	0.00135924	R1R2
ASV3525	-0.865705	0.000114712	R1R2
ASV3524	-0.0889379	0.821509	R1R2
ASV3523	-0.588746	0.0135233	R1R2
ASV3515	0.0184945	0.999999	R1R2
ASV3508	-2.84242e-06	0.999999	R1R2
ASV3499	-0.0629309	0.905195	R1R2
ASV3493	-0.762961	0.00124724	R1R2
ASV3492	-0.149517	0.595491	R1R2
ASV3474	-0.04864	0.970007	R1R2
ASV3470	0.0541583	0.955589	R1R2
ASV3465	0.197442	0.403216	R1R2
ASV3461	0.375035	0.0903157	R1R2
ASV3459	-0.10053	0.76837	R1R2
ASV3455	-0.0463952	0.979177	R1R2
ASV3452	-0.383706	0.0844533	R1R2
ASV3451	-0.0558592	0.945513	R1R2
ASV3449	0.800325	0.000443079	R1R2
ASV3448	0.392316	0.0994215	R1R2
ASV3446	0.297193	0.181767	R1R2
ASV3439	0.766193	0.000624933	R1R2
ASV3433	-0.672426	0.00315227	R1R2
ASV3428	0.159869	0.541663	R1R2
ASV3427	0.200296	0.382629	R1R2
ASV3418	0.243724	0.300151	R1R2
ASV3417	-0.360047	0.102059	R1R2
ASV3405	-0.376567	0.102059	R1R2
ASV3395	-0.536058	0.0326533	R1R2
ASV3392	0.0748517	0.865699	R1R2
ASV3382	-0.693484	0.00187247	R1R2
ASV3378	0.384006	0.10059	R1R2
ASV3372	0.203791	0.41683	R1R2
ASV3365	0.448145	0.0796642	R1R2
ASV3364	-0.420709	0.0667897	R1R2
ASV3359	0.772861	0.000672985	R1R2
ASV3355	-0.383707	0.0812465	R1R2
ASV3354	0.527012	0.0318511	R1R2
ASV3348	0.127233	0.716897	R1R2
ASV3346	0.215455	0.385282	R1R2
ASV3341	0.320089	0.140244	R1R2
ASV3305	-0.0113182	0.999999	R1R2
ASV3303	-0.415038	0.0771501	R1R2
ASV3300	-0.394479	0.102059	R1R2
ASV3297	-0.375044	0.115083	R1R2
ASV3289	0.420704	0.0667897	R1R2
ASV3285	0.417851	0.0694516	R1R2
ASV3276	0.184419	0.449289	R1R2
ASV3275	-0.0953473	0.77787	R1R2
ASV3271	0.189817	0.451545	R1R2
ASV3267	-2.84339e-06	0.999999	R1R2
ASV3263	-0.57743	0.014749	R1R2
ASV3261	-0.196592	0.457076	R1R2
ASV3257	0.93612	2.67516e-05	R1R2
ASV3246	0.368865	0.0967672	R1R2
ASV3245	-0.187997	0.457901	R1R2
ASV3243	-0.129285	0.65862	R1R2
ASV3240	0.63662	0.00591922	R1R2
ASV3239	0.291127	0.225671	R1R2
ASV3236	-0.257389	0.271732	R1R2
ASV3233	0.450654	0.072939	R1R2
ASV3232	-0.339854	0.192642	R1R2
ASV3231	-2.83569e-06	0.999999	R1R2
ASV3229	0.106252	0.736941	R1R2
ASV3215	0.218341	0.351502	R1R2
ASV3205	0.196219	0.435551	R1R2
ASV3196	-0.371452	0.0931491	R1R2
ASV3195	-0.0913433	0.790176	R1R2
ASV3194	-0.400284	0.0903157	R1R2
ASV3192	0.519605	0.0251764	R1R2
ASV3180	-2.84138e-06	0.999999	R1R2
ASV3177	-0.219874	0.361064	R1R2
ASV3173	0.205932	0.424607	R1R2
ASV3171	0.368865	0.0967672	R1R2
ASV3168	-0.491858	0.0457295	R1R2
ASV3167	0.620501	0.0112413	R1R2
ASV3166	0.897308	0.000133436	R1R2
ASV3162	0.017278	0.999999	R1R2
ASV3160	0.0838954	0.821634	R1R2
ASV3156	-0.686501	0.0035263	R1R2
ASV3155	-0.665383	0.00375338	R1R2
ASV3153	0.0150208	0.999999	R1R2
ASV3152	-0.288765	0.228451	R1R2
ASV3151	-0.622056	0.00525087	R1R2
ASV3149	0.534771	0.0315187	R1R2
ASV3143	-0.209849	0.395036	R1R2
ASV3133	-0.227067	0.373316	R1R2
ASV3125	-0.0171788	0.999999	R1R2
ASV3124	0.741462	0.00111575	R1R2
ASV3118	0.900858	5.32906e-05	R1R2
ASV3114	0.57373	0.015714	R1R2
ASV3113	-0.480976	0.0369846	R1R2
ASV3097	0.383703	0.0967672	R1R2
ASV3093	0.531377	0.0166041	R1R2
ASV3090	0.490478	0.0509325	R1R2
ASV3086	-0.870358	0.000117512	R1R2
ASV3083	-0.0374776	0.999999	R1R2
ASV3072	-0.294574	0.224187	R1R2
ASV3069	-0.157243	0.547289	R1R2
ASV3065	0.169921	0.544736	R1R2
ASV3062	-0.68024	0.00326789	R1R2
ASV3060	0.79441	0.000402045	R1R2
ASV3046	0.348726	0.102059	R1R2
ASV3041	0.0617204	0.934911	R1R2
ASV3034	-0.303785	0.266176	R1R2
ASV3033	0.507793	0.0297513	R1R2
ASV3022	0.534587	0.0198639	R1R2
ASV3019	-0.238408	0.353972	R1R2
ASV3018	-0.146387	0.603677	R1R2
ASV3017	-0.180575	0.465926	R1R2
ASV3014	-0.00826823	0.999999	R1R2
ASV3007	-0.259246	0.288276	R1R2
ASV3002	-0.239757	0.306599	R1R2
ASV2997	0.345324	0.12209	R1R2
ASV2995	-0.33898	0.13013	R1R2
ASV2994	0.727916	0.00112642	R1R2
ASV2987	0.0358427	0.999999	R1R2
ASV2981	-0.138248	0.662414	R1R2
ASV2980	-0.622052	0.00787301	R1R2
ASV2970	-0.409394	0.0718141	R1R2
ASV2963	-0.179451	0.459727	R1R2
ASV2958	-0.576603	0.0163241	R1R2
ASV2956	0.375033	0.120619	R1R2
ASV2950	0.438734	0.0798181	R1R2
ASV2946	0.584962	0.0107954	R1R2
ASV2944	-0.383708	0.101906	R1R2
ASV2941	0.412193	0.0716357	R1R2
ASV2926	-3.22105e-06	0.999999	R1R2
ASV2916	0.210983	0.420303	R1R2
ASV2909	0.348722	0.136731	R1R2
ASV2908	-0.0534421	0.945301	R1R2
ASV2907	-0.721102	0.00225422	R1R2
ASV2906	-0.599912	0.0246769	R1R2
ASV2904	-0.475163	0.060191	R1R2
ASV2903	-0.279219	0.236612	R1R2
ASV2902	-0.746818	0.000986873	R1R2
ASV2898	0.396304	0.085925	R1R2
ASV2894	0.630347	0.00619916	R1R2
ASV2892	-0.426263	0.0903157	R1R2
ASV2890	-0.690795	0.00242596	R1R2
ASV2888	-0.105869	0.763277	R1R2
ASV2881	0.426263	0.074752	R1R2
ASV2880	0.358793	0.129248	R1R2
ASV2878	0.166185	0.57776	R1R2
ASV2874	0.299016	0.200358	R1R2
ASV2871	-0.442948	0.0648827	R1R2
ASV2870	-1.03368	4.30656e-06	R1R2
ASV2857	0.280586	0.237704	R1R2
ASV2853	-0.118838	0.733599	R1R2
ASV2849	-0.320184	0.172171	R1R2
ASV2847	0.72503	0.0022302	R1R2
ASV2843	0.507793	0.0270531	R1R2
ASV2842	0.289506	0.235122	R1R2
ASV2834	0.61471	0.0103847	R1R2
ASV2833	-0.125534	0.662052	R1R2
ASV2831	0.531375	0.0209861	R1R2
ASV2825	-0.187372	0.478683	R1R2
ASV2819	-0.186099	0.426782	R1R2
ASV2817	0.349795	0.120619	R1R2
ASV2814	-0.361513	0.155087	R1R2
ASV2813	-0.139554	0.603005	R1R2
ASV2812	-0.145115	0.609296	R1R2
ASV2807	0.11377	0.744406	R1R2
ASV2806	-0.109829	0.734383	R1R2
ASV2805	0.11946	0.703734	R1R2
ASV2801	-0.30117	0.246674	R1R2
ASV2793	0.439032	0.0728406	R1R2
ASV2792	0.529852	0.0409796	R1R2
ASV2791	0.339845	0.142591	R1R2
ASV2789	0.584958	0.00916908	R1R2
ASV2771	-0.360047	0.102059	R1R2
ASV2770	-0.113385	0.751176	R1R2
ASV2764	0.197673	0.489119	R1R2
ASV2761	-0.375044	0.13013	R1R2
ASV2750	-2.8416e-06	0.999999	R1R2
ASV2748	0.14109	0.621088	R1R2
ASV2743	0.407771	0.0903157	R1R2
ASV2738	0.918865	7.34533e-05	R1R2
ASV2737	0.13124	0.690952	R1R2
ASV2736	0.618641	0.00552209	R1R2
ASV2733	0.0232032	0.999999	R1R2
ASV2731	0.440571	0.060191	R1R2
ASV2729	0.400878	0.0844533	R1R2
ASV2727	-0.930741	3.1573e-05	R1R2
ASV2722	-0.693484	0.00187247	R1R2
ASV2719	0.283797	0.239528	R1R2
ASV2718	-0.0538676	0.955589	R1R2
ASV2710	0.00617641	0.999999	R1R2
ASV2707	-0.022723	0.999999	R1R2
ASV2705	0.41785	0.0648827	R1R2
ASV2700	0.442942	0.0598127	R1R2
ASV2696	-0.219172	0.383756	R1R2
ASV2691	-0.686505	0.00212355	R1R2
ASV2678	-0.124176	0.686025	R1R2
ASV2672	-0.688961	0.00359408	R1R2
ASV2666	-0.153464	0.5876	R1R2
ASV2664	-0.401103	0.08523	R1R2
ASV2662	-0.614714	0.00819601	R1R2
ASV2659	-0.163792	0.5458	R1R2
ASV2658	0.478918	0.0342953	R1R2
ASV2656	-2.84059e-06	0.999999	R1R2
ASV2655	0.0489004	0.983919	R1R2
ASV2654	0.389208	0.0981009	R1R2
ASV2651	0.361637	0.115083	R1R2
ASV2650	-0.515697	0.0462768	R1R2
ASV2649	0.292972	0.215228	R1R2
ASV2648	0.697815	0.00181654	R1R2
ASV2646	0.0289494	0.999999	R1R2
ASV2641	0.159868	0.527123	R1R2
ASV2632	-0.0518379	0.976352	R1R2
ASV2631	-0.334067	0.126541	R1R2
ASV2625	-0.330921	0.163535	R1R2
ASV2624	-0.0902002	0.821509	R1R2
ASV2617	0.831873	0.000684857	R1R2
ASV2614	-0.0509261	0.95895	R1R2
ASV2613	0.512799	0.0506627	R1R2
ASV2606	0.0390015	0.999999	R1R2
ASV2601	0.476438	0.0497666	R1R2
ASV2600	0.96577	0.000133436	R1R2
ASV2597	-0.0735865	0.882592	R1R2
ASV2588	0.0671111	0.881692	R1R2
ASV2586	0.146839	0.596595	R1R2
ASV2584	0.870359	0.000273804	R1R2
ASV2582	-0.292033	0.212803	R1R2
ASV2581	0.774776	0.000810827	R1R2
ASV2579	0.0885388	0.826467	R1R2
ASV2577	0.659246	0.00726154	R1R2
ASV2574	-0.5495	0.0275189	R1R2
ASV2572	-8.50514e-06	0.999999	R1R2
ASV2570	0.202388	0.41097	R1R2
ASV2557	-0.569856	0.0110091	R1R2
ASV2541	0.160839	0.551347	R1R2
ASV2540	-0.603777	0.0118445	R1R2
ASV2539	0.312881	0.203824	R1R2
ASV2531	-0.127115	0.650654	R1R2
ASV2528	1.14465	6.39888e-07	R1R2
ASV2521	-0.513587	0.0527297	R1R2
ASV2520	-0.0913434	0.813446	R1R2
ASV2519	-0.303784	0.191967	R1R2
ASV2514	0.672419	0.00338785	R1R2
ASV2512	-0.095155	0.815561	R1R2
ASV2507	0.628553	0.00650576	R1R2
ASV2504	-0.35755	0.168409	R1R2
ASV2503	-0.538422	0.0148666	R1R2
ASV2502	-0.209675	0.408696	R1R2
ASV2496	-0.686505	0.00212251	R1R2
ASV2491	0.419076	0.096691	R1R2
ASV2490	-0.138281	0.621045	R1R2
ASV2486	-0.672431	0.00440919	R1R2
ASV2484	-0.554587	0.0161731	R1R2
ASV2483	0.193876	0.416911	R1R2
ASV2482	-0.0526808	0.962352	R1R2
ASV2477	0.205745	0.376728	R1R2
ASV2471	0.036293	0.999999	R1R2
ASV2470	0.124917	0.690952	R1R2
ASV2468	0.315094	0.172678	R1R2
ASV2467	0.485416	0.0586134	R1R2
ASV2465	-0.473924	0.0544793	R1R2
ASV2464	0.198161	0.435005	R1R2
ASV2462	-0.839253	0.000255289	R1R2
ASV2457	0.333241	0.120619	R1R2
ASV2456	0.620585	0.00901982	R1R2
ASV2455	-2.8442e-06	0.999999	R1R2
ASV2452	-1.06624	5.22714e-06	R1R2
ASV2449	-0.0703914	0.90106	R1R2
ASV2444	0.379769	0.122221	R1R2
ASV2434	-0.265983	0.245753	R1R2
ASV2432	-1.32193	7.60701e-09	R1R2
ASV2431	-0.044947	0.977549	R1R2
ASV2430	-0.375043	0.0903157	R1R2
ASV2429	0.252602	0.314831	R1R2
ASV2425	-0.135353	0.633282	R1R2
ASV2423	-0.930744	7.54528e-05	R1R2
ASV2422	0.672423	0.0028699	R1R2
ASV2417	0.0469943	0.984933	R1R2
ASV2410	0.429162	0.0764691	R1R2
ASV2408	0.392315	0.0821169	R1R2
ASV2407	0.491852	0.0490336	R1R2
ASV2405	0.94837	7.22867e-05	R1R2
ASV2403	-0.994353	2.15549e-05	R1R2
ASV2402	-0.412199	0.0890958	R1R2
ASV2401	-0.0652206	0.902417	R1R2
ASV2398	-0.953317	0.000105896	R1R2
ASV2397	0.214445	0.37632	R1R2
ASV2395	0.0113125	0.999999	R1R2
ASV2393	-0.256146	0.297163	R1R2
ASV2392	-0.284457	0.235122	R1R2
ASV2390	-0.753358	0.00183894	R1R2
ASV2388	0.094946	0.800301	R1R2
ASV2387	-0.185215	0.5024	R1R2
ASV2384	0.133471	0.687253	R1R2
ASV2382	1.17119	8.71926e-07	R1R2
ASV2379	-0.261707	0.276942	R1R2
ASV2378	-0.478052	0.0633508	R1R2
ASV2377	-0.0253877	0.999999	R1R2
ASV2371	0.0476155	0.980288	R1R2
ASV2370	0.0943208	0.809346	R1R2
ASV2367	-0.588741	0.0150039	R1R2
ASV2366	0.0179151	0.999999	R1R2
ASV2365	0.210469	0.458909	R1R2
ASV2364	-0.845496	0.000180635	R1R2
ASV2362	0.107577	0.717799	R1R2
ASV2360	-0.386513	0.0965878	R1R2
ASV2359	0.384265	0.143035	R1R2
ASV2358	0.366316	0.128572	R1R2
ASV2356	-0.467604	0.0621157	R1R2
ASV2355	0.434626	0.060191	R1R2
ASV2352	-0.0666725	0.882746	R1R2
ASV2351	-0.330921	0.168536	R1R2
ASV2349	-0.278105	0.245596	R1R2
ASV2348	0.325571	0.142609	R1R2
ASV2347	-0.364493	0.1261	R1R2
ASV2346	-0.458543	0.0764691	R1R2
ASV2341	-0.312219	0.155012	R1R2
ASV2340	-0.0868791	0.80011	R1R2
ASV2338	-0.462527	0.0480161	R1R2
ASV2331	-0.0492457	0.954892	R1R2
ASV2326	0.119144	0.701472	R1R2
ASV2325	-0.219785	0.365844	R1R2
ASV2319	0.918865	0.000126036	R1R2
ASV2318	0.240132	0.310712	R1R2
ASV2317	0.175088	0.490016	R1R2
ASV2314	0.559074	0.0280063	R1R2
ASV2312	0.241006	0.285588	R1R2
ASV2307	0.228264	0.33342	R1R2
ASV2304	0.679477	0.00451657	R1R2
ASV2298	-0.140486	0.619571	R1R2
ASV2297	-0.291343	0.187537	R1R2
ASV2293	0.220905	0.33044	R1R2
ASV2289	-1.23841	4.68023e-08	R1R2
ASV2288	0.918202	4.01837e-05	R1R2
ASV2287	0.733666	0.00184489	R1R2
ASV2284	-0.0489125	0.955589	R1R2
ASV2283	-2.73137e-06	0.999999	R1R2
ASV2282	0.296981	0.172678	R1R2
ASV2280	-0.607686	0.00573132	R1R2
ASV2275	0.207094	0.384318	R1R2
ASV2274	-0.768185	0.000513337	R1R2
ASV2270	-0.805736	0.000301171	R1R2
ASV2269	0.310339	0.183329	R1R2
ASV2268	0.491852	0.0492476	R1R2
ASV2266	0.415029	0.102059	R1R2
ASV2265	0.261443	0.288775	R1R2
ASV2263	-0.0891289	0.820455	R1R2
ASV2262	-0.46253	0.0480161	R1R2
ASV2260	-0.832883	0.000363757	R1R2
ASV2259	-0.294624	0.190603	R1R2
ASV2258	-0.429168	0.0648827	R1R2
ASV2255	-0.184432	0.508064	R1R2
ASV2248	-0.158907	0.531588	R1R2
ASV2246	0.0113125	0.999999	R1R2
ASV2245	0.276839	0.295517	R1R2
ASV2242	0.820176	0.000582877	R1R2
ASV2239	0.361505	0.136548	R1R2
ASV2236	-0.529785	0.0254077	R1R2
ASV2235	0.479168	0.060191	R1R2
ASV2234	-0.160794	0.590709	R1R2
ASV2233	0.0113125	0.999999	R1R2
ASV2227	0.545971	0.0188984	R1R2
ASV2224	0.498174	0.0422022	R1R2
ASV2223	-0.360047	0.102059	R1R2
ASV2222	-0.554103	0.0131145	R1R2
ASV2221	0.348726	0.129115	R1R2
ASV2216	0.494757	0.0368392	R1R2
ASV2214	0.607326	0.00644175	R1R2
ASV2213	0.832885	0.000691057	R1R2
ASV2211	0.185406	0.472571	R1R2
ASV2204	0.138892	0.630198	R1R2
ASV2199	-2.83419e-06	0.999999	R1R2
ASV2198	-0.836863	0.000358402	R1R2
ASV2197	-0.527019	0.0220549	R1R2
ASV2194	0.483212	0.0749209	R1R2
ASV2193	-0.429681	0.0935422	R1R2
ASV2192	-2.84053e-06	0.999999	R1R2
ASV2189	-0.0322756	0.999999	R1R2
ASV2188	-0.281684	0.269422	R1R2
ASV2187	0.617447	0.0154021	R1R2
ASV2186	-0.263036	0.297292	R1R2
ASV2185	0.0735777	0.877512	R1R2
ASV2184	0.0147152	0.999999	R1R2
ASV2181	0.814601	0.000462248	R1R2
ASV2179	-0.451215	0.0541033	R1R2
ASV2178	-0.192643	0.466481	R1R2
ASV2176	-0.386359	0.101347	R1R2
ASV2173	0.340222	0.168196	R1R2
ASV2171	0.330335	0.155185	R1R2
ASV2168	-0.0660889	0.904939	R1R2
ASV2166	-2.84377e-06	0.999999	R1R2
ASV2165	0.0675046	0.907846	R1R2
ASV2164	0.781353	0.000930333	R1R2
ASV2160	-0.458487	0.0647243	R1R2
ASV2157	0.429163	0.0648827	R1R2
ASV2155	-0.495135	0.0312974	R1R2
ASV2153	0.148091	0.61872	R1R2
ASV2152	-0.527015	0.0188115	R1R2
ASV2151	0.0217981	0.999999	R1R2
ASV2149	-0.354532	0.102988	R1R2
ASV2144	-0.255466	0.290301	R1R2
ASV2143	0.581545	0.00901982	R1R2
ASV2140	-0.994351	4.70082e-05	R1R2
ASV2139	0.457304	0.0752705	R1R2
ASV2138	-0.386551	0.114263	R1R2
ASV2137	0.629349	0.00806151	R1R2
ASV2135	-0.484119	0.0451298	R1R2
ASV2133	-0.176158	0.488033	R1R2
ASV2131	-0.0610277	0.916423	R1R2
ASV2127	0.787903	0.000443674	R1R2
ASV2125	0.451205	0.0768388	R1R2
ASV2124	-0.353234	0.115083	R1R2
ASV2123	0.317962	0.164888	R1R2
ASV2122	0.04019	0.999999	R1R2
ASV2121	0.12928	0.657968	R1R2
ASV2119	0.0227173	0.999999	R1R2
ASV2118	-0.0784806	0.845516	R1R2
ASV2114	-0.491858	0.0506288	R1R2
ASV2111	-0.395924	0.0858571	R1R2
ASV2107	-2.54321e-06	0.999999	R1R2
ASV2102	-0.323665	0.153256	R1R2
ASV2093	0.261769	0.283535	R1R2
ASV2087	-0.807357	0.000270331	R1R2
ASV2086	0.356144	0.12209	R1R2
ASV2085	-0.0915014	0.823228	R1R2
ASV2084	-2.48078e-06	0.999999	R1R2
ASV2081	0.693487	0.00187247	R1R2
ASV2080	-0.386358	0.0844533	R1R2
ASV2079	-0.377641	0.106773	R1R2
ASV2069	1.21431	4.5754e-07	R1R2
ASV2068	0.994355	9.13865e-06	R1R2
ASV2065	0.280103	0.254727	R1R2
ASV2063	-0.377636	0.120619	R1R2
ASV2061	0.104741	0.792228	R1R2
ASV2059	0.292351	0.203461	R1R2
ASV2056	-0.368871	0.0967672	R1R2
ASV2055	-2.74662e-06	0.999999	R1R2
ASV2050	0.129281	0.699198	R1R2
ASV2048	0.918207	0.000302549	R1R2
ASV2047	-0.0392625	0.993861	R1R2
ASV2046	0.303779	0.200358	R1R2
ASV2043	-0.289508	0.18345	R1R2
ASV2040	-0.357556	0.13857	R1R2
ASV2038	0.0113125	0.999999	R1R2
ASV2037	1.01122	2.62745e-05	R1R2
ASV2032	0.26053	0.276542	R1R2
ASV2031	-0.454036	0.0527297	R1R2
ASV2029	0.202627	0.466481	R1R2
ASV2027	0.403631	0.0764691	R1R2
ASV2026	-0.307366	0.211034	R1R2
ASV2023	-0.366326	0.0967672	R1R2
ASV2022	0.498179	0.0667897	R1R2
ASV2020	0.366636	0.154204	R1R2
ASV2018	0.182055	0.528259	R1R2
ASV2017	0.395015	0.0806017	R1R2
ASV2015	0.832885	0.000162971	R1R2
ASV2014	0.223961	0.372736	R1R2
ASV2012	0.360042	0.120619	R1R2
ASV2011	-0.0784826	0.873787	R1R2
ASV2010	0.643856	0.0044932	R1R2
ASV2009	-0.0380699	0.999999	R1R2
ASV2008	-0.333247	0.133982	R1R2
ASV2007	-1.06661	8.42759e-06	R1R2
ASV2005	0.267226	0.264422	R1R2
ASV2003	-0.506016	0.0387413	R1R2
ASV2002	-0.442943	0.0667897	R1R2
ASV2000	-0.186416	0.458909	R1R2
ASV1999	-0.26644	0.331264	R1R2
ASV1998	-0.813788	0.00092669	R1R2
ASV1995	-0.148326	0.582068	R1R2
ASV1994	-0.0909767	0.826695	R1R2
ASV1993	0.704983	0.00337309	R1R2
ASV1992	0.179712	0.50345	R1R2
ASV1989	0.095339	0.806178	R1R2
ASV1988	-0.483989	0.0374831	R1R2
ASV1985	0.444181	0.0718141	R1R2
ASV1980	0.193481	0.491373	R1R2
ASV1978	0.792669	0.000587827	R1R2
ASV1975	-0.11434	0.758261	R1R2
ASV1970	0.700439	0.0017001	R1R2
ASV1968	-0.676656	0.00250514	R1R2
ASV1962	-0.759514	0.000696344	R1R2
ASV1961	0.128322	0.655258	R1R2
ASV1960	-0.377639	0.0903157	R1R2
ASV1958	0.0113125	0.999999	R1R2
ASV1957	0.286297	0.214543	R1R2
ASV1956	0.119461	0.675463	R1R2
ASV1955	-0.0614078	0.930581	R1R2
ASV1952	-0.46761	0.0555972	R1R2
ASV1949	-0.0384765	0.999999	R1R2
ASV1948	0.417235	0.0880898	R1R2
ASV1947	-0.149632	0.595726	R1R2
ASV1945	-0.138201	0.661121	R1R2
ASV1942	-0.587625	0.0263532	R1R2
ASV1941	0.45251	0.0833595	R1R2
ASV1940	0.238403	0.348537	R1R2
ASV1938	-0.460844	0.0648827	R1R2
ASV1937	-0.200599	0.457901	R1R2
ASV1928	-0.603771	0.0103847	R1R2
ASV1927	-0.548886	0.0211209	R1R2
ASV1926	0.0179193	0.999999	R1R2
ASV1925	-0.193777	0.446657	R1R2
ASV1924	0.483815	0.0624485	R1R2
ASV1923	0.67068	0.00759194	R1R2
ASV1922	0.340154	0.132138	R1R2
ASV1920	-0.519114	0.0245177	R1R2
ASV1919	0.045512	0.974988	R1R2
ASV1917	-0.826545	0.000191133	R1R2
ASV1916	-0.0386826	0.999999	R1R2
ASV1914	-0.338808	0.151972	R1R2
ASV1912	0.658213	0.0129623	R1R2
ASV1911	0.445942	0.0556813	R1R2
ASV1906	-0.0466955	0.990694	R1R2
ASV1905	0.484112	0.0709578	R1R2
ASV1904	0.228815	0.325158	R1R2
ASV1903	-0.654624	0.00564432	R1R2
ASV1902	-0.515704	0.0253613	R1R2
ASV1901	-0.209454	0.442349	R1R2
ASV1900	-0.58117	0.0262291	R1R2
ASV1898	0.113765	0.737305	R1R2
ASV1895	0.101877	0.774935	R1R2
ASV1892	-0.83787	0.000238481	R1R2
ASV1890	0.12909	0.725124	R1R2
ASV1888	0.35732	0.110526	R1R2
ASV1884	-2.84458e-06	0.999999	R1R2
ASV1883	0.900857	0.000139013	R1R2
ASV1880	0.489926	0.0694516	R1R2
ASV1879	0.695745	0.00226342	R1R2
ASV1878	-0.451211	0.0764691	R1R2
ASV1877	0.805732	0.000345347	R1R2
ASV1874	0.426265	0.106683	R1R2
ASV1873	-0.0989161	0.830152	R1R2
ASV1872	-0.444137	0.0935422	R1R2
ASV1870	-0.0584951	0.95003	R1R2
ASV1868	-0.0820387	0.84134	R1R2
ASV1867	1.1146	8.01727e-07	R1R2
ASV1865	0.130063	0.683569	R1R2
ASV1864	0.470746	0.0545525	R1R2
ASV1861	-0.515457	0.0443464	R1R2
ASV1860	0.543828	0.0308824	R1R2
ASV1858	-0.426269	0.0844533	R1R2
ASV1856	0.640666	0.0113244	R1R2
ASV1853	-0.794412	0.00101839	R1R2
ASV1852	-0.451215	0.0541033	R1R2
ASV1851	-0.0544443	0.970007	R1R2
ASV1850	0.249977	0.321864	R1R2
ASV1849	0.0113125	0.999999	R1R2
ASV1848	0.13801	0.696511	R1R2
ASV1847	-0.022723	0.999999	R1R2
ASV1846	0.559421	0.0381915	R1R2
ASV1845	0.0113125	0.999999	R1R2
ASV1840	-0.649824	0.00701459	R1R2
ASV1837	-0.345002	0.140244	R1R2
ASV1835	0.0609654	0.924639	R1R2
ASV1834	-0.0591646	0.960263	R1R2
ASV1833	-0.0113182	0.999999	R1R2
ASV1832	1.02254	5.99899e-06	R1R2
ASV1830	0.810025	0.00221038	R1R2
ASV1829	0.0779914	0.870529	R1R2
ASV1827	-0.326391	0.190437	R1R2
ASV1826	-0.690795	0.00197895	R1R2
ASV1824	-0.312167	0.197071	R1R2
ASV1823	-0.0757303	0.871574	R1R2
ASV1819	0.284138	0.205851	R1R2
ASV1816	-0.155455	0.548959	R1R2
ASV1814	-0.101447	0.750981	R1R2
ASV1813	-0.181244	0.540101	R1R2
ASV1810	-0.307892	0.214543	R1R2
ASV1805	0.21089	0.452225	R1R2
ASV1802	-0.0113182	0.999999	R1R2
ASV1800	-0.335077	0.220219	R1R2
ASV1799	-0.272465	0.248716	R1R2
ASV1796	0.569356	0.0368376	R1R2
ASV1795	0.0400763	0.999999	R1R2
ASV1794	-0.366324	0.0967672	R1R2
ASV1792	0.0668056	0.918111	R1R2
ASV1790	0.492064	0.0392828	R1R2
ASV1787	0.982996	5.05174e-05	R1R2
ASV1786	-0.209647	0.474568	R1R2
ASV1785	-0.770246	0.00187247	R1R2
ASV1784	0.78282	0.00084413	R1R2
ASV1783	0.544549	0.0410696	R1R2
ASV1782	-0.0534418	0.976352	R1R2
ASV1781	0.299551	0.189188	R1R2
ASV1779	-0.481127	0.0377775	R1R2
ASV1776	-0.30813	0.178541	R1R2
ASV1775	-0.918212	4.35249e-05	R1R2
ASV1773	0.491849	0.0342953	R1R2
ASV1772	-0.792676	0.000417556	R1R2
ASV1770	0.0814275	0.828961	R1R2
ASV1766	-4.63238e-06	0.999999	R1R2
ASV1764	0.377904	0.122432	R1R2
ASV1762	0.383703	0.120619	R1R2
ASV1761	-0.426269	0.0871529	R1R2
ASV1760	0.479354	0.0501035	R1R2
ASV1759	-0.856806	0.000119813	R1R2
ASV1758	0.546895	0.0531499	R1R2
ASV1756	0.163497	0.537663	R1R2
ASV1755	0.194504	0.507122	R1R2
ASV1753	0.415034	0.0821588	R1R2
ASV1751	0.169922	0.508064	R1R2
ASV1750	0.693887	0.00377751	R1R2
ASV1749	-1.03368	1.72167e-05	R1R2
ASV1748	-0.658955	0.00843251	R1R2
ASV1747	0.487048	0.0501374	R1R2
ASV1746	-0.357553	0.102059	R1R2
ASV1743	0.152002	0.595491	R1R2
ASV1742	-0.462035	0.0493584	R1R2
ASV1741	-0.409395	0.0749209	R1R2
ASV1740	-0.116034	0.751012	R1R2
ASV1734	0.22107	0.383756	R1R2
ASV1733	0.068945	0.91966	R1R2
ASV1732	0.529733	0.0342953	R1R2
ASV1730	0.383702	0.0871655	R1R2
ASV1726	0.525247	0.0326533	R1R2
ASV1724	0.947534	3.1573e-05	R1R2
ASV1723	-0.663525	0.0101867	R1R2
ASV1718	0.403631	0.0789623	R1R2
ASV1714	-2.83873e-06	0.999999	R1R2
ASV1713	0.222389	0.365601	R1R2
ASV1712	0.360041	0.101448	R1R2
ASV1711	-0.451216	0.0978055	R1R2
ASV1709	0.403631	0.0764691	R1R2
ASV1708	-0.241014	0.340978	R1R2
ASV1705	0.064414	0.944812	R1R2
ASV1703	0.315095	0.246018	R1R2
ASV1701	-0.0906218	0.837442	R1R2
ASV1699	0.278095	0.325513	R1R2
ASV1697	-0.624038	0.0142221	R1R2
ASV1696	0.611436	0.0129293	R1R2
ASV1695	0.543819	0.0490299	R1R2
ASV1693	-0.707358	0.0171015	R1R2
ASV1692	-0.417856	0.0694516	R1R2
ASV1691	0.57191	0.0201211	R1R2
ASV1690	-0.811798	0.00092669	R1R2
ASV1688	0.888737	0.000227808	R1R2
ASV1687	0.295451	0.270254	R1R2
ASV1685	-0.357885	0.146746	R1R2
ASV1684	0.457346	0.0586911	R1R2
ASV1681	0.8009	0.000359887	R1R2
ASV1680	-0.231622	0.395353	R1R2
ASV1679	0.67242	0.0041153	R1R2
ASV1676	-0.178341	0.51275	R1R2
ASV1675	-0.386358	0.0858571	R1R2
ASV1674	-2.84169e-06	0.999999	R1R2
ASV1673	0.499845	0.0496789	R1R2
ASV1668	-0.775575	0.00120701	R1R2
ASV1667	-0.429171	0.0648827	R1R2
ASV1665	0.774274	0.00144633	R1R2
ASV1663	0.0113125	0.999999	R1R2
ASV1662	-0.427211	0.077701	R1R2
ASV1661	-2.83758e-06	0.999999	R1R2
ASV1659	1.33324	8.48625e-09	R1R2
ASV1658	-0.161279	0.601416	R1R2
ASV1657	-0.180576	0.511671	R1R2
ASV1656	-0.67243	0.00335171	R1R2
ASV1655	0.693478	0.00399258	R1R2
ASV1653	0.415033	0.0712231	R1R2
ASV1651	0.11416	0.741848	R1R2
ASV1650	-0.177921	0.525531	R1R2
ASV1648	-0.320226	0.165702	R1R2
ASV1647	-0.415036	0.0899967	R1R2
ASV1646	0.930732	0.000141923	R1R2
ASV1645	0.386353	0.0844533	R1R2
ASV1640	0.503027	0.0718141	R1R2
ASV1639	-0.573561	0.0103847	R1R2
ASV1638	-0.127287	0.710189	R1R2
ASV1636	0.249616	0.404433	R1R2
ASV1634	0.985084	4.61362e-05	R1R2
ASV1633	0.235482	0.385918	R1R2
ASV1632	0.244497	0.383793	R1R2
ASV1631	0.537273	0.0271203	R1R2
ASV1630	0.223579	0.392177	R1R2
ASV1629	-0.825102	0.00026024	R1R2
ASV1628	0.714242	0.00226065	R1R2
ASV1627	-0.241012	0.347909	R1R2
ASV1625	0.73999	0.00308711	R1R2
ASV1623	0.636622	0.00848638	R1R2
ASV1622	-0.629362	0.00802805	R1R2
ASV1621	-0.26679	0.276556	R1R2
ASV1620	-0.244114	0.332409	R1R2
ASV1618	-0.0455172	0.974988	R1R2
ASV1617	-0.214364	0.460119	R1R2
ASV1614	0.534876	0.0200147	R1R2
ASV1612	0.108639	0.745359	R1R2
ASV1610	-0.683143	0.00219331	R1R2
ASV1609	0.900054	0.000130281	R1R2
ASV1608	-0.622056	0.00527068	R1R2
ASV1606	0.0697107	0.910852	R1R2
ASV1605	0.672049	0.00515949	R1R2
ASV1603	0.266785	0.330533	R1R2
ASV1602	0.761842	0.00132012	R1R2
ASV1601	0.0176251	0.999999	R1R2
ASV1597	-0.672425	0.00447052	R1R2
ASV1596	0.196382	0.525477	R1R2
ASV1595	-0.485424	0.0537201	R1R2
ASV1594	0.100109	0.786802	R1R2
ASV1592	0.564778	0.0383895	R1R2
ASV1591	1.05613	1.25151e-05	R1R2
ASV1589	-0.478546	0.0718141	R1R2
ASV1588	0.610431	0.00573023	R1R2
ASV1587	-0.729171	0.00451657	R1R2
ASV1586	-0.210848	0.429962	R1R2
ASV1585	0.357546	0.121482	R1R2
ASV1584	-0.296719	0.250083	R1R2
ASV1583	-0.483814	0.0541033	R1R2
ASV1582	0.128573	0.695516	R1R2
ASV1580	0.273858	0.264637	R1R2
ASV1576	-0.517047	0.0350305	R1R2
ASV1575	0.190429	0.444981	R1R2
ASV1574	-0.0400925	0.999999	R1R2
ASV1572	0.464779	0.060191	R1R2
ASV1571	-0.330395	0.164665	R1R2
ASV1568	-0.369534	0.143033	R1R2
ASV1567	0.470746	0.0598321	R1R2
ASV1566	-0.0919255	0.784916	R1R2
ASV1565	-0.60795	0.0180279	R1R2
ASV1563	-0.793561	0.000728348	R1R2
ASV1562	-0.527012	0.0409796	R1R2
ASV1561	-0.234841	0.373237	R1R2
ASV1560	-0.166155	0.61311	R1R2
ASV1553	0.226423	0.329967	R1R2
ASV1551	0.368865	0.0967672	R1R2
ASV1549	-0.71094	0.00342573	R1R2
ASV1548	0.0113125	0.999999	R1R2
ASV1547	0.368928	0.111835	R1R2
ASV1543	0.172945	0.542234	R1R2
ASV1541	-0.340635	0.195513	R1R2
ASV1537	-0.513824	0.0425594	R1R2
ASV1536	0.308739	0.213501	R1R2
ASV1535	-0.502496	0.0342953	R1R2
ASV1534	-0.371446	0.163881	R1R2
ASV1532	-0.00753615	0.999999	R1R2
ASV1531	0.732408	0.001892	R1R2
ASV1530	0.587872	0.024406	R1R2
ASV1528	0.389038	0.0844533	R1R2
ASV1526	0.603773	0.027316	R1R2
ASV1525	-0.80408	0.000359887	R1R2
ASV1523	0.253967	0.323688	R1R2
ASV1521	-0.948372	7.35378e-05	R1R2
ASV1519	-0.162623	0.546954	R1R2
ASV1518	0.107491	0.751176	R1R2
ASV1517	-0.117703	0.735525	R1R2
ASV1516	-0.563356	0.0287766	R1R2
ASV1515	0.668073	0.00784666	R1R2
ASV1513	-0.471626	0.0844533	R1R2
ASV1511	0.215458	0.41388	R1R2
ASV1510	0.54689	0.014749	R1R2
ASV1509	-0.231767	0.382804	R1R2
ASV1506	-1.0977	2.94264e-06	R1R2
ASV1504	-0.683746	0.00221038	R1R2
ASV1503	-1.2414	6.51919e-08	R1R2
ASV1500	0.590744	0.0170507	R1R2
ASV1498	1.18259	7.28427e-07	R1R2
ASV1497	-0.0834142	0.853279	R1R2
ASV1495	0.462791	0.083979	R1R2
ASV1494	-0.45291	0.0524031	R1R2
ASV1493	-0.496424	0.0586911	R1R2
ASV1492	0.396421	0.120888	R1R2
ASV1489	0.253747	0.329967	R1R2
ASV1488	0.718015	0.00134906	R1R2
ASV1487	1.24793	2.46751e-07	R1R2
ASV1486	-0.191763	0.476595	R1R2
ASV1485	0.184923	0.514257	R1R2
ASV1483	-0.296721	0.179168	R1R2
ASV1482	0.350903	0.181827	R1R2
ASV1481	0.499845	0.0451298	R1R2
ASV1480	0.626019	0.00573023	R1R2
ASV1479	-0.0789472	0.877965	R1R2
ASV1478	0.276121	0.23652	R1R2
ASV1477	0.637427	0.00644175	R1R2
ASV1469	0.526317	0.0408784	R1R2
ASV1468	-0.360047	0.102059	R1R2
ASV1467	0.36257	0.120966	R1R2
ASV1466	0.507791	0.0368376	R1R2
ASV1465	0.67564	0.00349817	R1R2
ASV1463	-0.0756276	0.90106	R1R2
ASV1462	0.107638	0.763897	R1R2
ASV1461	-2.82451e-06	0.999999	R1R2
ASV1460	-0.201632	0.445641	R1R2
ASV1457	0.881682	0.000384303	R1R2
ASV1455	0.457346	0.0493584	R1R2
ASV1454	-0.673046	0.00553768	R1R2
ASV1453	-0.558206	0.0297513	R1R2
ASV1452	-0.495136	0.0475564	R1R2
ASV1451	0.47892	0.0597548	R1R2
ASV1450	-0.0113182	0.999999	R1R2
ASV1447	-0.507794	0.0270531	R1R2
ASV1446	-0.517539	0.027316	R1R2
ASV1445	-0.090204	0.84134	R1R2
ASV1444	0.465659	0.0423885	R1R2
ASV1443	-0.0984068	0.802059	R1R2
ASV1442	-0.960003	2.38103e-05	R1R2
ASV1439	0.0113125	0.999999	R1R2
ASV1437	0.309855	0.239595	R1R2
ASV1436	0.428102	0.100619	R1R2
ASV1435	-0.100111	0.764388	R1R2
ASV1434	0.129278	0.731062	R1R2
ASV1432	-0.799224	0.000513337	R1R2
ASV1430	0.360401	0.110531	R1R2
ASV1429	0.270083	0.304043	R1R2
ASV1425	0.39501	0.17266	R1R2
ASV1424	-0.417856	0.0694516	R1R2
ASV1423	0.264231	0.28023	R1R2
ASV1421	0.421036	0.0821169	R1R2
ASV1420	-0.264347	0.339367	R1R2
ASV1419	-0.918208	4.01837e-05	R1R2
ASV1418	0.317276	0.200647	R1R2
ASV1417	-0.784831	0.00092669	R1R2
ASV1415	0.48381	0.0358007	R1R2
ASV1414	0.546894	0.0360335	R1R2
ASV1413	-0.559422	0.0314246	R1R2
ASV1411	-0.0579626	0.968019	R1R2
ASV1410	-0.803942	0.00167349	R1R2
ASV1409	-0.631965	0.00842476	R1R2
ASV1408	0.387435	0.129115	R1R2
ASV1407	-0.106318	0.750981	R1R2
ASV1406	0.434623	0.060191	R1R2
ASV1403	-0.960009	2.51085e-05	R1R2
ASV1402	0.251537	0.324477	R1R2
ASV1401	-0.0113182	0.999999	R1R2
ASV1398	-0.651056	0.0034696	R1R2
ASV1395	0.0617737	0.91141	R1R2
ASV1394	-0.106918	0.763194	R1R2
ASV1392	0.851752	0.00116519	R1R2
ASV1388	0.912876	5.62539e-05	R1R2
ASV1387	-0.409396	0.106683	R1R2
ASV1386	0.599913	0.0189385	R1R2
ASV1385	-0.693111	0.00316384	R1R2
ASV1384	-0.823502	0.000541058	R1R2
ASV1382	0.0113125	0.999999	R1R2
ASV1377	0.665336	0.00345889	R1R2
ASV1376	0.870366	0.000120718	R1R2
ASV1374	-0.395448	0.142505	R1R2
ASV1372	-0.684658	0.00904614	R1R2
ASV1371	0.397758	0.0900331	R1R2
ASV1370	0.375033	0.113645	R1R2
ASV1369	-0.0966734	0.812188	R1R2
ASV1368	0.169923	0.504419	R1R2
ASV1367	0.900869	0.000258106	R1R2
ASV1365	-0.0844774	0.850083	R1R2
ASV1363	-0.0229033	0.999999	R1R2
ASV1361	-0.813447	0.000641986	R1R2
ASV1360	1.12928	7.77359e-07	R1R2
ASV1358	0.186653	0.493514	R1R2
ASV1357	-0.588742	0.0101978	R1R2
ASV1355	0.359817	0.159282	R1R2
ASV1354	0.507287	0.0347714	R1R2
ASV1353	0.162269	0.540212	R1R2
ASV1352	0.739236	0.00197895	R1R2
ASV1351	0.692911	0.00202673	R1R2
ASV1349	-0.386358	0.0844533	R1R2
ASV1347	-0.0641349	0.934384	R1R2
ASV1345	-0.515699	0.0270531	R1R2
ASV1344	-0.597735	0.0158848	R1R2
ASV1343	-0.226506	0.370568	R1R2
ASV1342	0.982996	5.16435e-05	R1R2
ASV1340	-0.473257	0.0577782	R1R2
ASV1339	0.344263	0.118938	R1R2
ASV1338	-0.959689	2.45145e-05	R1R2
ASV1337	0.0227178	0.999999	R1R2
ASV1335	-0.363595	0.127049	R1R2
ASV1334	-0.30444	0.187018	R1R2
ASV1333	0.374124	0.132695	R1R2
ASV1332	-0.0350986	0.999999	R1R2
ASV1330	0.458749	0.0759955	R1R2
ASV1328	0.977103	0.000175819	R1R2
ASV1327	0.603767	0.00701459	R1R2
ASV1326	-0.58875	0.0243681	R1R2
ASV1322	-0.130325	0.696246	R1R2
ASV1318	0.363376	0.15565	R1R2
ASV1317	0.0299503	0.999999	R1R2
ASV1316	-1.10935	6.73665e-07	R1R2
ASV1314	0.304008	0.265112	R1R2
ASV1313	-0.637429	0.0113244	R1R2
ASV1311	0.400875	0.0845513	R1R2
ASV1310	0.381247	0.0981009	R1R2
ASV1308	0.211171	0.451702	R1R2
ASV1306	1.01121	5.18395e-05	R1R2
ASV1304	-0.4042	0.106683	R1R2
ASV1303	0.704798	0.00437956	R1R2
ASV1302	-0.249724	0.327554	R1R2
ASV1300	0.823521	0.000357318	R1R2
ASV1299	0.959997	0.00011666	R1R2
ASV1297	0.995631	6.58764e-05	R1R2
ASV1296	-0.450915	0.0537275	R1R2
ASV1289	0.7022	0.00174088	R1R2
ASV1288	0.0920269	0.800301	R1R2
ASV1287	-0.942059	3.54828e-05	R1R2
ASV1286	-0.357555	0.103575	R1R2
ASV1285	-0.494202	0.0437765	R1R2
ASV1284	-0.758992	0.000709708	R1R2
ASV1281	-0.0869386	0.813566	R1R2
ASV1280	0.302267	0.160997	R1R2
ASV1279	-0.569857	0.0109377	R1R2
ASV1276	-2.83994e-06	0.999999	R1R2
ASV1273	0.117356	0.737248	R1R2
ASV1272	0.831994	0.000475196	R1R2
ASV1269	0.266785	0.302692	R1R2
ASV1268	0.247346	0.368525	R1R2
ASV1267	0.436597	0.101064	R1R2
ASV1264	-0.692303	0.00478074	R1R2
ASV1263	-0.582109	0.0148666	R1R2
ASV1262	0.531381	0.0369846	R1R2
ASV1261	0.209448	0.434499	R1R2
ASV1259	0.303072	0.204617	R1R2
ASV1258	-0.792681	0.000418648	R1R2
ASV1256	0.839199	0.00036455	R1R2
ASV1255	0.115475	0.745631	R1R2
ASV1254	-0.207939	0.490796	R1R2
ASV1253	-0.346381	0.217487	R1R2
ASV1252	-0.728202	0.00321509	R1R2
ASV1250	0.0679834	0.929358	R1R2
ASV1249	-1.16141	9.42954e-06	R1R2
ASV1248	-0.388076	0.0967672	R1R2
ASV1245	0.149632	0.605645	R1R2
ASV1242	0.19606	0.478683	R1R2
ASV1241	-0.630055	0.00462435	R1R2
ASV1240	1.34013	2.27882e-08	R1R2
ASV1239	-0.412197	0.0718141	R1R2
ASV1237	0.201991	0.420782	R1R2
ASV1236	-0.130851	0.648207	R1R2
ASV1235	0.576076	0.0164295	R1R2
ASV1234	-0.386358	0.0858571	R1R2
ASV1233	-0.930744	4.37572e-05	R1R2
ASV1232	0.518772	0.0667897	R1R2
ASV1230	-0.19704	0.425645	R1R2
ASV1229	-0.746548	0.00371363	R1R2
ASV1227	-0.119393	0.751671	R1R2
ASV1226	-0.453967	0.0667897	R1R2
ASV1225	0.445559	0.0629044	R1R2
ASV1224	-0.114254	0.775836	R1R2
ASV1223	0.768183	0.00073556	R1R2
ASV1222	0.787895	0.00097561	R1R2
ASV1221	-0.319884	0.196257	R1R2
ASV1220	0.332574	0.146746	R1R2
ASV1217	0.2781	0.302322	R1R2
ASV1216	-0.164035	0.638427	R1R2
ASV1215	0.507794	0.0462768	R1R2
ASV1214	-0.0595139	0.934384	R1R2
ASV1211	-0.406429	0.0967672	R1R2
ASV1209	-0.276129	0.373361	R1R2
ASV1208	0.415038	0.115083	R1R2
ASV1207	0.283349	0.274723	R1R2
ASV1204	-0.126222	0.714878	R1R2
ASV1203	0.754883	0.00178506	R1R2
ASV1202	0.0700413	0.904935	R1R2
ASV1200	-0.0614032	0.931594	R1R2
ASV1199	0.735418	0.00308711	R1R2
ASV1198	-0.215013	0.387241	R1R2
ASV1196	0.690891	0.00429301	R1R2
ASV1194	0.706245	0.00835992	R1R2
ASV1193	0.324889	0.165702	R1R2
ASV1192	-0.0311514	0.999999	R1R2
ASV1191	-0.464215	0.0496789	R1R2
ASV1190	0.26144	0.312149	R1R2
ASV1189	-0.436412	0.0801163	R1R2
ASV1187	-0.0771697	0.865748	R1R2
ASV1184	-1.25411	2.59114e-07	R1R2
ASV1183	0.36182	0.180027	R1R2
ASV1182	-0.341473	0.155876	R1R2
ASV1178	-0.73378	0.00355246	R1R2
ASV1176	0.16992	0.514202	R1R2
ASV1175	-0.0647045	0.924639	R1R2
ASV1172	-0.0833313	0.84134	R1R2
ASV1171	0.415025	0.0903157	R1R2
ASV1169	0.154034	0.604846	R1R2
ASV1168	1.02791	7.45724e-06	R1R2
ASV1166	-0.521807	0.0433222	R1R2
ASV1164	1.33105	4.36043e-08	R1R2
ASV1163	0.450384	0.0764691	R1R2
ASV1160	-0.60015	0.00726154	R1R2
ASV1158	1.28743	1.5475e-07	R1R2
ASV1157	0.380269	0.0909606	R1R2
ASV1155	0.511159	0.0230565	R1R2
ASV1154	1.25975	5.04143e-08	R1R2
ASV1153	0.477043	0.0451298	R1R2
ASV1152	0.366622	0.147397	R1R2
ASV1150	1.47392	6.99536e-09	R1R2
ASV1146	-0.241892	0.389739	R1R2
ASV1144	0.178537	0.52702	R1R2
ASV1143	-0.518791	0.0365873	R1R2
ASV1141	-0.743825	0.0022641	R1R2
ASV1139	-0.717158	0.00143239	R1R2
ASV1137	0.615337	0.0123502	R1R2
ASV1136	-2.84185e-06	0.999999	R1R2
ASV1134	-0.140859	0.665415	R1R2
ASV1131	-0.994271	1.39639e-05	R1R2
ASV1130	0.2781	0.274333	R1R2
ASV1129	0.247925	0.28635	R1R2
ASV1128	0.359406	0.123854	R1R2
ASV1127	0.264129	0.340186	R1R2
ASV1126	-0.390452	0.115083	R1R2
ASV1125	0.0269678	0.999999	R1R2
ASV1124	0.900864	0.000416307	R1R2
ASV1123	1.01585	0.000108284	R1R2
ASV1122	-0.313984	0.262736	R1R2
ASV1121	0.184423	0.520008	R1R2
ASV1120	0.22239	0.37632	R1R2
ASV1119	-0.95969	0.000132716	R1R2
ASV1118	0.0395257	0.999999	R1R2
ASV1117	0.771182	0.00230184	R1R2
ASV1115	-0.645336	0.00532559	R1R2
ASV1114	-0.308127	0.259496	R1R2
ASV1113	1.09877	2.73706e-05	R1R2
ASV1111	0.683963	0.00573132	R1R2
ASV1110	0.135647	0.68982	R1R2
ASV1107	0.434801	0.114823	R1R2
ASV1102	-0.378503	0.120619	R1R2
ASV1101	0.417848	0.0667897	R1R2
ASV1100	-0.94796	4.89777e-05	R1R2
ASV1099	0.374928	0.0967672	R1R2
ASV1098	1.18762	1.9338e-07	R1R2
ASV1097	0.270291	0.253944	R1R2
ASV1096	0.268361	0.324407	R1R2
ASV1094	0.477425	0.059588	R1R2
ASV1093	-0.440577	0.0844533	R1R2
ASV1092	0.0903836	0.864982	R1R2
ASV1091	-0.783431	0.002197	R1R2
ASV1089	-0.494777	0.0648827	R1R2
ASV1088	-0.615181	0.00579082	R1R2
ASV1087	-0.0332952	0.999999	R1R2
ASV1085	-0.254577	0.294734	R1R2
ASV1084	-1.23218	1.85596e-06	R1R2
ASV1083	0.304431	0.184836	R1R2
ASV1082	-0.0911508	0.811154	R1R2
ASV1080	-0.218038	0.416661	R1R2
ASV1079	0.437579	0.0764691	R1R2
ASV1077	0.702692	0.00523746	R1R2
ASV1074	0.13066	0.695629	R1R2
ASV1073	1.23362	6.77287e-08	R1R2
ASV1072	-0.110062	0.743983	R1R2
ASV1071	-0.151334	0.615051	R1R2
ASV1070	-0.35805	0.164026	R1R2
ASV1068	0.299563	0.289753	R1R2
ASV1067	-0.727922	0.0019346	R1R2
ASV1066	-0.826549	0.000243161	R1R2
ASV1064	0.272799	0.288674	R1R2
ASV1063	-0.277785	0.264637	R1R2
ASV1062	-1.47393	2.45735e-10	R1R2
ASV1061	0.729781	0.00183894	R1R2
ASV1059	0.605045	0.0215019	R1R2
ASV1057	1.35116	2.99846e-07	R1R2
ASV1056	0.513619	0.0308417	R1R2
ASV1055	-0.265823	0.314075	R1R2
ASV1053	0.174496	0.534544	R1R2
ASV1052	0.676644	0.00953397	R1R2
ASV1049	-0.807352	0.000495861	R1R2
ASV1048	-0.61123	0.00626875	R1R2
ASV1047	0.103084	0.779485	R1R2
ASV1046	0.679239	0.00348575	R1R2
ASV1044	0.734647	0.00102195	R1R2
ASV1043	0.87905	0.000515276	R1R2
ASV1042	0.709214	0.00252758	R1R2
ASV1041	0.581863	0.0211209	R1R2
ASV1039	0.401854	0.0903157	R1R2
ASV1038	8.13942e-06	0.999999	R1R2
ASV1037	-0.358964	0.157047	R1R2
ASV1036	-0.432113	0.0647035	R1R2
ASV1034	-0.792681	0.000416307	R1R2
ASV1033	0.268701	0.243117	R1R2
ASV1032	-0.0848887	0.829659	R1R2
ASV1031	0.117836	0.771407	R1R2
ASV1030	0.487048	0.0628511	R1R2
ASV1029	0.490318	0.0516993	R1R2
ASV1028	-0.981624	3.44136e-05	R1R2
ASV1027	-0.135231	0.653424	R1R2
ASV1026	-0.0113182	0.999999	R1R2
ASV1025	0.505804	0.0578861	R1R2
ASV1024	0.265241	0.29572	R1R2
ASV1023	0.0921141	0.851274	R1R2
ASV1022	-0.999994	2.93141e-05	R1R2
ASV1021	-1.08279	2.37382e-06	R1R2
ASV1020	0.509009	0.0705127	R1R2
ASV1019	0.287437	0.184995	R1R2
ASV1018	0.228815	0.365601	R1R2
ASV1017	-0.140707	0.643114	R1R2
ASV1014	-0.947537	5.64858e-05	R1R2
ASV1013	0.0582123	0.939018	R1R2
ASV1012	0.378508	0.115083	R1R2
ASV1011	-0.308414	0.201525	R1R2
ASV1010	0.257385	0.260725	R1R2
ASV1009	-1.98665e-06	0.999999	R1R2
ASV1007	-0.38575	0.115083	R1R2
ASV1005	-0.0553875	0.971304	R1R2
ASV1004	0.806206	0.00188836	R1R2
ASV1003	-0.819437	0.00308712	R1R2
ASV1000	0.241008	0.366571	R1R2
ASV999	-1.18488	1.83188e-06	R1R2
ASV998	0.613295	0.0106694	R1R2
ASV997	-0.690192	0.00966928	R1R2
ASV996	0.857694	0.00092669	R1R2
ASV994	-0.687825	0.00726154	R1R2
ASV993	-0.104471	0.802059	R1R2
ASV991	0.12092	0.726793	R1R2
ASV989	-0.0250867	0.999999	R1R2
ASV988	-0.324202	0.182666	R1R2
ASV986	0.490806	0.0854141	R1R2
ASV985	-0.343197	0.179314	R1R2
ASV984	0.0113125	0.999999	R1R2
ASV983	-0.0113182	0.999999	R1R2
ASV982	0.224224	0.404695	R1R2
ASV981	-1.50779	1.3496e-09	R1R2
ASV980	-0.39232	0.12223	R1R2
ASV979	-0.294457	0.244974	R1R2
ASV976	0.300382	0.225096	R1R2
ASV975	0.0227174	0.999999	R1R2
ASV974	0.906886	0.000241274	R1R2
ASV973	0.722743	0.00258072	R1R2
ASV972	-1.17992	2.72582e-07	R1R2
ASV971	-0.652081	0.00315772	R1R2
ASV970	1.28539	2.43151e-08	R1R2
ASV968	-1.382	2.87134e-09	R1R2
ASV967	-0.079444	0.890882	R1R2
ASV964	0.43245	0.102059	R1R2
ASV962	0.667417	0.0134028	R1R2
ASV959	0.550467	0.0515392	R1R2
ASV958	-0.308126	0.202983	R1R2
ASV957	0.292319	0.239946	R1R2
ASV952	0.235885	0.350814	R1R2
ASV951	-0.768932	0.002158	R1R2
ASV950	-0.478034	0.0718141	R1R2
ASV949	0.23479	0.398361	R1R2
ASV948	-0.5286	0.0433401	R1R2
ASV945	0.511159	0.0235172	R1R2
ASV944	0.707345	0.0103691	R1R2
ASV942	0.4676	0.0440894	R1R2
ASV941	-0.534881	0.0200147	R1R2
ASV940	0.519111	0.0762857	R1R2
ASV935	-0.388477	0.122576	R1R2
ASV934	0.28949	0.283629	R1R2
ASV933	0.0803321	0.880651	R1R2
ASV932	0.123232	0.671028	R1R2
ASV931	-0.839523	0.00230974	R1R2
ASV929	-1.21748	9.29253e-07	R1R2
ASV928	0.149586	0.633125	R1R2
ASV926	1.49914	2.43151e-08	R1R2
ASV925	-0.54171	0.0223329	R1R2
ASV924	-1.08813	2.32011e-06	R1R2
ASV923	0.60732	0.016372	R1R2
ASV921	0.669528	0.00902028	R1R2
ASV919	0.177098	0.590709	R1R2
ASV918	-0.511165	0.0270531	R1R2
ASV916	0.170691	0.561783	R1R2
ASV915	-0.19001	0.485684	R1R2
ASV913	0.321921	0.227761	R1R2
ASV912	0.500803	0.063138	R1R2
ASV911	0.513793	0.0701829	R1R2
ASV910	0.282391	0.266657	R1R2
ASV907	-0.589972	0.0283989	R1R2
ASV906	0.412693	0.106363	R1R2
ASV904	0.132193	0.707107	R1R2
ASV901	-0.712712	0.00716656	R1R2
ASV900	0.294447	0.316602	R1R2
ASV899	0.22239	0.347817	R1R2
ASV898	0.995623	8.78464e-05	R1R2
ASV897	0.18853	0.555034	R1R2
ASV896	-0.533573	0.0439641	R1R2
ASV895	0.675229	0.0186289	R1R2
ASV894	0.370641	0.120619	R1R2
ASV892	0.82166	0.00234864	R1R2
ASV891	-0.620041	0.0153737	R1R2
ASV890	0.590051	0.0188175	R1R2
ASV889	-0.26993	0.352577	R1R2
ASV888	0.0395262	0.999999	R1R2
ASV887	-0.565909	0.0205735	R1R2
ASV886	-0.133859	0.688661	R1R2
ASV885	0.369238	0.123007	R1R2
ASV884	-0.519115	0.0451298	R1R2
ASV883	0.0193617	0.999999	R1R2
ASV882	-1.20946	1.2733e-07	R1R2
ASV880	0.234455	0.388591	R1R2
ASV879	-0.0161223	0.999999	R1R2
ASV878	-2.83815e-06	0.999999	R1R2
ASV877	-0.244689	0.349937	R1R2
ASV876	0.613309	0.0218202	R1R2
ASV875	-0.144059	0.653356	R1R2
ASV874	-2.83117e-06	0.999999	R1R2
ASV873	0.109414	0.734073	R1R2
ASV872	0.0167793	0.999999	R1R2
ASV871	0.188883	0.555034	R1R2
ASV870	-0.143531	0.68982	R1R2
ASV869	0.268995	0.335616	R1R2
ASV868	0.924814	4.70082e-05	R1R2
ASV867	0.162554	0.63962	R1R2
ASV866	0.596277	0.00901982	R1R2
ASV865	-0.760408	0.0017932	R1R2
ASV864	-0.343038	0.14924	R1R2
ASV863	-0.656947	0.0274477	R1R2
ASV862	0.629357	0.0161731	R1R2
ASV861	0.202817	0.548959	R1R2
ASV859	0.241585	0.340809	R1R2
ASV858	0.169923	0.558195	R1R2
ASV857	0.152725	0.612704	R1R2
ASV856	0.077619	0.871841	R1R2
ASV855	-0.837862	0.000218535	R1R2
ASV853	-0.420711	0.0969336	R1R2
ASV851	-0.219789	0.401462	R1R2
ASV850	-0.725566	0.00162345	R1R2
ASV849	-0.930039	0.000355282	R1R2
ASV848	0.128181	0.714228	R1R2
ASV847	0.319992	0.171091	R1R2
ASV845	0.794412	0.0057745	R1R2
ASV844	0.699297	0.00451657	R1R2
ASV842	-0.136124	0.687991	R1R2
ASV841	0.825098	0.000391791	R1R2
ASV840	-0.804086	0.000585558	R1R2
ASV838	0.128984	0.626175	R1R2
ASV837	1.32884	7.60701e-09	R1R2
ASV836	0.887109	0.000763988	R1R2
ASV835	-0.109469	0.784991	R1R2
ASV834	0.0776306	0.909934	R1R2
ASV832	0.034213	0.999999	R1R2
ASV829	0.280943	0.320594	R1R2
ASV828	0.16372	0.623481	R1R2
ASV826	-0.360264	0.162722	R1R2
ASV825	-0.0113182	0.999999	R1R2
ASV824	-0.0675097	0.918034	R1R2
ASV823	-2.84629e-06	0.999999	R1R2
ASV822	0.876519	0.000359887	R1R2
ASV821	-0.757436	0.00125551	R1R2
ASV820	0.273647	0.2717	R1R2
ASV819	-0.156418	0.644751	R1R2
ASV817	-0.0944184	0.806711	R1R2
ASV816	0.936339	0.000131683	R1R2
ASV813	1.18486	1.52135e-07	R1R2
ASV812	0.0515338	0.999999	R1R2
ASV810	0.291462	0.229874	R1R2
ASV808	-0.171683	0.537685	R1R2
ASV806	-0.503173	0.0560227	R1R2
ASV803	-0.947529	3.36607e-05	R1R2
ASV802	-0.168829	0.595726	R1R2
ASV801	-0.272301	0.301005	R1R2
ASV800	0.697805	0.00342573	R1R2
ASV797	-0.351899	0.13013	R1R2
ASV795	0.563901	0.0254537	R1R2
ASV794	0.12438	0.751176	R1R2
ASV793	-0.514575	0.0263532	R1R2
ASV791	-0.334082	0.249255	R1R2
ASV790	0.810031	0.000515138	R1R2
ASV789	0.539724	0.0584695	R1R2
ASV788	-0.0827306	0.898876	R1R2
ASV787	-0.671098	0.0170725	R1R2
ASV786	-0.255733	0.287993	R1R2
ASV785	0.765003	0.00531979	R1R2
ASV784	-0.0801733	0.847108	R1R2
ASV783	0.800891	0.0010762	R1R2
ASV782	-0.5469	0.0369846	R1R2
ASV781	0.261853	0.366491	R1R2
ASV779	0.533004	0.0396626	R1R2
ASV778	1.80412	1.1195e-12	R1R2
ASV777	0.266448	0.29851	R1R2
ASV776	0.24338	0.383512	R1R2
ASV774	0.375053	0.170405	R1R2
ASV773	0.364156	0.12588	R1R2
ASV772	0.498445	0.0562585	R1R2
ASV770	1.35315	1.55354e-07	R1R2
ASV769	0.250693	0.282691	R1R2
ASV765	-0.185046	0.490796	R1R2
ASV762	-0.111316	0.765904	R1R2
ASV761	-0.764193	0.00127604	R1R2
ASV760	-0.710936	0.00431737	R1R2
ASV759	0.5719	0.0215696	R1R2
ASV758	-0.0114076	0.999999	R1R2
ASV757	0.308409	0.196838	R1R2
ASV753	-0.206446	0.504944	R1R2
ASV751	-0.932506	0.000430295	R1R2
ASV750	0.155453	0.605868	R1R2
ASV749	-0.0962154	0.8675	R1R2
ASV748	1.21588	1.51982e-07	R1R2
ASV747	0.903779	0.000359887	R1R2
ASV745	-0.0113182	0.999999	R1R2
ASV744	0.229465	0.47954	R1R2
ASV743	-0.377641	0.0917947	R1R2
ASV742	1.25859	1.29902e-06	R1R2
ASV741	-0.378516	0.11294	R1R2
ASV740	-2.84705e-06	0.999999	R1R2
ASV739	0.113209	0.825203	R1R2
ASV738	0.552531	0.0597424	R1R2
ASV737	0.659723	0.0127421	R1R2
ASV736	-0.496986	0.0821169	R1R2
ASV734	0.0953459	0.839994	R1R2
ASV733	-0.095151	0.796549	R1R2
ASV732	-0.0524702	0.962352	R1R2
ASV731	-0.161476	0.64355	R1R2
ASV729	-0.528609	0.0562472	R1R2
ASV728	1.28258	1.60049e-06	R1R2
ASV727	-0.0995335	0.787769	R1R2
ASV725	-0.959365	4.48791e-05	R1R2
ASV721	0.0570795	0.988101	R1R2
ASV719	0.383323	0.0903157	R1R2
ASV718	0.667128	0.0157027	R1R2
ASV717	-0.746103	0.00230974	R1R2
ASV716	0.31293	0.180211	R1R2
ASV715	0.265811	0.316145	R1R2
ASV712	-0.0829924	0.841647	R1R2
ASV711	-0.389046	0.0844533	R1R2
ASV710	0.661732	0.0170725	R1R2
ASV709	0.0984028	0.809506	R1R2
ASV708	1.12506	2.64018e-06	R1R2
ASV707	0.668149	0.00952244	R1R2
ASV705	-0.246478	0.451545	R1R2
ASV703	0.243664	0.38684	R1R2
ASV701	-1.21254	4.31346e-07	R1R2
ASV700	-0.161066	0.553207	R1R2
ASV699	-0.0449073	0.999999	R1R2
ASV698	-0.0142904	0.999999	R1R2
ASV697	0.191363	0.418868	R1R2
ASV696	0.341912	0.164026	R1R2
ASV694	-0.428625	0.0844533	R1R2
ASV692	-1.10488	5.06435e-05	R1R2
ASV691	-0.34732	0.189223	R1R2
ASV690	-0.101286	0.812374	R1R2
ASV689	0.0384719	0.999999	R1R2
ASV688	0.43758	0.0967672	R1R2
ASV687	-0.0516614	0.970849	R1R2
ASV686	0.863369	0.00106444	R1R2
ASV682	0.112887	0.753292	R1R2
ASV680	0.47369	0.0844533	R1R2
ASV679	-0.415042	0.106683	R1R2
ASV677	-0.750641	0.000828359	R1R2
ASV676	-0.159399	0.5876	R1R2
ASV675	0.667702	0.00901982	R1R2
ASV674	1.74145	1.26719e-10	R1R2
ASV673	-0.542692	0.0424285	R1R2
ASV672	1.2338	7.74883e-06	R1R2
ASV671	-0.909959	0.00099704	R1R2
ASV670	-0.0453267	0.988187	R1R2
ASV668	-0.62359	0.0192974	R1R2
ASV667	0.0439296	0.993492	R1R2
ASV666	-0.402768	0.117797	R1R2
ASV665	-1.1516	5.48078e-05	R1R2
ASV664	-1.12697	1.10385e-06	R1R2
ASV663	0.250429	0.401462	R1R2
ASV662	-0.994316	1.29773e-05	R1R2
ASV661	-0.13414	0.665258	R1R2
ASV659	0.906134	6.62494e-05	R1R2
ASV657	-0.185681	0.526988	R1R2
ASV656	-0.942721	8.53796e-05	R1R2
ASV655	-0.347269	0.155827	R1R2
ASV654	0.0171216	0.999999	R1R2
ASV653	-1.01496	1.36304e-05	R1R2
ASV651	-0.0136065	0.999999	R1R2
ASV650	-0.547493	0.0495634	R1R2
ASV649	-0.106081	0.799101	R1R2
ASV648	-0.26477	0.364593	R1R2
ASV646	0.894819	7.98242e-05	R1R2
ASV645	-0.520013	0.0537201	R1R2
ASV644	-0.0113182	0.999999	R1R2
ASV643	0.788067	0.00177521	R1R2
ASV642	-0.88416	0.00140991	R1R2
ASV641	0.0824492	0.846485	R1R2
ASV640	-0.143861	0.681106	R1R2
ASV638	-0.290668	0.262918	R1R2
ASV637	-0.386565	0.140282	R1R2
ASV636	0.00721507	0.999999	R1R2
ASV635	-0.386012	0.133982	R1R2
ASV634	-0.22077	0.411593	R1R2
ASV633	-1.07258	2.50165e-05	R1R2
ASV632	-0.0113182	0.999999	R1R2
ASV631	0.193453	0.525531	R1R2
ASV630	-1.54659	8.22438e-11	R1R2
ASV629	0.592176	0.0421643	R1R2
ASV627	-0.562425	0.0223538	R1R2
ASV625	-0.0801733	0.889374	R1R2
ASV624	1.22564	7.9594e-08	R1R2
ASV623	-1.23759	6.61706e-06	R1R2
ASV622	1.4207	7.40867e-10	R1R2
ASV620	-0.0943276	0.81338	R1R2
ASV619	-1.30377	1.64366e-08	R1R2
ASV618	-0.929389	0.00018327	R1R2
ASV617	-0.415042	0.0895292	R1R2
ASV616	-0.412645	0.123835	R1R2
ASV614	0.107928	0.767583	R1R2
ASV613	0.797496	0.000515138	R1R2
ASV612	-0.593383	0.0330745	R1R2
ASV611	-0.246546	0.359431	R1R2
ASV610	0.716207	0.00140409	R1R2
ASV609	-0.118108	0.756637	R1R2
ASV607	0.597106	0.0321059	R1R2
ASV606	0.218173	0.384117	R1R2
ASV605	-0.946837	0.000161817	R1R2
ASV604	-0.758485	0.00792091	R1R2
ASV603	-0.218182	0.354258	R1R2
ASV602	0.0659198	0.95895	R1R2
ASV601	-0.265242	0.34563	R1R2
ASV600	0.35755	0.102059	R1R2
ASV599	-0.90355	0.000825142	R1R2
ASV598	-0.338289	0.193713	R1R2
ASV596	-0.1911	0.510899	R1R2
ASV595	-0.805724	0.000663204	R1R2
ASV594	-0.0979396	0.811023	R1R2
ASV593	0.437922	0.0844533	R1R2
ASV592	0.0617268	0.922828	R1R2
ASV590	0.680059	0.00454363	R1R2
ASV588	-1.09136	1.75325e-05	R1R2
ASV587	0.085574	0.889374	R1R2
ASV585	0.123523	0.726733	R1R2
ASV584	0.651041	0.00789333	R1R2
ASV583	-0.239193	0.498971	R1R2
ASV582	0.748463	0.00388375	R1R2
ASV579	1.0552	1.67602e-05	R1R2
ASV577	-0.779992	0.00410143	R1R2
ASV574	-0.538437	0.0667897	R1R2
ASV572	0.582682	0.0533728	R1R2
ASV571	-0.707364	0.00163155	R1R2
ASV570	-0.614025	0.0315187	R1R2
ASV569	-0.874454	0.000590299	R1R2
ASV568	0.763693	0.00308446	R1R2
ASV567	0.867275	0.000410493	R1R2
ASV565	-0.775689	0.00152828	R1R2
ASV564	-0.0106315	0.999999	R1R2
ASV563	-0.324484	0.243848	R1R2
ASV562	-0.701115	0.0174749	R1R2
ASV561	-0.475814	0.0844533	R1R2
ASV560	0.815202	0.00316384	R1R2
ASV559	0.87342	0.000119813	R1R2
ASV557	0.222391	0.423889	R1R2
ASV556	0.815264	0.00370406	R1R2
ASV555	0.612174	0.0117689	R1R2
ASV554	0.0367561	0.999999	R1R2
ASV553	0.617089	0.00806151	R1R2
ASV552	0.702918	0.00737003	R1R2
ASV551	-0.629362	0.00904614	R1R2
ASV550	-0.0208645	0.999999	R1R2
ASV549	0.237038	0.349426	R1R2
ASV548	0.0420648	0.999999	R1R2
ASV547	0.371446	0.106683	R1R2
ASV546	-0.474685	0.0528632	R1R2
ASV545	1.02922	0.000163949	R1R2
ASV544	-0.945251	0.00148783	R1R2
ASV543	0.779866	0.00096364	R1R2
ASV541	0.227587	0.474015	R1R2
ASV540	0.900828	0.000495861	R1R2
ASV539	-0.261267	0.241951	R1R2
ASV538	-0.0780053	0.901905	R1R2
ASV537	0.4333	0.103642	R1R2
ASV536	0.653496	0.00901982	R1R2
ASV535	-0.856812	0.000541209	R1R2
ASV534	-1.07912	7.19717e-05	R1R2
ASV533	0.792508	0.00321011	R1R2
ASV531	-0.584959	0.0263301	R1R2
ASV530	-1.07258	3.0307e-06	R1R2
ASV529	-0.770919	0.000753713	R1R2
ASV528	0.206003	0.542234	R1R2
ASV527	-0.718732	0.00972545	R1R2
ASV526	0.767818	0.00579082	R1R2
ASV525	0.23266	0.476953	R1R2
ASV524	0.0807288	0.912748	R1R2
ASV523	0.269958	0.350892	R1R2
ASV521	-0.241013	0.389148	R1R2
ASV520	-0.359683	0.242355	R1R2
ASV519	0.194502	0.513203	R1R2
ASV518	-1.39232	9.96331e-08	R1R2
ASV514	-0.399113	0.120619	R1R2
ASV513	-0.0612469	0.967528	R1R2
ASV512	-0.278101	0.335411	R1R2
ASV511	0.588805	0.0236505	R1R2
ASV510	-1.24673	2.53821e-07	R1R2
ASV509	0.33723	0.263169	R1R2
ASV508	1.05703	0.000142065	R1R2
ASV507	0.376371	0.205974	R1R2
ASV506	-0.457783	0.0844533	R1R2
ASV505	-0.474888	0.0899967	R1R2
ASV504	-1.40363	3.13387e-08	R1R2
ASV503	0.0955722	0.79126	R1R2
ASV502	-0.519912	0.0723355	R1R2
ASV501	0.468391	0.0764691	R1R2
ASV500	0.463227	0.0823442	R1R2
ASV498	0.0857263	0.843012	R1R2
ASV495	-0.0114076	0.999999	R1R2
ASV494	0.339849	0.239514	R1R2
ASV493	-1.14685	5.07891e-07	R1R2
ASV492	0.298409	0.27795	R1R2
ASV491	-0.145522	0.720557	R1R2
ASV490	0.956301	0.000983069	R1R2
ASV489	-0.65208	0.00547922	R1R2
ASV488	0.170828	0.529554	R1R2
ASV485	0.655159	0.0163084	R1R2
ASV484	0.0318471	0.999999	R1R2
ASV483	-1.2359	2.13193e-07	R1R2
ASV481	-0.22627	0.49305	R1R2
ASV479	0.82747	0.00175544	R1R2
ASV478	1.15834	3.25768e-06	R1R2
ASV477	-0.829481	0.00455768	R1R2
ASV476	-1.4229	2.72035e-07	R1R2
ASV475	0.788118	0.003559	R1R2
ASV472	-0.478768	0.0712059	R1R2
ASV470	-0.952336	0.00115558	R1R2
ASV469	-0.573562	0.0125803	R1R2
ASV468	1.02731	9.83883e-05	R1R2
ASV467	-1.18253	1.09929e-05	R1R2
ASV466	1.51563	3.46244e-08	R1R2
ASV465	0.551855	0.0368392	R1R2
ASV464	-0.764193	0.0017001	R1R2
ASV462	-0.219568	0.348718	R1R2
ASV461	0.549953	0.0254077	R1R2
ASV460	0.121091	0.79126	R1R2
ASV459	-1.10109	5.85243e-05	R1R2
ASV458	-0.244507	0.457901	R1R2
ASV457	0.805975	0.000855544	R1R2
ASV456	1.03242	8.80106e-06	R1R2
ASV455	0.0364037	0.999999	R1R2
ASV454	-0.924211	4.93889e-05	R1R2
ASV453	-0.425947	0.134616	R1R2
ASV452	-2.84657e-06	0.999999	R1R2
ASV451	0.488747	0.0620971	R1R2
ASV450	0.39184	0.156206	R1R2
ASV449	0.919145	0.000408812	R1R2
ASV448	0.448983	0.054631	R1R2
ASV447	0.309995	0.327084	R1R2
ASV446	0.931379	0.00148806	R1R2
ASV445	-1.85441	4.07945e-13	R1R2
ASV444	-0.630643	0.0257059	R1R2
ASV443	-0.410842	0.188193	R1R2
ASV442	0.354371	0.258298	R1R2
ASV441	-0.257563	0.418638	R1R2
ASV440	0.40642	0.0764691	R1R2
ASV439	-0.206446	0.542435	R1R2
ASV438	0.629164	0.0473038	R1R2
ASV437	-0.836497	0.00440919	R1R2
ASV436	-0.0204659	0.999999	R1R2
ASV435	-0.683746	0.00273461	R1R2
ASV434	-0.154474	0.64465	R1R2
ASV433	0.662613	0.0342195	R1R2
ASV431	-1.00322	0.000981993	R1R2
ASV429	0.467605	0.0784165	R1R2
ASV428	-0.127115	0.736006	R1R2
ASV427	-0.0138042	0.999999	R1R2
ASV426	-0.111261	0.822509	R1R2
ASV425	-2.83775e-06	0.999999	R1R2
ASV424	-1.02369	7.07192e-05	R1R2
ASV423	-0.552879	0.0663594	R1R2
ASV422	0.397763	0.123367	R1R2
ASV421	0.059331	0.965517	R1R2
ASV420	-1.11549	2.53006e-05	R1R2
ASV419	0.969638	0.000262623	R1R2
ASV418	0.970619	0.000130281	R1R2
ASV416	-0.343639	0.194732	R1R2
ASV415	-0.427859	0.120619	R1R2
ASV414	-0.0302485	0.999999	R1R2
ASV413	-0.893754	0.000590299	R1R2
ASV412	1.13955	6.82258e-06	R1R2
ASV411	0.135663	0.68789	R1R2
ASV410	-0.207112	0.551327	R1R2
ASV409	0.271147	0.385282	R1R2
ASV408	1.18658	2.96917e-07	R1R2
ASV407	-0.412199	0.106683	R1R2
ASV406	0.38142	0.191967	R1R2
ASV405	0.176143	0.610793	R1R2
ASV404	-0.750647	0.0017001	R1R2
ASV403	-0.660991	0.0257059	R1R2
ASV402	1.34036	4.10633e-08	R1R2
ASV401	0.745536	0.00268338	R1R2
ASV400	-0.171829	0.641794	R1R2
ASV399	0.144947	0.656389	R1R2
ASV398	0.354101	0.189646	R1R2
ASV397	-0.436315	0.10941	R1R2
ASV396	0.832893	0.00261615	R1R2
ASV393	0.306117	0.364629	R1R2
ASV392	-0.0459679	0.999999	R1R2
ASV391	-0.337542	0.304043	R1R2
ASV390	-0.310072	0.258473	R1R2
ASV389	0.0347634	0.999999	R1R2
ASV388	0.507602	0.060191	R1R2
ASV387	0.452066	0.0537706	R1R2
ASV386	-0.118266	0.815561	R1R2
ASV385	1.02329	0.000180635	R1R2
ASV384	-0.192637	0.595524	R1R2
ASV383	0.290255	0.280529	R1R2
ASV381	-0.946678	0.000123133	R1R2
ASV380	-0.539644	0.0365832	R1R2
ASV379	0.208512	0.523535	R1R2
ASV378	0.474913	0.119642	R1R2
ASV375	-0.219764	0.457445	R1R2
ASV374	1.06213	0.000190872	R1R2
ASV373	0.555221	0.060191	R1R2
ASV372	-0.246281	0.402663	R1R2
ASV371	-0.159588	0.630298	R1R2
ASV370	0.803505	0.00263433	R1R2
ASV369	0.407262	0.151291	R1R2
ASV368	-1.15715	1.29773e-05	R1R2
ASV367	0.59611	0.0457339	R1R2
ASV366	-0.462225	0.108058	R1R2
ASV364	-1.71957	5.7757e-10	R1R2
ASV363	0.386354	0.114254	R1R2
ASV362	0.614191	0.0368376	R1R2
ASV360	0.465996	0.103568	R1R2
ASV359	0.247592	0.409079	R1R2
ASV358	0.249299	0.422737	R1R2
ASV357	0.130983	0.750981	R1R2
ASV356	0.651565	0.0281476	R1R2
ASV355	-0.0516751	0.999999	R1R2
ASV354	-0.370513	0.157089	R1R2
ASV353	-0.317181	0.210958	R1R2
ASV352	0.486233	0.115083	R1R2
ASV351	-1.20676	4.75537e-06	R1R2
ASV350	0.0693467	0.954981	R1R2
ASV349	0.283655	0.32706	R1R2
ASV348	0.473071	0.0821169	R1R2
ASV347	0.995788	0.00051045	R1R2
ASV346	-0.893968	0.00428483	R1R2
ASV345	1.40363	5.74726e-08	R1R2
ASV344	0.640712	0.0314246	R1R2
ASV343	-0.587642	0.0369093	R1R2
ASV342	1.27799	1.11409e-06	R1R2
ASV341	-0.292404	0.36407	R1R2
ASV339	0.921715	0.000301171	R1R2
ASV337	0.594362	0.0138289	R1R2
ASV336	0.539148	0.060191	R1R2
ASV334	0.862511	0.00177616	R1R2
ASV333	0.743047	0.0134499	R1R2
ASV332	0.259655	0.399386	R1R2
ASV331	1.85993	4.42338e-12	R1R2
ASV330	0.178087	0.61928	R1R2
ASV329	-1.49034	3.2945e-09	R1R2
ASV328	0.375031	0.168622	R1R2
ASV327	-0.683985	0.0304843	R1R2
ASV326	-0.581637	0.013141	R1R2
ASV325	1.14848	6.91474e-05	R1R2
ASV324	0.0695563	0.938517	R1R2
ASV323	1.15086	6.82258e-06	R1R2
ASV322	0.519104	0.0245177	R1R2
ASV321	-0.130931	0.683569	R1R2
ASV319	0.336181	0.159135	R1R2
ASV318	-0.220316	0.508064	R1R2
ASV317	0.260728	0.43845	R1R2
ASV316	0.0217655	0.999999	R1R2
ASV315	-0.0353955	0.999999	R1R2
ASV314	1.17991	2.53821e-07	R1R2
ASV313	-0.679285	0.0408784	R1R2
ASV312	-0.699911	0.00680364	R1R2
ASV311	0.732986	0.00455799	R1R2
ASV310	0.248979	0.490576	R1R2
ASV308	-0.899854	0.0013217	R1R2
ASV307	0.827449	0.00338264	R1R2
ASV306	-0.850522	0.000590299	R1R2
ASV305	0.650256	0.0136961	R1R2
ASV304	-1.12257	9.16739e-05	R1R2
ASV303	-0.238614	0.446909	R1R2
ASV302	-0.0211753	0.999999	R1R2
ASV301	-1.10651	0.000169672	R1R2
ASV300	1.01372	0.000229668	R1R2
ASV298	-0.643532	0.0245392	R1R2
ASV297	0.195256	0.584122	R1R2
ASV296	-1.02835	4.08046e-05	R1R2
ASV295	-1.53843	1.30292e-09	R1R2
ASV294	-0.322862	0.304048	R1R2
ASV293	-0.532009	0.0251662	R1R2
ASV292	-0.101869	0.870908	R1R2
ASV291	0.263021	0.410263	R1R2
ASV290	0.934531	0.000424379	R1R2
ASV289	0.531097	0.0866939	R1R2
ASV288	0.326316	0.28635	R1R2
ASV287	0.925344	0.00103049	R1R2
ASV286	0.223104	0.49766	R1R2
ASV285	0.435085	0.180225	R1R2
ASV284	0.487991	0.102059	R1R2
ASV283	1.11374	1.29724e-05	R1R2
ASV282	0.271727	0.284939	R1R2
ASV281	0.71433	0.0128998	R1R2
ASV279	-0.170622	0.595726	R1R2
ASV278	-0.214274	0.548959	R1R2
ASV277	-0.464189	0.120966	R1R2
ASV276	0.518031	0.0445167	R1R2
ASV275	0.982725	4.48791e-05	R1R2
ASV274	-2.74145e-06	0.999999	R1R2
ASV272	0.563734	0.060191	R1R2
ASV271	0.988496	0.000229668	R1R2
ASV269	0.866198	0.000443079	R1R2
ASV268	0.553009	0.0694516	R1R2
ASV267	-0.427311	0.120619	R1R2
ASV266	0.249614	0.45368	R1R2
ASV265	1.12956	1.63502e-06	R1R2
ASV264	-0.0114076	0.999999	R1R2
ASV263	-0.481144	0.101836	R1R2
ASV262	1.9023	3.65405e-11	R1R2
ASV261	1.14325	0.000133436	R1R2
ASV260	0.301656	0.316145	R1R2
ASV259	0.28048	0.287474	R1R2
ASV258	-0.567327	0.0605508	R1R2
ASV257	-0.711389	0.0290534	R1R2
ASV256	1.07263	3.44136e-05	R1R2
ASV255	-0.115467	0.74174	R1R2
ASV254	0.508697	0.0917947	R1R2
ASV253	-0.347941	0.217417	R1R2
ASV252	-0.0232727	0.999999	R1R2
ASV251	0.620523	0.0592722	R1R2
ASV250	0.328187	0.294743	R1R2
ASV249	0.757329	0.00546613	R1R2
ASV248	0.675074	0.0241155	R1R2
ASV247	-1.09477	0.000256518	R1R2
ASV246	0.413652	0.154147	R1R2
ASV245	0.840511	0.00784666	R1R2
ASV244	-0.268619	0.423889	R1R2
ASV243	1.09347	2.20832e-05	R1R2
ASV242	1.05704	0.000103501	R1R2
ASV241	-0.339805	0.291104	R1R2
ASV240	0.0227173	0.999999	R1R2
ASV239	0.644852	0.0435225	R1R2
ASV238	-0.394133	0.128581	R1R2
ASV237	-0.409648	0.181488	R1R2
ASV236	0.785789	0.0163084	R1R2
ASV235	0.525164	0.0871038	R1R2
ASV234	0.482152	0.0764691	R1R2
ASV233	1.46567	8.48625e-09	R1R2
ASV232	0.433891	0.138494	R1R2
ASV231	1.50472	9.17315e-08	R1R2
ASV230	-0.711595	0.00940858	R1R2
ASV229	0.272297	0.392686	R1R2
ASV227	0.70961	0.00743334	R1R2
ASV226	0.126262	0.710062	R1R2
ASV225	0.0829214	0.898115	R1R2
ASV224	-0.703818	0.0253613	R1R2
ASV223	1.74091	2.71709e-10	R1R2
ASV222	0.411825	0.132695	R1R2
ASV221	-1.19889	0.000127857	R1R2
ASV220	-0.840283	0.00136018	R1R2
ASV219	-0.868219	0.00286152	R1R2
ASV218	-0.319063	0.335421	R1R2
ASV217	-0.299565	0.375189	R1R2
ASV216	-0.231497	0.500626	R1R2
ASV215	-1.03923	3.88631e-05	R1R2
ASV214	0.362571	0.263285	R1R2
ASV213	0.437749	0.0844533	R1R2
ASV212	1.20608	2.13193e-07	R1R2
ASV211	0.248284	0.457901	R1R2
ASV210	-0.80052	0.00942744	R1R2
ASV209	0.14755	0.710062	R1R2
ASV208	-0.551021	0.0281566	R1R2
ASV207	-0.518031	0.0258269	R1R2
ASV206	-0.028934	0.999999	R1R2
ASV205	-1.00266	0.000709708	R1R2
ASV204	-0.612966	0.060191	R1R2
ASV203	0.631956	0.0298558	R1R2
ASV202	-0.818399	0.00308711	R1R2
ASV201	1.41362	4.10286e-08	R1R2
ASV200	-0.26788	0.399213	R1R2
ASV199	0.439533	0.115083	R1R2
ASV198	-0.350044	0.24623	R1R2
ASV197	0.164735	0.714878	R1R2
ASV196	-0.940972	0.000522303	R1R2
ASV195	0.0805208	0.915335	R1R2
ASV194	-0.141848	0.697395	R1R2
ASV193	-0.786102	0.000722186	R1R2
ASV192	-0.759378	0.00616294	R1R2
ASV191	-0.120297	0.794707	R1R2
ASV190	-0.766517	0.00874077	R1R2
ASV189	0.218985	0.514202	R1R2
ASV188	0.963063	0.000844266	R1R2
ASV187	0.873761	0.00566175	R1R2
ASV186	0.607297	0.0718141	R1R2
ASV184	-0.444502	0.171819	R1R2
ASV183	0.265551	0.429555	R1R2
ASV182	-0.323937	0.267753	R1R2
ASV181	-1.4094	2.77464e-08	R1R2
ASV180	0.606108	0.0511636	R1R2
ASV179	0.0229751	0.999999	R1R2
ASV178	0.238171	0.448305	R1R2
ASV177	-0.0812099	0.914025	R1R2
ASV176	0.400284	0.197099	R1R2
ASV175	0.85261	0.00696735	R1R2
ASV174	0.608114	0.0488432	R1R2
ASV173	0.973205	0.00118959	R1R2
ASV172	0.257386	0.297653	R1R2
[truncated: 4,452 more rows]

## Sheet: Bac_vol_TreeR1
geneID	log2FC	p_val_adj	cluster
ASV5	-0.672405	0.240907	R0R2
ASV7	-1.06146	0.155776	R0R2
ASV8	1.56406	0.00834482	R0R2
ASV9	0.0458201	0.999979	R0R2
ASV10	-1.67239	0.00552558	R0R2
ASV11	-0.0403388	0.999979	R0R2
ASV12	-0.70097	0.417941	R0R2
ASV13	-1.10356	0.137529	R0R2
ASV14	-1.84633	0.00582319	R0R2
ASV16	-0.0403814	0.999979	R0R2
ASV17	-0.307855	0.923983	R0R2
ASV18	-1.98996	0.00488975	R0R2
ASV19	2.09775	0.000197404	R0R2
ASV20	-1.74144	0.000727325	R0R2
ASV21	1.41e-05	0.999979	R0R2
ASV23	-1.14207	0.138864	R0R2
ASV24	0.796086	0.27339	R0R2
ASV25	-0.225427	0.947676	R0R2
ASV26	-0.0703381	0.999979	R0R2
ASV27	-0.432467	0.614019	R0R2
ASV28	1.1736	0.03822	R0R2
ASV31	-1.82	0.005932	R0R2
ASV32	-0.643835	0.344254	R0R2
ASV33	0.443724	0.462443	R0R2
ASV34	1.4e-05	0.999979	R0R2
ASV35	0.218323	0.936349	R0R2
ASV36	1.56956	0.00164295	R0R2
ASV37	-0.362361	0.729115	R0R2
ASV38	0.256885	0.924931	R0R2
ASV40	0.122701	0.999979	R0R2
ASV41	-0.457292	0.605598	R0R2
ASV42	-1.2191	0.0683033	R0R2
ASV43	-0.166935	0.999979	R0R2
ASV44	-2.62182	8.47e-06	R0R2
ASV45	2.00531	0.00120259	R0R2
ASV46	0.832892	0.133319	R0R2
ASV47	0.0458188	0.999979	R0R2
ASV48	-0.857903	0.111852	R0R2
ASV49	0.857981	0.155776	R0R2
ASV50	0.888161	0.117214	R0R2
ASV52	-0.590852	0.484288	R0R2
ASV54	-2.91869	3.69e-05	R0R2
ASV55	-0.99998	0.0331646	R0R2
ASV56	-2.39551	0.000102584	R0R2
ASV57	0.463858	0.643331	R0R2
ASV58	-2.77364	6.06e-06	R0R2
ASV59	-1.88957	0.00688025	R0R2
ASV60	-0.251511	0.882635	R0R2
ASV61	0.954042	0.04991	R0R2
ASV62	-0.853076	0.139941	R0R2
ASV63	1.49174	0.0083543	R0R2
ASV64	0.04582	0.999979	R0R2
ASV65	-1.13315	0.0695721	R0R2
ASV66	1.40927	0.0220353	R0R2
ASV67	-0.524022	0.534074	R0R2
ASV68	-1.22871	0.0276168	R0R2
ASV69	-2.34628	0.000140716	R0R2
ASV70	-0.813446	0.106761	R0R2
ASV71	-0.585139	0.273821	R0R2
ASV72	-2.01286	0.00516207	R0R2
ASV73	-1.70041	0.00739108	R0R2
ASV74	0.585096	0.447669	R0R2
ASV75	0.16452	0.999979	R0R2
ASV76	-0.0457917	0.999979	R0R2
ASV77	2.88849	6.06e-06	R0R2
ASV78	-1.00004	0.0512057	R0R2
ASV79	1.4e-05	0.999979	R0R2
ASV80	-0.85796	0.0865416	R0R2
ASV81	-0.727937	0.146197	R0R2
ASV82	1.37e-05	0.999979	R0R2
ASV83	1.4e-05	0.999979	R0R2
ASV84	-0.0861468	0.999979	R0R2
ASV85	-0.717133	0.220341	R0R2
ASV86	1.38e-05	0.999979	R0R2
ASV87	-1.76814	0.00162941	R0R2
ASV88	1.39221	0.0172972	R0R2
ASV89	-0.0745817	0.999979	R0R2
ASV90	1.39e-05	0.999979	R0R2
ASV91	0.0398795	0.999979	R0R2
ASV92	0.807419	0.200776	R0R2
ASV93	1.38e-05	0.999979	R0R2
ASV94	1.39e-05	0.999979	R0R2
ASV95	-1.1437	0.0423127	R0R2
ASV97	0.633341	0.323204	R0R2
ASV98	-0.988826	0.0948188	R0R2
ASV99	0.0655907	0.999979	R0R2
ASV100	1.39e-05	0.999979	R0R2
ASV101	1.83496	0.00132881	R0R2
ASV102	0.0458202	0.999979	R0R2
ASV103	-0.9498	0.0759482	R0R2
ASV104	-1.42634	0.0124924	R0R2
ASV105	0.510813	0.528167	R0R2
ASV106	1.16992	0.0402475	R0R2
ASV107	0.906893	0.0755466	R0R2
ASV109	1.39244	0.00358279	R0R2
ASV110	-0.882556	0.123912	R0R2
ASV111	-0.302673	0.750159	R0R2
ASV112	-1.19553	0.0118572	R0R2
ASV113	-0.882419	0.119738	R0R2
ASV114	-2.11878	0.000197404	R0R2
ASV115	2.42062	1.16e-05	R0R2
ASV116	1.37e-05	0.999979	R0R2
ASV117	-1.30371	0.0115195	R0R2
ASV118	0.827171	0.0865416	R0R2
ASV119	-0.016468	0.999979	R0R2
ASV121	-1.24787	0.0114545	R0R2
ASV122	-1.08752	0.05683	R0R2
ASV123	-1.56983	0.00472778	R0R2
ASV125	1.37e-05	0.999979	R0R2
ASV126	-1.3395	0.0365022	R0R2
ASV127	-0.0505272	0.999979	R0R2
ASV128	-1.86437	0.00123321	R0R2
ASV129	-1.06008	0.0570502	R0R2
ASV130	0.359072	0.545431	R0R2
ASV131	-0.906871	0.0443659	R0R2
ASV132	-0.715193	0.231061	R0R2
ASV133	-1.72789	0.000455039	R0R2
ASV134	1.50129	0.00767962	R0R2
ASV135	-1.47581	0.00704352	R0R2
ASV136	1.59161	0.0156691	R0R2
ASV137	0.045819	0.999979	R0R2
ASV138	-1.33499	0.0248338	R0R2
ASV139	0.694045	0.336395	R0R2
ASV141	-5.75e-05	0.999979	R0R2
ASV143	-0.0582781	0.999979	R0R2
ASV144	1.11522	0.03822	R0R2
ASV145	1.38e-05	0.999979	R0R2
ASV146	-1.56989	0.00594258	R0R2
ASV147	2.03452	0.000265164	R0R2
ASV148	1.56973	0.00544604	R0R2
ASV149	0.349525	0.601949	R0R2
ASV151	-1.12926	0.0388145	R0R2
ASV152	1.37e-05	0.999979	R0R2
ASV153	1.37e-05	0.999979	R0R2
ASV154	1.42e-05	0.999979	R0R2
ASV155	-1.47539	0.00768735	R0R2
ASV156	0.455251	0.618939	R0R2
ASV157	-0.560181	0.335086	R0R2
ASV158	-1.58474	0.00694927	R0R2
ASV159	0.191346	0.999979	R0R2
ASV160	1.37e-05	0.999979	R0R2
ASV161	0.857846	0.160331	R0R2
ASV162	-0.192652	0.97646	R0R2
ASV163	1.37e-05	0.999979	R0R2
ASV164	-2.1453	0.000355602	R0R2
ASV165	0.502315	0.356338	R0R2
ASV166	-2.19948	0.000652395	R0R2
ASV167	-2.18002	0.000387267	R0R2
ASV168	-1.39221	0.00440515	R0R2
ASV169	-0.825668	0.141049	R0R2
ASV170	-0.954177	0.03822	R0R2
ASV171	0.428694	0.565989	R0R2
ASV172	0.222397	0.931359	R0R2
ASV174	1.39e-05	0.999979	R0R2
ASV176	-0.258886	0.969512	R0R2
ASV177	-0.219146	0.884219	R0R2
ASV178	0.949853	0.0847783	R0R2
ASV179	-0.368285	0.693308	R0R2
ASV180	0.99994	0.0488007	R0R2
ASV182	-0.414889	0.582361	R0R2
ASV183	1.38574	0.00854455	R0R2
ASV184	0.376889	0.658983	R0R2
ASV186	-1.28545	0.00704352	R0R2
ASV187	-0.930646	0.0910007	R0R2
ASV190	0.862206	0.0800227	R0R2
ASV191	1.75475	0.00112115	R0R2
ASV192	-1.53983	0.00544756	R0R2
ASV193	1.97701	0.000197404	R0R2
ASV194	1.38e-05	0.999979	R0R2
ASV195	-0.807329	0.200967	R0R2
ASV196	-0.410533	0.683425	R0R2
ASV197	1.12923	0.016289	R0R2
ASV198	1.39231	0.00633542	R0R2
ASV200	1.38e-05	0.999979	R0R2
ASV201	-1.65824	0.00156938	R0R2
ASV202	1.4e-05	0.999979	R0R2
ASV203	1.38e-05	0.999979	R0R2
ASV204	-1.26685	0.0313216	R0R2
ASV205	-0.953958	0.0961135	R0R2
ASV206	0.0458193	0.999979	R0R2
ASV207	-0.426138	0.607303	R0R2
ASV208	-1.1085	0.0181914	R0R2
ASV210	-0.0457914	0.999979	R0R2
ASV211	-1.15419	0.0155877	R0R2
ASV212	2.08718	0.00027695	R0R2
ASV214	-2.33081	0.000138347	R0R2
ASV216	1.38e-05	0.999979	R0R2
ASV217	1.26669	0.0286594	R0R2
ASV218	1.38e-05	0.999979	R0R2
ASV219	0.963101	0.0759482	R0R2
ASV220	-0.0369855	0.999979	R0R2
ASV221	-1.07046	0.0380342	R0R2
ASV224	1.39e-05	0.999979	R0R2
ASV225	-0.218551	0.953935	R0R2
ASV228	0.0458202	0.999979	R0R2
ASV229	0.773676	0.195089	R0R2
ASV230	-1.18986	0.0114819	R0R2
ASV231	1.10835	0.0537655	R0R2
ASV232	0.948548	0.0996501	R0R2
ASV233	1.37e-05	0.999979	R0R2
ASV234	1.10834	0.0676911	R0R2
ASV236	-0.176674	0.999979	R0R2
ASV237	1.38e-05	0.999979	R0R2
ASV238	2.10843	0.000197404	R0R2
ASV239	1.39e-05	0.999979	R0R2
ASV240	1.4e-05	0.999979	R0R2
ASV241	-1.22867	0.00939012	R0R2
ASV242	1.39e-05	0.999979	R0R2
ASV244	1.42618	0.00374472	R0R2
ASV246	-0.643709	0.266227	R0R2
ASV247	-0.882571	0.0815956	R0R2
ASV248	-0.0457916	0.999979	R0R2
ASV249	0.977284	0.03822	R0R2
ASV252	1.39e-05	0.999979	R0R2
ASV253	1.26662	0.0153524	R0R2
ASV254	1.4e-05	0.999979	R0R2
ASV255	-0.807293	0.241303	R0R2
ASV256	1.04433	0.0448375	R0R2
ASV257	-1.06598	0.0682171	R0R2
ASV258	-1.53902	0.00676715	R0R2
ASV259	1.5545	0.00767962	R0R2
ASV260	0.643805	0.200967	R0R2
ASV265	-0.123486	0.999979	R0R2
ASV266	1.18966	0.0302121	R0R2
ASV268	0.731094	0.130249	R0R2
ASV269	-0.266093	0.926952	R0R2
ASV270	-1.50776	0.00472778	R0R2
ASV272	1.322	0.00594258	R0R2
ASV274	0.346246	0.672974	R0R2
ASV276	0.6746	0.167451	R0R2
ASV279	1.39e-05	0.999979	R0R2
ASV280	-0.0343551	0.999979	R0R2
ASV282	-0.234299	0.852095	R0R2
ASV283	-1.16982	0.0347245	R0R2
ASV286	0.453587	0.479643	R0R2
ASV287	-1.1898	0.00933811	R0R2
ASV288	1.08733	0.03822	R0R2
ASV289	-1.12914	0.0413076	R0R2
ASV290	0.359495	0.653027	R0R2
ASV291	1.58495	0.00516207	R0R2
ASV292	-0.83281	0.13959	R0R2
ASV294	1.38e-05	0.999979	R0R2
ASV295	1.38e-05	0.999979	R0R2
ASV297	-1.68647	0.00107149	R0R2
ASV298	1.28526	0.00704352	R0R2
ASV299	0.523539	0.38536	R0R2
ASV300	0.0506974	0.999979	R0R2
ASV301	0.637389	0.179776	R0R2
ASV302	0.106918	0.999979	R0R2
ASV304	0.166654	0.996302	R0R2
ASV305	-0.832802	0.171026	R0R2
ASV306	-0.0457919	0.999979	R0R2
ASV307	-0.810582	0.187583	R0R2
ASV308	0.272791	0.834885	R0R2
ASV309	-1.20935	0.0247646	R0R2
ASV311	-1.1898	0.0114819	R0R2
ASV312	0.523542	0.367444	R0R2
ASV313	0.554558	0.353103	R0R2
ASV314	-0.149296	0.999979	R0R2
ASV315	-1.10845	0.0181914	R0R2
ASV318	0.724536	0.146197	R0R2
ASV319	-0.584946	0.227084	R0R2
ASV320	-0.334286	0.684754	R0R2
ASV322	0.500462	0.421117	R0R2
ASV323	-0.999904	0.0958955	R0R2
ASV326	-0.365199	0.679264	R0R2
ASV327	-0.672406	0.205322	R0R2
ASV328	1.38e-05	0.999979	R0R2
ASV330	0.857981	0.106761	R0R2
ASV331	-0.584908	0.319596	R0R2
ASV333	-1.44298	0.0103205	R0R2
ASV334	-0.575931	0.230464	R0R2
ASV335	-0.807285	0.12634	R0R2
ASV336	1.38e-05	0.999979	R0R2
ASV337	-0.807218	0.143649	R0R2
ASV338	-0.137406	0.999979	R0R2
ASV339	-0.832871	0.0829774	R0R2
ASV341	1.55461	0.00107149	R0R2
ASV342	1.90694	0.000768681	R0R2
ASV343	-0.781339	0.1488	R0R2
ASV344	0.152146	0.999979	R0R2
ASV347	-1.11726	0.0423127	R0R2
ASV350	-2.05525	0.000194271	R0R2
ASV352	1.70027	0.000996149	R0R2
ASV353	-0.166873	0.999979	R0R2
ASV354	-1.16984	0.0130257	R0R2
ASV355	0.0824714	0.999979	R0R2
ASV356	1.52343	0.00156938	R0R2
ASV358	0.202824	0.964763	R0R2
ASV360	0.0458203	0.999979	R0R2
ASV361	-1.20951	0.03822	R0R2
ASV362	1.37e-05	0.999979	R0R2
ASV363	0.0655516	0.999979	R0R2
ASV364	-0.743922	0.23109	R0R2
ASV365	-0.930716	0.0621544	R0R2
ASV367	1.39e-05	0.999979	R0R2
ASV368	-0.201542	0.947676	R0R2
ASV369	-1.61449	0.00923387	R0R2
ASV370	-1.33998	0.0182011	R0R2
ASV371	1.42e-05	0.999979	R0R2
ASV373	-1.0874	0.0514466	R0R2
ASV376	1.38e-05	0.999979	R0R2
ASV378	0.999866	0.0449762	R0R2
ASV382	-0.882663	0.0599048	R0R2
ASV383	-0.208559	0.935632	R0R2
ASV384	-0.882532	0.0690357	R0R2
ASV386	-0.491802	0.46893	R0R2
ASV387	-0.509685	0.326925	R0R2
ASV388	-0.930646	0.0402475	R0R2
ASV389	-1.93064	0.000138347	R0R2
ASV390	-0.457282	0.436021	R0R2
ASV391	-0.930715	0.0739261	R0R2
ASV393	-0.0887597	0.999979	R0R2
ASV394	1.37e-05	0.999979	R0R2
ASV395	-1.39221	0.00440515	R0R2
ASV396	0.523524	0.336558	R0R2
ASV398	-0.020677	0.999979	R0R2
ASV399	0.392259	0.592224	R0R2
ASV402	-0.0457925	0.999979	R0R2
ASV403	-0.426235	0.453749	R0R2
ASV405	-0.727901	0.1528	R0R2
ASV408	1.37e-05	0.999979	R0R2
ASV409	1.04433	0.0402475	R0R2
ASV410	-0.781303	0.110457	R0R2
ASV411	1.38e-05	0.999979	R0R2
ASV412	-1.26674	0.0160565	R0R2
ASV415	-1.3922	0.0057361	R0R2
ASV417	1.20939	0.0104665	R0R2
ASV418	0.754776	0.13122	R0R2
ASV419	1.37e-05	0.999979	R0R2
ASV420	-1.26668	0.016289	R0R2
ASV421	1.35739	0.0173779	R0R2
ASV422	0.392322	0.69243	R0R2
ASV427	-1.0443	0.0579698	R0R2
ASV429	-1.62922	0.000968546	R0R2
ASV430	-1.59974	0.00107149	R0R2
ASV431	-1.00002	0.03364	R0R2
ASV432	1.4261	0.00849981	R0R2
ASV434	-0.754842	0.102411	R0R2
ASV436	-0.60481	0.30368	R0R2
ASV437	0.930634	0.0402475	R0R2
ASV439	-1.2667	0.00626916	R0R2
ASV440	1.61451	0.00834482	R0R2
ASV443	-0.0534994	0.999979	R0R2
ASV444	1.38e-05	0.999979	R0R2
ASV445	0.28274	0.848623	R0R2
ASV446	0.930708	0.0402475	R0R2
ASV447	-0.226368	0.874457	R0R2
ASV448	1.61935	0.00168812	R0R2
ASV449	-2.31267	7.57e-06	R0R2
ASV452	-1.32183	0.00594258	R0R2
ASV455	-1.74136	0.000603785	R0R2
ASV458	1.39e-05	0.999979	R0R2
ASV459	1.38e-05	0.999979	R0R2
ASV460	-0.0457916	0.999979	R0R2
ASV461	2.19948	2.76e-05	R0R2
ASV462	-0.0457919	0.999979	R0R2
ASV465	1.39e-05	0.999979	R0R2
ASV466	0.280176	0.797974	R0R2
ASV467	-1.47562	0.0023504	R0R2
ASV468	0.672403	0.174423	R0R2
ASV469	0.727884	0.153316	R0R2
ASV472	1.38e-05	0.999979	R0R2
ASV473	-0.152241	0.999979	R0R2
ASV474	1.06604	0.0242453	R0R2
ASV475	-1.71422	0.000801264	R0R2
ASV477	0.101293	0.999979	R0R2
ASV478	1.38e-05	0.999979	R0R2
ASV479	1.37e-05	0.999979	R0R2
ASV480	-0.534634	0.371709	R0R2
ASV482	-1.77971	0.00109881	R0R2
ASV490	-0.41522	0.479643	R0R2
ASV491	1.37e-05	0.999979	R0R2
ASV494	-1.39221	0.00440515	R0R2
ASV495	1.37e-05	0.999979	R0R2
ASV499	0.656519	0.261985	R0R2
ASV500	0.663009	0.148193	R0R2
ASV501	0.672433	0.161182	R0R2
ASV502	-1.2667	0.00767962	R0R2
ASV503	0.954129	0.0862676	R0R2
ASV504	1.68968	0.000574265	R0R2
ASV506	-0.727801	0.136457	R0R2
ASV507	-1.64383	0.00375908	R0R2
ASV509	1.39e-05	0.999979	R0R2
ASV511	-1.30369	0.00651858	R0R2
ASV512	-0.253758	0.837202	R0R2
ASV516	1.38e-05	0.999979	R0R2
ASV517	0.930703	0.0423127	R0R2
ASV524	-2.11877	0.000355602	R0R2
ASV526	0.172242	0.999979	R0R2
ASV527	-1.68635	0.003463	R0R2
ASV530	1.37e-05	0.999979	R0R2
ASV531	1.14975	0.0146509	R0R2
ASV535	1.38e-05	0.999979	R0R2
ASV536	0.672344	0.233631	R0R2
ASV537	1.37486	0.00752257	R0R2
ASV539	1.38e-05	0.999979	R0R2
ASV540	1.38e-05	0.999979	R0R2
ASV541	2.39212	3.69e-05	R0R2
ASV542	1.37e-05	0.999979	R0R2
ASV547	-0.954126	0.0471351	R0R2
ASV548	1.37e-05	0.999979	R0R2
ASV549	0.954164	0.03822	R0R2
ASV550	-0.83175	0.142917	R0R2
ASV551	-0.949607	0.0655779	R0R2
ASV552	0.754893	0.142348	R0R2
ASV556	-0.177763	0.999979	R0R2
ASV557	0.954202	0.03822	R0R2
ASV558	-0.87816	0.0821369	R0R2
ASV559	-0.773755	0.179776	R0R2
ASV562	-1.6724	0.000819044	R0R2
ASV564	-0.775561	0.158589	R0R2
ASV566	0.369118	0.582451	R0R2
ASV568	1.37e-05	0.999979	R0R2
ASV571	0.0280193	0.999979	R0R2
ASV572	-0.786151	0.113123	R0R2
ASV573	1.39231	0.00834482	R0R2
ASV574	1.33974	0.0234319	R0R2
ASV576	-0.857961	0.0785885	R0R2
ASV577	-1.85802	0.00180677	R0R2
ASV579	0.0458769	0.999979	R0R2
ASV582	-0.0457941	0.999979	R0R2
ASV584	1.38e-05	0.999979	R0R2
ASV585	0.0458237	0.999979	R0R2
ASV586	1.59971	0.00589873	R0R2
ASV589	-0.954174	0.0676911	R0R2
ASV593	0.584936	0.300885	R0R2
ASV594	-0.306846	0.723835	R0R2
ASV595	-0.727934	0.137271	R0R2
ASV596	-1.37509	0.00472778	R0R2
ASV597	-0.316678	0.694546	R0R2
ASV599	1.38e-05	0.999979	R0R2
ASV600	0.130069	0.999979	R0R2
ASV603	-0.554567	0.399184	R0R2
ASV605	-0.593094	0.231219	R0R2
ASV608	-1.58482	0.00544604	R0R2
ASV609	0.341101	0.557618	R0R2
ASV611	1.37e-05	0.999979	R0R2
ASV613	0.83284	0.108346	R0R2
ASV619	0.930692	0.0806325	R0R2
ASV620	-0.727856	0.178097	R0R2
ASV621	0.359991	0.600878	R0R2
ASV622	1.32186	0.00589873	R0R2
ASV623	-0.976522	0.0471351	R0R2
ASV628	-1.37509	0.00472778	R0R2
ASV631	-0.15193	0.999979	R0R2
ASV632	1.38e-05	0.999979	R0R2
ASV633	-1.67221	0.00338171	R0R2
ASV636	1.38e-05	0.999979	R0R2
ASV641	0.702997	0.196876	R0R2
ASV645	-1.3219	0.0125766	R0R2
ASV648	-1.33941	0.0204363	R0R2
ASV649	1.37e-05	0.999979	R0R2
ASV651	-0.187238	0.988719	R0R2
ASV652	0.930703	0.0423127	R0R2
ASV653	-0.349164	0.632473	R0R2
ASV655	1.18957	0.0313236	R0R2
ASV660	1.56964	0.00539391	R0R2
ASV663	1.10848	0.0402475	R0R2
ASV664	1.02233	0.0293999	R0R2
ASV665	-0.754711	0.179349	R0R2
ASV667	0.158682	0.999979	R0R2
ASV668	-0.614692	0.242273	R0R2
ASV670	0.129293	0.999979	R0R2
ASV671	0.727885	0.161045	R0R2
ASV677	0.9283	0.0654858	R0R2
ASV678	1.38e-05	0.999979	R0R2
ASV679	-0.0721054	0.999979	R0R2
ASV680	1.37e-05	0.999979	R0R2
ASV684	-0.42085	0.480845	R0R2
ASV686	-0.393278	0.577268	R0R2
ASV688	0.954048	0.106761	R0R2
ASV691	1.37e-05	0.999979	R0R2
ASV692	-0.21759	0.82926	R0R2
ASV694	0.853164	0.114923	R0R2
ASV700	1.4e-05	0.999979	R0R2
ASV701	0.573627	0.249616	R0R2
ASV702	-1.99983	0.000355602	R0R2
ASV703	0.0458196	0.999979	R0R2
ASV704	1.37e-05	0.999979	R0R2
ASV705	-0.617866	0.286995	R0R2
ASV707	0.421611	0.520565	R0R2
ASV708	0.954239	0.03822	R0R2
ASV713	-0.0994744	0.999979	R0R2
ASV717	1.22872	0.035336	R0R2
ASV720	-0.0607336	0.999979	R0R2
ASV721	1.38e-05	0.999979	R0R2
ASV723	-1.4594	0.00472778	R0R2
ASV726	0.051538	0.999979	R0R2
ASV727	0.807359	0.120279	R0R2
ASV728	1.38e-05	0.999979	R0R2
ASV732	1.38e-05	0.999979	R0R2
ASV733	0.906834	0.0882661	R0R2
ASV735	0.554622	0.300894	R0R2
ASV738	0.645364	0.186026	R0R2
ASV739	-0.700466	0.230615	R0R2
ASV741	1.14975	0.0158638	R0R2
ASV743	-0.906718	0.0626654	R0R2
ASV745	0.906864	0.0423127	R0R2
ASV747	-1.22883	0.0130935	R0R2
ASV752	-0.56409	0.303662	R0R2
ASV753	-1.62935	0.00339741	R0R2
ASV754	-0.672294	0.201564	R0R2
ASV758	1.6437	0.000879214	R0R2
ASV759	-1.62933	0.00145095	R0R2
ASV765	-0.04438	0.999979	R0R2
ASV768	1.37e-05	0.999979	R0R2
ASV770	-0.977216	0.03822	R0R2
ASV773	0.954312	0.0637878	R0R2
ASV779	-2.38347	6.06e-06	R0R2
ASV786	1.80721	0.000652395	R0R2
ASV791	1.4e-05	0.999979	R0R2
ASV794	0.335633	0.601449	R0R2
ASV797	1.56956	0.00162262	R0R2
ASV804	-0.213647	0.959187	R0R2
ASV809	0.781255	0.10665	R0R2
ASV810	1.38e-05	0.999979	R0R2
ASV811	-0.0457912	0.999979	R0R2
ASV813	-1.78133	0.000987866	R0R2
ASV817	-1.74154	0.000549351	R0R2
ASV821	-1.39234	0.003463	R0R2
ASV822	1.38e-05	0.999979	R0R2
ASV824	-0.672264	0.254072	R0R2
ASV826	0.36577	0.589756	R0R2
ASV829	1.39e-05	0.999979	R0R2
ASV830	1.20945	0.0104665	R0R2
ASV831	0.954164	0.03822	R0R2
ASV834	2.40925	6.17e-06	R0R2
ASV841	1.04435	0.0279431	R0R2
ASV842	-0.857755	0.155433	R0R2
ASV843	1.37e-05	0.999979	R0R2
ASV844	1.26668	0.00633542	R0R2
ASV845	0.906891	0.101937	R0R2
ASV851	-0.554536	0.36163	R0R2
ASV854	-0.906872	0.0423127	R0R2
ASV856	1.37e-05	0.999979	R0R2
ASV857	1.06601	0.047379	R0R2
ASV858	1.37e-05	0.999979	R0R2
ASV859	-1.16983	0.0187881	R0R2
ASV860	-0.426232	0.477428	R0R2
ASV861	-0.954023	0.0471351	R0R2
ASV862	1.38e-05	0.999979	R0R2
ASV867	-0.906814	0.0783258	R0R2
ASV868	-0.64384	0.16783	R0R2
ASV869	-0.554603	0.357045	R0R2
ASV870	0.78132	0.1307	R0R2
ASV875	0.614719	0.193353	R0R2
ASV876	-0.672447	0.233631	R0R2
ASV877	0.781364	0.142175	R0R2
ASV878	0.954164	0.03822	R0R2
ASV882	-0.56031	0.262578	R0R2
ASV887	-1.22723	0.00939012	R0R2
ASV890	0.727926	0.15395	R0R2
ASV891	1.24806	0.00933811	R0R2
ASV894	1.30371	0.005932	R0R2
ASV895	1.37e-05	0.999979	R0R2
ASV899	-1.2853	0.00767962	R0R2
ASV904	-1.18979	0.0098241	R0R2
ASV905	2.10485	6.19e-05	R0R2
ASV906	1.25524	0.00691537	R0R2
ASV907	-1.52362	0.00204659	R0R2
ASV910	1.65806	0.000801264	R0R2
ASV914	-0.930719	0.0402475	R0R2
ASV915	1.38e-05	0.999979	R0R2
ASV921	-0.672362	0.234768	R0R2
ASV924	0.426276	0.452819	R0R2
ASV925	-0.882553	0.117464	R0R2
ASV926	-0.4918	0.485865	R0R2
ASV927	0.999963	0.0331646	R0R2
ASV931	0.643832	0.211762	R0R2
ASV934	-0.117753	0.999979	R0R2
ASV937	1.49189	0.00185272	R0R2
ASV940	1.37e-05	0.999979	R0R2
ASV941	1.26672	0.00767962	R0R2
ASV946	-0.95417	0.0950525	R0R2
ASV948	1.37e-05	0.999979	R0R2
ASV949	1.50765	0.00472778	R0R2
ASV950	-0.807258	0.110791	R0R2
ASV952	1.5998	0.00107149	R0R2
ASV954	-0.700286	0.204764	R0R2
ASV956	1.39e-05	0.999979	R0R2
ASV958	-1.08744	0.0276824	R0R2
ASV962	1.7943	0.000342179	R0R2
ASV965	-0.781203	0.132051	R0R2
ASV968	0.807331	0.0790738	R0R2
ASV969	0.954164	0.03822	R0R2
ASV972	1.06604	0.0231512	R0R2
ASV974	-0.0457917	0.999979	R0R2
ASV977	-0.857913	0.0865416	R0R2
ASV980	-0.0457914	0.999979	R0R2
ASV981	0.906897	0.0423127	R0R2
ASV983	-1.2746	0.00617635	R0R2
ASV987	-0.807297	0.0958955	R0R2
ASV988	1.38e-05	0.999979	R0R2
ASV990	1.22881	0.0342989	R0R2
ASV995	-1.52349	0.00277793	R0R2
ASV998	-0.0752748	0.999979	R0R2
ASV999	1.38e-05	0.999979	R0R2
ASV1007	-0.428946	0.545431	R0R2
ASV1008	-0.61461	0.224798	R0R2
ASV1009	-0.0525383	0.999979	R0R2
ASV1010	-0.554496	0.378419	R0R2
ASV1011	1.37e-05	0.999979	R0R2
ASV1015	1.39e-05	0.999979	R0R2
ASV1021	-0.359113	0.527369	R0R2
ASV1022	1.26671	0.00837296	R0R2
ASV1023	-1.18986	0.00939012	R0R2
ASV1024	-0.807335	0.10814	R0R2
ASV1027	0.727861	0.136457	R0R2
ASV1032	1.39e-05	0.999979	R0R2
ASV1036	1.42618	0.00374472	R0R2
ASV1037	1.38e-05	0.999979	R0R2
ASV1038	-0.954226	0.0665266	R0R2
ASV1040	1.32193	0.00601442	R0R2
ASV1041	-2.70046	1.17e-06	R0R2
ASV1043	0.882553	0.0717885	R0R2
ASV1045	0.954072	0.0717885	R0R2
ASV1051	-1.20943	0.0423127	R0R2
ASV1053	1.37e-05	0.999979	R0R2
ASV1056	0.0268356	0.999979	R0R2
ASV1057	0.727925	0.149723	R0R2
ASV1062	1.38e-05	0.999979	R0R2
ASV1065	0.857985	0.0892577	R0R2
ASV1072	0.0297839	0.999979	R0R2
ASV1074	1.38e-05	0.999979	R0R2
ASV1079	-0.86754	0.109832	R0R2
ASV1082	-0.930577	0.0494146	R0R2
ASV1086	0.930813	0.0407165	R0R2
ASV1093	0.952735	0.0390629	R0R2
ASV1100	0.119351	0.999979	R0R2
ASV1102	-0.0457914	0.999979	R0R2
ASV1103	1.38e-05	0.999979	R0R2
ASV1105	-1.12932	0.0177025	R0R2
ASV1110	1.38e-05	0.999979	R0R2
ASV1113	0.672432	0.183477	R0R2
ASV1116	-0.906803	0.107506	R0R2
ASV1127	1.37e-05	0.999979	R0R2
ASV1128	1.38e-05	0.999979	R0R2
ASV1130	1.38e-05	0.999979	R0R2
ASV1132	1.39e-05	0.999979	R0R2
ASV1135	0.807399	0.0961135	R0R2
ASV1137	-0.999924	0.0423127	R0R2
ASV1146	0.857985	0.0840535	R0R2
ASV1149	0.781321	0.12634	R0R2
ASV1159	0.930613	0.0846903	R0R2
ASV1160	1.37e-05	0.999979	R0R2
ASV1161	1.38e-05	0.999979	R0R2
ASV1162	1.68649	0.00145095	R0R2
ASV1168	1.12912	0.016289	R0R2
ASV1175	-1.52343	0.00156938	R0R2
ASV1181	-1.18974	0.0125766	R0R2
ASV1183	1.30364	0.00651858	R0R2
ASV1185	-1.28533	0.0154041	R0R2
ASV1189	1.39e-05	0.999979	R0R2
ASV1193	-0.37198	0.643331	R0R2
ASV1197	-0.0457925	0.999979	R0R2
ASV1198	-1.37501	0.00472778	R0R2
ASV1200	0.584779	0.262349	R0R2
ASV1205	1.38e-05	0.999979	R0R2
ASV1207	1.37e-05	0.999979	R0R2
ASV1208	-1.33967	0.00589873	R0R2
ASV1211	-1.52349	0.00389402	R0R2
ASV1217	1.38e-05	0.999979	R0R2
ASV1221	-1.53901	0.00145095	R0R2
ASV1222	-0.700382	0.178008	R0R2
ASV1224	-0.024235	0.999979	R0R2
ASV1228	1.04439	0.0443659	R0R2
ASV1232	-1.26676	0.00767962	R0R2
ASV1233	-0.192618	0.960832	R0R2
ASV1234	-0.614669	0.209648	R0R2
ASV1235	2.36e-05	0.999979	R0R2
ASV1239	-0.35755	0.605158	R0R2
ASV1240	-1.41494	0.00298595	R0R2
ASV1241	-0.0457916	0.999979	R0R2
ASV1246	0.700354	0.209648	R0R2
ASV1247	-0.0457913	0.999979	R0R2
ASV1249	-0.584907	0.325766	R0R2
ASV1252	-0.55445	0.399184	R0R2
ASV1253	-0.727479	0.136286	R0R2
ASV1255	1.38e-05	0.999979	R0R2
ASV1256	-0.58481	0.378419	R0R2
ASV1263	0.459358	0.485116	R0R2
ASV1266	1.37e-05	0.999979	R0R2
ASV1267	0.727897	0.129753	R0R2
ASV1269	1.58481	0.00203048	R0R2
ASV1273	-0.172814	0.964763	R0R2
ASV1274	-0.906916	0.0607747	R0R2
ASV1276	-1.64383	0.00239299	R0R2
ASV1279	-1.1898	0.0114819	R0R2
ASV1283	0.0516722	0.999979	R0R2
ASV1284	-0.211503	0.859673	R0R2
ASV1292	-0.523483	0.386093	R0R2
ASV1294	-2.2191	1.38e-05	R0R2
ASV1295	1.83293	0.000580085	R0R2
ASV1297	0.0269798	0.999979	R0R2
ASV1298	1.50762	0.0113554	R0R2
ASV1299	1.12928	0.0184985	R0R2
ASV1302	1.38e-05	0.999979	R0R2
ASV1303	0.88265	0.0471351	R0R2
ASV1305	0.832743	0.108346	R0R2
ASV1317	-0.930649	0.0950525	R0R2
ASV1321	0.024017	0.999979	R0R2
ASV1322	-0.954136	0.0402475	R0R2
ASV1323	0.672402	0.177084	R0R2
ASV1324	1.37e-05	0.999979	R0R2
ASV1325	-0.906769	0.0423127	R0R2
ASV1327	1.20951	0.0114147	R0R2
ASV1329	1.59978	0.00107149	R0R2
ASV1336	1.38e-05	0.999979	R0R2
ASV1339	-1.33973	0.00472778	R0R2
ASV1342	-0.667456	0.211736	R0R2
ASV1343	1.26679	0.00767962	R0R2
ASV1348	0.834949	0.0882661	R0R2
ASV1352	-1.55449	0.0013997	R0R2
ASV1359	-0.584905	0.336558	R0R2
ASV1360	1.83269	0.000996149	R0R2
ASV1365	1.37e-05	0.999979	R0R2
ASV1367	0.832842	0.114923	R0R2
ASV1375	0.237048	0.908463	R0R2
ASV1377	1.37e-05	0.999979	R0R2
ASV1380	1.38e-05	0.999979	R0R2
ASV1381	-0.525198	0.350499	R0R2
ASV1383	0.90693	0.0423127	R0R2
ASV1393	0.0239095	0.999979	R0R2
ASV1394	0.643811	0.323325	R0R2
ASV1397	1.37e-05	0.999979	R0R2
ASV1400	1.38e-05	0.999979	R0R2
ASV1401	0.954143	0.0578188	R0R2
ASV1403	1.38e-05	0.999979	R0R2
ASV1411	1.37e-05	0.999979	R0R2
ASV1412	1.20957	0.0104665	R0R2
ASV1415	-0.0601658	0.999979	R0R2
ASV1419	-1.10846	0.0298853	R0R2
ASV1423	1.38e-05	0.999979	R0R2
ASV1436	1.49174	0.00185272	R0R2
ASV1437	0.857983	0.125008	R0R2
ASV1440	-1.1699	0.0106232	R0R2
ASV1442	1.38e-05	0.999979	R0R2
ASV1445	-0.432912	0.481935	R0R2
ASV1447	0.832938	0.0951452	R0R2
ASV1448	-1.02229	0.0386181	R0R2
ASV1449	0.88265	0.0471351	R0R2
ASV1457	-0.906839	0.0423127	R0R2
ASV1460	0.426276	0.441507	R0R2
ASV1463	1.39e-05	0.999979	R0R2
ASV1464	1.38e-05	0.999979	R0R2
ASV1468	1.39e-05	0.999979	R0R2
ASV1473	1.42612	0.00488975	R0R2
ASV1475	-0.999905	0.0337581	R0R2
ASV1480	1.38e-05	0.999979	R0R2
ASV1481	0.639835	0.178097	R0R2
ASV1483	1.38e-05	0.999979	R0R2
ASV1494	-1.33992	0.0165897	R0R2
ASV1496	0.280178	0.712015	R0R2
ASV1499	-1.02235	0.0293999	R0R2
ASV1502	1.37e-05	0.999979	R0R2
ASV1510	-0.252758	0.852095	R0R2
ASV1511	-3.36e-05	0.999979	R0R2
ASV1513	0.566893	0.304436	R0R2
ASV1516	1.39e-05	0.999979	R0R2
ASV1517	1.38e-05	0.999979	R0R2
ASV1519	1.37e-05	0.999979	R0R2
ASV1520	0.954164	0.03822	R0R2
ASV1524	0.977205	0.0375002	R0R2
ASV1529	-0.537589	0.353103	R0R2
ASV1530	1.37e-05	0.999979	R0R2
ASV1532	1.37e-05	0.999979	R0R2
ASV1537	0.727926	0.158451	R0R2
ASV1540	1.37e-05	0.999979	R0R2
ASV1545	1.38e-05	0.999979	R0R2
ASV1549	-0.727847	0.216872	R0R2
ASV1555	-1.06555	0.028155	R0R2
ASV1564	1.39e-05	0.999979	R0R2
ASV1572	0.83282	0.0785885	R0R2
ASV1574	1.37e-05	0.999979	R0R2
ASV1577	0.999802	0.03822	R0R2
ASV1582	1.37e-05	0.999979	R0R2
ASV1585	-0.000183473	0.999979	R0R2
ASV1590	1.38e-05	0.999979	R0R2
ASV1591	1.39e-05	0.999979	R0R2
ASV1593	0.340938	0.582361	R0R2
ASV1597	1.6292	0.000968546	R0R2
ASV1601	-0.554519	0.303662	R0R2
ASV1607	-0.954139	0.03822	R0R2
ASV1610	1.74138	0.000433058	R0R2
ASV1612	1.37e-05	0.999979	R0R2
ASV1621	1.38e-05	0.999979	R0R2
ASV1626	0.930679	0.0788686	R0R2
ASV1627	1.14975	0.0146509	R0R2
ASV1628	1.38e-05	0.999979	R0R2
ASV1629	1.39e-05	0.999979	R0R2
ASV1633	1.39e-05	0.999979	R0R2
ASV1634	0.459403	0.425027	R0R2
ASV1636	1.38e-05	0.999979	R0R2
ASV1637	-0.392286	0.538163	R0R2
ASV1638	1.37e-05	0.999979	R0R2
ASV1649	0.584997	0.266705	R0R2
ASV1654	-0.403316	0.512823	R0R2
ASV1656	0.0995397	0.999979	R0R2
ASV1659	0.357537	0.700559	R0R2
ASV1660	1.37e-05	0.999979	R0R2
ASV1662	1.39e-05	0.999979	R0R2
ASV1669	1.37e-05	0.999979	R0R2
ASV1670	0.189119	0.93173	R0R2
ASV1673	-0.151982	0.999979	R0R2
ASV1689	0.426257	0.482055	R0R2
ASV1691	-0.832751	0.139984	R0R2
ASV1702	0.426255	0.497115	R0R2
ASV1713	1.37e-05	0.999979	R0R2
ASV1715	0.285414	0.750159	R0R2
ASV1722	-0.0473678	0.999979	R0R2
ASV1724	0.930742	0.0423127	R0R2
ASV1728	1.38e-05	0.999979	R0R2
ASV1734	0.930614	0.0833316	R0R2
ASV1739	-0.807286	0.123419	R0R2
ASV1740	1.37e-05	0.999979	R0R2
ASV1744	0.0268692	0.999979	R0R2
ASV1745	-0.954177	0.03822	R0R2
ASV1751	0.857863	0.126035	R0R2
ASV1752	0.853167	0.065002	R0R2
ASV1754	1.37e-05	0.999979	R0R2
ASV1757	-0.807334	0.138555	R0R2
ASV1759	-0.698351	0.170805	R0R2
ASV1762	0.930621	0.0745431	R0R2
ASV1765	-0.0457911	0.999979	R0R2
ASV1768	-0.807184	0.126206	R0R2
ASV1770	0.800727	0.0821369	R0R2
ASV1777	-1.35745	0.00544604	R0R2
ASV1783	1.38e-05	0.999979	R0R2
ASV1784	-1.57109	0.0012635	R0R2
ASV1790	-0.954215	0.0386239	R0R2
ASV1794	1.33993	0.00739108	R0R2
ASV1798	-1.12926	0.016289	R0R2
ASV1799	-0.727855	0.182079	R0R2
ASV1806	-0.832831	0.0829774	R0R2
ASV1809	-0.954177	0.03822	R0R2
ASV1811	0.0458198	0.999979	R0R2
ASV1813	1.76801	0.00045639	R0R2
ASV1815	1.39e-05	0.999979	R0R2
ASV1816	-0.857809	0.0923186	R0R2
ASV1821	1.37e-05	0.999979	R0R2
ASV1822	1.38e-05	0.999979	R0R2
ASV1823	-1.06602	0.0181914	R0R2
ASV1825	-1.08739	0.0204363	R0R2
ASV1829	-1.1085	0.0181914	R0R2
ASV1831	1.37e-05	0.999979	R0R2
ASV1835	0.754755	0.1528	R0R2
ASV1840	-0.754819	0.166803	R0R2
ASV1855	1.04444	0.0262341	R0R2
ASV1856	1.38e-05	0.999979	R0R2
ASV1859	1.37e-05	0.999979	R0R2
ASV1863	1.39e-05	0.999979	R0R2
ASV1864	-0.672408	0.155985	R0R2
ASV1874	-0.97726	0.0375002	R0R2
ASV1880	-0.930564	0.0568162	R0R2
ASV1881	0.830003	0.0798869	R0R2
ASV1891	-0.754835	0.11736	R0R2
ASV1898	0.99992	0.0331646	R0R2
ASV1900	1.2667	0.0189104	R0R2
ASV1905	0.247939	0.852095	R0R2
ASV1908	0.0458206	0.999979	R0R2
ASV1931	-1.56975	0.00123321	R0R2
ASV1932	1.2854	0.00704352	R0R2
ASV1937	-2.56979	6.06e-06	R0R2
ASV1939	0.952735	0.0390629	R0R2
ASV1942	-0.807335	0.114592	R0R2
ASV1953	-0.906706	0.0745431	R0R2
ASV1955	1.38e-05	0.999979	R0R2
ASV1957	0.634681	0.154761	R0R2
ASV1959	1.02237	0.0293999	R0R2
ASV1960	1.38e-05	0.999979	R0R2
ASV1964	-0.113253	0.999979	R0R2
ASV1966	0.352257	0.559056	R0R2
ASV1969	1.26671	0.0134507	R0R2
ASV1975	-1.56983	0.003463	R0R2
ASV1977	0.954146	0.0525283	R0R2
ASV1979	1.37e-05	0.999979	R0R2
ASV1980	0.614746	0.234625	R0R2
ASV1982	-0.596526	0.191327	R0R2
ASV1984	-0.882669	0.0739826	R0R2
ASV1989	-1.42614	0.00688025	R0R2
ASV2001	1.10858	0.0165451	R0R2
ASV2006	1.37e-05	0.999979	R0R2
ASV2019	-0.954058	0.061701	R0R2
ASV2020	0.832894	0.0994396	R0R2
ASV2027	-0.92443	0.0706782	R0R2
ASV2030	1.37e-05	0.999979	R0R2
ASV2043	-1.2853	0.00767962	R0R2
ASV2049	0.727859	0.138367	R0R2
ASV2050	-0.199284	0.93173	R0R2
ASV2057	0.0291836	0.999979	R0R2
ASV2058	1.37e-05	0.999979	R0R2
ASV2060	-0.58488	0.29213	R0R2
ASV2066	0.754862	0.105532	R0R2
ASV2067	1.82012	0.000355602	R0R2
ASV2070	0.807359	0.115655	R0R2
ASV2079	-0.584913	0.286201	R0R2
ASV2081	0.977158	0.0865416	R0R2
ASV2083	1.58496	0.00112115	R0R2
ASV2085	1.22894	0.0098241	R0R2
ASV2086	0.999963	0.0331646	R0R2
ASV2087	1.38e-05	0.999979	R0R2
ASV2092	0.0641805	0.999979	R0R2
ASV2095	1.4e-05	0.999979	R0R2
ASV2097	-0.90676	0.0765022	R0R2
ASV2100	1.37e-05	0.999979	R0R2
ASV2102	1.15434	0.0114147	R0R2
ASV2112	1.6582	0.000801264	R0R2
ASV2116	1.37e-05	0.999979	R0R2
ASV2118	0.281868	0.718136	R0R2
ASV2119	1.38e-05	0.999979	R0R2
ASV2120	1.4e-05	0.999979	R0R2
ASV2124	1.39e-05	0.999979	R0R2
ASV2126	-0.407229	0.535065	R0R2
ASV2135	-1.20943	0.0104665	R0R2
ASV2136	1.76796	0.00223509	R0R2
ASV2147	1.38e-05	0.999979	R0R2
ASV2148	1.47569	0.00203048	R0R2
ASV2151	-0.906839	0.0423127	R0R2
ASV2153	-0.88247	0.079149	R0R2
ASV2154	0.882599	0.0739826	R0R2
ASV2155	1.37e-05	0.999979	R0R2
ASV2157	0.781369	0.0772425	R0R2
ASV2166	0.954202	0.03822	R0R2
ASV2168	0.781408	0.134449	R0R2
ASV2173	-0.459381	0.40042	R0R2
ASV2174	1.38e-05	0.999979	R0R2
ASV2180	1.38e-05	0.999979	R0R2
ASV2182	-0.754834	0.121909	R0R2
ASV2184	-0.643813	0.187175	R0R2
ASV2185	1.38e-05	0.999979	R0R2
ASV2195	1.38e-05	0.999979	R0R2
ASV2196	-0.0601734	0.999979	R0R2
ASV2200	1.38e-05	0.999979	R0R2
ASV2222	-0.584945	0.252818	R0R2
ASV2228	1.06604	0.0231512	R0R2
ASV2233	1.38e-05	0.999979	R0R2
ASV2239	0.554622	0.298903	R0R2
ASV2240	0.118662	0.999979	R0R2
ASV2244	1.22876	0.00939012	R0R2
ASV2254	-1.26676	0.00767962	R0R2
ASV2256	-0.954177	0.03822	R0R2
ASV2257	1.37e-05	0.999979	R0R2
ASV2260	1.89483	0.000197404	R0R2
ASV2264	1.37e-05	0.999979	R0R2
ASV2284	0.426273	0.54349	R0R2
ASV2285	0.906788	0.0724702	R0R2
ASV2299	1.37e-05	0.999979	R0R2
ASV2302	0.280132	0.722708	R0R2
ASV2312	-0.58491	0.262578	R0R2
ASV2313	0.0566452	0.999979	R0R2
ASV2314	-1.1085	0.0181914	R0R2
ASV2315	-0.906846	0.0402475	R0R2
ASV2320	0.827034	0.109832	R0R2
ASV2321	-0.7549	0.110829	R0R2
ASV2322	-1.28531	0.00704352	R0R2
ASV2328	0.357576	0.592723	R0R2
ASV2330	0.643821	0.258246	R0R2
ASV2331	1.38e-05	0.999979	R0R2
ASV2333	-1.10965	0.0207362	R0R2
ASV2351	0.4903	0.293194	R0R2
ASV2352	-0.222404	0.832329	R0R2
ASV2353	0.930742	0.0443659	R0R2
ASV2357	0.672463	0.176977	R0R2
ASV2364	-0.977219	0.042802	R0R2
ASV2366	-0.197909	0.947961	R0R2
ASV2371	-1.08749	0.0204363	R0R2
ASV2381	0.843246	0.05683	R0R2
ASV2386	0.0285256	0.999979	R0R2
ASV2397	0.882503	0.0731354	R0R2
ASV2405	1.39e-05	0.999979	R0R2
ASV2406	-1.40937	0.00402447	R0R2
ASV2410	0.954143	0.0402475	R0R2
ASV2423	-0.423768	0.467753	R0R2
ASV2424	0.0458197	0.999979	R0R2
ASV2425	1.38e-05	0.999979	R0R2
ASV2436	-0.906872	0.0423127	R0R2
ASV2437	-0.390747	0.589206	R0R2
ASV2439	0.672433	0.161097	R0R2
ASV2440	1.38e-05	0.999979	R0R2
ASV2442	0.672403	0.174423	R0R2
ASV2448	1.37e-05	0.999979	R0R2
ASV2450	-0.979179	0.0380342	R0R2
ASV2451	1.38e-05	0.999979	R0R2
ASV2456	1.38e-05	0.999979	R0R2
ASV2466	1.0444	0.0402475	R0R2
ASV2472	1.37e-05	0.999979	R0R2
ASV2478	1.37e-05	0.999979	R0R2
ASV2486	-1.49183	0.00250534	R0R2
ASV2497	0.385296	0.477428	R0R2
ASV2502	-1.50778	0.00425115	R0R2
ASV2505	1.26667	0.0112743	R0R2
ASV2506	1.47581	0.00278697	R0R2
ASV2507	-0.777631	0.106581	R0R2
ASV2511	-1.67234	0.000768681	R0R2
ASV2515	0.832938	0.0939398	R0R2
ASV2521	0.754904	0.092004	R0R2
ASV2526	1.39e-05	0.999979	R0R2
ASV2539	-0.263066	0.741517	R0R2
ASV2540	-0.243935	0.840438	R0R2
ASV2542	-0.370319	0.484288	R0R2
ASV2543	1.37e-05	0.999979	R0R2
ASV2546	0.189032	0.938224	R0R2
ASV2550	1.37e-05	0.999979	R0R2
ASV2563	0.807357	0.1528	R0R2
ASV2566	-0.857913	0.0865416	R0R2
ASV2571	1.37e-05	0.999979	R0R2
ASV2574	1.38e-05	0.999979	R0R2
ASV2575	-0.807334	0.121909	R0R2
ASV2576	-0.643731	0.22755	R0R2
ASV2579	1.18982	0.0125766	R0R2
ASV2592	0.0655145	0.999979	R0R2
ASV2601	-0.0457916	0.999979	R0R2
ASV2618	1.38e-05	0.999979	R0R2
ASV2619	-1.06597	0.0231512	R0R2
ASV2625	-0.97726	0.03822	R0R2
ASV2626	1.61455	0.000996149	R0R2
ASV2627	1.56968	0.00374472	R0R2
ASV2628	1.37e-05	0.999979	R0R2
ASV2631	1.37e-05	0.999979	R0R2
ASV2632	0.700404	0.190188	R0R2
ASV2637	-1.28538	0.00704352	R0R2
ASV2645	0.584846	0.350499	R0R2
ASV2655	0.672407	0.161097	R0R2
ASV2658	1.38e-05	0.999979	R0R2
ASV2684	1.38e-05	0.999979	R0R2
ASV2690	-0.152005	0.995262	R0R2
ASV2691	0.930779	0.0402475	R0R2
ASV2694	1.02228	0.0293999	R0R2
ASV2704	-1.40945	0.00429771	R0R2
ASV2707	1.39e-05	0.999979	R0R2
ASV2719	-0.917539	0.0577323	R0R2
ASV2720	-0.345892	0.559776	R0R2
ASV2737	1.38e-05	0.999979	R0R2
ASV2738	-0.47732	0.337858	R0R2
ASV2740	1.2478	0.0108922	R0R2
ASV2742	0.930671	0.0402475	R0R2
ASV2749	-0.882501	0.0599048	R0R2
ASV2750	1.38e-05	0.999979	R0R2
ASV2755	0.069323	0.999979	R0R2
ASV2758	-0.321933	0.782505	R0R2
ASV2764	1.18971	0.0114819	R0R2
ASV2793	0.0285396	0.999979	R0R2
ASV2795	-0.0686767	0.999979	R0R2
ASV2799	1.37e-05	0.999979	R0R2
ASV2801	1.39217	0.00862228	R0R2
ASV2803	1.32182	0.00402447	R0R2
ASV2811	1.38e-05	0.999979	R0R2
ASV2812	-0.472041	0.378239	R0R2
ASV2814	1.50781	0.00168812	R0R2
ASV2820	1.37e-05	0.999979	R0R2
ASV2821	0.906897	0.0423127	R0R2
ASV2822	-0.641579	0.193622	R0R2
ASV2830	1.62945	0.000996149	R0R2
ASV2832	-0.39228	0.581314	R0R2
ASV2841	-0.807337	0.0735337	R0R2
ASV2846	0.554567	0.258246	R0R2
ASV2851	0.459441	0.398034	R0R2
ASV2852	1.37e-05	0.999979	R0R2
ASV2856	1.37e-05	0.999979	R0R2
ASV2860	-1.37486	0.00472778	R0R2
ASV2862	1.38e-05	0.999979	R0R2
ASV2871	-0.523545	0.336558	R0R2
ASV2874	1.37e-05	0.999979	R0R2
ASV2877	0.8826	0.0731354	R0R2
ASV2883	0.392312	0.541612	R0R2
ASV2894	-0.0931191	0.999979	R0R2
ASV2899	0.643846	0.164773	R0R2
ASV2918	0.843322	0.0801155	R0R2
ASV2922	-0.247913	0.833595	R0R2
ASV2925	1.37e-05	0.999979	R0R2
ASV2941	-0.999981	0.0276824	R0R2
ASV2944	1.18971	0.0318342	R0R2
ASV2962	0.882681	0.0471351	R0R2
ASV2964	-0.355125	0.521852	R0R2
ASV2968	0.0458191	0.999979	R0R2
ASV2970	0.321883	0.727698	R0R2
ASV2975	-0.0330797	0.999979	R0R2
ASV2976	1.35742	0.00413459	R0R2
ASV2979	-0.930719	0.0402475	R0R2
ASV2980	-0.700337	0.142175	R0R2
ASV2988	-0.209438	0.936349	R0R2
ASV2998	1.39e-05	0.999979	R0R2
ASV3009	-0.619694	0.214681	R0R2
ASV3012	0.52357	0.373668	R0R2
ASV3032	-0.523511	0.405595	R0R2
ASV3035	-0.55455	0.281247	R0R2
ASV3036	-0.70614	0.176563	R0R2
ASV3038	-0.554536	0.358458	R0R2
ASV3044	0.88265	0.0471351	R0R2
ASV3058	-0.335651	0.55657	R0R2
ASV3059	0.832841	0.0622148	R0R2
ASV3060	-0.906872	0.0423127	R0R2
ASV3062	-0.554545	0.288172	R0R2
ASV3064	-1.04433	0.0261214	R0R2
ASV3067	1.30378	0.00544604	R0R2
ASV3069	0.0458187	0.999979	R0R2
ASV3076	0.0458186	0.999979	R0R2
ASV3085	-0.906905	0.0423127	R0R2
ASV3097	1.37e-05	0.999979	R0R2
ASV3103	-0.64381	0.198824	R0R2
ASV3112	0.643843	0.174003	R0R2
ASV3114	1.37e-05	0.999979	R0R2
ASV3116	1.38e-05	0.999979	R0R2
ASV3117	1.38e-05	0.999979	R0R2
ASV3118	1.37e-05	0.999979	R0R2
ASV3119	-0.1699	0.999979	R0R2
ASV3125	0.1299	0.999979	R0R2
ASV3135	1.52351	0.00156938	R0R2
ASV3146	-0.78134	0.126035	R0R2
ASV3162	-0.067132	0.999979	R0R2
ASV3163	-0.34793	0.606527	R0R2
ASV3174	0.727893	0.139984	R0R2
ASV3176	-0.115434	0.999979	R0R2
ASV3189	0.362567	0.57495	R0R2
ASV3194	1.06601	0.0252615	R0R2
ASV3197	1.37e-05	0.999979	R0R2
ASV3204	-0.906905	0.0423127	R0R2
ASV3222	1.38e-05	0.999979	R0R2
ASV3224	-0.681565	0.20654	R0R2
ASV3232	-1.10845	0.0181914	R0R2
ASV3233	0.275589	0.724016	R0R2
ASV3234	-1.6724	0.000773191	R0R2
ASV3246	1.38e-05	0.999979	R0R2
ASV3247	1.37e-05	0.999979	R0R2
ASV3249	1.38e-05	0.999979	R0R2
ASV3252	0.700481	0.170252	R0R2
ASV3253	1.39e-05	0.999979	R0R2
ASV3256	1.3749	0.00767962	R0R2
ASV3258	1.02242	0.0312027	R0R2
ASV3259	-0.882625	0.0471351	R0R2
ASV3276	-0.807336	0.093412	R0R2
ASV3278	-1.04432	0.0277911	R0R2
ASV3282	1.37e-05	0.999979	R0R2
ASV3291	-0.716206	0.1528	R0R2
ASV3292	0.0285535	0.999979	R0R2
ASV3296	1.32183	0.0182097	R0R2
ASV3297	0.954242	0.0402475	R0R2
ASV3327	1.37e-05	0.999979	R0R2
ASV3328	0.690296	0.126411	R0R2
ASV3329	-0.491814	0.38536	R0R2
ASV3330	-1.04434	0.0205306	R0R2
ASV3332	-0.954061	0.03822	R0R2
ASV3339	-1.70041	0.000652395	R0R2
ASV3358	-0.832819	0.111441	R0R2
ASV3359	0.976618	0.0380342	R0R2
ASV3360	1.10853	0.0144038	R0R2
ASV3370	0.807271	0.109832	R0R2
ASV3372	0.88265	0.0471351	R0R2
ASV3376	0.459458	0.404108	R0R2
ASV3382	1.20927	0.0104665	R0R2
ASV3385	0.930629	0.0663429	R0R2
ASV3395	0.584991	0.217716	R0R2
ASV3396	0.321888	0.714031	R0R2
ASV3399	-0.882591	0.050448	R0R2
ASV3402	-1.1292	0.0130935	R0R2
ASV3411	1.38e-05	0.999979	R0R2
ASV3414	0.906864	0.0423127	R0R2
ASV3426	-1.06603	0.0205306	R0R2
ASV3429	-0.45943	0.391974	R0R2
ASV3430	0.700397	0.223769	R0R2
ASV3436	1.37e-05	0.999979	R0R2
ASV3439	1.37488	0.00375908	R0R2
ASV3454	0.0269769	0.999979	R0R2
ASV3461	0.415016	0.413023	R0R2
ASV3465	0.584945	0.258246	R0R2
ASV3475	1.39e-05	0.999979	R0R2
ASV3499	-1.47568	0.00185272	R0R2
ASV3500	-1.37501	0.00472778	R0R2
ASV3505	0.80726	0.126035	R0R2
ASV3510	-1.10686	0.0128041	R0R2
ASV3514	1.38e-05	0.999979	R0R2
ASV3517	-0.930753	0.0402475	R0R2
ASV3518	1.06609	0.0246533	R0R2
ASV3521	1.38e-05	0.999979	R0R2
ASV3534	1.39e-05	0.999979	R0R2
ASV3538	-0.930683	0.0402475	R0R2
ASV3544	0.36776	0.606028	R0R2
ASV3557	1.38e-05	0.999979	R0R2
ASV3565	1.37e-05	0.999979	R0R2
ASV3572	1.22869	0.0262341	R0R2
ASV3574	1.05e-05	0.999979	R0R2
ASV3588	0.754814	0.13517	R0R2
ASV3590	-0.807282	0.0882661	R0R2
ASV3591	1.37e-05	0.999979	R0R2
ASV3592	1.71415	0.000613602	R0R2
ASV3607	1.38e-05	0.999979	R0R2
ASV3609	1.37e-05	0.999979	R0R2
ASV3617	0.0269063	0.999979	R0R2
ASV3619	1.38e-05	0.999979	R0R2
ASV3622	1.37e-05	0.999979	R0R2
ASV3627	1.37e-05	0.999979	R0R2
ASV3628	0.584971	0.258246	R0R2
ASV3635	-0.700423	0.128721	R0R2
ASV3652	1.37e-05	0.999979	R0R2
ASV3666	-0.807335	0.102411	R0R2
ASV3669	1.79435	0.000531641	R0R2
ASV3670	-0.930716	0.0610775	R0R2
ASV3674	1.37e-05	0.999979	R0R2
ASV3676	-0.700455	0.163496	R0R2
ASV3690	1.38e-05	0.999979	R0R2
ASV3705	1.38e-05	0.999979	R0R2
ASV3724	-1.50776	0.00168812	R0R2
ASV3725	-0.125511	0.999979	R0R2
ASV3729	-0.584843	0.299343	R0R2
ASV3730	0.672434	0.159274	R0R2
ASV3732	-0.906916	0.0607747	R0R2
ASV3734	1.38e-05	0.999979	R0R2
ASV3735	1.37e-05	0.999979	R0R2
ASV3739	1.04433	0.0402475	R0R2
ASV3750	1.06604	0.0231512	R0R2
ASV3755	0.464651	0.338388	R0R2
ASV3757	-0.335601	0.558917	R0R2
ASV3759	1.10847	0.0148326	R0R2
ASV3761	0.42626	0.466309	R0R2
ASV3766	1.37e-05	0.999979	R0R2
ASV3768	1.04435	0.0262341	R0R2
ASV3784	0.60576	0.193298	R0R2
ASV3785	-0.12552	0.999979	R0R2
ASV3786	0.584947	0.249654	R0R2
ASV3788	-0.700307	0.164773	R0R2
ASV3791	0.882681	0.0471351	R0R2
ASV3810	-0.954177	0.03822	R0R2
ASV3813	-0.802627	0.0724051	R0R2
ASV3819	0.536061	0.228028	R0R2
ASV3821	-0.754826	0.142348	R0R2
ASV3824	0.209449	0.906592	R0R2
ASV3827	0.267928	0.725713	R0R2
ASV3835	1.37e-05	0.999979	R0R2
ASV3843	1.38e-05	0.999979	R0R2
ASV3848	1.38e-05	0.999979	R0R2
ASV3855	0.208589	0.852095	R0R2
ASV3858	1.37e-05	0.999979	R0R2
ASV3863	1.5077	0.00223811	R0R2
ASV3864	0.554568	0.250235	R0R2
ASV3870	1.38e-05	0.999979	R0R2
ASV3885	-0.176896	0.935632	R0R2
ASV3887	1.49185	0.00185272	R0R2
ASV3890	0.754933	0.140995	R0R2
ASV3896	-0.832824	0.0980195	R0R2
ASV3902	1.32193	0.00594258	R0R2
ASV3905	0.0458187	0.999979	R0R2
ASV3921	1.37e-05	0.999979	R0R2
ASV3930	1.37e-05	0.999979	R0R2
ASV3933	0.882601	0.0717885	R0R2
ASV3935	1.37e-05	0.999979	R0R2
ASV3936	-1.72779	0.000580085	R0R2
ASV3939	0.906942	0.0655698	R0R2
ASV3957	0.104367	0.999979	R0R2
ASV3962	-0.906707	0.0735337	R0R2
ASV3988	0.045819	0.999979	R0R2
ASV3989	0.682839	0.147728	R0R2
ASV3991	1.06e-05	0.999979	R0R2
ASV3997	0.906795	0.0423127	R0R2
ASV4016	0.954239	0.03822	R0R2
ASV4024	1.37e-05	0.999979	R0R2
ASV4036	1.3574	0.0117956	R0R2
ASV4038	1.38e-05	0.999979	R0R2
ASV4045	0.0952533	0.999979	R0R2
ASV4058	0.906897	0.0423127	R0R2
ASV4059	-0.857961	0.0755552	R0R2
ASV4061	0.174063	0.956286	R0R2
ASV4062	1.37e-05	0.999979	R0R2
ASV4068	0.0515015	0.999979	R0R2
ASV4070	1.37e-05	0.999979	R0R2
ASV4071	-1.1898	0.0114819	R0R2
ASV4095	1.38e-05	0.999979	R0R2
ASV4099	1.38e-05	0.999979	R0R2
ASV4115	1.37e-05	0.999979	R0R2
ASV4133	-1.16975	0.0304579	R0R2
ASV4135	-0.643806	0.211762	R0R2
ASV4139	1.12929	0.0203533	R0R2
ASV4141	1.37e-05	0.999979	R0R2
ASV4142	1.066	0.0375351	R0R2
ASV4149	1.37e-05	0.999979	R0R2
ASV4152	1.37e-05	0.999979	R0R2
ASV4156	0.0458187	0.999979	R0R2
ASV4157	-0.954093	0.0402475	R0R2
ASV4176	-0.727937	0.147476	R0R2
ASV4181	0.930649	0.0756076	R0R2
ASV4192	0.882579	0.126206	R0R2
ASV4197	1.38e-05	0.999979	R0R2
ASV4215	-0.384636	0.489016	R0R2
ASV4218	1.37e-05	0.999979	R0R2
ASV4220	-0.523527	0.30793	R0R2
ASV4221	-1.27744	0.00544604	R0R2
ASV4225	-0.954177	0.03822	R0R2
ASV4230	-0.954175	0.0514171	R0R2
ASV4238	-0.857913	0.0865416	R0R2
ASV4246	-0.395932	0.421302	R0R2
ASV4247	-0.614692	0.218642	R0R2
ASV4252	1.38e-05	0.999979	R0R2
ASV4258	1.02228	0.0293999	R0R2
ASV4261	-1.10847	0.0151805	R0R2
ASV4263	-0.491837	0.346843	R0R2
ASV4264	1.37e-05	0.999979	R0R2
ASV4267	1.39e-05	0.999979	R0R2
ASV4272	1.38e-05	0.999979	R0R2
ASV4284	1.37e-05	0.999979	R0R2
ASV4287	0.90693	0.0423127	R0R2
ASV4290	1.38e-05	0.999979	R0R2
ASV4298	-1.33975	0.00539391	R0R2
ASV4306	0.292144	0.672427	R0R2
ASV4308	0.0458192	0.999979	R0R2
ASV4328	0.132395	0.999979	R0R2
ASV4334	-0.930649	0.093412	R0R2
ASV4338	1.38e-05	0.999979	R0R2
ASV4346	1.44294	0.003463	R0R2
ASV4349	0.906787	0.0735337	R0R2
ASV4353	1.37e-05	0.999979	R0R2
ASV4369	0.426262	0.453749	R0R2
ASV4378	-0.819405	0.0567442	R0R2
ASV4379	-0.643804	0.21943	R0R2
ASV4384	-0.222365	0.832329	R0R2
ASV4386	1.38e-05	0.999979	R0R2
ASV4388	0.140122	0.999979	R0R2
ASV4413	-0.954178	0.0342989	R0R2
ASV4417	-0.930753	0.0402475	R0R2
ASV4419	-0.584943	0.326681	R0R2
ASV4447	-1.39229	0.003463	R0R2
ASV4451	0.930708	0.0402475	R0R2
ASV4468	0.554576	0.277733	R0R2
ASV4470	0.906801	0.0607747	R0R2
ASV4477	1.16993	0.0130257	R0R2
ASV4503	0.357526	0.635453	R0R2
ASV4508	0.187619	0.936349	R0R2
ASV4520	-2.48393	5.31e-06	R0R2
ASV4543	-1.24777	0.00990721	R0R2
ASV4549	1.38e-05	0.999979	R0R2
ASV4554	0.781316	0.1409	R0R2
ASV4558	1.37e-05	0.999979	R0R2
ASV4565	1.38e-05	0.999979	R0R2
ASV4569	-0.643789	0.181327	R0R2
ASV4573	-1.3219	0.00594258	R0R2
ASV4574	1.37e-05	0.999979	R0R2
ASV4595	0.0374794	0.999979	R0R2
ASV4597	1.37e-05	0.999979	R0R2
ASV4601	0.0577446	0.999979	R0R2
ASV4602	0.072866	0.999979	R0R2
ASV4604	-0.552571	0.267145	R0R2
ASV4606	0.977293	0.0529477	R0R2
ASV4610	1.38e-05	0.999979	R0R2
ASV4633	1.16983	0.010709	R0R2
ASV4635	-0.0457912	0.999979	R0R2
ASV4640	-1.16988	0.0104293	R0R2
ASV4641	1.38e-05	0.999979	R0R2
ASV4644	0.954202	0.03822	R0R2
ASV4671	-0.832872	0.0683033	R0R2
ASV4675	-0.906905	0.0423127	R0R2
ASV4685	0.321913	0.678612	R0R2
ASV4686	0.45941	0.448209	R0R2
ASV4697	1.56974	0.00123321	R0R2
ASV4698	1.38e-05	0.999979	R0R2
ASV4701	-0.930716	0.0630645	R0R2
ASV4704	-1.67249	0.000768681	R0R2
ASV4707	0.0458193	0.999979	R0R2
ASV4733	0.643858	0.1528	R0R2
ASV4734	-0.392282	0.566538	R0R2
ASV4740	-0.672386	0.148193	R0R2
ASV4747	1.37e-05	0.999979	R0R2
ASV4752	1.61481	0.000996149	R0R2
ASV4754	-0.906872	0.0423127	R0R2
ASV4755	-0.882656	0.0471351	R0R2
ASV4774	0.426292	0.482055	R0R2
ASV4789	0.906897	0.0423127	R0R2
ASV4791	-0.954101	0.03822	R0R2
ASV4797	0.426229	0.51919	R0R2
ASV4800	1.08752	0.0204363	R0R2
ASV4803	-0.906905	0.0443659	R0R2
ASV4826	0.0430838	0.999979	R0R2
ASV4830	-1.49175	0.00185272	R0R2
ASV4835	-0.321902	0.661907	R0R2
ASV4838	1.38e-05	0.999979	R0R2
ASV4841	0.906864	0.0423127	R0R2
ASV4846	0.954164	0.03822	R0R2
ASV4849	0.954248	0.0471351	R0R2
ASV4856	0.208623	0.846079	R0R2
ASV4872	-0.860588	0.0477998	R0R2
ASV4874	-0.954111	0.0735337	R0R2
ASV4882	0.375422	0.581513	R0R2
ASV4884	-0.954173	0.07695	R0R2
ASV4892	1.37e-05	0.999979	R0R2
ASV4923	0.0856054	0.999979	R0R2
ASV4928	0.781291	0.108201	R0R2
ASV4937	0.614718	0.225444	R0R2
ASV4940	-0.78134	0.113591	R0R2
ASV4941	-0.700422	0.14839	R0R2
ASV4945	0.491843	0.369011	R0R2
ASV4948	-0.0457913	0.999979	R0R2
ASV4951	0.88265	0.0471351	R0R2
ASV4958	1.37e-05	0.999979	R0R2
ASV4959	0.807403	0.110929	R0R2
ASV4985	0.832895	0.0924074	R0R2
ASV4987	-0.999949	0.0287328	R0R2
ASV4992	0.247938	0.840438	R0R2
ASV4996	1.52356	0.00156938	R0R2
ASV4997	0.101339	0.999979	R0R2
ASV4999	-0.952721	0.0496911	R0R2
ASV5000	-1.12926	0.0177025	R0R2
ASV5017	1.37e-05	0.999979	R0R2
ASV5032	-0.0443816	0.999979	R0R2
ASV5036	-0.954139	0.03822	R0R2
ASV5039	-0.0566542	0.999979	R0R2
ASV5041	0.802039	0.0683033	R0R2
ASV5052	1.14975	0.0155877	R0R2
ASV5058	0.976584	0.0380342	R0R2
ASV5084	1.39e-05	0.999979	R0R2
ASV5089	1.38e-05	0.999979	R0R2
ASV5098	0.754807	0.143649	R0R2
ASV5127	-0.169916	0.999979	R0R2
ASV5137	-1.0874	0.0318467	R0R2
ASV5145	0.754822	0.12399	R0R2
ASV5146	0.614655	0.242986	R0R2
ASV5148	1.37e-05	0.999979	R0R2
ASV5153	1.37e-05	0.999979	R0R2
ASV5181	1.37e-05	0.999979	R0R2
ASV5184	1.38e-05	0.999979	R0R2
ASV5193	1.18988	0.00933811	R0R2
ASV5194	0.930708	0.0402475	R0R2
ASV5199	1.37e-05	0.999979	R0R2
ASV5234	1.37e-05	0.999979	R0R2
ASV5238	-0.743181	0.110997	R0R2
ASV5241	-0.383248	0.483271	R0R2
ASV5249	1.40954	0.00402447	R0R2
ASV5250	0.781275	0.13122	R0R2
ASV5260	-0.832724	0.102411	R0R2
ASV5261	-0.930662	0.0641956	R0R2
ASV5285	1.37e-05	0.999979	R0R2
ASV5286	1.38e-05	0.999979	R0R2
ASV5308	-0.491813	0.39441	R0R2
ASV5317	1.38e-05	0.999979	R0R2
ASV5328	1.37e-05	0.999979	R0R2
ASV5332	-0.668817	0.137529	R0R2
ASV5336	1.38e-05	0.999979	R0R2
ASV5346	0.0655686	0.999979	R0R2
ASV5359	-0.906804	0.0423127	R0R2
ASV5363	-0.0874521	0.999979	R0R2
ASV5366	-0.97726	0.0375002	R0R2
ASV5394	-0.554593	0.277733	R0R2
ASV5403	0.247947	0.8293	R0R2
ASV5405	1.37e-05	0.999979	R0R2
ASV5408	-0.777558	0.0833332	R0R2
ASV5424	1.37e-05	0.999979	R0R2
ASV5429	1.38e-05	0.999979	R0R2
ASV5447	0.163488	0.982653	R0R2
ASV5450	-0.700421	0.159455	R0R2
ASV5456	1.37e-05	0.999979	R0R2
ASV5457	0.491892	0.46698	R0R2
ASV5470	1.37e-05	0.999979	R0R2
ASV5474	1.38e-05	0.999979	R0R2
ASV5479	1.06614	0.0231512	R0R2
ASV5498	1.37e-05	0.999979	R0R2
ASV5504	1.38e-05	0.999979	R0R2
ASV5521	-1.30376	0.00544604	R0R2
ASV5529	-0.285401	0.79193	R0R2
ASV5530	1.37e-05	0.999979	R0R2
ASV5532	1.14962	0.0134507	R0R2
ASV5536	-0.0457913	0.999979	R0R2
ASV5538	0.954094	0.0507823	R0R2
ASV5546	0.807255	0.134521	R0R2
ASV5547	0.672437	0.162752	R0R2
ASV5548	1.37e-05	0.999979	R0R2
ASV5552	1.38e-05	0.999979	R0R2
ASV5606	0.18057	0.956286	R0R2
ASV5624	-1.59989	0.00107149	R0R2
ASV5637	1.37e-05	0.999979	R0R2
ASV5661	1.38e-05	0.999979	R0R2
ASV5662	-1.30371	0.00544604	R0R2
ASV5664	-0.882656	0.0471351	R0R2
ASV5665	-0.700402	0.124752	R0R2
ASV5668	-0.906839	0.0423127	R0R2
ASV5674	0.547505	0.216344	R0R2
ASV5676	-1.1292	0.0174123	R0R2
ASV5680	-0.882656	0.0471351	R0R2
ASV5682	-0.54245	0.249204	R0R2
ASV5684	0.954187	0.0578336	R0R2
ASV5685	-0.475437	0.419748	R0R2
ASV5717	-0.285377	0.74426	R0R2
ASV5718	-0.247904	0.833878	R0R2
ASV5742	1.37e-05	0.999979	R0R2
ASV5800	1.22876	0.00939012	R0R2
ASV5802	0.672391	0.14642	R0R2
ASV5804	1.16993	0.0130257	R0R2
ASV5816	1.37e-05	0.999979	R0R2
ASV5833	0.906894	0.0699806	R0R2
ASV5836	-0.459415	0.429749	R0R2
ASV5844	0.781364	0.0935393	R0R2
ASV5861	0.999984	0.0474948	R0R2
ASV5867	1.37e-05	0.999979	R0R2
ASV5868	1.38e-05	0.999979	R0R2
ASV5869	1.38e-05	0.999979	R0R2
ASV5872	-0.882625	0.0471351	R0R2
ASV5893	1.37e-05	0.999979	R0R2
ASV5924	-0.175878	0.956286	R0R2
ASV5927	0.247925	0.822291	R0R2
ASV5963	1.37e-05	0.999979	R0R2
ASV5976	-0.643838	0.200967	R0R2
ASV5995	1.37e-05	0.999979	R0R2
ASV5999	1.38e-05	0.999979	R0R2
ASV6006	1.38e-05	0.999979	R0R2
ASV6007	1.37e-05	0.999979	R0R2
ASV6041	0.75485	0.143649	R0R2
ASV6043	0.263061	0.727698	R0R2
ASV6047	1.37e-05	0.999979	R0R2
ASV6061	0.906897	0.0423127	R0R2
ASV6063	1.37e-05	0.999979	R0R2
ASV6082	0.906864	0.0423127	R0R2
ASV6084	0.95425	0.0503544	R0R2
ASV6120	-0.459389	0.475119	R0R2
ASV6123	0.857988	0.0550714	R0R2
ASV6126	1.37e-05	0.999979	R0R2
ASV6143	-0.882666	0.0676911	R0R2
ASV6150	0.96606	0.03822	R0R2
ASV6163	-0.954131	0.0423127	R0R2
ASV6199	0.754805	0.147476	R0R2
ASV6204	0.554554	0.277733	R0R2
ASV6207	-1.35749	0.0041076	R0R2
ASV6208	-0.459415	0.422272	R0R2
ASV6209	-0.807316	0.104369	R0R2
ASV6212	0.672435	0.142175	R0R2
ASV6273	-0.537642	0.308245	R0R2
ASV6274	-0.660498	0.177439	R0R2
ASV6278	1.37e-05	0.999979	R0R2
ASV6289	0.857889	0.0865416	R0R2
ASV6292	0.906864	0.0423127	R0R2
ASV6310	0.754932	0.136889	R0R2
ASV6322	-0.857999	0.0668618	R0R2
ASV6346	1.38e-05	0.999979	R0R2
ASV6347	-0.357553	0.635453	R0R2
ASV6348	-0.954121	0.0546596	R0R2
ASV6352	-0.930753	0.0402475	R0R2
ASV6363	-0.0566065	0.999979	R0R2
ASV6374	0.120324	0.999979	R0R2
ASV6388	-1.35753	0.00544604	R0R2
ASV6397	1.37e-05	0.999979	R0R2
ASV6406	1.37e-05	0.999979	R0R2
ASV6430	-0.857999	0.0663567	R0R2
ASV6437	-0.130128	0.999979	R0R2
ASV6443	-0.727871	0.131847	R0R2
ASV6455	1.59976	0.00107149	R0R2
ASV6459	0.906931	0.0443659	R0R2
ASV6461	-0.584972	0.269266	R0R2
ASV6466	1.37e-05	0.999979	R0R2
ASV6499	0.643862	0.236495	R0R2
ASV6507	1.37e-05	0.999979	R0R2
ASV6512	1.37e-05	0.999979	R0R2
ASV6532	0.832894	0.101008	R0R2
ASV6541	1.37e-05	0.999979	R0R2
ASV6543	0.977194	0.0443659	R0R2
ASV6603	-0.204344	0.877933	R0R2
ASV6614	-0.607652	0.170805	R0R2
ASV6616	1.37e-05	0.999979	R0R2
ASV6620	1.38e-05	0.999979	R0R2
ASV6623	0.757446	0.0891168	R0R2
ASV6626	-0.906872	0.0423127	R0R2
ASV6630	0.882608	0.0610775	R0R2
ASV6671	1.37e-05	0.999979	R0R2
ASV6676	0.614689	0.232083	R0R2
ASV6681	1.38e-05	0.999979	R0R2
ASV6686	1	0.0331646	R0R2
ASV6688	0.545453	0.21943	R0R2
ASV6705	1.07592	0.0336608	R0R2
ASV6721	0.954239	0.03822	R0R2
ASV6734	1.37e-05	0.999979	R0R2
ASV6759	0.930744	0.0402475	R0R2
ASV6779	-1.02236	0.0239159	R0R2
ASV6781	1.37e-05	0.999979	R0R2
ASV6792	0.882681	0.0471351	R0R2
ASV6793	1.26671	0.00633542	R0R2
ASV6798	0.67239	0.224807	R0R2
ASV6805	-1.47571	0.00203048	R0R2
ASV6807	1.37e-05	0.999979	R0R2
ASV6849	0.210262	0.868022	R0R2
ASV6870	1.37e-05	0.999979	R0R2
ASV6875	1.16985	0.0108922	R0R2
ASV6940	0.999957	0.0267645	R0R2
ASV6941	1.37e-05	0.999979	R0R2
ASV6942	1.00002	0.0293999	R0R2
ASV6943	-0.672407	0.178871	R0R2
ASV6944	-0.426265	0.475713	R0R2
ASV6953	1.1897	0.0136432	R0R2
ASV6955	-0.240996	0.835252	R0R2
ASV6956	0.781407	0.126035	R0R2
ASV6957	-1.42618	0.00219425	R0R2
ASV6966	1.37515	0.00375908	R0R2
ASV6967	0.906801	0.0607747	R0R2
ASV6968	0.954202	0.03822	R0R2
ASV6974	1.08747	0.0204363	R0R2
ASV6979	-0.392301	0.55723	R0R2
ASV6982	0.930738	0.0639429	R0R2
ASV6986	0.554619	0.27834	R0R2
ASV6991	-0.491837	0.36163	R0R2
ASV7063	0.954148	0.0503544	R0R2
ASV7067	0.49185	0.320143	R0R2
ASV7069	-1.1292	0.0246533	R0R2
ASV7079	0.954239	0.03822	R0R2
ASV7088	-1.14978	0.0155877	R0R2
ASV7147	0.930779	0.0402475	R0R2
ASV7150	1.38e-05	0.999979	R0R2
ASV7162	1.16993	0.0116795	R0R2
ASV7167	1.39218	0.00544604	R0R2
ASV7172	0.954239	0.03822	R0R2
ASV7177	-1.26669	0.00837296	R0R2
ASV7233	-0.954139	0.03822	R0R2
ASV7235	-0.930765	0.0568162	R0R2
ASV7246	0.954087	0.0572145	R0R2
ASV7260	1.16993	0.0130257	R0R2
ASV7349	-0.156102	0.999979	R0R2
ASV7358	-0.906872	0.0423127	R0R2
ASV7366	1.08747	0.0204363	R0R2
ASV7367	0.357544	0.572355	R0R2
ASV7377	1.38e-05	0.999979	R0R2
ASV7392	1.38e-05	0.999979	R0R2
ASV7395	1.38e-05	0.999979	R0R2
ASV7447	1.37e-05	0.999979	R0R2
ASV7448	-0.643764	0.18195	R0R2
ASV7450	1.38e-05	0.999979	R0R2
ASV7451	-1.04431	0.0208657	R0R2
ASV7461	0.392328	0.545431	R0R2
ASV7471	-0.969603	0.0542528	R0R2
ASV7475	-1.68971	0.000727325	R0R2
ASV7478	0.130115	0.999979	R0R2
ASV7521	1.37e-05	0.999979	R0R2
ASV7553	1.37e-05	0.999979	R0R2
ASV7555	0.262952	0.7787	R0R2
ASV7559	0.754896	0.0962015	R0R2
ASV7560	-0.357519	0.621853	R0R2
ASV7581	-0.0824045	0.999979	R0R2
ASV7588	1.38e-05	0.999979	R0R2
ASV7593	-0.672409	0.143896	R0R2
ASV7606	0.285397	0.775263	R0R2
ASV7613	-1.80721	0.000377865	R0R2
ASV7629	1.37e-05	0.999979	R0R2
ASV7668	0.357552	0.582361	R0R2
ASV7674	0.727925	0.137529	R0R2
ASV7678	-0.954006	0.05683	R0R2
ASV7684	-0.0739622	0.999979	R0R2
ASV7687	1.37e-05	0.999979	R0R2
ASV7688	1.38e-05	0.999979	R0R2
ASV7689	1.37e-05	0.999979	R0R2
ASV7706	0.930765	0.03822	R0R2
ASV7708	0.781367	0.0948188	R0R2
ASV7720	-0.0457924	0.999979	R0R2
ASV7763	0.954239	0.03822	R0R2
ASV7789	0.882605	0.0652949	R0R2
ASV7792	0.906864	0.0423127	R0R2
ASV7799	1.38e-05	0.999979	R0R2
ASV7804	-1.24787	0.00694459	R0R2
ASV7814	-0.75487	0.102411	R0R2
ASV7824	1.20934	0.0138731	R0R2
ASV7827	-1.49167	0.00589873	R0R2
ASV7832	1.37e-05	0.999979	R0R2
ASV7894	1.10858	0.0181914	R0R2
ASV7904	0.930779	0.0402475	R0R2
ASV7911	1.37e-05	0.999979	R0R2
ASV7919	-0.857963	0.0550714	R0R2
ASV7931	0.285385	0.785008	R0R2
ASV7932	-0.930683	0.0402475	R0R2
ASV7935	1.45938	0.00223509	R0R2
ASV7941	-0.491857	0.376152	R0R2
ASV7948	1.47569	0.00203048	R0R2
ASV8037	0.727964	0.1528	R0R2
ASV8038	-0.112468	0.999979	R0R2
ASV8044	1.37e-05	0.999979	R0R2
ASV8050	-0.727937	0.147029	R0R2
ASV8059	1.37e-05	0.999979	R0R2
ASV8063	-1.4262	0.00278697	R0R2
ASV8077	1.38e-05	0.999979	R0R2
ASV8135	-0.906872	0.0423127	R0R2
ASV8138	-0.643838	0.193298	R0R2
ASV8149	1.38e-05	0.999979	R0R2
ASV8155	0.459428	0.392526	R0R2
ASV8167	-1.24796	0.00700323	R0R2
ASV8176	1.38e-05	0.999979	R0R2
ASV8177	1.37e-05	0.999979	R0R2
ASV8194	-0.882571	0.0819045	R0R2
ASV8196	1.37e-05	0.999979	R0R2
ASV8197	1.37e-05	0.999979	R0R2
ASV8267	-1.18982	0.00777361	R0R2
ASV8269	-0.36255	0.51959	R0R2
ASV8273	0.954202	0.03822	R0R2
ASV8293	-1.18978	0.00933811	R0R2
ASV8372	-0.954188	0.0346969	R0R2
ASV8376	-1.00002	0.0331646	R0R2
ASV8387	-0.426236	0.450118	R0R2
ASV8388	1.37e-05	0.999979	R0R2
ASV8389	-0.111051	0.999979	R0R2
ASV8390	0.129279	0.999979	R0R2
ASV8396	1.37e-05	0.999979	R0R2
ASV8402	0.49184	0.38536	R0R2
ASV8416	1.24781	0.00867684	R0R2
ASV8420	0.930692	0.0554907	R0R2
ASV8424	-0.882656	0.0471351	R0R2
ASV8430	1.38e-05	0.999979	R0R2
ASV8434	1.37e-05	0.999979	R0R2
ASV8447	1.37e-05	0.999979	R0R2
ASV8451	1.38e-05	0.999979	R0R2
ASV8459	-0.61467	0.206345	R0R2
ASV8471	1.37e-05	0.999979	R0R2
ASV8516	1.12922	0.0130257	R0R2
ASV8522	-0.781297	0.126109	R0R2
ASV8526	0.321913	0.680238	R0R2
ASV8535	1.37e-05	0.999979	R0R2
ASV8539	-0.672438	0.178871	R0R2
ASV8550	0.0444029	0.999979	R0R2
ASV8557	1.38e-05	0.999979	R0R2
ASV8572	1.37e-05	0.999979	R0R2
ASV8573	1.38e-05	0.999979	R0R2
ASV8650	0.781392	0.139984	R0R2
ASV8659	1.37e-05	0.999979	R0R2
ASV8661	-0.357526	0.580258	R0R2
ASV8669	1.38e-05	0.999979	R0R2
ASV8682	1.37e-05	0.999979	R0R2
ASV8694	1.27465	0.00626916	R0R2
ASV8697	-0.85796	0.0892577	R0R2
ASV8706	0.178398	0.974368	R0R2
ASV8709	0.906864	0.0423127	R0R2
ASV8768	-0.906905	0.0423127	R0R2
ASV8795	0.954164	0.03822	R0R2
ASV8796	1.37e-05	0.999979	R0R2
ASV8799	-0.819413	0.0582715	R0R2
ASV8803	0.906941	0.0630645	R0R2
ASV8805	-0.917458	0.0423127	R0R2
ASV8807	1.38e-05	0.999979	R0R2
ASV8815	1.37e-05	0.999979	R0R2
ASV8837	0.674182	0.139984	R0R2
ASV8876	0.954086	0.03822	R0R2
ASV8920	-0.485439	0.357045	R0R2
ASV8925	-0.954176	0.0447014	R0R2
ASV8936	0.672351	0.216872	R0R2
ASV8946	1.37e-05	0.999979	R0R2
ASV8962	1.02242	0.0312027	R0R2
ASV8964	1.37e-05	0.999979	R0R2
ASV8968	-0.807362	0.0690357	R0R2
ASV8970	1.28532	0.00589873	R0R2
ASV8976	-0.78134	0.126035	R0R2
ASV8983	-0.222389	0.832329	R0R2
ASV8996	1.38e-05	0.999979	R0R2
ASV9094	-0.781292	0.139941	R0R2
ASV9107	1.37e-05	0.999979	R0R2
ASV9108	0.584939	0.217215	R0R2
ASV9111	1.37e-05	0.999979	R0R2
ASV9112	1.37e-05	0.999979	R0R2
ASV9114	1.38e-05	0.999979	R0R2
ASV9118	-0.253787	0.817985	R0R2
ASV9123	1.37e-05	0.999979	R0R2
ASV9124	1.38e-05	0.999979	R0R2
ASV9215	-1.39227	0.003463	R0R2
ASV9216	-0.830005	0.087191	R0R2
ASV9219	1.38e-05	0.999979	R0R2
ASV9224	1.37e-05	0.999979	R0R2
ASV9234	0.200287	0.880084	R0R2
ASV9239	-0.467112	0.404108	R0R2
ASV9240	0.832937	0.0924074	R0R2
ASV9247	1.37e-05	0.999979	R0R2
ASV9255	-0.906839	0.0423127	R0R2
ASV9256	1.37e-05	0.999979	R0R2
ASV9264	1.37e-05	0.999979	R0R2
ASV9269	0.12929	0.999979	R0R2
ASV9271	0.781386	0.0994396	R0R2
ASV9277	0.977205	0.0375002	R0R2
ASV9294	1.37e-05	0.999979	R0R2
ASV9382	0.930708	0.0402475	R0R2
ASV9385	1.37e-05	0.999979	R0R2
ASV9386	1.2479	0.00691537	R0R2
ASV9413	1.37e-05	0.999979	R0R2
ASV9415	-0.906839	0.0423127	R0R2
ASV9427	0.672432	0.18618	R0R2
ASV9444	-0.954139	0.03822	R0R2
ASV9447	1.37e-05	0.999979	R0R2
ASV9448	1.37e-05	0.999979	R0R2
ASV9480	1.37e-05	0.999979	R0R2
ASV9486	1.37e-05	0.999979	R0R2
ASV9554	-0.672407	0.186026	R0R2
ASV9565	-0.906905	0.0423127	R0R2
ASV9577	-0.247964	0.760564	R0R2
ASV9587	0.930708	0.0402475	R0R2
ASV9698	1.37e-05	0.999979	R0R2
ASV9709	-0.459392	0.454315	R0R2
ASV9710	1.37e-05	0.999979	R0R2
ASV9713	1.38e-05	0.999979	R0R2
ASV9714	0.727844	0.160205	R0R2
ASV9717	-0.954118	0.0586656	R0R2
ASV9735	0.781278	0.126035	R0R2
ASV9739	1.37e-05	0.999979	R0R2
ASV9741	1.37e-05	0.999979	R0R2
ASV9748	0.832939	0.0962015	R0R2
ASV9755	1.38e-05	0.999979	R0R2
ASV9757	1.37e-05	0.999979	R0R2
ASV9759	0.58495	0.236253	R0R2
ASV9819	0.976618	0.0380342	R0R2
ASV9842	-0.954146	0.0352725	R0R2
ASV9855	1.38e-05	0.999979	R0R2
ASV9857	0.727934	0.0983955	R0R2
ASV9860	1.38e-05	0.999979	R0R2
ASV9863	1.38e-05	0.999979	R0R2
ASV9868	0.668826	0.189742	R0R2
ASV9887	1.38e-05	0.999979	R0R2
ASV9892	-0.491836	0.38536	R0R2
ASV9904	1.37e-05	0.999979	R0R2
ASV9907	1.37e-05	0.999979	R0R2
ASV9913	0.247948	0.837202	R0R2
ASV9917	1.37e-05	0.999979	R0R2
ASV9988	1.37e-05	0.999979	R0R2
ASV9999	1.38e-05	0.999979	R0R2
ASV10001	-0.176897	0.923254	R0R2
ASV10007	0.977206	0.0439689	R0R2
ASV10018	1.37e-05	0.999979	R0R2
ASV10037	1.08752	0.0217851	R0R2
ASV10038	1.37e-05	0.999979	R0R2
ASV10043	0.554598	0.291759	R0R2
ASV10051	0.357551	0.589206	R0R2
ASV10052	0.727962	0.145187	R0R2
ASV10061	0.672414	0.143896	R0R2
ASV10069	-0.90687	0.0666892	R0R2
ASV10072	-0.930609	0.0402475	R0R2
ASV10075	0.930687	0.0621544	R0R2
ASV10117	1.38e-05	0.999979	R0R2
ASV10182	-0.954131	0.0423127	R0R2
ASV10217	0.693874	0.153418	R0R2
ASV10228	-0.0514682	0.999979	R0R2
ASV10230	0.858024	0.0668618	R0R2
ASV10243	0.807283	0.0948188	R0R2
ASV10261	-1.12931	0.016289	R0R2
ASV10280	-1.40929	0.00321751	R0R2
ASV10378	-0.459403	0.388443	R0R2
ASV10402	0.0874758	0.999979	R0R2
ASV10418	1.37492	0.00375908	R0R2
ASV10419	1.28531	0.00588598	R0R2
ASV10425	1.37e-05	0.999979	R0R2
ASV10426	0.954202	0.03822	R0R2
ASV10433	0.930779	0.0402475	R0R2
ASV10492	0.882681	0.0471351	R0R2
ASV10550	-0.954177	0.03822	R0R2
ASV10560	-1.14085	0.0139735	R0R2
ASV10561	-0.321896	0.635453	R0R2
ASV10562	-0.122857	0.999979	R0R2
ASV10573	1.38e-05	0.999979	R0R2
ASV10574	-1.00003	0.0431957	R0R2
ASV10597	1.38e-05	0.999979	R0R2
ASV10612	0.672391	0.14642	R0R2
ASV10617	1.38e-05	0.999979	R0R2
ASV10625	1.37e-05	0.999979	R0R2
ASV10630	1.38e-05	0.999979	R0R2
ASV10631	0.857944	0.0739826	R0R2
ASV10637	1.37e-05	0.999979	R0R2
ASV10650	1.37e-05	0.999979	R0R2
ASV10651	0.253765	0.769022	R0R2
ASV10734	-0.930683	0.0402475	R0R2
ASV10743	-0.954214	0.03822	R0R2
ASV10746	0.882681	0.0471351	R0R2
ASV10765	0.906935	0.0492801	R0R2
ASV10770	-1.32192	0.00500772	R0R2
ASV10771	-0.818124	0.0691711	R0R2
ASV10774	1.37e-05	0.999979	R0R2
ASV10776	0.930708	0.0402475	R0R2
ASV10777	0.930708	0.0402475	R0R2
ASV10798	0.906847	0.0630645	R0R2
ASV10805	0.426293	0.487915	R0R2
ASV10807	-0.75484	0.106761	R0R2
ASV10822	1.12927	0.0128487	R0R2
ASV10839	1.37e-05	0.999979	R0R2
ASV10842	1.37e-05	0.999979	R0R2
ASV10846	-0.727938	0.150471	R0R2
ASV10856	1.37e-05	0.999979	R0R2
ASV10871	1.37e-05	0.999979	R0R2
ASV10988	-0.906905	0.0423127	R0R2
ASV10990	1.37e-05	0.999979	R0R2
ASV10991	-0.209445	0.908316	R0R2
ASV10996	1.38e-05	0.999979	R0R2
ASV11002	0.88264	0.0423127	R0R2
ASV11005	-0.0264595	0.999979	R0R2
ASV11008	0.727939	0.105408	R0R2
ASV11021	1.38e-05	0.999979	R0R2
ASV11027	-0.906913	0.0544942	R0R2
ASV11058	-0.538416	0.303205	R0R2
ASV11061	0.906864	0.0423127	R0R2
ASV11064	-1.79449	0.000400133	R0R2
ASV11074	1.37e-05	0.999979	R0R2
ASV11080	0.700346	0.157887	R0R2
ASV11094	1.37e-05	0.999979	R0R2
ASV11208	-0.215013	0.855549	R0R2
ASV11224	0.523545	0.351648	R0R2
ASV11226	1.37e-05	0.999979	R0R2
ASV11231	1.38e-05	0.999979	R0R2
ASV11249	1.37e-05	0.999979	R0R2
ASV11261	1.37e-05	0.999979	R0R2
ASV11266	0.857936	0.0908872	R0R2
ASV11285	1.37e-05	0.999979	R0R2
ASV11298	0.90683	0.0423127	R0R2
ASV11405	-0.930665	0.0600438	R0R2
ASV11440	-0.459434	0.424187	R0R2
ASV11447	1.38e-05	0.999979	R0R2
ASV11448	-0.554573	0.257981	R0R2
ASV11478	1.37e-05	0.999979	R0R2
ASV11484	1.76812	0.00045639	R0R2
ASV11491	1.39e-05	0.999979	R0R2
ASV11525	1.38e-05	0.999979	R0R2
ASV11628	-0.930719	0.0402475	R0R2
ASV11656	-0.672381	0.16196	R0R2
ASV11661	0.906795	0.0423127	R0R2
ASV11687	0.614687	0.239847	R0R2
ASV11698	0.906894	0.0699806	R0R2
ASV11701	0.614685	0.249654	R0R2
ASV11709	1.37e-05	0.999979	R0R2
ASV11715	-0.643865	0.193298	R0R2
ASV11840	0.930744	0.0402475	R0R2
ASV11841	-0.954177	0.03822	R0R2
ASV11843	0.930708	0.0402475	R0R2
ASV11844	0.0444061	0.999979	R0R2
ASV11848	-0.547469	0.268477	R0R2
ASV11851	-0.129273	0.999979	R0R2
ASV11876	0.357576	0.599097	R0R2
ASV11893	-0.930753	0.0402475	R0R2
ASV11894	-1.39243	0.00633542	R0R2
ASV11897	1.37e-05	0.999979	R0R2
ASV11905	-0.999958	0.0270332	R0R2
ASV11916	1.37e-05	0.999979	R0R2
ASV12055	0.930708	0.0402475	R0R2
ASV12062	1.37e-05	0.999979	R0R2
ASV12065	1.37e-05	0.999979	R0R2
ASV12069	-0.45938	0.413751	R0R2
ASV12075	0.027525	0.999979	R0R2
ASV12095	1.38e-05	0.999979	R0R2
ASV12120	1.37e-05	0.999979	R0R2
ASV12128	0.0497394	0.999979	R0R2
ASV12138	1.37e-05	0.999979	R0R2
ASV12144	1.37e-05	0.999979	R0R2
ASV12148	-0.123363	0.999979	R0R2
ASV12159	1.37e-05	0.999979	R0R2
ASV12238	0.90693	0.0423127	R0R2
ASV12286	5.65e-05	0.999979	R0R2
ASV12295	-1.71411	0.000613602	R0R2
ASV12325	-0.857916	0.0798963	R0R2
ASV12341	-0.525124	0.259005	R0R2
ASV12354	0.954202	0.03822	R0R2
ASV12356	1.37e-05	0.999979	R0R2
ASV12357	0.584928	0.236253	R0R2
ASV12358	0.954275	0.03822	R0R2
ASV12363	1.37e-05	0.999979	R0R2
ASV12371	-0.882625	0.0471351	R0R2
ASV12411	1.37e-05	0.999979	R0R2
ASV12478	0.954164	0.03822	R0R2
ASV12538	-0.906769	0.0423127	R0R2
ASV12539	-1.16989	0.0108922	R0R2
ASV12552	0.954227	0.0342989	R0R2
ASV12557	-0.906839	0.0423127	R0R2
ASV12572	1.38e-05	0.999979	R0R2
ASV12606	1.37e-05	0.999979	R0R2
ASV12632	1.38e-05	0.999979	R0R2
ASV12637	-1.55452	0.00132881	R0R2
ASV12648	-0.954061	0.03822	R0R2
ASV12663	1.37e-05	0.999979	R0R2
ASV12767	1.37e-05	0.999979	R0R2
ASV12787	-0.930753	0.0402475	R0R2
ASV12800	1.37e-05	0.999979	R0R2
ASV12801	0.70046	0.140239	R0R2
ASV12808	0.7279	0.123419	R0R2
ASV12841	1.37e-05	0.999979	R0R2
ASV12845	1.37e-05	0.999979	R0R2
ASV12852	-0.906872	0.0423127	R0R2
ASV12877	1.38e-05	0.999979	R0R2
ASV12888	0.954239	0.03822	R0R2
ASV12920	-0.807305	0.0806325	R0R2
ASV13027	-0.906905	0.0423127	R0R2
ASV13071	0.554619	0.274555	R0R2
ASV13080	1.37e-05	0.999979	R0R2
ASV13108	1.37e-05	0.999979	R0R2
ASV13111	-0.906905	0.0423127	R0R2
ASV13112	-0.217565	0.90084	R0R2
ASV13158	1.37e-05	0.999979	R0R2
ASV13202	0.930744	0.0402475	R0R2
ASV13218	0.954239	0.03822	R0R2
ASV13252	-0.727902	0.138555	R0R2
ASV13253	1.33982	0.00453702	R0R2
ASV13261	-0.209439	0.903932	R0R2
ASV13283	-0.285375	0.759675	R0R2
ASV13319	1.37e-05	0.999979	R0R2
ASV13323	-0.882656	0.0471351	R0R2
ASV13335	1.38e-05	0.999979	R0R2
ASV13336	0.882682	0.0493856	R0R2
ASV13354	0.954146	0.0525283	R0R2
ASV13377	1.37e-05	0.999979	R0R2
ASV13378	1.37e-05	0.999979	R0R2
ASV13386	1.38e-05	0.999979	R0R2
ASV13390	1.37e-05	0.999979	R0R2
ASV13398	1.37e-05	0.999979	R0R2
ASV13508	1.37e-05	0.999979	R0R2
ASV13515	1.37e-05	0.999979	R0R2
ASV13525	-0.169916	0.999979	R0R2
ASV13535	0.882584	0.0484446	R0R2
ASV13536	0.754861	0.11736	R0R2
ASV13563	0.954239	0.03822	R0R2
ASV13591	0.832803	0.0962015	R0R2
ASV13592	0.554558	0.271139	R0R2
ASV13607	0.238839	0.797974	R0R2
ASV13611	1.37e-05	0.999979	R0R2
ASV13628	-1.04437	0.0204363	R0R2
ASV13631	1.37e-05	0.999979	R0R2
[truncated: 12,822 more rows]

## Sheet: Bac_vol_TreeR2
geneID	log2FC	p_val_adj	cluster
ASV1	0.000242199	0.999843	R0R2
ASV3	0.000242309	0.999843	R0R2
ASV4	0.000242237	0.999843	R0R2
ASV5	0.000241927	0.999843	R0R2
ASV7	-1.19168	0.0340595	R0R2
ASV8	-0.62728	0.464891	R0R2
ASV9	-3.41441	4.9e-08	R0R2
ASV11	-0.646611	0.395073	R0R2
ASV12	0.667535	0.378511	R0R2
ASV13	1.70415	0.00299227	R0R2
ASV14	-3.2425	3.86e-07	R0R2
ASV16	-0.465866	0.632186	R0R2
ASV17	-0.167755	0.999843	R0R2
ASV18	-0.392824	0.693086	R0R2
ASV19	-0.0892068	0.999843	R0R2
ASV21	1.98881	0.000117473	R0R2
ASV22	0.700727	0.2838	R0R2
ASV23	-2.23763	0.000358864	R0R2
ASV24	-0.459592	0.644113	R0R2
ASV25	1.5235	0.00615405	R0R2
ASV26	-1.06584	0.0754667	R0R2
ASV27	0.504605	0.49101	R0R2
ASV29	0.88283	0.100814	R0R2
ASV30	0.000241921	0.999843	R0R2
ASV31	-2.46708	1.99e-05	R0R2
ASV32	0.700721	0.225251	R0R2
ASV33	-0.545693	0.498968	R0R2
ASV35	1.67257	0.000729851	R0R2
ASV37	2.6324	0.00012159	R0R2
ASV38	-1.81356	0.00322751	R0R2
ASV39	0.977486	0.0322532	R0R2
ASV40	-0.446974	0.61106	R0R2
ASV41	0.482673	0.586167	R0R2
ASV42	-1.45686	0.0105264	R0R2
ASV43	1.919	0.000117473	R0R2
ASV44	-1.90636	0.00204943	R0R2
ASV45	0.920697	0.0519161	R0R2
ASV48	-1.49841	0.02014	R0R2
ASV49	-0.722531	0.147843	R0R2
ASV50	-0.0464135	0.999843	R0R2
ASV51	-1.66022	0.00256934	R0R2
ASV52	0.983009	0.117433	R0R2
ASV54	2.33102	4.5e-05	R0R2
ASV56	-0.442	0.519747	R0R2
ASV57	-1.35318	0.0240227	R0R2
ASV58	-0.627743	0.388093	R0R2
ASV59	1.75948	0.00270226	R0R2
ASV60	-0.706781	0.225401	R0R2
ASV61	1.55467	0.000880831	R0R2
ASV62	-1.34668	0.037854	R0R2
ASV63	0.000242238	0.999843	R0R2
ASV64	0.322097	0.710257	R0R2
ASV65	-1.12635	0.038691	R0R2
ASV66	0.000242004	0.999843	R0R2
ASV67	-1.49048	0.00299329	R0R2
ASV68	-1.3698	0.00343391	R0R2
ASV69	1.01425	0.0791108	R0R2
ASV70	-2.49128	1.11e-06	R0R2
ASV71	0.0627321	0.999843	R0R2
ASV72	1.60007	0.000663947	R0R2
ASV73	1.24809	0.0288115	R0R2
ASV74	-0.864214	0.144052	R0R2
ASV75	0.832321	0.155921	R0R2
ASV76	0.000242296	0.999843	R0R2
ASV77	-0.791461	0.140089	R0R2
ASV79	1.82045	0.00351334	R0R2
ASV80	0.000241919	0.999843	R0R2
ASV81	0.000242003	0.999843	R0R2
ASV83	0.00024203	0.999843	R0R2
ASV84	0.954403	0.0339364	R0R2
ASV85	-2.03303	0.000117473	R0R2
ASV87	-1.51291	0.00265431	R0R2
ASV88	1.19014	0.0355246	R0R2
ASV89	-1.59949	0.000512383	R0R2
ASV90	0.000242189	0.999843	R0R2
ASV91	0.644061	0.247977	R0R2
ASV92	-1.20002	0.0355246	R0R2
ASV93	0.000242031	0.999843	R0R2
ASV94	-0.614554	0.345206	R0R2
ASV95	-1.08708	0.0555692	R0R2
ASV96	-2.1416	0.000498673	R0R2
ASV97	-0.779017	0.216875	R0R2
ASV98	0.930921	0.0674819	R0R2
ASV99	-0.502904	0.459396	R0R2
ASV101	0.000393792	0.999843	R0R2
ASV102	-0.0455635	0.999843	R0R2
ASV103	0.000241966	0.999843	R0R2
ASV104	2.09822	0.000512383	R0R2
ASV105	-0.921148	0.130774	R0R2
ASV106	-1.10829	0.0433956	R0R2
ASV107	0.728122	0.166128	R0R2
ASV109	-1.16954	0.0412806	R0R2
ASV110	-1.30355	0.0184743	R0R2
ASV111	-0.329891	0.826136	R0R2
ASV114	0.804095	0.184585	R0R2
ASV115	0.781546	0.173283	R0R2
ASV116	-0.48228	0.423214	R0R2
ASV117	1.18995	0.00765758	R0R2
ASV118	-2.33099	8.58e-05	R0R2
ASV119	2.06633	0.00012159	R0R2
ASV120	-1.29326	0.00549677	R0R2
ASV121	-1.04369	0.0923911	R0R2
ASV122	-0.0455644	0.999843	R0R2
ASV123	1.36791	0.00360011	R0R2
ASV125	-1.74592	0.00130916	R0R2
ASV126	0.9544	0.0351616	R0R2
ASV127	-2.02224	0.000314853	R0R2
ASV128	-1.83221	0.0004128	R0R2
ASV129	-1.27782	0.0279821	R0R2
ASV130	-0.979532	0.10387	R0R2
ASV131	-1.33276	0.0433956	R0R2
ASV132	0.230771	0.948518	R0R2
ASV133	-0.882409	0.102039	R0R2
ASV134	-1.39991	0.0186214	R0R2
ASV135	-0.906658	0.0994142	R0R2
ASV136	1.644	0.00136628	R0R2
ASV137	-0.988735	0.0729139	R0R2
ASV138	-0.643551	0.238507	R0R2
ASV139	1.78156	0.000183036	R0R2
ASV141	0.200111	0.999843	R0R2
ASV142	-1.40301	0.0122106	R0R2
ASV143	0.515488	0.383995	R0R2
ASV144	-0.554214	0.381568	R0R2
ASV145	0.746459	0.121344	R0R2
ASV146	-0.0455634	0.999843	R0R2
ASV147	-0.0455636	0.999843	R0R2
ASV148	0.000242105	0.999843	R0R2
ASV149	-0.0455636	0.999843	R0R2
ASV150	-0.727532	0.157801	R0R2
ASV151	0.928662	0.0361716	R0R2
ASV152	0.00024205	0.999843	R0R2
ASV153	0.000241982	0.999843	R0R2
ASV154	-0.807116	0.126814	R0R2
ASV155	0.930924	0.0683305	R0R2
ASV156	-0.464624	0.534039	R0R2
ASV157	-0.829715	0.166988	R0R2
ASV158	0.192666	0.999843	R0R2
ASV159	-0.723286	0.145575	R0R2
ASV161	2.2575	1.99e-05	R0R2
ASV162	-0.787435	0.161759	R0R2
ASV164	-1.01363	0.0495658	R0R2
ASV166	-1.56915	0.00223524	R0R2
ASV167	0.700713	0.172578	R0R2
ASV169	-1.47531	0.00836402	R0R2
ASV170	0.459643	0.540601	R0R2
ASV171	-0.488439	0.350724	R0R2
ASV172	1.61485	0.00217997	R0R2
ASV173	0.00024195	0.999843	R0R2
ASV174	-1.942	7.42e-05	R0R2
ASV175	-2.26672	0.000115537	R0R2
ASV176	-1.6304	0.00175988	R0R2
ASV178	0.248184	0.941103	R0R2
ASV179	-0.564065	0.264695	R0R2
ASV180	0.755094	0.120358	R0R2
ASV181	0.00024191	0.999843	R0R2
ASV182	-0.146662	0.999843	R0R2
ASV183	-1.78104	0.000423077	R0R2
ASV185	0.000241969	0.999843	R0R2
ASV186	-2.07646	4.5e-05	R0R2
ASV187	-0.930437	0.0355246	R0R2
ASV188	-1.90664	9.06e-05	R0R2
ASV189	-0.999689	0.0292441	R0R2
ASV190	-2.42887	2.27e-05	R0R2
ASV191	1.06628	0.0216864	R0R2
ASV192	-0.690214	0.246638	R0R2
ASV194	-1.98804	0.000534581	R0R2
ASV196	-0.880209	0.0492217	R0R2
ASV198	0.907102	0.0379261	R0R2
ASV199	0.000242069	0.999843	R0R2
ASV201	-1.96438	0.000650367	R0R2
ASV202	1.8951	0.000128616	R0R2
ASV203	0.000241935	0.999843	R0R2
ASV204	-1.04416	0.0647865	R0R2
ASV207	-0.832652	0.102389	R0R2
ASV210	-0.906594	0.037854	R0R2
ASV211	-1.56877	0.00243776	R0R2
ASV213	1.72815	0.00034775	R0R2
ASV214	1.76821	0.000275289	R0R2
ASV215	-1.56876	0.00322751	R0R2
ASV217	0.000241941	0.999843	R0R2
ASV218	1.04458	0.0355246	R0R2
ASV219	0.459656	0.414493	R0R2
ASV220	1.30395	0.00543791	R0R2
ASV221	-1.63338	0.0120137	R0R2
ASV225	-0.733857	0.210245	R0R2
ASV226	-2.0549	0.000113363	R0R2
ASV227	-0.80712	0.137063	R0R2
ASV229	0.140436	0.999843	R0R2
ASV231	0.000242108	0.999843	R0R2
ASV232	-0.584567	0.377668	R0R2
ASV233	0.000241908	0.999843	R0R2
ASV234	0.718451	0.116796	R0R2
ASV235	0.000244371	0.999843	R0R2
ASV240	0.000241964	0.999843	R0R2
ASV241	-0.176648	0.999843	R0R2
ASV244	0.000241917	0.999843	R0R2
ASV245	-1.38542	0.00338666	R0R2
ASV247	0.952908	0.0341699	R0R2
ASV248	0.907181	0.0824974	R0R2
ASV249	-2.04558	0.000173794	R0R2
ASV250	0.000241929	0.999843	R0R2
ASV251	-1.04399	0.0229038	R0R2
ASV253	0.954386	0.0498199	R0R2
ASV254	0.000241997	0.999843	R0R2
ASV255	1.43677	0.00474803	R0R2
ASV256	0.000241976	0.999843	R0R2
ASV259	0.883829	0.0853177	R0R2
ASV260	0.781562	0.103372	R0R2
ASV261	1.06629	0.0204318	R0R2
ASV262	0.000241941	0.999843	R0R2
ASV263	-1.4755	0.00358067	R0R2
ASV267	0.000241943	0.999843	R0R2
ASV268	-1.426	0.00219825	R0R2
ASV269	-0.26283	0.840178	R0R2
ASV270	-1.24313	0.0387715	R0R2
ASV272	0.000241917	0.999843	R0R2
ASV274	-1.06577	0.0204318	R0R2
ASV276	-0.643621	0.350106	R0R2
ASV277	0.157955	0.999843	R0R2
ASV278	-1.05912	0.0355246	R0R2
ASV280	-1.68156	0.00202765	R0R2
ASV285	0.000242022	0.999843	R0R2
ASV286	1.45974	0.0144228	R0R2
ASV287	0.000241929	0.999843	R0R2
ASV289	-1.15841	0.0213391	R0R2
ASV292	-0.853217	0.0765524	R0R2
ASV294	1.31278	0.00490554	R0R2
ASV295	-1.27013	0.008612	R0R2
ASV297	-3.70707	3.93e-12	R0R2
ASV298	0.700632	0.264481	R0R2
ASV299	1.37521	0.00343391	R0R2
ASV300	-1.65776	0.000391388	R0R2
ASV301	-1.28505	0.00557073	R0R2
ASV302	-1.30355	0.0111786	R0R2
ASV304	-0.953964	0.0781656	R0R2
ASV306	0.882856	0.0403897	R0R2
ASV307	-0.441681	0.443435	R0R2
ASV308	-1.59951	0.00207146	R0R2
ASV313	-0.58466	0.318667	R0R2
ASV314	-1.38195	0.00459377	R0R2
ASV315	-1.29918	0.0184904	R0R2
ASV316	-1.59969	0.00310118	R0R2
ASV318	0.0500305	0.999843	R0R2
ASV319	-2.18494	7.35e-05	R0R2
ASV320	-0.704883	0.194597	R0R2
ASV321	0.0460488	0.999843	R0R2
ASV322	-1.93104	0.000566593	R0R2
ASV323	-0.81117	0.132903	R0R2
ASV324	-1.04424	0.0245652	R0R2
ASV326	-1.14849	0.0334232	R0R2
ASV327	0.291847	0.697734	R0R2
ASV329	-0.0455629	0.999843	R0R2
ASV330	-1.18959	0.0321028	R0R2
ASV331	-1.85762	0.000118177	R0R2
ASV332	-0.542849	0.332002	R0R2
ASV333	-1.64875	0.000569585	R0R2
ASV334	-1.4755	0.00399312	R0R2
ASV335	-0.308804	0.822904	R0R2
ASV336	-0.9305	0.0356906	R0R2
ASV337	1.1205	0.0355246	R0R2
ASV339	1.70416	0.00089274	R0R2
ASV340	-0.0455636	0.999843	R0R2
ASV341	-0.614474	0.308588	R0R2
ASV342	-0.0455637	0.999843	R0R2
ASV343	0.0239436	0.999843	R0R2
ASV344	-0.773426	0.108387	R0R2
ASV346	-0.953893	0.0336376	R0R2
ASV347	0.000242076	0.999843	R0R2
ASV349	0.000242069	0.999843	R0R2
ASV350	-1.16969	0.0169571	R0R2
ASV353	1.43226	0.00769315	R0R2
ASV355	0.000242008	0.999843	R0R2
ASV356	0.000242001	0.999843	R0R2
ASV358	-1.49172	0.00979804	R0R2
ASV360	1.44318	0.00195565	R0R2
ASV361	-0.930504	0.0653496	R0R2
ASV363	-0.630531	0.247296	R0R2
ASV364	0.858173	0.0967671	R0R2
ASV365	-1.79409	0.000234786	R0R2
ASV366	0.000241998	0.999843	R0R2
ASV368	0.479524	0.482184	R0R2
ASV370	-1.23583	0.0260969	R0R2
ASV375	-2.03312	4.5e-05	R0R2
ASV379	1.4596	0.00219825	R0R2
ASV380	0.000241933	0.999843	R0R2
ASV382	-1.72769	0.000493928	R0R2
ASV383	-0.76644	0.153515	R0R2
ASV384	2.09808	4.5e-05	R0R2
ASV386	-1.30349	0.0228653	R0R2
ASV387	-0.178894	0.999843	R0R2
ASV388	-1.76768	0.00128646	R0R2
ASV390	-0.88235	0.0402762	R0R2
ASV392	0.000241931	0.999843	R0R2
ASV393	-2.30332	8.58e-05	R0R2
ASV397	1.53924	0.000980004	R0R2
ASV398	0.851629	0.0832542	R0R2
ASV399	0.00024195	0.999843	R0R2
ASV403	-1.40313	0.00779864	R0R2
ASV405	1.52373	0.00109857	R0R2
ASV406	-1.78107	0.000286237	R0R2
ASV407	-1.13303	0.0141809	R0R2
ASV409	0.000242134	0.999843	R0R2
ASV412	-0.876445	0.0992971	R0R2
ASV413	-0.852787	0.0649738	R0R2
ASV421	0.907102	0.037854	R0R2
ASV422	-0.437854	0.457446	R0R2
ASV423	0.000241917	0.999843	R0R2
ASV424	-2.64334	5.25e-07	R0R2
ASV427	-1.75466	0.000560709	R0R2
ASV428	-2.97129	3.3e-08	R0R2
ASV429	-1.33208	0.00670534	R0R2
ASV431	-1.4592	0.00219825	R0R2
ASV434	-0.876083	0.0557244	R0R2
ASV435	-0.82677	0.0974972	R0R2
ASV436	1.10377	0.0168757	R0R2
ASV437	-0.87616	0.0615901	R0R2
ASV438	0.000241917	0.999843	R0R2
ASV439	-1.89476	0.000314853	R0R2
ASV440	0.0460505	0.999843	R0R2
ASV443	0.000275277	0.999843	R0R2
ASV445	-1.40898	0.00734802	R0R2
ASV447	-1.53728	0.00109857	R0R2
ASV449	-1.3569	0.00375292	R0R2
ASV450	-0.38445	0.622107	R0R2
ASV453	-0.976973	0.0322532	R0R2
ASV454	-0.928154	0.0361716	R0R2
ASV455	-2.62165	2.67e-07	R0R2
ASV463	0.000241958	0.999843	R0R2
ASV464	-0.414899	0.530314	R0R2
ASV466	-0.859528	0.116963	R0R2
ASV467	-1.37456	0.0173991	R0R2
ASV468	0.000241998	0.999843	R0R2
ASV469	-0.212258	0.875157	R0R2
ASV470	0.000241947	0.999843	R0R2
ASV471	-0.045563	0.999843	R0R2
ASV472	-0.196189	0.930713	R0R2
ASV473	-1.75438	0.00143262	R0R2
ASV476	0.000241919	0.999843	R0R2
ASV477	-0.463754	0.500713	R0R2
ASV481	1.78742	0.000254799	R0R2
ASV482	1.14994	0.0122106	R0R2
ASV486	0.000242038	0.999843	R0R2
ASV489	0.952908	0.0341699	R0R2
ASV490	-0.39091	0.641589	R0R2
ASV491	0.882846	0.0533793	R0R2
ASV494	1.3221	0.00459377	R0R2
ASV496	1.06629	0.0204318	R0R2
ASV498	-0.976417	0.0609688	R0R2
ASV499	0.346138	0.573025	R0R2
ASV500	-1.24768	0.026273	R0R2
ASV501	-0.700275	0.18476	R0R2
ASV505	0.904052	0.0387627	R0R2
ASV506	1.12948	0.0138559	R0R2
ASV507	0.439486	0.4541	R0R2
ASV509	-1.85765	0.000158382	R0R2
ASV510	-1.56939	0.000803693	R0R2
ASV512	0.672163	0.217907	R0R2
ASV513	-0.045564	0.999843	R0R2
ASV515	-1.93042	0.000113246	R0R2
ASV517	-0.681289	0.18476	R0R2
ASV520	0.000241936	0.999843	R0R2
ASV522	0.000241954	0.999843	R0R2
ASV526	1.04591	0.0381402	R0R2
ASV527	0.700654	0.138344	R0R2
ASV528	0.000241919	0.999843	R0R2
ASV531	-2.04388	5.26e-05	R0R2
ASV532	0.000241917	0.999843	R0R2
ASV535	-1.22872	0.0150415	R0R2
ASV536	0.907069	0.122668	R0R2
ASV539	-0.906469	0.037854	R0R2
ASV545	-0.0455637	0.999843	R0R2
ASV546	-2.03605	9e-05	R0R2
ASV549	-1.30316	0.00506785	R0R2
ASV551	-1.54908	0.00179076	R0R2
ASV552	-0.857583	0.0433956	R0R2
ASV553	-2.24748	6.21e-05	R0R2
ASV554	0.000241945	0.999843	R0R2
ASV557	0.977415	0.0322532	R0R2
ASV558	-1.94202	0.000314853	R0R2
ASV562	-0.955306	0.0433956	R0R2
ASV563	-0.184234	0.920195	R0R2
ASV564	-0.0929132	0.999843	R0R2
ASV565	-1.3311	0.0048901	R0R2
ASV566	1.44318	0.00180255	R0R2
ASV568	0.000241923	0.999843	R0R2
ASV569	0.00024205	0.999843	R0R2
ASV571	0.579392	0.36896	R0R2
ASV574	0.000241921	0.999843	R0R2
ASV577	-0.953963	0.0622105	R0R2
ASV579	-0.797251	0.15375	R0R2
ASV581	0.000241931	0.999843	R0R2
ASV587	-0.930159	0.0740458	R0R2
ASV588	-0.506652	0.414299	R0R2
ASV589	-0.976402	0.0446603	R0R2
ASV590	0.0964265	0.999843	R0R2
ASV593	0.833081	0.118855	R0R2
ASV594	-0.754652	0.155831	R0R2
ASV595	0.000242236	0.999843	R0R2
ASV596	-2.07851	0.000253831	R0R2
ASV597	-1.71359	0.00161592	R0R2
ASV598	-0.0455634	0.999843	R0R2
ASV599	0.000242142	0.999843	R0R2
ASV600	0.858196	0.0433956	R0R2
ASV602	-2.9361	3.3e-08	R0R2
ASV603	0.32215	0.767455	R0R2
ASV604	-0.512814	0.400415	R0R2
ASV605	-2.09768	3.13e-05	R0R2
ASV606	-0.93061	0.0729139	R0R2
ASV607	0.000242126	0.999843	R0R2
ASV608	0.000241943	0.999843	R0R2
ASV613	-1.26644	0.00620715	R0R2
ASV614	0.000242003	0.999843	R0R2
ASV620	-0.999627	0.0292441	R0R2
ASV621	-0.679575	0.26771	R0R2
ASV622	0.201076	0.994487	R0R2
ASV623	0.882856	0.0402762	R0R2
ASV631	-0.259236	0.872945	R0R2
ASV633	0.000199121	0.999843	R0R2
ASV636	0.000242123	0.999843	R0R2
ASV639	-1.19544	0.0176808	R0R2
ASV641	0.28563	0.805538	R0R2
ASV644	0.672702	0.229904	R0R2
ASV651	-2.05485	0.000491157	R0R2
ASV652	0.0460497	0.999843	R0R2
ASV653	1.0287	0.0356906	R0R2
ASV657	-0.832655	0.0881554	R0R2
ASV659	-0.874296	0.0591858	R0R2
ASV663	0.289876	0.726817	R0R2
ASV666	0.00024191	0.999843	R0R2
ASV667	-0.340492	0.639451	R0R2
ASV668	0.523767	0.466543	R0R2
ASV669	0.000242283	0.999843	R0R2
ASV670	-0.67219	0.248035	R0R2
ASV671	0.000241927	0.999843	R0R2
ASV672	0.000241985	0.999843	R0R2
ASV675	1.23582	0.00578928	R0R2
ASV678	0.000242007	0.999843	R0R2
ASV679	1.88278	0.000164143	R0R2
ASV681	0.00024191	0.999843	R0R2
ASV686	0.614916	0.283781	R0R2
ASV687	-0.0455632	0.999843	R0R2
ASV688	0.781549	0.180622	R0R2
ASV692	0.426493	0.450604	R0R2
ASV693	0.833153	0.0492217	R0R2
ASV702	-1.94194	0.00034775	R0R2
ASV705	-1.49139	0.00557073	R0R2
ASV707	-0.530327	0.361912	R0R2
ASV709	0.000241917	0.999843	R0R2
ASV712	-0.9769	0.0322532	R0R2
ASV713	-1.39154	0.0115271	R0R2
ASV720	1.00013	0.0431907	R0R2
ASV721	0.00024191	0.999843	R0R2
ASV723	-1.4184	0.00299227	R0R2
ASV725	-1.67209	0.00036419	R0R2
ASV726	0.000241935	0.999843	R0R2
ASV729	0.000241915	0.999843	R0R2
ASV731	-2.16949	2.9e-05	R0R2
ASV734	-1.09067	0.0204318	R0R2
ASV735	-0.832654	0.0740099	R0R2
ASV737	0.858196	0.0433956	R0R2
ASV738	0.954394	0.037854	R0R2
ASV739	0.833155	0.0513542	R0R2
ASV740	0.858179	0.0770582	R0R2
ASV743	1.0002	0.0290258	R0R2
ASV746	-1.08732	0.0196954	R0R2
ASV747	-0.0455642	0.999843	R0R2
ASV750	0.000241905	0.999843	R0R2
ASV751	-0.930437	0.0356906	R0R2
ASV752	-0.786856	0.122869	R0R2
ASV756	-2.30348	3.33e-05	R0R2
ASV758	0.000241927	0.999843	R0R2
ASV763	1.229	0.0076766	R0R2
ASV765	0.209703	0.948518	R0R2
ASV772	0.000241954	0.999843	R0R2
ASV773	0.000242179	0.999843	R0R2
ASV775	-1.53893	0.00136628	R0R2
ASV776	0.000242008	0.999843	R0R2
ASV777	1.06637	0.0218816	R0R2
ASV778	1.20974	0.008612	R0R2
ASV780	0.000242006	0.999843	R0R2
ASV781	1.12948	0.0138559	R0R2
ASV785	-0.906655	0.0454021	R0R2
ASV786	-0.549823	0.300942	R0R2
ASV788	-1.59934	0.000662112	R0R2
ASV795	-2.2377	4.5e-05	R0R2
ASV799	-1.4592	0.00219825	R0R2
ASV801	0.700648	0.163828	R0R2
ASV805	-0.0455634	0.999843	R0R2
ASV806	0.000242089	0.999843	R0R2
ASV812	0.000241967	0.999843	R0R2
ASV813	-1.56563	0.00136628	R0R2
ASV817	0.554852	0.29603	R0R2
ASV818	0.00024191	0.999843	R0R2
ASV826	-1.30348	0.00554989	R0R2
ASV827	0.000241951	0.999843	R0R2
ASV829	0.399931	0.446327	R0R2
ASV833	0.882801	0.0402762	R0R2
ASV836	7.61e-05	0.999843	R0R2
ASV838	-2.10822	4.12e-05	R0R2
ASV841	-0.209187	0.926448	R0R2
ASV843	1.39248	0.00580061	R0R2
ASV844	0.392547	0.511688	R0R2
ASV847	-0.700277	0.188393	R0R2
ASV851	0.807635	0.110384	R0R2
ASV853	-1.3569	0.00375292	R0R2
ASV856	0.000241927	0.999843	R0R2
ASV857	0.000242002	0.999843	R0R2
ASV858	0.000241932	0.999843	R0R2
ASV859	0.903244	0.0856415	R0R2
ASV860	-0.285126	0.739742	R0R2
ASV863	-0.234178	0.813543	R0R2
ASV869	-0.554384	0.259427	R0R2
ASV870	0.000242092	0.999843	R0R2
ASV874	0.000241915	0.999843	R0R2
ASV875	-0.35731	0.569065	R0R2
ASV877	-0.999764	0.0290258	R0R2
ASV878	-0.90671	0.037854	R0R2
ASV881	-1.2935	0.00893086	R0R2
ASV883	0.858183	0.0402762	R0R2
ASV887	-1.26619	0.00615405	R0R2
ASV889	-0.727684	0.153803	R0R2
ASV890	0.000241926	0.999843	R0R2
ASV891	0.000241915	0.999843	R0R2
ASV894	-0.694894	0.184504	R0R2
ASV895	0.000241927	0.999843	R0R2
ASV900	-1.28492	0.00557073	R0R2
ASV902	0.000241982	0.999843	R0R2
ASV910	0.000241952	0.999843	R0R2
ASV913	-1.56947	0.00128026	R0R2
ASV916	-2.28495	7.02e-06	R0R2
ASV920	-0.83235	0.118909	R0R2
ASV921	1.4596	0.00164088	R0R2
ASV923	-1.02214	0.0433956	R0R2
ASV924	-0.953963	0.0661491	R0R2
ASV926	1.00029	0.0488707	R0R2
ASV927	0.000242011	0.999843	R0R2
ASV930	-1.8948	0.000138346	R0R2
ASV931	0.000241981	0.999843	R0R2
ASV934	-1.20888	0.008612	R0R2
ASV936	-1.50501	0.00128762	R0R2
ASV940	0.000241939	0.999843	R0R2
ASV941	0.000242017	0.999843	R0R2
ASV945	0.614908	0.363711	R0R2
ASV949	0.728114	0.217907	R0R2
ASV950	-0.672094	0.149217	R0R2
ASV953	0.718445	0.144399	R0R2
ASV956	0.179099	0.959642	R0R2
ASV958	1.4596	0.00164088	R0R2
ASV962	-0.780822	0.164897	R0R2
ASV963	0.000241919	0.999843	R0R2
ASV965	-0.906653	0.037854	R0R2
ASV969	0.882801	0.0402762	R0R2
ASV970	0.000241915	0.999843	R0R2
ASV971	-2.3305	5.35e-06	R0R2
ASV973	1.1243	0.0176034	R0R2
ASV977	-2.74778	2.67e-07	R0R2
ASV981	-0.954027	0.0351616	R0R2
ASV985	0.000241939	0.999843	R0R2
ASV986	0.000241908	0.999843	R0R2
ASV987	-1.56914	0.00314537	R0R2
ASV988	0.00024196	0.999843	R0R2
ASV994	0.000241917	0.999843	R0R2
ASV995	1.10871	0.0277712	R0R2
ASV996	-1.06802	0.0218679	R0R2
ASV998	-0.832655	0.102149	R0R2
ASV999	0.000241976	0.999843	R0R2
ASV1002	-0.425982	0.427951	R0R2
ASV1010	-0.614472	0.234851	R0R2
ASV1013	-1.16959	0.0113891	R0R2
ASV1015	0.000242061	0.999843	R0R2
ASV1018	0.000241928	0.999843	R0R2
ASV1022	0.728128	0.140238	R0R2
ASV1023	-0.944342	0.0824275	R0R2
ASV1031	0.000103245	0.999843	R0R2
ASV1033	-0.930401	0.0617752	R0R2
ASV1037	0.000241925	0.999843	R0R2
ASV1038	-1.8825	0.000650721	R0R2
ASV1041	-1.68627	0.000423077	R0R2
ASV1044	1.22912	0.0126572	R0R2
ASV1049	0.000241908	0.999843	R0R2
ASV1056	-1.14928	0.0196516	R0R2
ASV1057	-0.882408	0.0740099	R0R2
ASV1058	0.000241975	0.999843	R0R2
ASV1060	0.000241909	0.999843	R0R2
ASV1063	-1.40916	0.00286483	R0R2
ASV1068	1.26697	0.00615405	R0R2
ASV1069	-1.28501	0.0226818	R0R2
ASV1070	0.644073	0.182628	R0R2
ASV1072	-0.54459	0.308434	R0R2
ASV1075	-1.67197	0.000466099	R0R2
ASV1076	-0.857583	0.0433956	R0R2
ASV1078	0.000241937	0.999843	R0R2
ASV1081	0.206625	0.885645	R0R2
ASV1083	-0.0855078	0.999843	R0R2
ASV1086	-0.977115	0.0336376	R0R2
ASV1093	0.000241917	0.999843	R0R2
ASV1095	-0.976207	0.0497201	R0R2
ASV1096	0.954388	0.0470883	R0R2
ASV1102	0.000241949	0.999843	R0R2
ASV1107	1.14994	0.0122106	R0R2
ASV1111	0.000242134	0.999843	R0R2
ASV1113	0.000241948	0.999843	R0R2
ASV1116	0.000241917	0.999843	R0R2
ASV1117	0.000241961	0.999843	R0R2
ASV1120	-1.14951	0.0122106	R0R2
ASV1121	-1.61464	0.000662112	R0R2
ASV1123	-0.0993483	0.999843	R0R2
ASV1129	-1.14951	0.0122106	R0R2
ASV1138	0.000241908	0.999843	R0R2
ASV1143	-0.857701	0.0402762	R0R2
ASV1146	-1.04416	0.0229038	R0R2
ASV1147	-1.44286	0.00243577	R0R2
ASV1149	0.000242203	0.999843	R0R2
ASV1152	-0.930562	0.0356906	R0R2
ASV1159	0.000242012	0.999843	R0R2
ASV1161	1.26697	0.00494081	R0R2
ASV1165	-1.72759	0.000257668	R0R2
ASV1169	-2.08709	3.18e-05	R0R2
ASV1171	-1.72735	0.00034775	R0R2
ASV1176	-1.08705	0.0182108	R0R2
ASV1177	-0.0455636	0.999843	R0R2
ASV1182	0.000241908	0.999843	R0R2
ASV1183	0.000241912	0.999843	R0R2
ASV1190	0.000241957	0.999843	R0R2
ASV1194	0.000242094	0.999843	R0R2
ASV1196	-0.857745	0.0674904	R0R2
ASV1200	-1.40895	0.00362365	R0R2
ASV1201	-1.59926	0.00358067	R0R2
ASV1202	0.000241915	0.999843	R0R2
ASV1205	0.931008	0.0356906	R0R2
ASV1210	0.000241931	0.999843	R0R2
ASV1212	-0.977112	0.0322532	R0R2
ASV1222	-0.459193	0.450275	R0R2
ASV1223	-0.9997	0.0236959	R0R2
ASV1228	-0.643529	0.171884	R0R2
ASV1232	-0.88235	0.0402762	R0R2
ASV1233	-0.525888	0.311014	R0R2
ASV1234	-0.857692	0.0433956	R0R2
ASV1236	-0.491535	0.373784	R0R2
ASV1237	0.000242013	0.999843	R0R2
ASV1238	0.000241994	0.999843	R0R2
ASV1239	1.40964	0.0042583	R0R2
ASV1240	-1.71399	0.000314853	R0R2
ASV1245	-1.42589	0.00260283	R0R2
ASV1246	0.000241941	0.999843	R0R2
ASV1248	-0.9305	0.0355246	R0R2
ASV1249	0.00028326	0.999843	R0R2
ASV1252	1.64401	0.000423077	R0R2
ASV1253	-0.658747	0.229904	R0R2
ASV1254	0.000241964	0.999843	R0R2
ASV1256	1.30395	0.00985388	R0R2
ASV1260	0.931008	0.0355246	R0R2
ASV1264	-1.06266	0.0336376	R0R2
ASV1265	-0.807048	0.0869418	R0R2
ASV1266	0.000241989	0.999843	R0R2
ASV1269	0.000242057	0.999843	R0R2
ASV1272	0.000241908	0.999843	R0R2
ASV1274	-0.754364	0.163828	R0R2
ASV1275	-1.35683	0.00827691	R0R2
ASV1280	1.28557	0.0122447	R0R2
ASV1281	-0.930352	0.0336376	R0R2
ASV1284	0.874651	0.0402762	R0R2
ASV1292	0.42649	0.469754	R0R2
ASV1294	-1.61437	0.00076874	R0R2
ASV1295	-0.584723	0.218157	R0R2
ASV1297	0.000242014	0.999843	R0R2
ASV1298	0.000241973	0.999843	R0R2
ASV1301	0.858196	0.0433956	R0R2
ASV1303	-0.857793	0.0438223	R0R2
ASV1304	0.858196	0.0433956	R0R2
ASV1306	-0.97673	0.0433956	R0R2
ASV1315	-0.831327	0.0990539	R0R2
ASV1316	1.34002	0.00415125	R0R2
ASV1317	-1.20911	0.008612	R0R2
ASV1319	0.000241905	0.999843	R0R2
ASV1321	0.0717409	0.999843	R0R2
ASV1322	0.000335989	0.999843	R0R2
ASV1323	0.672625	0.243785	R0R2
ASV1329	0.000241933	0.999843	R0R2
ASV1335	0.0460496	0.999843	R0R2
ASV1336	0.000241924	0.999843	R0R2
ASV1339	-0.147848	0.999843	R0R2
ASV1346	1.7816	0.000257668	R0R2
ASV1347	-0.0455632	0.999843	R0R2
ASV1352	0.185969	0.979104	R0R2
ASV1356	0.000241921	0.999843	R0R2
ASV1357	-1.37453	0.00343391	R0R2
ASV1360	0.000241912	0.999843	R0R2
ASV1362	0.000241931	0.999843	R0R2
ASV1374	0.000241912	0.999843	R0R2
ASV1375	0.0997675	0.999843	R0R2
ASV1377	-0.906653	0.037854	R0R2
ASV1378	-0.953824	0.0336376	R0R2
ASV1381	0.000241959	0.999843	R0R2
ASV1386	0.000241919	0.999843	R0R2
ASV1390	-1.26655	0.00615405	R0R2
ASV1393	-0.930498	0.0371175	R0R2
ASV1397	0.000241967	0.999843	R0R2
ASV1401	1.0446	0.019014	R0R2
ASV1402	-1.30355	0.00506785	R0R2
ASV1409	1.37521	0.00343391	R0R2
ASV1411	-0.832698	0.0492217	R0R2
ASV1415	0.000241958	0.999843	R0R2
ASV1419	1.70059	0.000393177	R0R2
ASV1424	0.522668	0.282051	R0R2
ASV1425	2.01135	6.85e-05	R0R2
ASV1430	0.000241996	0.999843	R0R2
ASV1434	1.10871	0.0288115	R0R2
ASV1436	0.523778	0.35764	R0R2
ASV1439	-1.62913	0.00166588	R0R2
ASV1444	-0.0455632	0.999843	R0R2
ASV1445	1.38846	0.00334767	R0R2
ASV1447	-0.181923	0.984931	R0R2
ASV1451	-1.26619	0.00615405	R0R2
ASV1454	0.000241974	0.999843	R0R2
ASV1458	1.65836	0.000489626	R0R2
ASV1464	-0.930304	0.0355246	R0R2
ASV1466	0.781567	0.0974972	R0R2
ASV1470	0.000241933	0.999843	R0R2
ASV1472	0.000241923	0.999843	R0R2
ASV1473	0.728135	0.114563	R0R2
ASV1474	-1.08714	0.0182108	R0R2
ASV1476	0.000241926	0.999843	R0R2
ASV1480	0.358731	0.688713	R0R2
ASV1483	0.000241959	0.999843	R0R2
ASV1488	-0.0455629	0.999843	R0R2
ASV1498	0.000241912	0.999843	R0R2
ASV1502	0.000241967	0.999843	R0R2
ASV1507	-1.7275	0.000452481	R0R2
ASV1510	0.358662	0.596601	R0R2
ASV1511	0.930933	0.0471144	R0R2
ASV1512	-0.500834	0.375611	R0R2
ASV1513	0.000241933	0.999843	R0R2
ASV1516	0.000241967	0.999843	R0R2
ASV1528	-0.9769	0.0322532	R0R2
ASV1529	0.640703	0.192093	R0R2
ASV1537	-1.28505	0.00580724	R0R2
ASV1540	0.000241954	0.999843	R0R2
ASV1542	0.000241995	0.999843	R0R2
ASV1549	-0.247688	0.905153	R0R2
ASV1551	0.000241954	0.999843	R0R2
ASV1553	-1.6858	0.000423077	R0R2
ASV1555	0.763809	0.120307	R0R2
ASV1556	0.882923	0.0621383	R0R2
ASV1560	0.000241944	0.999843	R0R2
ASV1565	1.06629	0.0204318	R0R2
ASV1569	0.000241935	0.999843	R0R2
ASV1572	0.585179	0.254345	R0R2
ASV1574	1.08767	0.0139413	R0R2
ASV1577	-1.65768	0.00113136	R0R2
ASV1582	1.19001	0.00967889	R0R2
ASV1584	0.00024191	0.999843	R0R2
ASV1585	1.22258	0.00792837	R0R2
ASV1590	1.50795	0.00249256	R0R2
ASV1593	-1.42578	0.00765504	R0R2
ASV1596	-0.0455629	0.999843	R0R2
ASV1597	0.00024201	0.999843	R0R2
ASV1599	0.000241943	0.999843	R0R2
ASV1603	0.000241942	0.999843	R0R2
ASV1608	-0.953893	0.0336376	R0R2
ASV1609	-0.903478	0.0475382	R0R2
ASV1610	0.000241918	0.999843	R0R2
ASV1613	1.45959	0.00308946	R0R2
ASV1616	-0.807121	0.138755	R0R2
ASV1618	0.000241908	0.999843	R0R2
ASV1619	-0.928213	0.0527624	R0R2
ASV1626	0.000241935	0.999843	R0R2
ASV1627	-0.330967	0.6448	R0R2
ASV1630	-0.832483	0.0912339	R0R2
ASV1633	-0.97702	0.0412806	R0R2
ASV1634	0.72814	0.0990539	R0R2
ASV1641	0.000241909	0.999843	R0R2
ASV1651	-0.882293	0.0402762	R0R2
ASV1652	0.000241943	0.999843	R0R2
ASV1656	0.755098	0.105876	R0R2
ASV1657	-1.75957	0.00031313	R0R2
ASV1658	1.30396	0.00506785	R0R2
ASV1662	0.218499	0.84545	R0R2
ASV1666	0.000242007	0.999843	R0R2
ASV1668	-0.55435	0.28593	R0R2
ASV1670	-1.24762	0.0114867	R0R2
ASV1675	0.000241915	0.999843	R0R2
ASV1676	0.000241939	0.999843	R0R2
ASV1678	0.0825676	0.999843	R0R2
ASV1681	-0.0821933	0.999843	R0R2
ASV1682	-0.0872096	0.999843	R0R2
ASV1684	1.02329	0.0262051	R0R2
ASV1686	-0.882232	0.0648141	R0R2
ASV1693	0.000241953	0.999843	R0R2
ASV1707	-1.37467	0.00343391	R0R2
ASV1710	-1.15376	0.0307739	R0R2
ASV1712	0.700644	0.184153	R0R2
ASV1722	0.672637	0.177381	R0R2
ASV1730	1.52388	0.00149952	R0R2
ASV1731	0.132909	0.999843	R0R2
ASV1736	0.000241933	0.999843	R0R2
ASV1737	-1.24769	0.00734802	R0R2
ASV1738	-1.14455	0.0292441	R0R2
ASV1740	-0.727548	0.140398	R0R2
ASV1742	-0.0455631	0.999843	R0R2
ASV1745	0.000241959	0.999843	R0R2
ASV1759	-0.86223	0.0787882	R0R2
ASV1770	0.000241963	0.999843	R0R2
ASV1774	-1.26256	0.0117577	R0R2
ASV1782	-1.53877	0.00136628	R0R2
ASV1789	0.000241912	0.999843	R0R2
ASV1805	0.000242065	0.999843	R0R2
ASV1807	-2.08733	4.5e-05	R0R2
ASV1811	-0.807075	0.0909311	R0R2
ASV1814	0.000241949	0.999843	R0R2
ASV1823	1.10821	0.0150415	R0R2
ASV1824	0.000241908	0.999843	R0R2
ASV1826	0.000241964	0.999843	R0R2
ASV1834	-1.16959	0.0109293	R0R2
ASV1840	0.348192	0.639451	R0R2
ASV1843	0.93093	0.0524127	R0R2
ASV1849	-0.35726	0.598493	R0R2
ASV1853	-0.700202	0.143259	R0R2
ASV1856	0.000241912	0.999843	R0R2
ASV1860	0.00024191	0.999843	R0R2
ASV1863	0.614924	0.229904	R0R2
ASV1864	1.53932	0.000789366	R0R2
ASV1869	-0.930561	0.0355246	R0R2
ASV1874	0.954404	0.0336376	R0R2
ASV1875	0.00024191	0.999843	R0R2
ASV1877	0.954398	0.037854	R0R2
ASV1880	1.24811	0.0068772	R0R2
ASV1881	-1.10829	0.0159103	R0R2
ASV1882	0.9544	0.0351616	R0R2
ASV1886	0.243751	0.835286	R0R2
ASV1897	0.00024198	0.999843	R0R2
ASV1899	-1.44234	0.00182844	R0R2
ASV1903	0.00024198	0.999843	R0R2
ASV1904	-1.56963	0.00187305	R0R2
ASV1905	-1.44266	0.00221916	R0R2
ASV1912	1.26708	0.00653274	R0R2
ASV1915	0.644071	0.189761	R0R2
ASV1936	0.000241933	0.999843	R0R2
ASV1938	-1.16969	0.0213997	R0R2
ASV1942	1.00028	0.0292441	R0R2
ASV1945	0.000241933	0.999843	R0R2
ASV1948	0.000241917	0.999843	R0R2
ASV1951	-0.882293	0.0402762	R0R2
ASV1952	-1.3217	0.00402995	R0R2
ASV1955	-0.857638	0.0433956	R0R2
ASV1964	-0.672046	0.205869	R0R2
ASV1966	-0.289168	0.695626	R0R2
ASV1969	0.000241977	0.999843	R0R2
ASV1970	-0.857793	0.0433956	R0R2
ASV1973	-0.807119	0.101577	R0R2
ASV1977	-0.95405	0.043234	R0R2
ASV1998	-0.0455631	0.999843	R0R2
ASV2001	-0.401035	0.443932	R0R2
ASV2013	-1.04805	0.0159103	R0R2
ASV2017	-1.39191	0.00243776	R0R2
ASV2020	0.000241907	0.999843	R0R2
ASV2024	0.000241979	0.999843	R0R2
ASV2025	0.00024194	0.999843	R0R2
ASV2037	-0.882408	0.0729139	R0R2
ASV2039	0.000241945	0.999843	R0R2
ASV2042	0.000241979	0.999843	R0R2
ASV2048	0.807631	0.0938155	R0R2
ASV2049	0.000241972	0.999843	R0R2
ASV2050	-0.182077	0.948518	R0R2
ASV2056	-1.42604	0.00803761	R0R2
ASV2057	-0.0598377	0.999843	R0R2
ASV2058	1.40956	0.00219825	R0R2
ASV2060	0.00024191	0.999843	R0R2
ASV2070	-0.906469	0.037854	R0R2
ASV2072	-1.35745	0.00400052	R0R2
ASV2077	-1.3675	0.00360011	R0R2
ASV2079	-1.16966	0.0147367	R0R2
ASV2083	-0.293492	0.739098	R0R2
ASV2086	0.000241931	0.999843	R0R2
ASV2090	0.907102	0.037854	R0R2
ASV2091	0.440741	0.403641	R0R2
ASV2092	-0.514248	0.266491	R0R2
ASV2094	-1.04418	0.0185479	R0R2
ASV2095	0.000241949	0.999843	R0R2
ASV2097	-1.58427	0.00187082	R0R2
ASV2103	-1.28517	0.00557073	R0R2
ASV2106	0.807568	0.0684825	R0R2
ASV2115	-0.999767	0.0446603	R0R2
ASV2116	-0.906656	0.0674819	R0R2
ASV2118	-1.71588	0.000179057	R0R2
ASV2120	0.00024192	0.999843	R0R2
ASV2126	0.415233	0.410134	R0R2
ASV2128	-1.2849	0.00444817	R0R2
ASV2136	-0.392042	0.480473	R0R2
ASV2139	0.357778	0.622107	R0R2
ASV2148	0.907043	0.037854	R0R2
ASV2152	0.000241933	0.999843	R0R2
ASV2153	0.723665	0.103273	R0R2
ASV2157	0.000241943	0.999843	R0R2
ASV2158	-1.81985	0.000188864	R0R2
ASV2160	0.0460501	0.999843	R0R2
ASV2164	0.000242026	0.999843	R0R2
ASV2167	-1.39222	0.00317723	R0R2
ASV2171	0.713861	0.105876	R0R2
ASV2175	0.80764	0.132222	R0R2
ASV2182	0.000241908	0.999843	R0R2
ASV2183	-1.24758	0.0068772	R0R2
ASV2184	-0.174847	0.999843	R0R2
ASV2187	0.000241949	0.999843	R0R2
ASV2196	0.948945	0.0355246	R0R2
ASV2198	-0.999662	0.037496	R0R2
ASV2202	-0.523357	0.307854	R0R2
ASV2204	-1.33962	0.00415125	R0R2
ASV2212	0.000241945	0.999843	R0R2
ASV2216	0.000241921	0.999843	R0R2
ASV2236	0.000241917	0.999843	R0R2
ASV2240	0.715337	0.155294	R0R2
ASV2242	-1.04399	0.0229038	R0R2
ASV2244	-0.0455639	0.999843	R0R2
ASV2248	0.00024191	0.999843	R0R2
ASV2255	0.95448	0.0433956	R0R2
ASV2261	0.907102	0.037854	R0R2
ASV2264	0.000241907	0.999843	R0R2
ASV2278	1.64401	0.000512383	R0R2
ASV2280	0.000241975	0.999843	R0R2
ASV2282	-0.491614	0.36394	R0R2
ASV2293	0.000241932	0.999843	R0R2
ASV2295	-0.662614	0.165224	R0R2
ASV2297	1.10872	0.0159103	R0R2
ASV2311	0.000241913	0.999843	R0R2
ASV2313	-0.405687	0.469097	R0R2
ASV2315	0.602827	0.185951	R0R2
ASV2322	-0.930304	0.0355246	R0R2
ASV2324	0.000241908	0.999843	R0R2
ASV2326	-1.26644	0.00615405	R0R2
ASV2328	0.492116	0.401659	R0R2
ASV2330	0.000242056	0.999843	R0R2
ASV2331	0.954404	0.0336376	R0R2
ASV2339	-1.8071	0.00044874	R0R2
ASV2346	0.807639	0.129288	R0R2
ASV2351	-0.564394	0.304484	R0R2
ASV2352	-0.90671	0.037854	R0R2
ASV2353	-0.357264	0.588421	R0R2
ASV2362	-1.18948	0.010039	R0R2
ASV2364	-0.954056	0.0462868	R0R2
ASV2366	-1.32168	0.00360011	R0R2
ASV2374	0.000242009	0.999843	R0R2
ASV2380	-1.21038	0.013857	R0R2
ASV2381	-1.75456	0.00130916	R0R2
ASV2384	-0.882462	0.0421585	R0R2
ASV2397	0.000241917	0.999843	R0R2
ASV2409	-0.9769	0.0322532	R0R2
ASV2410	-1.14944	0.00966504	R0R2
ASV2413	0.000241954	0.999843	R0R2
ASV2420	0.000241923	0.999843	R0R2
ASV2421	-0.95396	0.0336376	R0R2
ASV2422	-0.857743	0.0433956	R0R2
ASV2423	1.28558	0.00557073	R0R2
ASV2425	-0.807073	0.0994142	R0R2
ASV2429	0.000241916	0.999843	R0R2
ASV2433	-1.35719	0.00375292	R0R2
ASV2437	0.672648	0.133151	R0R2
ASV2438	-1.06585	0.0216864	R0R2
ASV2439	0.882915	0.0452751	R0R2
ASV2440	0.882929	0.0809127	R0R2
ASV2441	0.000241917	0.999843	R0R2
ASV2442	1.02257	0.0259473	R0R2
ASV2457	-0.604514	0.179743	R0R2
ASV2459	-1.21142	0.013857	R0R2
ASV2462	0.000241917	0.999843	R0R2
ASV2464	0.000241954	0.999843	R0R2
ASV2472	0.00024191	0.999843	R0R2
ASV2473	-0.953892	0.0339522	R0R2
ASV2476	0.0460494	0.999843	R0R2
ASV2477	0.000250697	0.999843	R0R2
ASV2478	-0.930372	0.0355246	R0R2
ASV2482	0.000241927	0.999843	R0R2
ASV2505	0.00024192	0.999843	R0R2
ASV2507	0.000241941	0.999843	R0R2
ASV2508	-0.727616	0.143829	R0R2
ASV2513	-1.20932	0.008612	R0R2
ASV2519	1.12952	0.0331423	R0R2
ASV2521	-0.58473	0.258114	R0R2
ASV2524	0.858181	0.0721091	R0R2
ASV2533	1.4759	0.00148034	R0R2
ASV2535	1.40956	0.00307268	R0R2
ASV2539	0.000241931	0.999843	R0R2
ASV2540	0.523785	0.310662	R0R2
ASV2541	-1.16969	0.0109293	R0R2
ASV2555	-0.882484	0.0572345	R0R2
ASV2558	-1.44257	0.00240503	R0R2
ASV2560	0.000241927	0.999843	R0R2
ASV2564	-0.906533	0.037854	R0R2
ASV2572	-0.9305	0.0355246	R0R2
ASV2577	0.954404	0.0336376	R0R2
ASV2583	-1.45897	0.00164514	R0R2
ASV2585	0.000241915	0.999843	R0R2
ASV2586	-0.700132	0.176654	R0R2
ASV2589	-0.247687	0.857796	R0R2
ASV2592	-1.34911	0.00706998	R0R2
ASV2594	-1.59961	0.000662112	R0R2
ASV2599	-0.9305	0.0355246	R0R2
ASV2605	0.000241971	0.999843	R0R2
ASV2609	1.28558	0.00557073	R0R2
ASV2610	0.120505	0.999843	R0R2
ASV2611	-0.857685	0.0402762	R0R2
ASV2612	0.000242067	0.999843	R0R2
ASV2620	-1.20911	0.008612	R0R2
ASV2627	0.000242012	0.999843	R0R2
ASV2647	-0.930406	0.0551341	R0R2
ASV2653	-1.10806	0.0260969	R0R2
ASV2669	-0.584724	0.225052	R0R2
ASV2692	-0.930561	0.0355246	R0R2
ASV2698	0.525278	0.350106	R0R2
ASV2699	-0.0455634	0.999843	R0R2
ASV2703	0.00024195	0.999843	R0R2
ASV2707	0.630222	0.144052	R0R2
ASV2711	-1.28512	0.00439761	R0R2
ASV2712	1.57017	0.00125358	R0R2
ASV2714	0.000241907	0.999843	R0R2
ASV2719	-1.53888	0.00153795	R0R2
ASV2720	0.177093	0.946158	R0R2
ASV2728	-1.68615	0.000423077	R0R2
ASV2737	0.000241921	0.999843	R0R2
ASV2740	0.537881	0.324519	R0R2
ASV2748	0.954483	0.047955	R0R2
ASV2755	-1.07022	0.0242186	R0R2
ASV2778	0.000241917	0.999843	R0R2
ASV2780	0.286602	0.703756	R0R2
ASV2781	-0.882406	0.0403897	R0R2
ASV2784	-0.52321	0.386696	R0R2
ASV2789	-0.643618	0.194811	R0R2
ASV2795	-0.619391	0.172669	R0R2
ASV2796	-1.32157	0.00459377	R0R2
ASV2798	1.55483	0.000880831	R0R2
ASV2801	0.000241982	0.999843	R0R2
ASV2803	0.000241933	0.999843	R0R2
ASV2810	0.00024195	0.999843	R0R2
ASV2813	-1.24734	0.0068772	R0R2
ASV2824	-0.999764	0.0290258	R0R2
ASV2825	0.04605	0.999843	R0R2
ASV2829	0.000242008	0.999843	R0R2
ASV2837	0.882856	0.0402762	R0R2
ASV2841	-0.120079	0.999843	R0R2
ASV2846	0.554797	0.377474	R0R2
ASV2849	-0.857793	0.0433956	R0R2
ASV2863	-0.882406	0.0402762	R0R2
ASV2864	0.882856	0.0402762	R0R2
ASV2866	-0.906653	0.037854	R0R2
ASV2873	-0.882492	0.0658136	R0R2
ASV2894	-0.440384	0.338908	R0R2
ASV2907	0.000241993	0.999843	R0R2
ASV2914	0.000241915	0.999843	R0R2
ASV2916	-1.12905	0.013857	R0R2
ASV2941	-0.999764	0.0292441	R0R2
ASV2942	-1.42603	0.00202608	R0R2
ASV2944	0.000241942	0.999843	R0R2
ASV2953	0.858196	0.0433956	R0R2
ASV2957	0.000241965	0.999843	R0R2
ASV2961	-0.505	0.446152	R0R2
ASV2962	0.672626	0.216278	R0R2
ASV2964	-0.882406	0.0402762	R0R2
ASV2968	-0.700202	0.128531	R0R2
ASV2969	0.907089	0.0526214	R0R2
ASV2987	0.000241915	0.999843	R0R2
ASV2988	-0.0329642	0.999843	R0R2
ASV2994	0.00024191	0.999843	R0R2
ASV2996	-0.953752	0.0336376	R0R2
ASV3005	0.000241919	0.999843	R0R2
ASV3008	-0.906744	0.0592818	R0R2
ASV3009	0.781583	0.0615901	R0R2
ASV3022	0.000241954	0.999843	R0R2
ASV3023	0.000241913	0.999843	R0R2
ASV3024	0.000241921	0.999843	R0R2
ASV3029	0.000242054	0.999843	R0R2
ASV3031	0.000241912	0.999843	R0R2
ASV3032	0.000241922	0.999843	R0R2
ASV3050	0.000241908	0.999843	R0R2
ASV3055	-0.425971	0.464891	R0R2
ASV3058	-0.806973	0.0872637	R0R2
ASV3061	-0.163303	0.994487	R0R2
ASV3066	-0.953824	0.0336376	R0R2
ASV3067	0.000241927	0.999843	R0R2
ASV3084	0.248158	0.869046	R0R2
ASV3086	0.585225	0.243785	R0R2
ASV3096	0.00024203	0.999843	R0R2
ASV3109	-0.857692	0.0433956	R0R2
ASV3112	-0.0532343	0.999843	R0R2
ASV3116	1.74171	0.000314853	R0R2
ASV3117	-0.727668	0.0974972	R0R2
ASV3118	0.000241922	0.999843	R0R2
ASV3119	0.000242018	0.999843	R0R2
ASV3120	0.000241947	0.999843	R0R2
ASV3122	1.2857	0.00557073	R0R2
ASV3125	0.000241947	0.999843	R0R2
ASV3127	-0.882406	0.0402762	R0R2
ASV3131	0.000241933	0.999843	R0R2
ASV3134	0.833104	0.0541155	R0R2
ASV3136	0.833095	0.0731441	R0R2
ASV3140	-1.27439	0.00470152	R0R2
ASV3146	1.14994	0.00966504	R0R2
ASV3157	-1.18938	0.00967889	R0R2
ASV3161	1.15003	0.00966504	R0R2
ASV3162	1.06631	0.0336376	R0R2
ASV3163	-0.342665	0.581412	R0R2
ASV3174	0.492069	0.423917	R0R2
ASV3189	-0.271721	0.715572	R0R2
ASV3191	1.84563	0.000164143	R0R2
ASV3193	-0.807047	0.0872637	R0R2
ASV3200	0.907159	0.037854	R0R2
ASV3201	-0.930304	0.0355246	R0R2
ASV3205	-0.906594	0.037854	R0R2
ASV3212	0.000241912	0.999843	R0R2
ASV3220	-0.045563	0.999843	R0R2
ASV3225	0.954404	0.0336376	R0R2
ASV3231	0.907102	0.0379261	R0R2
ASV3233	-0.882223	0.0424058	R0R2
ASV3237	0.000241915	0.999843	R0R2
ASV3244	0.000241915	0.999843	R0R2
ASV3247	0.614927	0.214257	R0R2
ASV3249	0.882856	0.0402762	R0R2
ASV3254	0.00024191	0.999843	R0R2
ASV3262	0.00024191	0.999843	R0R2
ASV3266	1.04459	0.0242186	R0R2
ASV3281	1.30396	0.00394999	R0R2
ASV3289	0.000241956	0.999843	R0R2
ASV3291	0.977506	0.0229038	R0R2
ASV3292	0.523786	0.300079	R0R2
ASV3294	-0.253398	0.822196	R0R2
ASV3299	0.000241908	0.999843	R0R2
ASV3319	-0.952378	0.0321028	R0R2
ASV3329	0.000241912	0.999843	R0R2
ASV3331	0.88291	0.0402762	R0R2
ASV3335	-0.882293	0.0402762	R0R2
ASV3343	-1.33949	0.00415125	R0R2
ASV3353	-0.930502	0.0403657	R0R2
ASV3361	0.000241943	0.999843	R0R2
ASV3363	0.000241915	0.999843	R0R2
ASV3371	-1.0659	0.0341699	R0R2
ASV3372	1.24809	0.0213309	R0R2
ASV3374	-1.40909	0.00219825	R0R2
ASV3381	-0.832654	0.0729139	R0R2
ASV3382	0.00024191	0.999843	R0R2
ASV3395	-0.643619	0.227101	R0R2
ASV3396	-0.930436	0.0336376	R0R2
ASV3398	0.000241914	0.999843	R0R2
ASV3399	-1.02828	0.0292834	R0R2
ASV3405	1.49202	0.00134538	R0R2
ASV3406	0.954404	0.0336376	R0R2
ASV3416	0.000241912	0.999843	R0R2
ASV3418	0.000241921	0.999843	R0R2
ASV3422	0.000241982	0.999843	R0R2
ASV3426	0.000241912	0.999843	R0R2
ASV3427	0.000241956	0.999843	R0R2
ASV3429	0.80756	0.0888782	R0R2
ASV3430	0.585186	0.217907	R0R2
ASV3432	0.614984	0.287372	R0R2
ASV3435	0.000241938	0.999843	R0R2
ASV3453	-0.35728	0.638981	R0R2
ASV3465	0.000241912	0.999843	R0R2
ASV3479	0.000241922	0.999843	R0R2
ASV3480	0.000241935	0.999843	R0R2
ASV3491	0.120615	0.999843	R0R2
ASV3499	1.24809	0.00454035	R0R2
ASV3505	0.285635	0.736561	R0R2
ASV3510	-0.561667	0.197012	R0R2
ASV3511	-0.930372	0.0355246	R0R2
ASV3513	0.9544	0.0351616	R0R2
ASV3516	0.000241915	0.999843	R0R2
ASV3536	0.728071	0.128017	R0R2
ASV3540	-1.30351	0.00734802	R0R2
ASV3543	0.858246	0.0433956	R0R2
ASV3562	0.000241914	0.999843	R0R2
ASV3569	0.700654	0.14035	R0R2
ASV3571	0.000241958	0.999843	R0R2
ASV3572	-0.554298	0.230958	R0R2
ASV3583	0.781573	0.0824275	R0R2
ASV3588	0.000242011	0.999843	R0R2
ASV3589	0.000241908	0.999843	R0R2
ASV3590	0.208283	0.905438	R0R2
ASV3599	0.000241917	0.999843	R0R2
ASV3602	0.000241917	0.999843	R0R2
ASV3605	0.000241917	0.999843	R0R2
ASV3609	-1.62899	0.000466099	R0R2
ASV3612	0.000241909	0.999843	R0R2
ASV3629	0.000241912	0.999843	R0R2
ASV3641	1.10872	0.0159103	R0R2
ASV3642	1.04459	0.0229038	R0R2
ASV3651	0.000241913	0.999843	R0R2
ASV3656	-0.857638	0.0433956	R0R2
ASV3661	0.000241915	0.999843	R0R2
ASV3669	-0.129034	0.999843	R0R2
ASV3670	0.357784	0.568939	R0R2
ASV3684	0.930947	0.0355246	R0R2
ASV3685	-1.52326	0.00221642	R0R2
ASV3705	0.00024191	0.999843	R0R2
ASV3714	0.000241959	0.999843	R0R2
ASV3717	0.000241972	0.999843	R0R2
ASV3722	0.000242002	0.999843	R0R2
ASV3725	0.000236552	0.999843	R0R2
ASV3728	0.95448	0.0433956	R0R2
ASV3733	0.000241918	0.999843	R0R2
ASV3745	1.04459	0.0229038	R0R2
ASV3751	0.000241977	0.999843	R0R2
ASV3755	1.04084	0.0243759	R0R2
ASV3756	0.807561	0.0855518	R0R2
ASV3757	-0.70213	0.131141	R0R2
ASV3758	0.90709	0.0501619	R0R2
ASV3776	1.34616	0.00543791	R0R2
ASV3782	0.000241961	0.999843	R0R2
ASV3784	1.08772	0.0235862	R0R2
ASV3786	0.614926	0.217907	R0R2
ASV3788	0.429874	0.387128	R0R2
ASV3793	0.523741	0.326898	R0R2
ASV3808	0.907159	0.037854	R0R2
ASV3812	0.426495	0.435636	R0R2
ASV3814	-0.930308	0.0536366	R0R2
ASV3817	1.229	0.0076766	R0R2
ASV3818	0.858246	0.0433956	R0R2
ASV3824	0.000241951	0.999843	R0R2
ASV3846	0.000241921	0.999843	R0R2
ASV3864	0.000242004	0.999843	R0R2
ASV3865	0.000241927	0.999843	R0R2
ASV3871	0.807507	0.072235	R0R2
ASV3872	-0.953893	0.0336376	R0R2
ASV3885	0.0460482	0.999843	R0R2
ASV3891	-1.22856	0.00624978	R0R2
ASV3901	0.000241912	0.999843	R0R2
ASV3906	-1.30342	0.00506785	R0R2
ASV3907	0.000241953	0.999843	R0R2
ASV3920	0.000241923	0.999843	R0R2
ASV3922	-0.321671	0.641589	R0R2
ASV3924	-0.0455629	0.999843	R0R2
ASV3931	0.000241989	0.999843	R0R2
ASV3933	0.000241976	0.999843	R0R2
ASV3934	0.000241908	0.999843	R0R2
ASV3940	0.000242071	0.999843	R0R2
ASV3950	0.930947	0.0355246	R0R2
ASV3957	-0.754678	0.0815249	R0R2
ASV3959	0.00024191	0.999843	R0R2
ASV3973	0.61498	0.258114	R0R2
ASV3980	0.492064	0.431708	R0R2
ASV3989	0.0827198	0.999843	R0R2
ASV4012	0.907102	0.037854	R0R2
ASV4016	0.00024191	0.999843	R0R2
ASV4018	0.980643	0.0303442	R0R2
ASV4030	0.000241916	0.999843	R0R2
ASV4032	0.858246	0.0433956	R0R2
ASV4061	-0.184174	0.920195	R0R2
ASV4062	-1.30635	0.00620715	R0R2
ASV4064	1.40948	0.00219825	R0R2
ASV4083	0.000241952	0.999843	R0R2
ASV4092	0.0689308	0.999843	R0R2
ASV4098	0.000241908	0.999843	R0R2
ASV4100	-1.59943	0.000662112	R0R2
ASV4135	1.37521	0.00470992	R0R2
ASV4142	0.000242025	0.999843	R0R2
ASV4171	0.585155	0.275493	R0R2
ASV4190	0.000241912	0.999843	R0R2
ASV4196	0.90716	0.0393985	R0R2
ASV4200	-1.42617	0.00260283	R0R2
ASV4201	-1.7139	0.000369718	R0R2
ASV4215	0.322163	0.63121	R0R2
ASV4216	-1.42603	0.00260283	R0R2
ASV4221	-0.584776	0.176654	R0R2
ASV4245	0.000241947	0.999843	R0R2
ASV4246	-0.800419	0.0872637	R0R2
ASV4248	-0.672241	0.168381	R0R2
ASV4249	-1.85742	0.000158382	R0R2
ASV4263	1.27647	0.00571096	R0R2
ASV4265	-0.953773	0.0433956	R0R2
ASV4276	0.954404	0.0336376	R0R2
ASV4292	0.118053	0.999843	R0R2
ASV4293	-1.02211	0.0216736	R0R2
ASV4294	-1.10829	0.0159103	R0R2
ASV4295	-0.0455629	0.999843	R0R2
ASV4309	0.976758	0.0277835	R0R2
ASV4326	0.000241973	0.999843	R0R2
ASV4328	-0.0948252	0.999843	R0R2
ASV4339	1.02265	0.0319935	R0R2
ASV4364	0.000241915	0.999843	R0R2
ASV4371	0.000241908	0.999843	R0R2
ASV4374	-0.240835	0.793353	R0R2
ASV4375	1.22911	0.0076766	R0R2
ASV4386	0.000242067	0.999843	R0R2
ASV4388	1.27196	0.00489546	R0R2
ASV4392	0.000241954	0.999843	R0R2
ASV4394	-0.930304	0.0355246	R0R2
ASV4400	-1.45911	0.00164514	R0R2
ASV4407	-0.882406	0.0402762	R0R2
ASV4411	-1.49162	0.00265431	R0R2
ASV4412	-1.61439	0.00061358	R0R2
ASV4414	1.37529	0.00263776	R0R2
ASV4432	0.858196	0.0433956	R0R2
ASV4433	-1.44263	0.00399312	R0R2
ASV4446	1.52387	0.00109857	R0R2
ASV4459	0.000241908	0.999843	R0R2
ASV4487	1.71439	0.00036419	R0R2
ASV4501	1.34003	0.00263776	R0R2
ASV4503	1.34009	0.00322751	R0R2
ASV4505	0.928716	0.0361716	R0R2
ASV4508	-0.462597	0.390823	R0R2
ASV4510	-0.882459	0.0402762	R0R2
ASV4517	0.00024198	0.999843	R0R2
ASV4524	0.930947	0.0355246	R0R2
ASV4529	0.0490173	0.999843	R0R2
ASV4531	-0.321689	0.739098	R0R2
ASV4539	-0.129042	0.999843	R0R2
ASV4541	0.00024191	0.999843	R0R2
ASV4554	0.000241926	0.999843	R0R2
ASV4555	0.882856	0.0402762	R0R2
ASV4569	0.755089	0.140125	R0R2
ASV4591	0.000241915	0.999843	R0R2
ASV4592	-0.9305	0.0355246	R0R2
ASV4595	0.306923	0.635448	R0R2
ASV4609	0.000241919	0.999843	R0R2
ASV4630	-0.806923	0.138069	R0R2
ASV4633	0.322154	0.721141	R0R2
ASV4640	0.930947	0.0355246	R0R2
ASV4644	0.000241917	0.999843	R0R2
ASV4664	0.000241912	0.999843	R0R2
ASV4671	0.954463	0.0296449	R0R2
ASV4675	0.000241912	0.999843	R0R2
ASV4678	0.475582	0.332002	R0R2
ASV4682	0.858257	0.0636446	R0R2
ASV4686	0.000241962	0.999843	R0R2
ASV4691	0.000241922	0.999843	R0R2
ASV4707	-0.953914	0.0402762	R0R2
ASV4724	0.858176	0.0851912	R0R2
ASV4733	-0.459147	0.465621	R0R2
ASV4734	-0.570911	0.185347	R0R2
ASV4737	0.67264	0.163828	R0R2
ASV4739	1.14993	0.013468	R0R2
ASV4743	0.858246	0.0433956	R0R2
ASV4772	0.90709	0.0501619	R0R2
ASV4773	0.000241977	0.999843	R0R2
ASV4775	-0.120038	0.999843	R0R2
ASV4781	0.931008	0.0355246	R0R2
ASV4786	0.882862	0.037854	R0R2
ASV4792	-0.928096	0.0361716	R0R2
ASV4797	0.000241938	0.999843	R0R2
ASV4813	0.000241917	0.999843	R0R2
ASV4829	-1.22858	0.00615405	R0R2
ASV4834	-0.614371	0.217907	R0R2
ASV4848	0.000241945	0.999843	R0R2
ASV4856	0.572183	0.204886	R0R2
ASV4863	0.000241919	0.999843	R0R2
ASV4864	0.00024197	0.999843	R0R2
ASV4872	-1.30459	0.00578928	R0R2
ASV4876	-1.5848	0.000729851	R0R2
ASV4879	-0.0520985	0.999843	R0R2
ASV4881	0.00024192	0.999843	R0R2
ASV4883	0.00024193	0.999843	R0R2
ASV4904	0.907172	0.0536366	R0R2
ASV4917	-0.614371	0.217907	R0R2
ASV4921	0.858178	0.081387	R0R2
ASV4923	-0.614384	0.200625	R0R2
ASV4924	0.700651	0.149489	R0R2
ASV4928	0.523818	0.296095	R0R2
ASV4929	0.392546	0.518157	R0R2
ASV4933	-0.205928	0.887047	R0R2
ASV4943	-0.953752	0.0336376	R0R2
ASV4945	0.000242028	0.999843	R0R2
ASV4974	0.123145	0.999843	R0R2
ASV4980	0.807627	0.0824275	R0R2
ASV4985	0.000241941	0.999843	R0R2
ASV4995	0.000241957	0.999843	R0R2
ASV5004	0.000241978	0.999843	R0R2
ASV5015	0.000241946	0.999843	R0R2
ASV5017	1.08766	0.0182101	R0R2
ASV5030	0.554811	0.268942	R0R2
ASV5031	0.000241947	0.999843	R0R2
ASV5032	0.000241982	0.999843	R0R2
ASV5036	0.000241995	0.999843	R0R2
ASV5041	0.858221	0.0454546	R0R2
ASV5058	-0.614414	0.244844	R0R2
ASV5063	0.000241948	0.999843	R0R2
ASV5078	-0.88246	0.0403897	R0R2
ASV5083	0.907162	0.0402762	R0R2
ASV5084	0.931008	0.0355246	R0R2
ASV5085	-0.677691	0.154964	R0R2
ASV5091	-0.643618	0.182914	R0R2
ASV5102	0.00024204	0.999843	R0R2
ASV5117	0.000241954	0.999843	R0R2
ASV5120	0.728134	0.119087	R0R2
ASV5122	0.000241919	0.999843	R0R2
ASV5124	0.000241966	0.999843	R0R2
ASV5125	-2.02191	4.5e-05	R0R2
ASV5132	0.107327	0.999843	R0R2
ASV5137	0.954404	0.0336376	R0R2
ASV5158	0.00024196	0.999843	R0R2
ASV5173	0.000241986	0.999843	R0R2
ASV5176	0.00024191	0.999843	R0R2
ASV5180	-0.882463	0.0426197	R0R2
ASV5181	0.000241912	0.999843	R0R2
ASV5196	0.000241915	0.999843	R0R2
ASV5212	-0.953893	0.0336376	R0R2
ASV5231	-0.953962	0.044499	R0R2
ASV5234	-0.930502	0.0440812	R0R2
ASV5247	0.00024191	0.999843	R0R2
ASV5261	1.06629	0.0159103	R0R2
ASV5266	0.000241915	0.999843	R0R2
ASV5284	0.129514	0.999843	R0R2
ASV5291	-0.285142	0.752137	R0R2
ASV5296	0.322155	0.70875	R0R2
ASV5297	-0.0262062	0.999843	R0R2
ASV5308	0.000241923	0.999843	R0R2
ASV5316	-0.0908751	0.999843	R0R2
ASV5332	0.00024194	0.999843	R0R2
ASV5336	0.000241917	0.999843	R0R2
ASV5345	0.328896	0.644113	R0R2
ASV5348	0.000241919	0.999843	R0R2
ASV5356	0.000241912	0.999843	R0R2
ASV5401	-0.857793	0.0433956	R0R2
ASV5403	1.01859	0.0242186	R0R2
ASV5404	0.88291	0.0402762	R0R2
ASV5421	0.000241995	0.999843	R0R2
ASV5423	0.000241979	0.999843	R0R2
ASV5450	-1.02213	0.0217841	R0R2
ASV5457	0.755155	0.100373	R0R2
ASV5468	-0.954024	0.0336376	R0R2
ASV5472	0.000241982	0.999843	R0R2
ASV5474	0.000242031	0.999843	R0R2
ASV5476	0.000242025	0.999843	R0R2
ASV5496	-1.55436	0.00164088	R0R2
ASV5501	-1.02205	0.0259473	R0R2
ASV5502	0.000241915	0.999843	R0R2
ASV5504	0.00024191	0.999843	R0R2
ASV5521	0.000241914	0.999843	R0R2
ASV5523	0.000241935	0.999843	R0R2
ASV5530	0.700646	0.169396	R0R2
ASV5536	-0.857743	0.0433956	R0R2
ASV5545	0.000241972	0.999843	R0R2
ASV5547	-0.181916	0.968953	R0R2
ASV5556	0.000241907	0.999843	R0R2
ASV5562	0.000241964	0.999843	R0R2
ASV5575	0.931008	0.0355246	R0R2
ASV5607	0.954468	0.0336376	R0R2
ASV5616	0.858196	0.0433956	R0R2
ASV5622	0.000241907	0.999843	R0R2
ASV5625	-0.906533	0.037854	R0R2
ASV5626	0.00024191	0.999843	R0R2
ASV5628	-1.90656	0.00012159	R0R2
ASV5630	0.173269	0.980404	R0R2
ASV5633	1.30396	0.00506785	R0R2
ASV5640	-1.14961	0.0122106	R0R2
ASV5660	-1.33947	0.00325136	R0R2
ASV5661	0.700655	0.135858	R0R2
ASV5682	-1.1696	0.008612	R0R2
ASV5693	0.000241938	0.999843	R0R2
ASV5718	-0.414796	0.406283	R0R2
ASV5750	-1.06585	0.0216864	R0R2
ASV5755	0.000241917	0.999843	R0R2
ASV5799	-0.0441464	0.999843	R0R2
ASV5800	0.000241912	0.999843	R0R2
ASV5808	0.000241908	0.999843	R0R2
ASV5832	0.000241917	0.999843	R0R2
ASV5833	0.000241986	0.999843	R0R2
ASV5836	0.700665	0.104286	R0R2
ASV5837	-0.9305	0.0355246	R0R2
ASV5840	-0.999764	0.0290258	R0R2
ASV5842	-1.40929	0.00243776	R0R2
ASV5843	-0.660313	0.158865	R0R2
ASV5861	-0.953929	0.0321028	R0R2
ASV5867	0.000241951	0.999843	R0R2
ASV5868	0.000241976	0.999843	R0R2
ASV5869	0.882856	0.0402762	R0R2
ASV5872	0.954404	0.0336376	R0R2
ASV5878	-0.977016	0.0266397	R0R2
ASV5882	0.000241936	0.999843	R0R2
ASV5887	0.000241962	0.999843	R0R2
ASV5910	0.000246189	0.999843	R0R2
ASV5918	1.84572	0.000164143	R0R2
ASV5919	0.833153	0.0492217	R0R2
ASV5922	-0.0792981	0.999843	R0R2
ASV5927	0.000241954	0.999843	R0R2
ASV5931	-1.40909	0.00219825	R0R2
ASV5932	0.833153	0.0492217	R0R2
ASV5975	-0.727518	0.114875	R0R2
ASV5976	-0.584724	0.232464	R0R2
ASV5977	0.000241944	0.999843	R0R2
ASV5978	-0.953942	0.0336376	R0R2
ASV5981	-1.28505	0.00557073	R0R2
ASV5985	0.882856	0.0402762	R0R2
ASV5995	0.00024192	0.999843	R0R2
ASV6002	-0.6144	0.183106	R0R2
ASV6008	0.000241935	0.999843	R0R2
ASV6036	0.000241915	0.999843	R0R2
ASV6043	-0.0428227	0.999843	R0R2
ASV6046	-0.61447	0.168186	R0R2
ASV6048	-0.285981	0.70875	R0R2
ASV6072	1.00021	0.0275529	R0R2
ASV6083	0.672641	0.158865	R0R2
ASV6091	-1.37481	0.00343391	R0R2
ASV6116	0.644065	0.22063	R0R2
ASV6131	-0.954024	0.0336376	R0R2
ASV6136	-0.781032	0.0686913	R0R2
ASV6138	0.807559	0.0905032	R0R2
ASV6162	0.123157	0.999843	R0R2
ASV6166	-1.24758	0.0068772	R0R2
ASV6169	-0.99969	0.0290258	R0R2
ASV6197	-0.882406	0.0402762	R0R2
ASV6204	0.000241942	0.999843	R0R2
ASV6260	-0.781123	0.105876	R0R2
ASV6263	-0.643618	0.190058	R0R2
ASV6277	0.251734	0.812359	R0R2
ASV6278	0.90709	0.0501619	R0R2
ASV6280	0.000241915	0.999843	R0R2
ASV6284	0.000241971	0.999843	R0R2
ASV6295	-0.882406	0.0402762	R0R2
ASV6314	-1.06577	0.0204318	R0R2
ASV6317	0.930947	0.0355246	R0R2
ASV6320	0.00024196	0.999843	R0R2
ASV6321	0.000241917	0.999843	R0R2
ASV6332	0.755161	0.122241	R0R2
ASV6342	0.833095	0.0729139	R0R2
ASV6345	-0.999764	0.0290258	R0R2
ASV6352	-0.999763	0.0235011	R0R2
ASV6354	-1.26655	0.00615405	R0R2
ASV6363	1.14994	0.00990276	R0R2
ASV6374	-0.569145	0.220612	R0R2
ASV6381	-0.497192	0.370369	R0R2
ASV6385	0.000241964	0.999843	R0R2
ASV6406	0.858246	0.0433956	R0R2
ASV6417	-0.954024	0.0336376	R0R2
ASV6425	0.000241985	0.999843	R0R2
ASV6428	-1.96527	0.000138346	R0R2
ASV6430	-1.24766	0.0108778	R0R2
ASV6431	0.728132	0.125668	R0R2
ASV6445	-0.930304	0.0355246	R0R2
ASV6451	0.858196	0.0433956	R0R2
ASV6452	0.000241912	0.999843	R0R2
ASV6465	-1.14931	0.0122106	R0R2
ASV6475	-0.906653	0.037854	R0R2
ASV6481	0.000241908	0.999843	R0R2
ASV6501	0.000241913	0.999843	R0R2
ASV6504	0.000241917	0.999843	R0R2
ASV6505	-0.832656	0.123049	R0R2
ASV6507	-0.296707	0.670782	R0R2
ASV6510	0.000242015	0.999843	R0R2
ASV6514	1.32211	0.00358601	R0R2
ASV6543	0.000241992	0.999843	R0R2
ASV6563	0.000241954	0.999843	R0R2
ASV6605	0.907098	0.0393985	R0R2
ASV6606	0.700647	0.168186	R0R2
ASV6618	0.000241963	0.999843	R0R2
ASV6620	0.000241927	0.999843	R0R2
ASV6628	0.000241912	0.999843	R0R2
ASV6630	0.000241914	0.999843	R0R2
ASV6634	0.000241915	0.999843	R0R2
ASV6641	0.000241958	0.999843	R0R2
ASV6673	-0.672186	0.12406	R0R2
ASV6675	0.00024191	0.999843	R0R2
ASV6678	-1.58466	0.00131628	R0R2
ASV6688	-0.459169	0.373138	R0R2
ASV6700	0.000241989	0.999843	R0R2
ASV6706	0.000241939	0.999843	R0R2
ASV6720	0.000241939	0.999843	R0R2
ASV6729	0.907102	0.037854	R0R2
ASV6732	-0.999764	0.0267625	R0R2
ASV6746	0.000241915	0.999843	R0R2
ASV6770	-0.903598	0.0387834	R0R2
ASV6771	0.00024195	0.999843	R0R2
ASV6774	-0.906656	0.0562412	R0R2
ASV6780	0.614925	0.222343	R0R2
ASV6781	0.492076	0.36394	R0R2
ASV6784	-0.954024	0.0336376	R0R2
ASV6811	0.000241945	0.999843	R0R2
ASV6827	-0.906582	0.0433956	R0R2
ASV6850	0.644082	0.149675	R0R2
ASV6856	0.614976	0.229904	R0R2
ASV6864	-0.857692	0.0433956	R0R2
ASV6874	-0.209191	0.916258	R0R2
ASV6903	1.37522	0.00263254	R0R2
ASV6940	0.000242	0.999843	R0R2
ASV6941	-0.781123	0.101873	R0R2
ASV6942	0.404632	0.446152	R0R2
ASV6944	-0.0909271	0.999843	R0R2
ASV6945	-0.35733	0.569065	R0R2
ASV6951	-0.930372	0.0355246	R0R2
ASV6952	-1.56978	0.000820926	R0R2
ASV6954	-0.21386	0.904467	R0R2
ASV6963	-0.99983	0.0292441	R0R2
ASV6965	0.0460481	0.999843	R0R2
ASV6986	0.000241915	0.999843	R0R2
ASV7052	-0.882462	0.0421585	R0R2
ASV7078	-0.700076	0.155945	R0R2
ASV7084	0.00024191	0.999843	R0R2
ASV7132	-0.727682	0.0953942	R0R2
ASV7133	0.00024191	0.999843	R0R2
ASV7136	0.00024191	0.999843	R0R2
ASV7139	-1.84505	0.000164143	R0R2
ASV7147	0.858246	0.0433956	R0R2
ASV7161	0.954473	0.0371992	R0R2
ASV7166	0.00024193	0.999843	R0R2
ASV7173	-0.906653	0.037854	R0R2
ASV7174	-0.614471	0.197544	R0R2
ASV7187	-1.83266	0.000177163	R0R2
ASV7205	-0.537373	0.350724	R0R2
ASV7221	0.000241928	0.999843	R0R2
ASV7223	0.000241907	0.999843	R0R2
ASV7226	0.000241925	0.999843	R0R2
ASV7227	0.0460505	0.999843	R0R2
ASV7232	-0.92821	0.0361716	R0R2
ASV7237	0.954404	0.0336376	R0R2
ASV7251	-0.99969	0.0290258	R0R2
ASV7263	0.000241953	0.999843	R0R2
ASV7275	-0.930437	0.0355246	R0R2
ASV7285	-1.39209	0.00243356	R0R2
ASV7295	-0.426025	0.470203	R0R2
ASV7331	0.00024191	0.999843	R0R2
ASV7333	-0.0872213	0.999843	R0R2
ASV7339	-0.64351	0.192491	R0R2
ASV7341	-1.3217	0.00459377	R0R2
ASV7360	0.000241915	0.999843	R0R2
ASV7367	0.000242053	0.999843	R0R2
ASV7379	0.907102	0.037854	R0R2
ASV7385	0.000241917	0.999843	R0R2
ASV7399	-0.906469	0.037854	R0R2
ASV7414	-0.882459	0.0402762	R0R2
ASV7441	-0.857743	0.0433956	R0R2
ASV7443	-0.857744	0.0543979	R0R2
ASV7447	1.28559	0.00439761	R0R2
ASV7448	0.907092	0.0464573	R0R2
ASV7452	0.000241989	0.999843	R0R2
ASV7461	-1.47542	0.00149062	R0R2
ASV7464	-0.643619	0.200681	R0R2
ASV7474	-1.40882	0.00219825	R0R2
ASV7494	0.000241917	0.999843	R0R2
ASV7508	0.000241917	0.999843	R0R2
ASV7518	-0.9305	0.0355246	R0R2
ASV7520	-1.14946	0.0136336	R0R2
ASV7553	0.000241956	0.999843	R0R2
ASV7555	0.000241977	0.999843	R0R2
ASV7558	-0.0441504	0.999843	R0R2
ASV7560	-0.473632	0.38129	R0R2
ASV7562	-0.465403	0.324519	R0R2
ASV7565	-0.954027	0.0351616	R0R2
ASV7601	0.000241907	0.999843	R0R2
ASV7610	0.882856	0.0402762	R0R2
ASV7633	-0.88235	0.0402762	R0R2
ASV7634	0.000241923	0.999843	R0R2
ASV7638	1.06629	0.0204318	R0R2
ASV7644	0.000241905	0.999843	R0R2
ASV7667	0.000241917	0.999843	R0R2
ASV7669	-1.02213	0.0259473	R0R2
ASV7672	0.700647	0.165681	R0R2
ASV7674	0.554846	0.251638	R0R2
ASV7676	0.907159	0.0379261	R0R2
ASV7683	0.907101	0.0387627	R0R2
ASV7684	0.293023	0.645871	R0R2
ASV7706	-0.554349	0.227272	R0R2
ASV7721	0.000241992	0.999843	R0R2
ASV7726	-0.857638	0.0433956	R0R2
ASV7743	-1.32157	0.00459377	R0R2
ASV7750	0.000241919	0.999843	R0R2
ASV7752	1.10872	0.0159103	R0R2
ASV7784	0.000241946	0.999843	R0R2
ASV7788	0.000241908	0.999843	R0R2
ASV7789	0.700649	0.157801	R0R2
ASV7792	0.263317	0.801184	R0R2
ASV7793	-0.614472	0.217907	R0R2
ASV7794	-0.129042	0.999843	R0R2
ASV7798	0.88291	0.0402762	R0R2
ASV7800	0.907215	0.0379261	R0R2
ASV7801	-0.474951	0.381568	R0R2
ASV7824	0.00024191	0.999843	R0R2
ASV7838	0.833153	0.0492217	R0R2
ASV7840	1.64401	0.000512383	R0R2
ASV7861	-0.953752	0.0336376	R0R2
ASV7872	0.000241907	0.999843	R0R2
ASV7879	-0.151815	0.999843	R0R2
ASV7897	0.954468	0.0336376	R0R2
ASV7914	-0.426025	0.457708	R0R2
ASV7919	-0.262815	0.725449	R0R2
ASV7923	0.954404	0.0336376	R0R2
ASV7924	0.907159	0.0379261	R0R2
ASV7976	0.000241947	0.999843	R0R2
ASV7977	-0.882233	0.0402762	R0R2
ASV7991	-1.20932	0.008612	R0R2
ASV8023	-0.930561	0.0355246	R0R2
ASV8031	-0.0532393	0.999843	R0R2
ASV8036	-0.0455626	0.999843	R0R2
ASV8038	-0.12528	0.999843	R0R2
ASV8050	0.00024191	0.999843	R0R2
ASV8071	-0.857745	0.0637913	R0R2
ASV8083	0.000241939	0.999843	R0R2
ASV8090	0.882856	0.0402762	R0R2
ASV8097	0.000241912	0.999843	R0R2
ASV8139	-0.930437	0.0355246	R0R2
ASV8147	0.930884	0.0355246	R0R2
ASV8155	0.858196	0.0433956	R0R2
ASV8188	-0.906653	0.037854	R0R2
ASV8196	-0.953893	0.0336376	R0R2
ASV8211	0.000241917	0.999843	R0R2
ASV8212	-0.95396	0.0336376	R0R2
ASV8214	0.907043	0.037854	R0R2
ASV8257	0.000241917	0.999843	R0R2
ASV8262	-1.40899	0.00219825	R0R2
ASV8267	-1.04411	0.0185479	R0R2
ASV8269	0.547702	0.213796	R0R2
ASV8273	0.000241917	0.999843	R0R2
ASV8296	0.000241912	0.999843	R0R2
ASV8297	0.000242004	0.999843	R0R2
ASV8307	-0.930561	0.0355246	R0R2
ASV8312	0.000241928	0.999843	R0R2
ASV8356	0.000241912	0.999843	R0R2
ASV8372	0.000241941	0.999843	R0R2
ASV8373	0.000241912	0.999843	R0R2
ASV8375	1.04458	0.0313607	R0R2
ASV8379	-0.88246	0.0403897	R0R2
ASV8381	-0.9305	0.0355246	R0R2
ASV8384	0.554808	0.282578	R0R2
ASV8401	0.833153	0.0492217	R0R2
ASV8415	0.000241917	0.999843	R0R2
ASV8416	0.000241945	0.999843	R0R2
ASV8430	0.000241915	0.999843	R0R2
ASV8452	-0.906469	0.037854	R0R2
ASV8459	-1.16957	0.008612	R0R2
ASV8466	1.12948	0.0108778	R0R2
ASV8471	0.000241911	0.999843	R0R2
ASV8476	0.000241917	0.999843	R0R2
ASV8536	1.62943	0.000557849	R0R2
ASV8545	-0.882406	0.0402762	R0R2
ASV8557	0.000241925	0.999843	R0R2
ASV8562	0.000241911	0.999843	R0R2
ASV8592	0.000241957	0.999843	R0R2
ASV8600	0.807564	0.0771273	R0R2
ASV8607	0.858145	0.0433956	R0R2
ASV8656	0.737241	0.134431	R0R2
ASV8657	0.000241916	0.999843	R0R2
ASV8658	-0.781176	0.0824275	R0R2
ASV8666	-0.491613	0.334276	R0R2
ASV8670	0.907102	0.037854	R0R2
ASV8674	-1.32154	0.00358067	R0R2
ASV8690	0.000241949	0.999843	R0R2
ASV8714	-0.953752	0.0336376	R0R2
ASV8718	0.00024191	0.999843	R0R2
ASV8729	-1.39196	0.00243733	R0R2
ASV8789	0.00024191	0.999843	R0R2
ASV8796	0.518699	0.242239	R0R2
ASV8797	-0.414875	0.405436	R0R2
ASV8799	1.04459	0.0322532	R0R2
ASV8803	0.755158	0.11024	R0R2
ASV8807	0.907102	0.037854	R0R2
ASV8815	-0.547311	0.217907	R0R2
ASV8837	0.000241938	0.999843	R0R2
ASV8846	0.000241912	0.999843	R0R2
ASV8864	-0.930411	0.0492217	R0R2
ASV8925	0.907091	0.0488569	R0R2
ASV8930	-1.3035	0.0039468	R0R2
ASV8932	-0.549022	0.229904	R0R2
ASV8935	0.858196	0.0433956	R0R2
ASV8936	0.426496	0.42734	R0R2
ASV8970	0.000241945	0.999843	R0R2
ASV8971	0.907043	0.037854	R0R2
ASV9093	0.000241917	0.999843	R0R2
ASV9107	0.0761788	0.999843	R0R2
ASV9158	0.000241912	0.999843	R0R2
ASV9214	0.000241939	0.999843	R0R2
ASV9215	0.000241932	0.999843	R0R2
ASV9220	0.392571	0.514087	R0R2
ASV9224	-0.392078	0.559518	R0R2
ASV9226	0.000241915	0.999843	R0R2
ASV9227	0.85826	0.0730792	R0R2
ASV9229	-0.882406	0.0402762	R0R2
ASV9234	-1.12897	0.0150415	R0R2
ASV9239	0.644116	0.165983	R0R2
ASV9240	0.672691	0.161683	R0R2
ASV9271	0.000241945	0.999843	R0R2
ASV9281	0.00024191	0.999843	R0R2
ASV9283	-0.832698	0.0492217	R0R2
ASV9305	0.88291	0.0402762	R0R2
ASV9316	-0.857743	0.0433956	R0R2
ASV9322	0.00024191	0.999843	R0R2
ASV9327	1.71439	0.00036419	R0R2
ASV9393	-1.02221	0.0259473	R0R2
ASV9396	-1.18959	0.00967889	R0R2
ASV9398	0.928716	0.0361716	R0R2
ASV9399	0.61493	0.200193	R0R2
ASV9413	0.000241912	0.999843	R0R2
ASV9416	0.931008	0.0355246	R0R2
ASV9419	0.000241956	0.999843	R0R2
ASV9454	0.000241908	0.999843	R0R2
ASV9462	0.858113	0.0609515	R0R2
ASV9464	-0.832521	0.0647904	R0R2
ASV9479	0.000241908	0.999843	R0R2
ASV9534	0.000241908	0.999843	R0R2
ASV9536	0.000241924	0.999843	R0R2
ASV9544	-1.6722	0.000452481	R0R2
ASV9546	0.659239	0.153383	R0R2
ASV9549	0.907214	0.037854	R0R2
ASV9590	0.907088	0.0536366	R0R2
ASV9593	-0.0282456	0.999843	R0R2
ASV9609	0.000241908	0.999843	R0R2
ASV9628	0.644073	0.182275	R0R2
ASV9629	-1.37472	0.00266337	R0R2
ASV9686	0.000241931	0.999843	R0R2
ASV9696	0.426493	0.44701	R0R2
ASV9698	0.214344	0.859844	R0R2
ASV9700	0.285633	0.768771	R0R2
ASV9702	0.88291	0.0403897	R0R2
ASV9703	0.858257	0.0653296	R0R2
ASV9721	0.930884	0.0355246	R0R2
ASV9730	-0.882293	0.0402762	R0R2
ASV9736	0.000241924	0.999843	R0R2
ASV9759	0.930947	0.0355246	R0R2
ASV9777	0.954404	0.0336376	R0R2
ASV9794	0.000241912	0.999843	R0R2
ASV9836	0.000241915	0.999843	R0R2
ASV9838	0.000241917	0.999843	R0R2
ASV9843	-0.623178	0.163216	R0R2
ASV9850	-0.672187	0.140125	R0R2
ASV9859	-0.727682	0.100373	R0R2
ASV9870	-0.88235	0.0402762	R0R2
ASV9921	-0.906653	0.037854	R0R2
ASV9925	-0.727544	0.144233	R0R2
ASV9928	0.000241917	0.999843	R0R2
ASV9931	0.954404	0.0336376	R0R2
ASV9982	0.954468	0.0336376	R0R2
ASV9986	0.700658	0.123049	R0R2
ASV9987	-0.369107	0.502292	R0R2
ASV9990	0.000241917	0.999843	R0R2
ASV9994	0.554811	0.266011	R0R2
ASV10001	-0.758739	0.0616107	R0R2
ASV10009	-0.0455625	0.999843	R0R2
ASV10010	0.858196	0.0433956	R0R2
ASV10017	0.000241908	0.999843	R0R2
ASV10052	-0.882459	0.0402762	R0R2
ASV10120	-0.90671	0.037854	R0R2
ASV10130	0.000241917	0.999843	R0R2
ASV10178	1.5549	0.000880831	R0R2
ASV10179	0.459658	0.400751	R0R2
ASV10182	0.0326493	0.999843	R0R2
ASV10191	-0.882406	0.0402762	R0R2
ASV10217	0.469676	0.308434	R0R2
ASV10240	0.000241917	0.999843	R0R2
ASV10272	0.000241907	0.999843	R0R2
ASV10280	0.954404	0.0336376	R0R2
ASV10285	0.000241908	0.999843	R0R2
ASV10287	-0.953893	0.0336376	R0R2
ASV10297	0.000241912	0.999843	R0R2
ASV10304	0.000241917	0.999843	R0R2
ASV10337	0.000241908	0.999843	R0R2
ASV10361	0.345389	0.53898	R0R2
ASV10364	0.000241912	0.999843	R0R2
ASV10365	0.00024191	0.999843	R0R2
ASV10370	0.357778	0.627399	R0R2
ASV10393	0.858196	0.0433956	R0R2
ASV10414	0.000241926	0.999843	R0R2
ASV10424	0.954404	0.0336376	R0R2
ASV10469	0.000241921	0.999843	R0R2
ASV10470	0.000241947	0.999843	R0R2
ASV10488	-0.95396	0.0336376	R0R2
ASV10492	0.000241965	0.999843	R0R2
ASV10556	-0.882335	0.0499054	R0R2
ASV10559	0.728137	0.107022	R0R2
ASV10568	0.833092	0.0815249	R0R2
ASV10569	0.672634	0.191868	R0R2
ASV10584	0.858246	0.0433956	R0R2
ASV10646	-0.857743	0.0433956	R0R2
ASV10654	0.000241907	0.999843	R0R2
ASV10683	0.000241917	0.999843	R0R2
ASV10689	0.492079	0.345771	R0R2
ASV10725	-0.882459	0.0402762	R0R2
ASV10769	-0.61447	0.177351	R0R2
ASV10777	0.000241917	0.999843	R0R2
ASV10796	-0.857793	0.0433956	R0R2
ASV10813	-0.906568	0.0549379	R0R2
ASV10819	0.882801	0.0402762	R0R2
ASV10822	0.000241912	0.999843	R0R2
ASV10838	0.00024197	0.999843	R0R2
ASV10851	0.000241994	0.999843	R0R2
ASV10880	-0.953824	0.0336376	R0R2
ASV10884	0.000241941	0.999843	R0R2
ASV10889	0.000241965	0.999843	R0R2
ASV10892	1.0002	0.0290258	R0R2
ASV10893	0.000242011	0.999843	R0R2
ASV10993	-0.832689	0.0440051	R0R2
ASV10999	0.954468	0.0336376	R0R2
ASV11022	0.858196	0.0433956	R0R2
ASV11034	0.000241932	0.999843	R0R2
ASV11101	-0.95396	0.0336376	R0R2
ASV11107	0.000241978	0.999843	R0R2
ASV11112	0.000241915	0.999843	R0R2
ASV11115	0.858246	0.0433956	R0R2
ASV11159	-0.0455629	0.999843	R0R2
ASV11161	0.000241951	0.999843	R0R2
ASV11203	-0.378317	0.454484	R0R2
ASV11216	-0.857793	0.0433956	R0R2
ASV11229	0.000241939	0.999843	R0R2
ASV11245	-0.643618	0.187542	R0R2
ASV11285	0.000241953	0.999843	R0R2
ASV11287	0.00024197	0.999843	R0R2
ASV11326	-0.906594	0.037854	R0R2
ASV11327	-0.930372	0.0355246	R0R2
ASV11331	0.00024204	0.999843	R0R2
ASV11338	0.907102	0.037854	R0R2
ASV11416	0.88291	0.0402762	R0R2
ASV11443	0.954468	0.0336376	R0R2
ASV11467	0.000241915	0.999843	R0R2
ASV11500	0.000241933	0.999843	R0R2
ASV11510	-0.90671	0.037854	R0R2
ASV11534	-1.14015	0.0143226	R0R2
ASV11556	0.000241913	0.999843	R0R2
ASV11629	0.00024191	0.999843	R0R2
ASV11632	0.0579298	0.999843	R0R2
ASV11635	-0.857692	0.0433956	R0R2
ASV11636	-0.807116	0.0550923	R0R2
ASV11637	-0.0307855	0.999843	R0R2
ASV11642	0.459663	0.36394	R0R2
ASV11656	0.858202	0.0402762	R0R2
ASV11687	0.000241917	0.999843	R0R2
ASV11726	-1.20912	0.00677779	R0R2
ASV11760	0.00024191	0.999843	R0R2
ASV11775	0.000241915	0.999843	R0R2
ASV11835	0.000241917	0.999843	R0R2
ASV11836	0.000242002	0.999843	R0R2
ASV11837	0.000241909	0.999843	R0R2
ASV11839	0.00024191	0.999843	R0R2
ASV11844	0.833107	0.0497201	R0R2
ASV11845	-0.677815	0.104525	R0R2
ASV11847	-0.930561	0.0355246	R0R2
ASV11855	0.88291	0.0402762	R0R2
ASV11860	0.00024191	0.999843	R0R2
ASV11876	0.000241909	0.999843	R0R2
ASV11884	0.00024197	0.999843	R0R2
ASV11902	0.931008	0.0355246	R0R2
ASV11959	-0.832698	0.0492217	R0R2
ASV11964	-0.999765	0.0292441	R0R2
ASV12032	0.88291	0.0402762	R0R2
ASV12049	0.134532	0.999843	R0R2
ASV12069	0.0689903	0.999843	R0R2
ASV12078	-0.584635	0.24047	R0R2
ASV12100	0.000241908	0.999843	R0R2
ASV12101	-0.80191	0.0578551	R0R2
ASV12104	-0.906454	0.0402762	R0R2
ASV12116	0.000241912	0.999843	R0R2
ASV12211	0.000241908	0.999843	R0R2
ASV12221	0.931008	0.0355246	R0R2
ASV12290	0.000241915	0.999843	R0R2
ASV12293	0.954404	0.0336376	R0R2
ASV12298	-0.807071	0.084557	R0R2
ASV12305	-0.95396	0.0336376	R0R2
ASV12308	0.00024195	0.999843	R0R2
ASV12320	0.00024191	0.999843	R0R2
ASV12325	-0.832698	0.0492217	R0R2
ASV12349	0.755157	0.105876	R0R2
ASV12357	0.000241927	0.999843	R0R2
ASV12364	-0.906653	0.037854	R0R2
ASV12374	0.000242008	0.999843	R0R2
ASV12392	1.34003	0.00322751	R0R2
ASV12402	0.000241957	0.999843	R0R2
ASV12414	-0.906653	0.037854	R0R2
ASV12442	0.000241953	0.999843	R0R2
ASV12447	0.000241915	0.999843	R0R2
ASV12503	0.000241908	0.999843	R0R2
ASV12548	-1.7003	0.000393177	R0R2
ASV12552	0.614968	0.185951	R0R2
ASV12553	0.882856	0.0402762	R0R2
ASV12576	1.58512	0.000729851	R0R2
ASV12631	0.907102	0.037854	R0R2
ASV12656	0.930933	0.0481497	R0R2
ASV12689	0.00024191	0.999843	R0R2
ASV12743	-0.832698	0.0492217	R0R2
ASV12767	0.700652	0.147399	R0R2
ASV12776	-0.88246	0.0403897	R0R2
ASV12783	-0.643618	0.191868	R0R2
ASV12786	-0.906653	0.037854	R0R2
ASV12793	-0.999697	0.0292441	R0R2
ASV12805	0.000134576	0.999843	R0R2
ASV12820	-1.24756	0.00543791	R0R2
ASV12845	0.000241931	0.999843	R0R2
ASV12869	-0.95396	0.0336376	R0R2
ASV12900	-0.102814	0.999843	R0R2
ASV12924	-0.857692	0.0433956	R0R2
ASV13021	0.000241942	0.999843	R0R2
ASV13028	-1.02207	0.0231134	R0R2
ASV13030	-1.12913	0.0109757	R0R2
ASV13045	0.000241909	0.999843	R0R2
ASV13071	0.000241916	0.999843	R0R2
ASV13077	0.954468	0.0336376	R0R2
ASV13080	-0.584696	0.198886	R0R2
ASV13099	0.000241912	0.999843	R0R2
ASV13126	0.907159	0.037854	R0R2
ASV13137	0.391087	0.538069	R0R2
ASV13254	0.000241917	0.999843	R0R2
ASV13257	0.000241917	0.999843	R0R2
ASV13258	0.394531	0.453285	R0R2
ASV13260	0.000241915	0.999843	R0R2
ASV13267	-0.954024	0.0336376	R0R2
ASV13279	-0.045563	0.999843	R0R2
ASV13297	0.954404	0.0336376	R0R2
ASV13395	0.000241912	0.999843	R0R2
ASV13408	0.000241912	0.999843	R0R2
ASV13411	0.000241991	0.999843	R0R2
ASV13415	0.000241978	0.999843	R0R2
ASV13418	0.954404	0.0336376	R0R2
ASV13422	-1.65807	0.000489626	R0R2
ASV13478	0.000241907	0.999843	R0R2
ASV13518	1.00028	0.0292441	R0R2
ASV13520	-1.64346	0.000423077	R0R2
ASV13529	0.523785	0.310825	R0R2
ASV13559	0.954337	0.0336376	R0R2
[truncated: 11,629 more rows]

## Sheet: Bac_vol_TreeR4
geneID	log2FC	p_val_adj	cluster
ASV2	2.51599	0.000102022	R0R2
ASV4	1.17037	0.0272611	R0R2
ASV6	1.75514	0.00279213	R0R2
ASV7	1.59636	0.0473277	R0R2
ASV8	1.5211	0.02465	R0R2
ASV9	1.52272	0.00346223	R0R2
ASV11	0.318158	0.836677	R0R2
ASV12	0.0978032	0.999897	R0R2
ASV13	0.858182	0.0978563	R0R2
ASV14	0.000169957	0.999897	R0R2
ASV15	1.22881	0.0132022	R0R2
ASV16	0.502788	0.569955	R0R2
ASV17	2.66535	4.29e-05	R0R2
ASV18	2.11886	0.00278625	R0R2
ASV19	1.54623	0.047317	R0R2
ASV20	1.7145	0.0034733	R0R2
ASV21	2.36682	2.34e-05	R0R2
ASV22	-0.85795	0.0536048	R0R2
ASV24	0.152852	0.999897	R0R2
ASV25	1.33123	0.024341	R0R2
ASV26	-3.71093	1.99e-07	R0R2
ASV27	1.31259	0.0076302	R0R2
ASV29	0.000170308	0.999897	R0R2
ASV31	-2.56173	7.5e-05	R0R2
ASV32	-0.882623	0.0517781	R0R2
ASV33	-2.17975	4e-05	R0R2
ASV35	-1.04411	0.0380064	R0R2
ASV37	0.8276	0.178089	R0R2
ASV40	-1.32162	0.0473277	R0R2
ASV41	0.108028	0.999897	R0R2
ASV42	-0.627829	0.423218	R0R2
ASV43	-1.06602	0.0494426	R0R2
ASV44	-0.807219	0.0639563	R0R2
ASV46	0.336817	0.750429	R0R2
ASV48	-1.16958	0.0468882	R0R2
ASV49	1.33969	0.0400936	R0R2
ASV50	0.809527	0.223727	R0R2
ASV51	-1.81408	0.00428385	R0R2
ASV52	0.467873	0.555313	R0R2
ASV54	1.3042	0.0473277	R0R2
ASV55	1.55445	0.00655577	R0R2
ASV56	0.450394	0.61745	R0R2
ASV57	-1.99954	0.00142041	R0R2
ASV58	0.00017013	0.999897	R0R2
ASV59	1.83597	0.000848675	R0R2
ASV60	-0.25425	0.90815	R0R2
ASV61	-0.0456429	0.999897	R0R2
ASV62	-0.781276	0.197454	R0R2
ASV63	0.832801	0.0706636	R0R2
ASV64	-0.751888	0.222598	R0R2
ASV65	-1.47016	0.0289422	R0R2
ASV67	0.000169949	0.999897	R0R2
ASV69	-0.954123	0.0760545	R0R2
ASV72	1.42127	0.0124058	R0R2
ASV73	1.5704	0.0169337	R0R2
ASV74	-2.15499	5.15e-05	R0R2
ASV75	-2.18956	0.00240411	R0R2
ASV77	-0.949508	0.163171	R0R2
ASV79	0.7004	0.142371	R0R2
ASV82	1.19025	0.0171722	R0R2
ASV84	-0.930674	0.124376	R0R2
ASV85	-1.18479	0.0282631	R0R2
ASV87	0.878569	0.0530668	R0R2
ASV88	0.00017003	0.999897	R0R2
ASV89	-0.821107	0.0826562	R0R2
ASV91	1.20967	0.0209005	R0R2
ASV92	-1.65739	0.00918797	R0R2
ASV94	-0.320985	0.605583	R0R2
ASV95	0.000170336	0.999897	R0R2
ASV96	-0.378842	0.706362	R0R2
ASV97	1.14575	0.0572694	R0R2
ASV98	-0.124352	0.999897	R0R2
ASV99	0.41704	0.605366	R0R2
ASV101	0.000170011	0.999897	R0R2
ASV104	1.26697	0.018576	R0R2
ASV105	0.17887	0.999897	R0R2
ASV106	-0.857327	0.0889604	R0R2
ASV107	0.472652	0.397054	R0R2
ASV108	1.304	0.00918797	R0R2
ASV109	-1.37513	0.00588834	R0R2
ASV110	0.000170156	0.999897	R0R2
ASV111	0.727408	0.16665	R0R2
ASV112	0.000171406	0.999897	R0R2
ASV114	0.0459907	0.999897	R0R2
ASV116	-1.0221	0.0388593	R0R2
ASV118	-0.710354	0.179605	R0R2
ASV119	1.06817	0.047317	R0R2
ASV121	0.0533588	0.999897	R0R2
ASV123	1.20945	0.0145662	R0R2
ASV124	0.882647	0.0900305	R0R2
ASV125	1.357	0.0145662	R0R2
ASV126	-1.08718	0.027319	R0R2
ASV127	-0.139754	0.999897	R0R2
ASV128	0.000169886	0.999897	R0R2
ASV129	0.0975392	0.999897	R0R2
ASV130	0.000169943	0.999897	R0R2
ASV132	0.0459852	0.999897	R0R2
ASV133	-0.141589	0.999897	R0R2
ASV134	0.728117	0.143752	R0R2
ASV135	-1.24808	0.0125607	R0R2
ASV136	-0.906607	0.0657481	R0R2
ASV137	1.06568	0.0614974	R0R2
ASV138	-1.11784	0.0473277	R0R2
ASV139	-0.61444	0.285415	R0R2
ASV141	-0.0880818	0.999897	R0R2
ASV142	-1.10861	0.0263509	R0R2
ASV144	-1.29289	0.0446779	R0R2
ASV145	0.258467	0.747264	R0R2
ASV146	-1.0219	0.0419901	R0R2
ASV150	-0.698201	0.193019	R0R2
ASV154	0.833254	0.0942321	R0R2
ASV156	-1.12269	0.0517781	R0R2
ASV157	0.953828	0.130152	R0R2
ASV158	0.827592	0.165484	R0R2
ASV159	1.59974	0.00876647	R0R2
ASV161	0.882852	0.136766	R0R2
ASV162	1.56864	0.0088762	R0R2
ASV164	0.642607	0.24108	R0R2
ASV168	1.00021	0.0494891	R0R2
ASV169	0.14051	0.999897	R0R2
ASV171	0.000170032	0.999897	R0R2
ASV175	0.000170087	0.999897	R0R2
ASV176	-0.999687	0.0493086	R0R2
ASV178	-0.976447	0.0517781	R0R2
ASV179	-0.621144	0.308719	R0R2
ASV181	1.44317	0.00482592	R0R2
ASV182	-0.78763	0.10369	R0R2
ASV183	-0.807076	0.121166	R0R2
ASV187	0.882598	0.0517781	R0R2
ASV189	-0.38348	0.541169	R0R2
ASV190	0.000169877	0.999897	R0R2
ASV191	0.121206	0.999897	R0R2
ASV192	1.70309	0.00439858	R0R2
ASV195	-1.58472	0.00202838	R0R2
ASV198	0.000170058	0.999897	R0R2
ASV199	1.34032	0.00810846	R0R2
ASV200	0.21608	0.887523	R0R2
ASV201	0.348964	0.58383	R0R2
ASV206	0.690012	0.221848	R0R2
ASV207	1.17014	0.0217309	R0R2
ASV208	1.19004	0.0158722	R0R2
ASV209	0.426008	0.562554	R0R2
ASV210	0.882469	0.0517781	R0R2
ASV212	0.930769	0.0536048	R0R2
ASV213	0.000170098	0.999897	R0R2
ASV215	1.2092	0.0148974	R0R2
ASV216	0.000170129	0.999897	R0R2
ASV217	0.000170239	0.999897	R0R2
ASV218	1.32203	0.0144539	R0R2
ASV219	-0.124057	0.999897	R0R2
ASV220	-0.754778	0.132872	R0R2
ASV221	-1.73898	0.000848675	R0R2
ASV222	0.672612	0.142371	R0R2
ASV224	0.000170067	0.999897	R0R2
ASV225	0.000169891	0.999897	R0R2
ASV227	-0.747947	0.23204	R0R2
ASV229	0.0845628	0.999897	R0R2
ASV231	0.832878	0.0572694	R0R2
ASV232	-1.06922	0.0534694	R0R2
ASV241	0.459501	0.562554	R0R2
ASV243	-0.807131	0.0614974	R0R2
ASV247	1.20967	0.0145662	R0R2
ASV249	1.64399	0.00142041	R0R2
ASV250	0.000169823	0.999897	R0R2
ASV251	0.0459799	0.999897	R0R2
ASV256	-0.832319	0.0572694	R0R2
ASV258	0.000169925	0.999897	R0R2
ASV259	0.000170077	0.999897	R0R2
ASV261	0.000170032	0.999897	R0R2
ASV263	0.169456	0.999897	R0R2
ASV265	0.858198	0.15738	R0R2
ASV269	-1.04351	0.0572694	R0R2
ASV275	0.128489	0.999897	R0R2
ASV276	-0.0456395	0.999897	R0R2
ASV277	0.754939	0.130126	R0R2
ASV279	0.0459805	0.999897	R0R2
ASV280	0.976348	0.0744644	R0R2
ASV283	0.755084	0.119132	R0R2
ASV286	0.045981	0.999897	R0R2
ASV287	0.000169837	0.999897	R0R2
ASV290	0.882465	0.0517781	R0R2
ASV291	-1.24762	0.0119989	R0R2
ASV292	-1.14965	0.0160513	R0R2
ASV301	-1.75473	0.000848675	R0R2
ASV302	-0.1494	0.999897	R0R2
ASV303	1.12955	0.047317	R0R2
ASV304	-0.000765837	0.999897	R0R2
ASV306	0.000169888	0.999897	R0R2
ASV308	0.883015	0.069997	R0R2
ASV311	0.879104	0.101639	R0R2
ASV312	-0.0807804	0.999897	R0R2
ASV313	0.000169944	0.999897	R0R2
ASV316	-0.952701	0.0473277	R0R2
ASV317	0.000170077	0.999897	R0R2
ASV318	0.089349	0.999897	R0R2
ASV319	0.652555	0.259795	R0R2
ASV320	-0.230999	0.922512	R0R2
ASV321	0.104921	0.999897	R0R2
ASV322	-0.953905	0.0572694	R0R2
ASV323	-0.832967	0.105797	R0R2
ASV326	0.210294	0.941549	R0R2
ASV329	0.000169956	0.999897	R0R2
ASV330	-0.952173	0.0692651	R0R2
ASV331	-0.555244	0.249218	R0R2
ASV333	1.44176	0.00508663	R0R2
ASV334	-0.907053	0.0572694	R0R2
ASV335	0.000170142	0.999897	R0R2
ASV337	0.0459886	0.999897	R0R2
ASV338	-0.0456449	0.999897	R0R2
ASV339	1.304	0.00918797	R0R2
ASV341	0.00033989	0.999897	R0R2
ASV342	1.24538	0.0369387	R0R2
ASV343	-0.29207	0.754517	R0R2
ASV344	-0.727491	0.163171	R0R2
ASV346	-0.953945	0.047317	R0R2
ASV347	-1.17008	0.0259775	R0R2
ASV348	0.000170108	0.999897	R0R2
ASV350	0.120156	0.999897	R0R2
ASV353	-0.491707	0.34178	R0R2
ASV358	0.000170131	0.999897	R0R2
ASV359	-0.906095	0.0536048	R0R2
ASV361	-1.08754	0.0287208	R0R2
ASV364	-0.0456427	0.999897	R0R2
ASV366	1.35669	0.021258	R0R2
ASV368	0.000170119	0.999897	R0R2
ASV370	1.3812	0.0147321	R0R2
ASV381	0.000170232	0.999897	R0R2
ASV382	-1.98912	0.000177186	R0R2
ASV383	-0.202811	0.957065	R0R2
ASV384	0.336407	0.64954	R0R2
ASV386	0.000170276	0.999897	R0R2
ASV387	1.21475	0.0320265	R0R2
ASV388	-0.045644	0.999897	R0R2
ASV389	-0.952433	0.0530668	R0R2
ASV390	0.00017881	0.999897	R0R2
ASV392	1.44287	0.00482592	R0R2
ASV393	0.42638	0.484856	R0R2
ASV394	1.22932	0.0312392	R0R2
ASV398	0.000170142	0.999897	R0R2
ASV402	-0.554349	0.336542	R0R2
ASV403	0.88284	0.0664764	R0R2
ASV405	0.000169889	0.999897	R0R2
ASV408	0.000651219	0.999897	R0R2
ASV409	0.000170022	0.999897	R0R2
ASV410	-0.247779	0.889157	R0R2
ASV411	0.000169859	0.999897	R0R2
ASV412	0.893038	0.095637	R0R2
ASV418	0.000170085	0.999897	R0R2
ASV419	0.807357	0.0614974	R0R2
ASV420	0.000170348	0.999897	R0R2
ASV422	0.000170296	0.999897	R0R2
ASV423	0.731011	0.116568	R0R2
ASV427	0.000170016	0.999897	R0R2
ASV432	-0.780746	0.0819033	R0R2
ASV433	0.000170315	0.999897	R0R2
ASV436	0.000170242	0.999897	R0R2
ASV442	0.28551	0.796735	R0R2
ASV447	-1.04449	0.0468882	R0R2
ASV450	0.607602	0.283722	R0R2
ASV456	-1.64382	0.00142041	R0R2
ASV459	-0.357416	0.693588	R0R2
ASV464	-1.33144	0.0150684	R0R2
ASV466	1.25477	0.0368803	R0R2
ASV467	-0.643754	0.298075	R0R2
ASV469	0.000169909	0.999897	R0R2
ASV470	0.593329	0.282815	R0R2
ASV472	-0.491723	0.47425	R0R2
ASV473	-0.0456397	0.999897	R0R2
ASV474	1.10853	0.0259775	R0R2
ASV477	-0.97738	0.0534449	R0R2
ASV479	-1.37404	0.0057438	R0R2
ASV483	1.45412	0.00481038	R0R2
ASV486	0.858361	0.0536048	R0R2
ASV489	1.22881	0.0132022	R0R2
ASV496	1.55514	0.00307141	R0R2
ASV497	0.806778	0.112595	R0R2
ASV499	-0.643736	0.221042	R0R2
ASV500	0.928176	0.111392	R0R2
ASV501	-0.882284	0.0517781	R0R2
ASV503	0.000170348	0.999897	R0R2
ASV504	-0.798242	0.0910295	R0R2
ASV507	-0.954359	0.08494	R0R2
ASV511	1.2095	0.0208485	R0R2
ASV512	0.0459808	0.999897	R0R2
ASV517	-1.02978	0.0446099	R0R2
ASV518	-0.0456392	0.999897	R0R2
ASV519	1.32239	0.00868137	R0R2
ASV522	0.95439	0.0473277	R0R2
ASV523	-0.045642	0.999897	R0R2
ASV524	0.000169862	0.999897	R0R2
ASV526	0.000170096	0.999897	R0R2
ASV528	0.857954	0.0536048	R0R2
ASV530	-0.55446	0.308769	R0R2
ASV535	-1.52136	0.00278625	R0R2
ASV536	0.026038	0.999897	R0R2
ASV545	-1.35721	0.00794457	R0R2
ASV546	0.000170169	0.999897	R0R2
ASV551	0.755089	0.148818	R0R2
ASV553	-1.10867	0.0419901	R0R2
ASV554	-0.671961	0.131995	R0R2
ASV558	-1.39226	0.00646136	R0R2
ASV564	-0.954091	0.0494426	R0R2
ASV566	0.930939	0.0614974	R0R2
ASV567	2.07715	9.4e-05	R0R2
ASV568	-0.108345	0.999897	R0R2
ASV574	0.882601	0.0517781	R0R2
ASV576	-0.0471444	0.999897	R0R2
ASV588	-1.40343	0.00918797	R0R2
ASV589	0.0459816	0.999897	R0R2
ASV593	0.392375	0.543348	R0R2
ASV594	-0.67243	0.192678	R0R2
ASV597	-1.26509	0.0091538	R0R2
ASV598	0.000170255	0.999897	R0R2
ASV603	0.523755	0.396503	R0R2
ASV604	0.700243	0.266275	R0R2
ASV607	0.000509733	0.999897	R0R2
ASV608	-0.832662	0.0572694	R0R2
ASV609	0.00017037	0.999897	R0R2
ASV617	1.37556	0.0109218	R0R2
ASV619	-0.651949	0.12928	R0R2
ASV620	-0.643749	0.274839	R0R2
ASV621	1.06539	0.0400284	R0R2
ASV622	0.000170044	0.999897	R0R2
ASV626	-1.19547	0.0169337	R0R2
ASV631	0.858186	0.0851154	R0R2
ASV633	0.858193	0.121593	R0R2
ASV640	-0.0456394	0.999897	R0R2
ASV641	-1.0206	0.047317	R0R2
ASV643	1.35778	0.010463	R0R2
ASV647	-0.974631	0.047317	R0R2
ASV650	0.807694	0.093922	R0R2
ASV651	0.392453	0.506034	R0R2
ASV652	0.854164	0.0722215	R0R2
ASV653	0.882675	0.0665835	R0R2
ASV657	-0.0456397	0.999897	R0R2
ASV660	0.000170328	0.999897	R0R2
ASV663	0.748409	0.167205	R0R2
ASV667	1.04435	0.0517781	R0R2
ASV668	0.45953	0.36262	R0R2
ASV669	-0.523492	0.312693	R0R2
ASV670	-0.806891	0.115774	R0R2
ASV679	0.276512	0.846711	R0R2
ASV681	-0.807131	0.0614974	R0R2
ASV686	0.459639	0.354363	R0R2
ASV688	0.727867	0.125883	R0R2
ASV689	0.000170255	0.999897	R0R2
ASV695	-1.52383	0.0032869	R0R2
ASV696	0.000170048	0.999897	R0R2
ASV699	-1.08736	0.0287208	R0R2
ASV705	-1.45971	0.00704208	R0R2
ASV709	0.807357	0.0614974	R0R2
ASV716	-1.04429	0.0346969	R0R2
ASV720	0.906926	0.0572719	R0R2
ASV724	-0.977394	0.0552515	R0R2
ASV726	1.47499	0.00455533	R0R2
ASV727	-0.0456423	0.999897	R0R2
ASV735	0.000170272	0.999897	R0R2
ASV736	-0.877205	0.0533331	R0R2
ASV748	0.954257	0.047317	R0R2
ASV753	1.55469	0.0037923	R0R2
ASV758	0.000170255	0.999897	R0R2
ASV759	1.89527	0.000292793	R0R2
ASV763	0.807453	0.0614974	R0R2
ASV766	-0.0456397	0.999897	R0R2
ASV768	0.000170133	0.999897	R0R2
ASV773	0.000170289	0.999897	R0R2
ASV780	0.928752	0.0480897	R0R2
ASV781	-1.52318	0.0034733	R0R2
ASV786	-1.16038	0.047317	R0R2
ASV787	0.0459834	0.999897	R0R2
ASV791	-0.415149	0.455615	R0R2
ASV794	0.599281	0.275222	R0R2
ASV801	0.459677	0.414659	R0R2
ASV803	1.52347	0.0032869	R0R2
ASV818	0.311671	0.734941	R0R2
ASV826	-0.0456431	0.999897	R0R2
ASV829	0.000170014	0.999897	R0R2
ASV836	0.000171876	0.999897	R0R2
ASV844	0.000592782	0.999897	R0R2
ASV846	1.26676	0.0109337	R0R2
ASV847	1.97766	0.000117981	R0R2
ASV851	-1.50769	0.00286794	R0R2
ASV854	0.202959	0.944961	R0R2
ASV861	1.42649	0.0080186	R0R2
ASV864	-0.930449	0.0614974	R0R2
ASV865	0.85818	0.0652748	R0R2
ASV866	1.18981	0.0169337	R0R2
ASV868	0.954245	0.0473277	R0R2
ASV869	0.672699	0.149044	R0R2
ASV870	0.000170272	0.999897	R0R2
ASV876	-0.906786	0.0572694	R0R2
ASV881	1.40924	0.00374884	R0R2
ASV888	-0.80712	0.0639563	R0R2
ASV889	-0.807305	0.0614974	R0R2
ASV894	0.000170149	0.999897	R0R2
ASV904	1.78161	0.00108815	R0R2
ASV909	-0.0456423	0.999897	R0R2
ASV913	0.585029	0.309226	R0R2
ASV917	0.000170158	0.999897	R0R2
ASV921	-0.321811	0.699107	R0R2
ASV924	0.000170071	0.999897	R0R2
ASV926	-1.04385	0.047317	R0R2
ASV936	-1.10871	0.0473277	R0R2
ASV940	-0.671934	0.137279	R0R2
ASV942	1.72707	0.00238368	R0R2
ASV944	1.38481	0.0108292	R0R2
ASV945	-0.953464	0.047317	R0R2
ASV947	-0.953464	0.047317	R0R2
ASV949	0.285494	0.752219	R0R2
ASV953	0.000170224	0.999897	R0R2
ASV958	0.858067	0.0536048	R0R2
ASV961	1.18981	0.0169337	R0R2
ASV962	1.19024	0.0169337	R0R2
ASV968	0.00017029	0.999897	R0R2
ASV969	-0.226264	0.846702	R0R2
ASV970	-0.157045	0.999897	R0R2
ASV978	-0.523438	0.389423	R0R2
ASV980	-0.953945	0.047317	R0R2
ASV983	-0.954207	0.047317	R0R2
ASV985	0.928532	0.0480897	R0R2
ASV988	0.832764	0.0834849	R0R2
ASV992	0.000170276	0.999897	R0R2
ASV995	0.585148	0.229851	R0R2
ASV998	-0.882284	0.0517781	R0R2
ASV1003	-0.383326	0.476548	R0R2
ASV1005	0.000170145	0.999897	R0R2
ASV1007	1.44349	0.00776757	R0R2
ASV1008	-0.93049	0.0473277	R0R2
ASV1009	0.0459852	0.999897	R0R2
ASV1012	-1.12824	0.0172184	R0R2
ASV1015	0.95411	0.047317	R0R2
ASV1017	-1.14966	0.0193996	R0R2
ASV1024	1.10873	0.0245038	R0R2
ASV1030	1.87038	0.000349296	R0R2
ASV1031	0.000170327	0.999897	R0R2
ASV1032	-1.08718	0.027319	R0R2
ASV1033	0.584938	0.267236	R0R2
ASV1038	0.000170106	0.999897	R0R2
ASV1039	0.000170296	0.999897	R0R2
ASV1044	-0.727665	0.149044	R0R2
ASV1045	0.930663	0.0473277	R0R2
ASV1046	-1.18976	0.0261583	R0R2
ASV1051	0.000170318	0.999897	R0R2
ASV1052	-0.930619	0.0473277	R0R2
ASV1056	0.779011	0.0808449	R0R2
ASV1057	-0.700059	0.146668	R0R2
ASV1063	-1.32211	0.0091538	R0R2
ASV1064	-0.930352	0.0473277	R0R2
ASV1070	0.000170255	0.999897	R0R2
ASV1072	-0.200324	0.982284	R0R2
ASV1076	0.000169949	0.999897	R0R2
ASV1078	1.24818	0.00992255	R0R2
ASV1080	-0.882284	0.0517781	R0R2
ASV1084	0.0459816	0.999897	R0R2
ASV1087	0.882723	0.0517781	R0R2
ASV1089	-0.93085	0.0473277	R0R2
ASV1091	0.906964	0.0494426	R0R2
ASV1095	-0.832557	0.0572694	R0R2
ASV1096	-0.754116	0.128265	R0R2
ASV1109	1.33921	0.00811025	R0R2
ASV1130	-0.857748	0.0536048	R0R2
ASV1134	0.858067	0.0536048	R0R2
ASV1137	-1.58446	0.00202838	R0R2
ASV1138	-0.321784	0.72384	R0R2
ASV1139	0.000169897	0.999897	R0R2
ASV1149	0.000170328	0.999897	R0R2
ASV1150	0.858067	0.0536048	R0R2
ASV1157	0.459684	0.42563	R0R2
ASV1158	0.746557	0.124097	R0R2
ASV1159	0.857954	0.0536048	R0R2
ASV1160	0.954233	0.0494633	R0R2
ASV1161	0.0243815	0.999897	R0R2
ASV1162	0.644141	0.188816	R0R2
ASV1164	-0.330141	0.744639	R0R2
ASV1167	0.0459809	0.999897	R0R2
ASV1170	0.000170239	0.999897	R0R2
ASV1172	0.00016995	0.999897	R0R2
ASV1181	-0.954207	0.047317	R0R2
ASV1183	0.000170328	0.999897	R0R2
ASV1189	-1.26647	0.0109337	R0R2
ASV1191	-0.882405	0.0517781	R0R2
ASV1196	0.272449	0.752219	R0R2
ASV1200	0.170067	0.999897	R0R2
ASV1204	0.000170259	0.999897	R0R2
ASV1208	-1.71131	0.00165781	R0R2
ASV1211	1.12949	0.021258	R0R2
ASV1213	-0.954209	0.047317	R0R2
ASV1216	-0.953798	0.047317	R0R2
ASV1222	0.000170219	0.999897	R0R2
ASV1224	1.0002	0.0444474	R0R2
ASV1233	-0.788609	0.18699	R0R2
ASV1235	0.492144	0.437798	R0R2
ASV1237	-1.22928	0.0259775	R0R2
ASV1238	0.95411	0.047317	R0R2
ASV1240	0.000169898	0.999897	R0R2
ASV1243	-0.0456422	0.999897	R0R2
ASV1246	0.549431	0.268813	R0R2
ASV1247	-0.357401	0.595063	R0R2
ASV1249	0.000170212	0.999897	R0R2
ASV1251	0.494267	0.303712	R0R2
ASV1253	-0.610982	0.240931	R0R2
ASV1255	0.683704	0.170578	R0R2
ASV1258	0.907084	0.0494426	R0R2
ASV1263	-0.954207	0.047317	R0R2
ASV1265	-0.857895	0.110798	R0R2
ASV1266	0.000170255	0.999897	R0R2
ASV1267	1.90691	0.00279213	R0R2
ASV1269	0.807189	0.117904	R0R2
ASV1270	0.75494	0.127891	R0R2
ASV1272	1.3575	0.00755489	R0R2
ASV1273	-0.930653	0.0680022	R0R2
ASV1276	-0.0456397	0.999897	R0R2
ASV1278	-1.49181	0.00409697	R0R2
ASV1281	0.000170289	0.999897	R0R2
ASV1284	1.36796	0.007666	R0R2
ASV1288	1.32215	0.00868137	R0R2
ASV1295	-0.312136	0.653564	R0R2
ASV1298	-0.953464	0.047317	R0R2
ASV1299	2.25713	3.69e-05	R0R2
ASV1304	1.28537	0.0101464	R0R2
ASV1306	0.00017037	0.999897	R0R2
ASV1309	0.000170119	0.999897	R0R2
ASV1315	0.000170122	0.999897	R0R2
ASV1321	0.000170327	0.999897	R0R2
ASV1335	0.807543	0.0614974	R0R2
ASV1336	-0.800616	0.175491	R0R2
ASV1339	-0.273077	0.8526	R0R2
ASV1348	0.00017029	0.999897	R0R2
ASV1350	-0.57408	0.277925	R0R2
ASV1360	0.80722	0.103267	R0R2
ASV1365	1.55488	0.00188751	R0R2
ASV1374	1.96646	0.00018204	R0R2
ASV1375	0.560982	0.309766	R0R2
ASV1376	-1.26694	0.0109337	R0R2
ASV1377	0.00017037	0.999897	R0R2
ASV1391	1.50542	0.00287591	R0R2
ASV1393	-0.0590074	0.999897	R0R2
ASV1397	-0.930775	0.0517781	R0R2
ASV1401	1.52363	0.00278625	R0R2
ASV1419	1.83294	0.000467957	R0R2
ASV1421	0.000170239	0.999897	R0R2
ASV1428	0.000170298	0.999897	R0R2
ASV1433	0.00017029	0.999897	R0R2
ASV1436	-0.0773421	0.999897	R0R2
ASV1441	0.000170182	0.999897	R0R2
ASV1442	0.807555	0.0983556	R0R2
ASV1444	1.9072	0.000205497	R0R2
ASV1445	0.1867	0.950692	R0R2
ASV1446	-0.0456381	0.999897	R0R2
ASV1448	-0.832778	0.0756684	R0R2
ASV1451	0.781621	0.0680022	R0R2
ASV1454	-0.773721	0.103829	R0R2
ASV1462	1.53956	0.00455533	R0R2
ASV1463	-1.18936	0.0172283	R0R2
ASV1466	-0.423712	0.386661	R0R2
ASV1473	-0.0585141	0.999897	R0R2
ASV1474	0.211004	0.948275	R0R2
ASV1475	0.000170167	0.999897	R0R2
ASV1476	0.000170317	0.999897	R0R2
ASV1481	-0.807243	0.0893513	R0R2
ASV1483	-0.321766	0.621095	R0R2
ASV1491	0.907198	0.0494426	R0R2
ASV1499	0.322149	0.673054	R0R2
ASV1504	0.000169959	0.999897	R0R2
ASV1505	-0.832557	0.0572694	R0R2
ASV1510	0.0507418	0.999897	R0R2
ASV1511	0.392494	0.483079	R0R2
ASV1512	-0.236816	0.895249	R0R2
ASV1517	-0.832849	0.0572694	R0R2
ASV1523	-1.68624	0.00112643	R0R2
ASV1528	0.000169966	0.999897	R0R2
ASV1529	-0.64372	0.171366	R0R2
ASV1538	-0.877205	0.0533331	R0R2
ASV1541	-0.75491	0.127429	R0R2
ASV1547	-0.80722	0.0614974	R0R2
ASV1549	-0.930629	0.0517781	R0R2
ASV1554	1.2848	0.00850991	R0R2
ASV1555	-0.553924	0.277925	R0R2
ASV1556	-4.68e-05	0.999897	R0R2
ASV1557	1.22926	0.0150215	R0R2
ASV1565	0.807625	0.0614974	R0R2
ASV1572	-0.831917	0.115333	R0R2
ASV1574	0.700634	0.158185	R0R2
ASV1577	0.424203	0.431426	R0R2
ASV1579	0.000170066	0.999897	R0R2
ASV1583	0.000170308	0.999897	R0R2
ASV1584	0.512158	0.353813	R0R2
ASV1585	-0.352526	0.546363	R0R2
ASV1586	-0.92884	0.0473277	R0R2
ASV1587	-0.857812	0.0517781	R0R2
ASV1589	0.155188	0.982284	R0R2
ASV1590	-0.378386	0.485003	R0R2
ASV1591	1.08759	0.0379135	R0R2
ASV1593	0.322071	0.644457	R0R2
ASV1599	-1.20955	0.0119693	R0R2
ASV1610	1.72819	0.00185169	R0R2
ASV1619	0.287929	0.699107	R0R2
ASV1620	-0.569228	0.24108	R0R2
ASV1621	0.807706	0.0614974	R0R2
ASV1623	0.858067	0.0536048	R0R2
ASV1626	-0.425883	0.450022	R0R2
ASV1629	-0.906648	0.0494426	R0R2
ASV1645	0.000170049	0.999897	R0R2
ASV1646	1.25501	0.0119989	R0R2
ASV1649	0.000170348	0.999897	R0R2
ASV1652	0.67273	0.178836	R0R2
ASV1656	0.807453	0.0614974	R0R2
ASV1658	1.32204	0.00704208	R0R2
ASV1659	-0.69981	0.142604	R0R2
ASV1664	0.906834	0.0494426	R0R2
ASV1670	0.88303	0.0798953	R0R2
ASV1676	0.930804	0.0473277	R0R2
ASV1677	0.000170276	0.999897	R0R2
ASV1678	-0.02875	0.999897	R0R2
ASV1679	0.700359	0.165484	R0R2
ASV1681	0.000170167	0.999897	R0R2
ASV1689	0.309492	0.621171	R0R2
ASV1691	0.515641	0.325372	R0R2
ASV1702	0.614896	0.201794	R0R2
ASV1712	-0.882007	0.0517781	R0R2
ASV1713	1.17042	0.0447981	R0R2
ASV1721	0.00017021	0.999897	R0R2
ASV1722	1.02251	0.0418687	R0R2
ASV1724	0.000170255	0.999897	R0R2
ASV1736	1.47347	0.00384373	R0R2
ASV1737	0.000170239	0.999897	R0R2
ASV1738	1.02218	0.0311272	R0R2
ASV1741	0.977334	0.047317	R0R2
ASV1742	0.132415	0.999897	R0R2
ASV1748	0.833079	0.0572694	R0R2
ASV1754	-0.614597	0.292398	R0R2
ASV1758	0.882652	0.0848909	R0R2
ASV1759	0.385103	0.528117	R0R2
ASV1762	0.45655	0.36918	R0R2
ASV1770	0.000170168	0.999897	R0R2
ASV1772	-1.50787	0.00279213	R0R2
ASV1784	-0.04564	0.999897	R0R2
ASV1785	0.000170131	0.999897	R0R2
ASV1787	-1.34976	0.00828284	R0R2
ASV1789	0.953776	0.047317	R0R2
ASV1805	0.309935	0.72384	R0R2
ASV1809	0.000170272	0.999897	R0R2
ASV1816	0.000170119	0.999897	R0R2
ASV1819	0.624738	0.186754	R0R2
ASV1822	0.00017026	0.999897	R0R2
ASV1823	-0.614473	0.238258	R0R2
ASV1832	-0.999606	0.0444474	R0R2
ASV1836	-0.0456384	0.999897	R0R2
ASV1840	0.00017005	0.999897	R0R2
ASV1848	-0.754935	0.146668	R0R2
ASV1853	-0.334419	0.571872	R0R2
ASV1863	0.000170059	0.999897	R0R2
ASV1867	-0.903761	0.0504118	R0R2
ASV1874	-0.80722	0.0614974	R0R2
ASV1885	1.34032	0.00850991	R0R2
ASV1886	0.585042	0.281074	R0R2
ASV1891	0.755077	0.0907821	R0R2
ASV1892	0.000169947	0.999897	R0R2
ASV1899	-0.832793	0.10369	R0R2
ASV1903	-0.727429	0.119314	R0R2
ASV1906	0.930593	0.0536048	R0R2
ASV1907	-1.12919	0.021258	R0R2
ASV1927	1.18933	0.0164762	R0R2
ASV1929	-0.95389	0.0671913	R0R2
ASV1934	0.459458	0.363635	R0R2
ASV1941	0.459446	0.447134	R0R2
ASV1953	-0.479872	0.294979	R0R2
ASV1956	-0.831414	0.0572719	R0R2
ASV1957	-0.316011	0.624981	R0R2
ASV1964	0.833191	0.0614974	R0R2
ASV1966	-0.672398	0.224279	R0R2
ASV1969	0.000170348	0.999897	R0R2
ASV1975	-0.045639	0.999897	R0R2
ASV1977	0.000170272	0.999897	R0R2
ASV1981	0.000170308	0.999897	R0R2
ASV1984	-1.02241	0.0388593	R0R2
ASV1986	-0.97655	0.047317	R0R2
ASV1987	2.10846	5.15e-05	R0R2
ASV2001	-1.58488	0.00777707	R0R2
ASV2004	0.421711	0.462644	R0R2
ASV2013	-0.784257	0.0720605	R0R2
ASV2015	1.9774	0.000177186	R0R2
ASV2020	0.000170289	0.999897	R0R2
ASV2021	-1.32036	0.0124058	R0R2
ASV2025	-0.930352	0.0473277	R0R2
ASV2027	0.000170194	0.999897	R0R2
ASV2031	0.000170328	0.999897	R0R2
ASV2048	-0.954207	0.047317	R0R2
ASV2049	0.882601	0.0517781	R0R2
ASV2050	-0.807241	0.0872988	R0R2
ASV2055	0.000170255	0.999897	R0R2
ASV2057	-0.784084	0.101506	R0R2
ASV2058	0.858172	0.0536048	R0R2
ASV2060	-0.0456387	0.999897	R0R2
ASV2063	0.000169995	0.999897	R0R2
ASV2064	0.000170239	0.999897	R0R2
ASV2079	0.000170247	0.999897	R0R2
ASV2081	0.75482	0.11156	R0R2
ASV2083	0.930932	0.0473277	R0R2
ASV2091	0.350668	0.676664	R0R2
ASV2092	-1.0223	0.0614974	R0R2
ASV2094	0.755163	0.0889422	R0R2
ASV2096	0.000170239	0.999897	R0R2
ASV2097	0.672514	0.158185	R0R2
ASV2110	-1.51865	0.00494443	R0R2
ASV2115	0.392424	0.590181	R0R2
ASV2116	0.000170348	0.999897	R0R2
ASV2118	-0.459259	0.42081	R0R2
ASV2120	0.000170327	0.999897	R0R2
ASV2121	1.49208	0.00384373	R0R2
ASV2122	-1.40903	0.00623569	R0R2
ASV2124	0.643939	0.196671	R0R2
ASV2126	-0.930619	0.0473277	R0R2
ASV2137	1.0002	0.0441025	R0R2
ASV2143	0.000170144	0.999897	R0R2
ASV2148	0.000170025	0.999897	R0R2
ASV2152	2.10854	5.15e-05	R0R2
ASV2154	1.40951	0.00455533	R0R2
ASV2164	-0.14705	0.999897	R0R2
ASV2169	0.857849	0.0708377	R0R2
ASV2171	0.439399	0.412305	R0R2
ASV2173	0.554691	0.281547	R0R2
ASV2175	1.22872	0.0109337	R0R2
ASV2178	0.000170308	0.999897	R0R2
ASV2181	0.000170038	0.999897	R0R2
ASV2184	0.833099	0.124997	R0R2
ASV2190	0.000170239	0.999897	R0R2
ASV2191	-0.805839	0.0642059	R0R2
ASV2198	0.999885	0.0441025	R0R2
ASV2200	0.000170239	0.999897	R0R2
ASV2202	0.504066	0.306927	R0R2
ASV2209	1.28511	0.0101464	R0R2
ASV2224	-0.906889	0.0513203	R0R2
ASV2238	-0.930352	0.0473277	R0R2
ASV2239	-0.614584	0.236627	R0R2
ASV2240	-1.05574	0.0227957	R0R2
ASV2241	0.931053	0.0473277	R0R2
ASV2242	0.000170293	0.999897	R0R2
ASV2243	0.00017013	0.999897	R0R2
ASV2256	0.000170255	0.999897	R0R2
ASV2257	0.000170328	0.999897	R0R2
ASV2260	1.62977	0.0034733	R0R2
ASV2266	0.807138	0.0614974	R0R2
ASV2267	0.816568	0.0614974	R0R2
ASV2268	0.605459	0.189663	R0R2
ASV2273	0.907084	0.0494426	R0R2
ASV2275	0.000170181	0.999897	R0R2
ASV2276	-1.65774	0.00279213	R0R2
ASV2295	0.000170189	0.999897	R0R2
ASV2296	-1.20937	0.0148974	R0R2
ASV2300	-1.24807	0.0119989	R0R2
ASV2310	0.000170289	0.999897	R0R2
ASV2312	-0.146824	0.999897	R0R2
ASV2313	-0.981825	0.0533953	R0R2
ASV2315	-0.754632	0.125883	R0R2
ASV2324	0.857831	0.0536048	R0R2
ASV2326	0.930666	0.0473277	R0R2
ASV2344	-1.04429	0.0346969	R0R2
ASV2351	0.00016998	0.999897	R0R2
ASV2353	0.284072	0.674527	R0R2
ASV2355	0.000170078	0.999897	R0R2
ASV2364	0.289586	0.675201	R0R2
ASV2366	-0.1767	0.974038	R0R2
ASV2368	0.000170255	0.999897	R0R2
ASV2381	0.295495	0.630149	R0R2
ASV2385	1.25548	0.0119989	R0R2
ASV2386	0.000170308	0.999897	R0R2
ASV2388	0.000169884	0.999897	R0R2
ASV2399	0.000170123	0.999897	R0R2
ASV2401	0.0459813	0.999897	R0R2
ASV2407	-0.906648	0.0494426	R0R2
ASV2420	0.00017004	0.999897	R0R2
ASV2423	0.00017034	0.999897	R0R2
ASV2425	0.700432	0.127541	R0R2
ASV2426	0.000170124	0.999897	R0R2
ASV2428	-0.263218	0.762089	R0R2
ASV2429	-1.32232	0.0100501	R0R2
ASV2434	0.104898	0.999897	R0R2
ASV2437	0.781558	0.107275	R0R2
ASV2438	0.000170255	0.999897	R0R2
ASV2439	0.000170179	0.999897	R0R2
ASV2440	0.931164	0.0473277	R0R2
ASV2441	1.00033	0.0444474	R0R2
ASV2442	0.930932	0.0473277	R0R2
ASV2445	-0.882405	0.0517781	R0R2
ASV2457	-0.435989	0.380325	R0R2
ASV2475	-0.832951	0.0595942	R0R2
ASV2478	0.00017029	0.999897	R0R2
ASV2499	0.833172	0.0576484	R0R2
ASV2502	1.49241	0.00642516	R0R2
ASV2504	0.000170143	0.999897	R0R2
ASV2505	-0.584508	0.221437	R0R2
ASV2508	-1.47553	0.0032869	R0R2
ASV2518	0.000170002	0.999897	R0R2
ASV2519	-0.0586018	0.999897	R0R2
ASV2520	-0.583321	0.277925	R0R2
ASV2521	-0.583053	0.311592	R0R2
ASV2524	0.45953	0.36262	R0R2
ASV2526	0.95452	0.047317	R0R2
ASV2540	0.97749	0.0536048	R0R2
ASV2544	1.49181	0.0119989	R0R2
ASV2546	-0.32177	0.638218	R0R2
ASV2571	-0.523058	0.322996	R0R2
ASV2591	0.832941	0.0770056	R0R2
ASV2605	-1.18639	0.0169337	R0R2
ASV2617	-0.832759	0.0572694	R0R2
ASV2625	0.000169977	0.999897	R0R2
ASV2626	0.000311765	0.999897	R0R2
ASV2627	-0.158236	0.999897	R0R2
ASV2630	-1.12919	0.021258	R0R2
ASV2657	0.000170121	0.999897	R0R2
ASV2659	-1.28508	0.0101464	R0R2
ASV2664	0.0996664	0.999897	R0R2
ASV2682	-1.06582	0.0306929	R0R2
ASV2684	0.000169959	0.999897	R0R2
ASV2690	0.000170156	0.999897	R0R2
ASV2692	1.02257	0.0388593	R0R2
ASV2693	0.882598	0.0517781	R0R2
ASV2698	-0.700172	0.205822	R0R2
ASV2704	0.000170348	0.999897	R0R2
ASV2705	-1.37498	0.00700887	R0R2
ASV2706	-1.04445	0.0368803	R0R2
ASV2707	0.906963	0.0494426	R0R2
ASV2708	0.95411	0.047317	R0R2
ASV2720	0.000170374	0.999897	R0R2
ASV2734	0.000170211	0.999897	R0R2
ASV2741	-0.952176	0.0473277	R0R2
ASV2743	0.977478	0.047317	R0R2
ASV2744	0.954393	0.047317	R0R2
ASV2747	0.000170312	0.999897	R0R2
ASV2748	-1.79442	0.000634647	R0R2
ASV2755	0.781555	0.0953853	R0R2
ASV2758	-0.491763	0.34203	R0R2
ASV2760	0.000170243	0.999897	R0R2
ASV2775	-1.28317	0.00863982	R0R2
ASV2781	0.858172	0.0536048	R0R2
ASV2784	-0.807245	0.0940654	R0R2
ASV2795	-0.238734	0.76376	R0R2
ASV2797	0.537746	0.403929	R0R2
ASV2798	0.000170106	0.999897	R0R2
ASV2799	0.597571	0.221848	R0R2
ASV2800	-0.024371	0.999897	R0R2
ASV2801	-0.106338	0.999897	R0R2
ASV2802	-0.999415	0.0572694	R0R2
ASV2803	0.000170081	0.999897	R0R2
ASV2820	0.000170255	0.999897	R0R2
ASV2825	-0.906986	0.0494426	R0R2
ASV2826	0.258103	0.790465	R0R2
ASV2832	-0.90679	0.0595942	R0R2
ASV2837	0.833171	0.0572719	R0R2
ASV2853	1.4093	0.0088762	R0R2
ASV2878	-0.903552	0.0517781	R0R2
ASV2879	2.15934	4.75e-05	R0R2
ASV2894	0.13773	0.999897	R0R2
ASV2897	0.000170196	0.999897	R0R2
ASV2904	-0.99764	0.0462765	R0R2
ASV2906	0.706976	0.127429	R0R2
ASV2914	0.000169911	0.999897	R0R2
ASV2918	-0.0972082	0.999897	R0R2
ASV2922	0.833218	0.0720605	R0R2
ASV2940	0.000170331	0.999897	R0R2
ASV2941	0.517704	0.263544	R0R2
ASV2951	-0.832759	0.0572694	R0R2
ASV2961	0.285491	0.717602	R0R2
ASV2965	0.277114	0.739396	R0R2
ASV2969	-0.349378	0.633413	R0R2
ASV2973	1.32189	0.00868137	R0R2
ASV2977	-0.806816	0.0614974	R0R2
ASV2987	0.000170305	0.999897	R0R2
ASV2991	-0.169777	0.998428	R0R2
ASV2994	0.000170293	0.999897	R0R2
ASV3008	0.00017013	0.999897	R0R2
ASV3009	-0.146532	0.999897	R0R2
ASV3011	0.930804	0.0473277	R0R2
ASV3016	0.000170239	0.999897	R0R2
ASV3017	-0.80722	0.0614974	R0R2
ASV3031	0.209515	0.846711	R0R2
ASV3032	0.930769	0.0536048	R0R2
ASV3036	-0.77349	0.10369	R0R2
ASV3037	1.24789	0.0160513	R0R2
ASV3041	-0.727305	0.117519	R0R2
ASV3045	0.426185	0.462644	R0R2
ASV3054	-0.12521	0.999897	R0R2
ASV3062	1.3219	0.00704208	R0R2
ASV3064	0.700511	0.153848	R0R2
ASV3066	0.000170016	0.999897	R0R2
ASV3083	-0.953945	0.047317	R0R2
ASV3090	0.000170348	0.999897	R0R2
ASV3092	0.999581	0.0444474	R0R2
ASV3109	-0.45809	0.459112	R0R2
ASV3110	-0.95411	0.0595942	R0R2
ASV3115	-0.700439	0.158256	R0R2
ASV3117	0.64387	0.168513	R0R2
ASV3118	0.000169883	0.999897	R0R2
ASV3122	-0.832849	0.0572694	R0R2
ASV3123	-0.882623	0.0517781	R0R2
ASV3125	0.337697	0.630149	R0R2
ASV3133	-0.906881	0.0494426	R0R2
ASV3134	-0.68904	0.253574	R0R2
ASV3138	0.000170144	0.999897	R0R2
ASV3147	0.931052	0.0473277	R0R2
ASV3162	0.118798	0.999897	R0R2
ASV3164	0.000170289	0.999897	R0R2
ASV3167	0.882835	0.0517781	R0R2
ASV3168	0.000170048	0.999897	R0R2
ASV3172	-0.832851	0.0572719	R0R2
ASV3176	0.000170064	0.999897	R0R2
ASV3187	-1.16987	0.0145398	R0R2
ASV3189	-0.727738	0.160617	R0R2
ASV3197	-0.357199	0.588958	R0R2
ASV3200	-0.246917	0.782832	R0R2
ASV3224	0.000170228	0.999897	R0R2
ASV3233	0.807453	0.0614974	R0R2
ASV3240	0.000170094	0.999897	R0R2
ASV3244	-0.75477	0.115842	R0R2
ASV3246	0.523817	0.312453	R0R2
ASV3249	-0.807062	0.103829	R0R2
ASV3251	0.832937	0.0802975	R0R2
ASV3253	0.000170178	0.999897	R0R2
ASV3258	1.20866	0.0145689	R0R2
ASV3274	1.304	0.00918797	R0R2
ASV3275	0.000170057	0.999897	R0R2
ASV3277	0.000170066	0.999897	R0R2
ASV3290	-0.807312	0.0639563	R0R2
ASV3292	0.523745	0.299404	R0R2
ASV3294	-0.554501	0.251325	R0R2
ASV3297	0.000170271	0.999897	R0R2
ASV3315	0.000170233	0.999897	R0R2
ASV3321	0.000170308	0.999897	R0R2
ASV3324	0.000170336	0.999897	R0R2
ASV3353	-0.0740362	0.999897	R0R2
ASV3356	0.000170318	0.999897	R0R2
ASV3358	0.000170293	0.999897	R0R2
ASV3363	0.781621	0.0680022	R0R2
ASV3370	0.000170239	0.999897	R0R2
ASV3371	-0.0373736	0.999897	R0R2
ASV3389	0.953776	0.047317	R0R2
ASV3395	-0.75484	0.0884102	R0R2
ASV3396	0.00017029	0.999897	R0R2
ASV3397	0.55137	0.286234	R0R2
ASV3403	0.882469	0.0517781	R0R2
ASV3407	1.26723	0.0109583	R0R2
ASV3411	-0.930738	0.0473277	R0R2
ASV3423	-0.754772	0.119188	R0R2
ASV3426	-0.0779133	0.999897	R0R2
ASV3429	0.322103	0.640792	R0R2
ASV3433	0.000170211	0.999897	R0R2
ASV3435	0.523609	0.299295	R0R2
ASV3436	1.08754	0.0465519	R0R2
ASV3437	0.000170351	0.999897	R0R2
ASV3439	0.000170272	0.999897	R0R2
ASV3453	0.000170324	0.999897	R0R2
ASV3474	-1.14688	0.0194889	R0R2
ASV3479	0.781322	0.0835347	R0R2
ASV3481	0.882835	0.0517781	R0R2
ASV3509	0.000170142	0.999897	R0R2
ASV3510	0.00017008	0.999897	R0R2
ASV3517	0.773543	0.0798953	R0R2
ASV3527	0.000170308	0.999897	R0R2
ASV3540	-0.523368	0.266621	R0R2
ASV3541	0.133436	0.999897	R0R2
ASV3549	1.4761	0.0032869	R0R2
ASV3550	0.907196	0.0494426	R0R2
ASV3551	0.878981	0.0530668	R0R2
ASV3552	1.02214	0.0327987	R0R2
ASV3557	0.209539	0.919822	R0R2
ASV3568	0.781229	0.120242	R0R2
ASV3572	-0.882518	0.0517781	R0R2
ASV3574	0.000170091	0.999897	R0R2
ASV3577	0.000170279	0.999897	R0R2
ASV3580	1.3031	0.0158722	R0R2
ASV3582	0.426331	0.457471	R0R2
ASV3583	-0.976159	0.047317	R0R2
ASV3585	1.19024	0.0158722	R0R2
ASV3586	-0.954102	0.0536048	R0R2
ASV3599	0.807543	0.0614974	R0R2
ASV3603	1.14976	0.0193996	R0R2
ASV3607	-0.159651	0.999897	R0R2
ASV3608	0.000170057	0.999897	R0R2
ASV3612	0.000169987	0.999897	R0R2
ASV3614	-0.906881	0.0494426	R0R2
ASV3623	1.32096	0.00876647	R0R2
ASV3638	0.566165	0.226101	R0R2
ASV3639	1.6581	0.00131549	R0R2
ASV3642	1.00033	0.0444474	R0R2
ASV3643	1.30394	0.0080186	R0R2
ASV3645	-1.10835	0.019461	R0R2
ASV3648	-1.10879	0.0259775	R0R2
ASV3665	0.858172	0.0536048	R0R2
ASV3670	0.000170121	0.999897	R0R2
ASV3674	0.000170239	0.999897	R0R2
ASV3675	0.856563	0.071232	R0R2
ASV3676	0.0459801	0.999897	R0R2
ASV3691	0.000170327	0.999897	R0R2
ASV3705	0.832683	0.120609	R0R2
ASV3709	0.907085	0.0494426	R0R2
ASV3710	-0.954081	0.047317	R0R2
ASV3712	0.00017029	0.999897	R0R2
ASV3714	-0.857377	0.0536087	R0R2
ASV3725	-0.467397	0.343598	R0R2
ASV3729	-0.388953	0.448987	R0R2
ASV3730	0.000170308	0.999897	R0R2
ASV3732	0.28555	0.720246	R0R2
ASV3734	0.832982	0.0572694	R0R2
ASV3751	0.000170284	0.999897	R0R2
ASV3755	-0.807244	0.0647085	R0R2
ASV3759	-0.671908	0.142604	R0R2
ASV3761	0.000169928	0.999897	R0R2
ASV3762	0.00017029	0.999897	R0R2
ASV3782	-0.535401	0.222025	R0R2
ASV3784	0.170124	0.999897	R0R2
ASV3785	0.459612	0.382622	R0R2
ASV3786	-0.554453	0.28156	R0R2
ASV3791	-0.554662	0.324106	R0R2
ASV3793	0.807625	0.0614974	R0R2
ASV3806	0.857831	0.0536048	R0R2
ASV3813	-0.672193	0.162477	R0R2
ASV3814	0.101257	0.999897	R0R2
ASV3815	-0.700324	0.16869	R0R2
ASV3852	1.53903	0.0132904	R0R2
ASV3859	-0.88237	0.0666237	R0R2
ASV3867	-1.08699	0.027319	R0R2
ASV3886	0.882723	0.0517781	R0R2
ASV3893	0.000170272	0.999897	R0R2
ASV3894	0.781322	0.0835347	R0R2
ASV3912	-0.0456437	0.999897	R0R2
ASV3928	1.0002	0.0441025	R0R2
ASV3929	1.32153	0.00704208	R0R2
ASV3935	0.000170245	0.999897	R0R2
ASV3937	0.00017029	0.999897	R0R2
ASV3939	-1.42603	0.00423926	R0R2
ASV3951	0.000170038	0.999897	R0R2
ASV3954	0.00017029	0.999897	R0R2
ASV3957	0.0459831	0.999897	R0R2
ASV3959	0.000169903	0.999897	R0R2
ASV3988	0.000170255	0.999897	R0R2
ASV3990	0.000170155	0.999897	R0R2
ASV4014	0.858023	0.0668932	R0R2
ASV4023	-0.930037	0.0473277	R0R2
ASV4030	0.000170182	0.999897	R0R2
ASV4031	-0.805985	0.0614974	R0R2
ASV4034	-1.08736	0.0287208	R0R2
ASV4061	-0.535906	0.226357	R0R2
ASV4062	-0.976762	0.0468882	R0R2
ASV4063	0.000170196	0.999897	R0R2
ASV4064	-0.247344	0.825406	R0R2
ASV4065	1.12967	0.0220939	R0R2
ASV4066	0.000170239	0.999897	R0R2
ASV4067	0.00017003	0.999897	R0R2
ASV4068	0.000170155	0.999897	R0R2
ASV4070	-0.930797	0.0536048	R0R2
ASV4092	0.0823949	0.999897	R0R2
ASV4097	0.000170289	0.999897	R0R2
ASV4098	1.35694	0.00603108	R0R2
ASV4101	0.000169946	0.999897	R0R2
ASV4104	0.000170327	0.999897	R0R2
ASV4106	0.75497	0.0989067	R0R2
ASV4107	0.858269	0.0536048	R0R2
ASV4116	-0.857635	0.0536048	R0R2
ASV4139	0.209472	0.939941	R0R2
ASV4141	0.906834	0.0494426	R0R2
ASV4145	-0.926746	0.0484914	R0R2
ASV4148	0.000170331	0.999897	R0R2
ASV4157	0.000170239	0.999897	R0R2
ASV4171	-0.832609	0.106066	R0R2
ASV4174	0.000170142	0.999897	R0R2
ASV4175	0.000170211	0.999897	R0R2
ASV4184	-0.954207	0.047317	R0R2
ASV4185	-0.832759	0.0572694	R0R2
ASV4190	-0.72723	0.132141	R0R2
ASV4192	0.000170348	0.999897	R0R2
ASV4220	0.833079	0.0572694	R0R2
ASV4221	0.000170295	0.999897	R0R2
ASV4228	0.832982	0.0572694	R0R2
ASV4246	-0.491722	0.298032	R0R2
ASV4247	-0.832759	0.0572694	R0R2
ASV4249	0.00017026	0.999897	R0R2
ASV4251	-1.06581	0.0311272	R0R2
ASV4256	-0.906769	0.0494426	R0R2
ASV4283	0.95452	0.047317	R0R2
ASV4290	0.00017029	0.999897	R0R2
ASV4294	0.000170308	0.999897	R0R2
ASV4298	-0.206435	0.904149	R0R2
ASV4301	0.000170293	0.999897	R0R2
ASV4302	1.72814	0.000848675	R0R2
ASV4304	0.000170272	0.999897	R0R2
ASV4306	-0.954102	0.0536048	R0R2
ASV4309	0.000170071	0.999897	R0R2
ASV4317	0.931052	0.0473277	R0R2
ASV4328	0.807399	0.0983801	R0R2
ASV4336	0.672465	0.240189	R0R2
ASV4343	-0.857874	0.0695681	R0R2
ASV4369	-0.110992	0.999897	R0R2
ASV4370	-0.22025	0.876034	R0R2
ASV4374	0.761085	0.0767048	R0R2
ASV4377	-0.584731	0.267331	R0R2
ASV4378	-0.643845	0.212497	R0R2
ASV4384	-1.3924	0.00482592	R0R2
ASV4385	-0.882518	0.0517781	R0R2
ASV4407	-0.781323	0.077714	R0R2
ASV4411	0.000170308	0.999897	R0R2
ASV4414	0.000170243	0.999897	R0R2
ASV4416	0.728113	0.12373	R0R2
ASV4418	-0.0456389	0.999897	R0R2
ASV4419	-0.807251	0.106094	R0R2
ASV4430	0.000170272	0.999897	R0R2
ASV4431	-0.92884	0.0473277	R0R2
ASV4433	0.976479	0.047317	R0R2
ASV4437	0.832878	0.0572694	R0R2
ASV4451	0.000169877	0.999897	R0R2
ASV4452	0.807357	0.0614974	R0R2
ASV4453	0.000170331	0.999897	R0R2
ASV4462	-0.954081	0.047317	R0R2
ASV4464	-1.18974	0.0169337	R0R2
ASV4479	0.000170348	0.999897	R0R2
ASV4482	1.39249	0.00482592	R0R2
ASV4503	-0.857873	0.0680379	R0R2
ASV4504	0.781451	0.0760667	R0R2
ASV4508	-0.58483	0.253416	R0R2
ASV4510	0.954257	0.047317	R0R2
ASV4511	1.24836	0.0119989	R0R2
ASV4536	1.19024	0.0158722	R0R2
ASV4539	-0.0510705	0.999897	R0R2
ASV4550	0.000170157	0.999897	R0R2
ASV4553	0.0459812	0.999897	R0R2
ASV4563	-0.857736	0.0560916	R0R2
ASV4577	0.832639	0.0572694	R0R2
ASV4593	0.000170318	0.999897	R0R2
ASV4595	-0.754779	0.136638	R0R2
ASV4596	0.000170239	0.999897	R0R2
ASV4599	0.000170039	0.999897	R0R2
ASV4600	0.554623	0.229737	R0R2
ASV4601	1.20932	0.0358715	R0R2
ASV4602	0.644143	0.191313	R0R2
ASV4603	0.781621	0.0680022	R0R2
ASV4604	-0.781245	0.102482	R0R2
ASV4606	-0.2852	0.700315	R0R2
ASV4621	0.000170348	0.999897	R0R2
ASV4630	0.832982	0.0572694	R0R2
ASV4644	-0.491558	0.367629	R0R2
ASV4647	-0.930619	0.0473277	R0R2
ASV4648	-0.832759	0.0572694	R0R2
ASV4671	0.757767	0.103459	R0R2
ASV4676	0.907095	0.0614974	R0R2
ASV4686	-0.222039	0.871178	R0R2
ASV4688	-0.266753	0.724702	R0R2
ASV4690	0.000170348	0.999897	R0R2
ASV4694	-0.857853	0.0536048	R0R2
ASV4703	-0.857853	0.0536048	R0R2
ASV4704	0.000170239	0.999897	R0R2
ASV4724	-0.831789	0.0655546	R0R2
ASV4728	0.0459805	0.999897	R0R2
ASV4733	-0.906632	0.0536048	R0R2
ASV4734	0.000170038	0.999897	R0R2
ASV4738	0.000170327	0.999897	R0R2
ASV4740	0.0001702	0.999897	R0R2
ASV4743	0.0459814	0.999897	R0R2
ASV4748	0.000170308	0.999897	R0R2
ASV4750	-0.781298	0.0680022	R0R2
ASV4772	-0.770208	0.066328	R0R2
ASV4773	-0.700194	0.158315	R0R2
ASV4774	0.0459815	0.999897	R0R2
ASV4775	0.000170438	0.999897	R0R2
ASV4778	0.558188	0.204	R0R2
ASV4779	-0.832557	0.0572694	R0R2
ASV4783	1.47618	0.00704208	R0R2
ASV4786	0.585148	0.233358	R0R2
ASV4792	0.000170128	0.999897	R0R2
ASV4795	-0.882518	0.0517781	R0R2
ASV4805	0.903982	0.0504118	R0R2
ASV4826	0.745752	0.101533	R0R2
ASV4829	1.10231	0.0206919	R0R2
ASV4834	0.000170066	0.999897	R0R2
ASV4835	0.977433	0.0450444	R0R2
ASV4837	0.000170255	0.999897	R0R2
ASV4845	-0.954207	0.047317	R0R2
ASV4862	0.833169	0.0572694	R0R2
ASV4863	0.000170255	0.999897	R0R2
ASV4874	-0.857853	0.0536048	R0R2
ASV4875	0.554694	0.277547	R0R2
ASV4879	0.000170272	0.999897	R0R2
ASV4881	-0.0456397	0.999897	R0R2
ASV4882	0.000170295	0.999897	R0R2
ASV4889	-5.71e-05	0.999897	R0R2
ASV4890	-1.7944	0.000635219	R0R2
ASV4891	-0.953945	0.047317	R0R2
ASV4924	0.882086	0.064573	R0R2
ASV4929	0.0442483	0.999897	R0R2
ASV4937	-0.954018	0.0446779	R0R2
ASV4941	0.643939	0.196671	R0R2
ASV4985	1.39225	0.00482592	R0R2
ASV4987	1.24803	0.018576	R0R2
ASV4989	-1.06591	0.0245038	R0R2
ASV4991	-0.882518	0.0517781	R0R2
ASV4994	-0.807303	0.0614974	R0R2
ASV4995	-0.585591	0.233378	R0R2
ASV4996	0.000169943	0.999897	R0R2
ASV5030	0.000169963	0.999897	R0R2
ASV5032	-0.999641	0.047317	R0R2
ASV5041	-0.643636	0.16965	R0R2
ASV5044	0.000169914	0.999897	R0R2
ASV5045	0.832932	0.084809	R0R2
ASV5047	0.931052	0.0473277	R0R2
ASV5064	0.000170272	0.999897	R0R2
ASV5089	-0.315367	0.605366	R0R2
ASV5094	0.000170327	0.999897	R0R2
ASV5120	0.930804	0.0473277	R0R2
ASV5122	0.781546	0.0680022	R0R2
ASV5124	0.000170403	0.999897	R0R2
ASV5127	-0.38895	0.59423	R0R2
ASV5137	0.614796	0.228753	R0R2
ASV5138	0.76614	0.0903394	R0R2
ASV5143	-0.906881	0.0494426	R0R2
ASV5146	-0.357167	0.605366	R0R2
ASV5154	0.807543	0.0614974	R0R2
ASV5165	0.000170142	0.999897	R0R2
ASV5173	-0.643814	0.183143	R0R2
ASV5176	0.725156	0.106094	R0R2
ASV5181	-0.64332	0.174981	R0R2
ASV5184	-0.807131	0.0614974	R0R2
ASV5186	0.727989	0.131902	R0R2
ASV5190	-0.906881	0.0494426	R0R2
ASV5198	0.000170106	0.999897	R0R2
ASV5217	0.000170157	0.999897	R0R2
ASV5241	1.50806	0.00279213	R0R2
ASV5243	-0.505115	0.29884	R0R2
ASV5247	0.000170255	0.999897	R0R2
ASV5260	0.906964	0.0494426	R0R2
ASV5282	0.954638	0.047317	R0R2
ASV5286	-0.555258	0.253416	R0R2
ASV5290	0.930813	0.0473277	R0R2
ASV5291	0.381191	0.500886	R0R2
ASV5305	-0.21354	0.8526	R0R2
ASV5307	1.12949	0.0232993	R0R2
ASV5308	-0.0251178	0.999897	R0R2
ASV5345	-0.459353	0.420053	R0R2
ASV5346	-0.999973	0.0517781	R0R2
ASV5362	-0.058884	0.999897	R0R2
ASV5367	0.000169982	0.999897	R0R2
ASV5384	-0.168273	0.957718	R0R2
ASV5403	-0.357402	0.604213	R0R2
ASV5406	0.000170002	0.999897	R0R2
ASV5408	0.297142	0.683117	R0R2
ASV5413	1.71372	0.000928758	R0R2
ASV5417	-0.672412	0.131902	R0R2
ASV5421	-1.4918	0.00304805	R0R2
ASV5436	0.857954	0.0536048	R0R2
ASV5437	-0.169313	0.999897	R0R2
ASV5439	0.000170308	0.999897	R0R2
ASV5447	-0.672421	0.18558	R0R2
ASV5452	-1.14966	0.0210466	R0R2
ASV5459	0.000170327	0.999897	R0R2
ASV5460	0.832982	0.0572694	R0R2
ASV5461	0.000169955	0.999897	R0R2
ASV5464	0.977264	0.0614974	R0R2
ASV5468	1.02241	0.0388593	R0R2
ASV5469	0.882723	0.0517781	R0R2
ASV5470	0.931083	0.0517781	R0R2
ASV5472	0.000170002	0.999897	R0R2
ASV5480	-0.781298	0.0680022	R0R2
ASV5524	-0.553064	0.308719	R0R2
ASV5532	0.000170253	0.999897	R0R2
ASV5533	0.000170272	0.999897	R0R2
ASV5535	-0.0456384	0.999897	R0R2
ASV5540	-1.53736	0.00255737	R0R2
ASV5566	-0.500042	0.281543	R0R2
ASV5573	-0.930263	0.0572694	R0R2
ASV5575	0.954393	0.047317	R0R2
ASV5593	-0.552756	0.354286	R0R2
ASV5598	1.02252	0.0465519	R0R2
ASV5601	0.000170071	0.999897	R0R2
ASV5603	0.907084	0.0494426	R0R2
ASV5606	-0.9541	0.0534694	R0R2
ASV5612	-0.857853	0.0536048	R0R2
ASV5613	-1.08486	0.0275182	R0R2
ASV5631	0.930804	0.0473277	R0R2
ASV5653	0.000170049	0.999897	R0R2
ASV5656	-0.360262	0.561625	R0R2
ASV5668	0.000140969	0.999897	R0R2
ASV5674	0.475377	0.30128	R0R2
ASV5684	-0.700195	0.156484	R0R2
ASV5688	0.858067	0.0536048	R0R2
ASV5703	0.954256	0.047317	R0R2
ASV5717	0.322065	0.661966	R0R2
ASV5725	0.000170239	0.999897	R0R2
ASV5730	0.381321	0.478297	R0R2
ASV5734	0.000170255	0.999897	R0R2
ASV5738	-1.06599	0.0306929	R0R2
ASV5743	0.000170239	0.999897	R0R2
ASV5750	-0.857853	0.0536048	R0R2
ASV5779	0.00017029	0.999897	R0R2
ASV5782	0.858269	0.0536048	R0R2
ASV5784	-0.882519	0.0517781	R0R2
ASV5785	0.000170308	0.999897	R0R2
ASV5790	1.24786	0.0242759	R0R2
ASV5802	-0.806816	0.0614974	R0R2
ASV5811	0.000170057	0.999897	R0R2
ASV5822	-0.953798	0.047317	R0R2
ASV5825	1.37443	0.00528271	R0R2
ASV5834	-0.491228	0.303161	R0R2
ASV5836	-0.169835	0.999583	R0R2
ASV5843	0.000170236	0.999897	R0R2
ASV5909	1.22882	0.0109337	R0R2
ASV5910	-1.39218	0.00638647	R0R2
ASV5918	0.000170308	0.999897	R0R2
ASV5921	0.000170348	0.999897	R0R2
ASV5922	0.000170239	0.999897	R0R2
ASV5923	0.000170348	0.999897	R0R2
ASV5924	0.000170279	0.999897	R0R2
ASV5926	0.930804	0.0473277	R0R2
ASV5928	0.70075	0.156139	R0R2
ASV5930	-0.0308812	0.999897	R0R2
ASV5931	0.00017037	0.999897	R0R2
ASV5932	0.000170255	0.999897	R0R2
ASV5976	-0.350343	0.520685	R0R2
ASV5977	0.000170436	0.999897	R0R2
ASV5981	0.000170327	0.999897	R0R2
ASV5984	1.7005	0.00101086	R0R2
ASV6002	0.000170327	0.999897	R0R2
ASV6014	-0.781298	0.0680022	R0R2
ASV6031	0.00017029	0.999897	R0R2
ASV6040	-0.700374	0.116217	R0R2
ASV6042	0.554776	0.283943	R0R2
ASV6043	0.832992	0.0647576	R0R2
ASV6046	-0.164895	0.982284	R0R2
ASV6048	-0.0523474	0.999897	R0R2
ASV6060	0.00017015	0.999897	R0R2
ASV6063	0.0459803	0.999897	R0R2
ASV6067	-0.727927	0.138205	R0R2
ASV6100	-1.61447	0.00307141	R0R2
ASV6118	0.306731	0.700315	R0R2
ASV6124	-0.584622	0.308719	R0R2
ASV6126	-0.371842	0.54455	R0R2
ASV6130	0.907087	0.0572694	R0R2
ASV6132	0.858009	0.0816759	R0R2
ASV6142	0.000170348	0.999897	R0R2
ASV6143	-0.302026	0.694355	R0R2
ASV6146	-1.04429	0.0346969	R0R2
ASV6163	0.882601	0.0517781	R0R2
ASV6180	0.000170289	0.999897	R0R2
ASV6203	0.445023	0.471623	R0R2
ASV6204	-0.0652144	0.999897	R0R2
ASV6207	0.000170272	0.999897	R0R2
ASV6210	0.883038	0.0517781	R0R2
ASV6211	0.807703	0.0614974	R0R2
ASV6214	-0.882738	0.0846286	R0R2
ASV6215	-1.37498	0.00700887	R0R2
ASV6216	-0.426151	0.432368	R0R2
ASV6260	0.000170289	0.999897	R0R2
ASV6265	-0.954081	0.047317	R0R2
ASV6273	0.000170224	0.999897	R0R2
ASV6274	0.000170099	0.999897	R0R2
ASV6276	-0.930455	0.0573954	R0R2
ASV6277	0.000170327	0.999897	R0R2
ASV6280	0.88294	0.0517781	R0R2
ASV6284	0.000170308	0.999897	R0R2
ASV6288	-0.0655927	0.999897	R0R2
ASV6326	0.857962	0.0910295	R0R2
ASV6342	0.00017037	0.999897	R0R2
ASV6343	0.000170328	0.999897	R0R2
ASV6344	-0.155979	0.999897	R0R2
ASV6348	0.00017036	0.999897	R0R2
ASV6366	0.00017029	0.999897	R0R2
ASV6369	1.37499	0.00700887	R0R2
ASV6371	1.12967	0.021258	R0R2
ASV6372	-0.369018	0.512353	R0R2
ASV6377	0.000170081	0.999897	R0R2
ASV6385	0.000170348	0.999897	R0R2
ASV6408	-0.0456384	0.999897	R0R2
ASV6445	-0.0456383	0.999897	R0R2
ASV6447	0.0459805	0.999897	R0R2
ASV6451	-1.7279	0.000848675	R0R2
ASV6455	-0.882007	0.0517781	R0R2
ASV6472	-0.712494	0.0978563	R0R2
ASV6504	-0.128927	0.999897	R0R2
ASV6506	0.247967	0.822849	R0R2
ASV6507	-0.309141	0.659118	R0R2
ASV6517	0.000170327	0.999897	R0R2
ASV6536	-0.80722	0.0614974	R0R2
ASV6538	0.0459805	0.999897	R0R2
ASV6540	-1.02226	0.0388593	R0R2
ASV6547	-0.727196	0.140812	R0R2
ASV6568	0.00017029	0.999897	R0R2
ASV6614	0.953726	0.0595942	R0R2
ASV6615	0.128508	0.999897	R0R2
ASV6634	0.000170272	0.999897	R0R2
ASV6659	0.000170063	0.999897	R0R2
ASV6673	0.12944	0.999897	R0R2
ASV6680	0.907084	0.0494426	R0R2
ASV6694	0.00017029	0.999897	R0R2
ASV6695	0.000170348	0.999897	R0R2
ASV6700	0.000170308	0.999897	R0R2
ASV6701	0.000170209	0.999897	R0R2
ASV6702	0.00017037	0.999897	R0R2
ASV6703	0.000170239	0.999897	R0R2
ASV6704	0.000170239	0.999897	R0R2
ASV6709	-0.882007	0.0517781	R0R2
ASV6725	0.930933	0.0473277	R0R2
ASV6755	0.000170348	0.999897	R0R2
ASV6759	1.04445	0.0273763	R0R2
ASV6780	0.727947	0.095637	R0R2
ASV6784	0.0459808	0.999897	R0R2
ASV6785	0.00017009	0.999897	R0R2
ASV6786	0.954393	0.047317	R0R2
ASV6788	1.08749	0.027319	R0R2
ASV6791	-0.736738	0.0869447	R0R2
ASV6803	0.857696	0.0536048	R0R2
ASV6814	0.000170369	0.999897	R0R2
ASV6850	0.858067	0.0536048	R0R2
ASV6853	0.000170239	0.999897	R0R2
ASV6855	0.000170054	0.999897	R0R2
ASV6919	0.000170255	0.999897	R0R2
ASV6941	0.882812	0.0494426	R0R2
ASV6950	-0.832759	0.0572694	R0R2
ASV6955	0.000170102	0.999897	R0R2
ASV6956	0.882493	0.0655546	R0R2
ASV6957	-0.523466	0.284991	R0R2
ASV6961	0.858172	0.0536048	R0R2
ASV6964	-1.35719	0.0105856	R0R2
ASV6968	0.000170327	0.999897	R0R2
ASV7001	0.000170348	0.999897	R0R2
ASV7051	0.000170369	0.999897	R0R2
ASV7060	0.882601	0.0517781	R0R2
ASV7067	0.614955	0.183118	R0R2
ASV7105	0.00017037	0.999897	R0R2
ASV7137	1.0001	0.0473277	R0R2
ASV7139	0.00017037	0.999897	R0R2
ASV7144	0.000170063	0.999897	R0R2
ASV7145	0.000170117	0.999897	R0R2
ASV7150	0.754825	0.109664	R0R2
ASV7153	1.1295	0.0346969	R0R2
ASV7154	0.807453	0.0614974	R0R2
ASV7155	0.257367	0.778349	R0R2
ASV7158	-0.807073	0.127429	R0R2
ASV7191	-0.85795	0.0536048	R0R2
ASV7207	0.392221	0.546881	R0R2
ASV7221	0.000170397	0.999897	R0R2
ASV7232	0.00017037	0.999897	R0R2
ASV7238	0.000170338	0.999897	R0R2
ASV7239	0.000170089	0.999897	R0R2
ASV7242	0.000170255	0.999897	R0R2
ASV7246	0.25735	0.715961	R0R2
ASV7249	0.954257	0.047317	R0R2
ASV7251	0.833079	0.0572694	R0R2
ASV7262	0.000170239	0.999897	R0R2
ASV7331	0.000170272	0.999897	R0R2
ASV7332	-0.371887	0.546617	R0R2
ASV7333	0.173073	0.963298	R0R2
ASV7349	0.378886	0.541169	R0R2
ASV7358	0.00016995	0.999897	R0R2
ASV7362	-1.64382	0.00142041	R0R2
ASV7365	-0.32822	0.588958	R0R2
ASV7377	0.000170272	0.999897	R0R2
ASV7447	0.000170383	0.999897	R0R2
ASV7448	0.000170348	0.999897	R0R2
ASV7449	0.209524	0.907647	R0R2
ASV7452	0.807309	0.0713603	R0R2
ASV7464	-0.28518	0.726853	R0R2
ASV7466	1.0002	0.0444474	R0R2
ASV7535	0.807138	0.0614974	R0R2
ASV7553	0.322175	0.655729	R0R2
ASV7558	-0.491642	0.356528	R0R2
ASV7559	0.0445511	0.999897	R0R2
ASV7565	-0.882623	0.0517781	R0R2
ASV7582	0.00017029	0.999897	R0R2
ASV7586	-0.954107	0.0572694	R0R2
ASV7627	0.906964	0.0494426	R0R2
ASV7635	0.906964	0.0494426	R0R2
ASV7656	1.24791	0.0119989	R0R2
ASV7683	-0.0971198	0.999897	R0R2
ASV7685	0.807703	0.0614974	R0R2
ASV7688	0.727888	0.117254	R0R2
ASV7693	0.80769	0.0910295	R0R2
ASV7698	0.807543	0.0614974	R0R2
ASV7704	-0.781222	0.0680022	R0R2
ASV7706	-0.0872706	0.999897	R0R2
ASV7717	-0.781242	0.097027	R0R2
ASV7757	0.807412	0.0872943	R0R2
ASV7762	-0.584532	0.213665	R0R2
ASV7794	-0.514435	0.263544	R0R2
ASV7795	0.858067	0.0536048	R0R2
ASV7797	0.000170255	0.999897	R0R2
ASV7801	0.000170255	0.999897	R0R2
ASV7802	0.000170245	0.999897	R0R2
ASV7803	-0.807369	0.0855235	R0R2
ASV7805	-0.584824	0.233395	R0R2
ASV7806	0.209552	0.946505	R0R2
ASV7811	0.32208	0.622374	R0R2
ASV7813	0.755076	0.0889422	R0R2
ASV7819	-0.807405	0.106066	R0R2
ASV7822	0.045981	0.999897	R0R2
ASV7835	0.000170094	0.999897	R0R2
ASV7871	0.000170239	0.999897	R0R2
ASV7919	0.206548	0.863984	R0R2
ASV7924	-0.807303	0.0614974	R0R2
ASV7926	-1.39241	0.00999927	R0R2
ASV7930	0.75478	0.129662	R0R2
ASV7931	0.523618	0.292398	R0R2
ASV7941	0.000170348	0.999897	R0R2
ASV7944	0.13489	0.999897	R0R2
ASV7947	-0.857853	0.0536048	R0R2
ASV7948	-0.325942	0.592773	R0R2
ASV7951	-0.95351	0.0480897	R0R2
ASV7953	-0.953798	0.047317	R0R2
ASV7955	0.000170348	0.999897	R0R2
ASV7973	-0.882405	0.0517781	R0R2
ASV8035	1.1701	0.0144539	R0R2
ASV8038	-0.0872754	0.999897	R0R2
ASV8049	0.000170239	0.999897	R0R2
ASV8050	0.000170351	0.999897	R0R2
ASV8053	-0.245043	0.787671	R0R2
ASV8059	0.907196	0.0494426	R0R2
ASV8075	0.00017009	0.999897	R0R2
ASV8139	0.000170348	0.999897	R0R2
ASV8140	0.90691	0.0640392	R0R2
ASV8146	0.000170272	0.999897	R0R2
ASV8148	0.000170272	0.999897	R0R2
ASV8151	0.907196	0.0494426	R0R2
ASV8153	1.50818	0.00279213	R0R2
ASV8160	-0.700319	0.153381	R0R2
ASV8164	-0.882518	0.0517781	R0R2
ASV8198	0.954257	0.047317	R0R2
ASV8214	0.000170255	0.999897	R0R2
ASV8225	0.000170369	0.999897	R0R2
ASV8241	1.20938	0.0119693	R0R2
ASV8258	0.78164	0.0760667	R0R2
ASV8268	0.930804	0.0473277	R0R2
ASV8269	0.700691	0.111526	R0R2
ASV8281	0.000170036	0.999897	R0R2
ASV8287	-0.930608	0.047317	R0R2
ASV8289	-1.16984	0.0171722	R0R2
ASV8292	-0.954115	0.0640867	R0R2
ASV8296	-1.24783	0.0099149	R0R2
ASV8319	0.857954	0.0536048	R0R2
ASV8324	0.000170327	0.999897	R0R2
ASV8382	0.173419	0.943055	R0R2
ASV8386	0.000170214	0.999897	R0R2
ASV8387	0.000170328	0.999897	R0R2
ASV8388	-0.614568	0.186207	R0R2
ASV8394	0.930804	0.0473277	R0R2
ASV8401	0.000170247	0.999897	R0R2
ASV8412	-0.90693	0.0559645	R0R2
ASV8435	0.285496	0.715009	R0R2
ASV8452	0.807453	0.0614974	R0R2
ASV8466	0.000170308	0.999897	R0R2
ASV8468	-0.857114	0.0767048	R0R2
ASV8480	0.643943	0.191313	R0R2
ASV8511	-0.954207	0.047317	R0R2
ASV8520	0.209583	0.936248	R0R2
ASV8522	0.907088	0.0533953	R0R2
ASV8524	0.000170255	0.999897	R0R2
ASV8526	0.554617	0.268957	R0R2
ASV8527	-0.832759	0.0572694	R0R2
ASV8528	0.906964	0.0494426	R0R2
ASV8530	0.833169	0.0572694	R0R2
ASV8531	0.954629	0.0704141	R0R2
ASV8532	0.781546	0.0680022	R0R2
ASV8534	-0.906518	0.0494426	R0R2
ASV8536	0.000170293	0.999897	R0R2
ASV8545	-1.62948	0.00148418	R0R2
ASV8549	-1.2285	0.0140685	R0R2
ASV8550	0.192628	0.940592	R0R2
ASV8570	0.000170348	0.999897	R0R2
ASV8603	0.832878	0.0572694	R0R2
ASV8608	0.000170239	0.999897	R0R2
ASV8609	0.000169956	0.999897	R0R2
ASV8620	0.000170272	0.999897	R0R2
ASV8622	0.906964	0.0494426	R0R2
ASV8652	-0.781097	0.116165	R0R2
ASV8657	0.930788	0.0508919	R0R2
ASV8658	-0.807221	0.0614974	R0R2
ASV8660	-0.954081	0.047317	R0R2
ASV8665	0.149338	0.999897	R0R2
ASV8666	-0.131096	0.999897	R0R2
ASV8669	-0.882007	0.0517781	R0R2
ASV8675	0.000170194	0.999897	R0R2
ASV8677	1.16993	0.0171722	R0R2
ASV8681	0.857954	0.0536048	R0R2
ASV8682	0.000170327	0.999897	R0R2
ASV8684	0.807543	0.0614974	R0R2
ASV8685	-0.882631	0.0534059	R0R2
ASV8689	-0.614641	0.192148	R0R2
ASV8693	0.906259	0.063228	R0R2
ASV8706	-0.781222	0.0680022	R0R2
ASV8795	-0.954081	0.047317	R0R2
ASV8805	0.954493	0.047317	R0R2
ASV8806	0.000170308	0.999897	R0R2
ASV8811	0.000170318	0.999897	R0R2
ASV8812	-0.906222	0.0494426	R0R2
ASV8814	0.174243	0.979764	R0R2
ASV8815	0.000170323	0.999897	R0R2
ASV8817	0.866938	0.0536048	R0R2
ASV8818	1.17033	0.0171722	R0R2
ASV8819	1.08784	0.0287208	R0R2
ASV8826	-0.857748	0.0536048	R0R2
ASV8830	0.000170287	0.999897	R0R2
ASV8880	-0.491428	0.344977	R0R2
ASV8920	-0.491666	0.307702	R0R2
ASV8921	0.644138	0.186207	R0R2
ASV8927	0.000170095	0.999897	R0R2
ASV8932	0.000170243	0.999897	R0R2
ASV8938	0.000170239	0.999897	R0R2
ASV8944	0.000170255	0.999897	R0R2
ASV8948	-0.357441	0.588958	R0R2
ASV8968	-0.807391	0.0973859	R0R2
ASV9018	0.645648	0.141697	R0R2
ASV9075	-0.795206	0.0652803	R0R2
ASV9077	0.000170298	0.999897	R0R2
ASV9080	-0.807221	0.0614974	R0R2
ASV9081	1.87047	0.00023747	R0R2
ASV9083	0.000170308	0.999897	R0R2
ASV9087	0.931053	0.0473277	R0R2
ASV9101	0.180727	0.906028	R0R2
ASV9104	-0.976429	0.047317	R0R2
ASV9106	-1.02226	0.0388593	R0R2
ASV9119	0.00017037	0.999897	R0R2
ASV9139	0.000170255	0.999897	R0R2
ASV9154	0.954257	0.047317	R0R2
ASV9220	0.148261	0.999897	R0R2
ASV9231	0.000170255	0.999897	R0R2
ASV9237	-0.882518	0.0517781	R0R2
ASV9241	0.000170308	0.999897	R0R2
ASV9243	0.000170308	0.999897	R0R2
ASV9244	0.000170348	0.999897	R0R2
ASV9250	0.000170327	0.999897	R0R2
ASV9251	0.554608	0.275822	R0R2
ASV9257	0.523668	0.319849	R0R2
ASV9260	0.322109	0.699107	R0R2
ASV9263	0.000170348	0.999897	R0R2
ASV9264	-0.80722	0.0614974	R0R2
ASV9267	0.000170097	0.999897	R0R2
ASV9269	0.426443	0.414521	R0R2
ASV9283	0.858026	0.068018	R0R2
ASV9336	0.000170327	0.999897	R0R2
ASV9360	1.18982	0.0158722	R0R2
ASV9380	0.00017029	0.999897	R0R2
ASV9386	0.554806	0.226537	R0R2
ASV9389	0.00017029	0.999897	R0R2
ASV9390	0.00017037	0.999897	R0R2
ASV9399	-0.953464	0.047317	R0R2
ASV9404	0.000170097	0.999897	R0R2
ASV9406	0.906834	0.0494426	R0R2
ASV9411	1.12967	0.021258	R0R2
ASV9414	0.931052	0.0473277	R0R2
ASV9419	-0.459042	0.388895	R0R2
ASV9495	-0.857748	0.0536048	R0R2
ASV9536	-0.58509	0.190101	R0R2
ASV9545	1.44277	0.00384373	R0R2
ASV9546	0.322043	0.61745	R0R2
ASV9555	1.13776	0.0171722	R0R2
ASV9566	-0.831925	0.0816759	R0R2
ASV9591	0.954257	0.047317	R0R2
ASV9619	0.930666	0.0473277	R0R2
ASV9628	-0.0794157	0.999897	R0R2
ASV9651	0.754802	0.119188	R0R2
ASV9655	-0.805985	0.0614974	R0R2
ASV9660	0.807625	0.0614974	R0R2
ASV9689	-0.26616	0.725859	R0R2
ASV9694	-0.882403	0.0530668	R0R2
ASV9696	-0.882543	0.0680022	R0R2
ASV9699	-0.930619	0.0473277	R0R2
ASV9707	0.000169998	0.999897	R0R2
ASV9709	0.0705535	0.999897	R0R2
ASV9710	0.000170348	0.999897	R0R2
ASV9711	0.742881	0.097419	R0R2
ASV9713	0.807357	0.0614974	R0R2
ASV9717	0.88294	0.0517781	R0R2
ASV9722	-1.28532	0.00850991	R0R2
ASV9723	0.000170393	0.999897	R0R2
ASV9724	0.000170244	0.999897	R0R2
ASV9731	0.853352	0.0557389	R0R2
ASV9798	0.000170239	0.999897	R0R2
ASV9838	1.37513	0.00528271	R0R2
ASV9843	-0.0330039	0.999897	R0R2
ASV9849	-0.807303	0.0614974	R0R2
ASV9850	-0.134541	0.999897	R0R2
ASV9860	0.832878	0.0572694	R0R2
ASV9861	0.930932	0.0473277	R0R2
ASV9870	0.000170348	0.999897	R0R2
ASV9871	-0.953796	0.047317	R0R2
ASV9877	-0.321818	0.673226	R0R2
ASV9881	-0.906881	0.0494426	R0R2
ASV9946	0.000169931	0.999897	R0R2
ASV9995	0.369904	0.496267	R0R2
ASV10015	-0.90679	0.0595942	R0R2
ASV10023	1.65822	0.00131549	R0R2
ASV10025	0.853436	0.0557389	R0R2
ASV10026	0.858276	0.0559645	R0R2
ASV10028	1.04442	0.0368803	R0R2
ASV10030	0.807543	0.0614974	R0R2
ASV10043	-1.06596	0.02465	R0R2
ASV10046	-0.930797	0.0536048	R0R2
ASV10075	0.000170255	0.999897	R0R2
ASV10107	-0.0456381	0.999897	R0R2
ASV10184	0.055654	0.999897	R0R2
ASV10202	0.000170348	0.999897	R0R2
ASV10214	-0.781222	0.0680022	R0R2
ASV10242	-0.954081	0.047317	R0R2
ASV10243	-0.832319	0.0572694	R0R2
ASV10296	1.20939	0.0119693	R0R2
ASV10302	-0.807303	0.0614974	R0R2
ASV10325	-0.0471887	0.999897	R0R2
ASV10334	0.857954	0.0536048	R0R2
ASV10361	0.643937	0.200526	R0R2
ASV10363	0.000170255	0.999897	R0R2
ASV10375	0.000170348	0.999897	R0R2
ASV10379	0.67261	0.134045	R0R2
ASV10389	0.906755	0.0572694	R0R2
ASV10406	0.000170255	0.999897	R0R2
ASV10414	-0.430742	0.371549	R0R2
ASV10489	0.000170255	0.999897	R0R2
ASV10495	0.000170255	0.999897	R0R2
ASV10554	0.35767	0.536908	R0R2
ASV10555	0.00017037	0.999897	R0R2
ASV10559	-0.977073	0.0431184	R0R2
ASV10564	-0.80722	0.0614974	R0R2
ASV10571	0.833169	0.0572694	R0R2
ASV10572	0.907038	0.0473277	R0R2
ASV10573	-0.727802	0.134017	R0R2
ASV10579	0.000170327	0.999897	R0R2
ASV10580	0.000170308	0.999897	R0R2
ASV10584	0.666434	0.124376	R0R2
ASV10586	0.88294	0.0517781	R0R2
ASV10587	0.930804	0.0473277	R0R2
ASV10592	-0.700316	0.14715	R0R2
ASV10601	0.000170255	0.999897	R0R2
ASV10603	-0.583503	0.257445	R0R2
ASV10611	-0.781368	0.0680022	R0R2
ASV10706	0.000170239	0.999897	R0R2
ASV10727	0.781621	0.0680022	R0R2
ASV10769	0.000140983	0.999897	R0R2
ASV10782	-0.727665	0.14903	R0R2
ASV10791	0.000170308	0.999897	R0R2
ASV10795	-0.523434	0.36984	R0R2
ASV10805	0.426475	0.420343	R0R2
ASV10811	0.930987	0.047317	R0R2
ASV10813	0.907084	0.0494426	R0R2
ASV10816	0.000170369	0.999897	R0R2
ASV10817	0.0876206	0.999897	R0R2
ASV10821	-0.725839	0.149044	R0R2
ASV10825	0.00017037	0.999897	R0R2
ASV10874	0.000170066	0.999897	R0R2
ASV10889	0.000170327	0.999897	R0R2
ASV10919	-0.831414	0.0572719	R0R2
ASV10923	0.000170272	0.999897	R0R2
ASV10941	0.807543	0.0614974	R0R2
ASV10982	-0.209243	0.910085	R0R2
ASV10983	-0.169712	0.999583	R0R2
ASV10990	0.832982	0.0572694	R0R2
ASV10991	-0.118529	0.999897	R0R2
ASV11002	0.00017008	0.999897	R0R2
ASV11008	-0.425147	0.403786	R0R2
ASV11010	0.000170308	0.999897	R0R2
ASV11011	-0.856788	0.0663868	R0R2
ASV11017	-0.882623	0.0517781	R0R2
ASV11018	0.986825	0.047317	R0R2
ASV11019	-0.903854	0.0504118	R0R2
ASV11021	0.907207	0.0517781	R0R2
ASV11029	0.000170179	0.999897	R0R2
ASV11030	0.415073	0.437428	R0R2
ASV11033	0.000170308	0.999897	R0R2
ASV11034	0.000170348	0.999897	R0R2
ASV11043	-0.85795	0.0536048	R0R2
ASV11047	-0.906769	0.0494426	R0R2
ASV11063	0.459541	0.431189	R0R2
ASV11068	0.000170255	0.999897	R0R2
ASV11145	0.000170308	0.999897	R0R2
ASV11197	0.000170239	0.999897	R0R2
ASV11198	-1.07995	0.0194889	R0R2
ASV11221	-0.366635	0.571109	R0R2
ASV11224	0.000170369	0.999897	R0R2
ASV11229	0.523595	0.309445	R0R2
ASV11230	-0.0456389	0.999897	R0R2
ASV11234	1.26678	0.00899734	R0R2
ASV11241	1.53927	0.00255737	R0R2
ASV11245	0.000170242	0.999897	R0R2
ASV11247	0.000170308	0.999897	R0R2
ASV11249	0.000170272	0.999897	R0R2
ASV11255	-0.584908	0.243097	R0R2
ASV11261	-0.832849	0.0572694	R0R2
ASV11262	0.746212	0.117571	R0R2
ASV11264	-0.930738	0.0473277	R0R2
ASV11265	-0.905098	0.0494426	R0R2
ASV11368	0.00017037	0.999897	R0R2
ASV11434	-0.85795	0.0536048	R0R2
ASV11449	-0.614566	0.183159	R0R2
ASV11458	0.807625	0.0614974	R0R2
ASV11464	0.000170327	0.999897	R0R2
ASV11467	-0.672527	0.183454	R0R2
ASV11468	0.000170315	0.999897	R0R2
ASV11473	-0.584381	0.262651	R0R2
ASV11486	-0.93085	0.0473277	R0R2
ASV11632	0.570501	0.209424	R0R2
ASV11637	0.209606	0.906028	R0R2
ASV11641	0.000170325	0.999897	R0R2
ASV11642	-0.154923	0.982284	R0R2
ASV11644	0.000170239	0.999897	R0R2
ASV11659	0.907196	0.0494426	R0R2
ASV11660	0.781621	0.0680022	R0R2
ASV11679	-1.42604	0.00423926	R0R2
ASV11700	-0.832319	0.0572694	R0R2
ASV11715	0.953776	0.047317	R0R2
ASV11780	0.000170328	0.999897	R0R2
ASV11788	0.000170308	0.999897	R0R2
ASV11789	0.000170348	0.999897	R0R2
ASV11793	0.907196	0.0494426	R0R2
ASV11839	0.644158	0.208645	R0R2
ASV11851	0.000170279	0.999897	R0R2
ASV11860	0.000170239	0.999897	R0R2
ASV11878	-0.923169	0.0517781	R0R2
ASV11883	0.807453	0.0614974	R0R2
ASV11897	0.00017029	0.999897	R0R2
ASV11905	-0.754641	0.113948	R0R2
ASV11940	0.906692	0.0494426	R0R2
ASV11977	0.000170308	0.999897	R0R2
ASV11993	0.832878	0.0572694	R0R2
ASV12048	0.00017029	0.999897	R0R2
ASV12049	-0.208641	0.88219	R0R2
ASV12054	-0.0855925	0.999897	R0R2
ASV12055	-0.754755	0.0889648	R0R2
ASV12057	-0.554382	0.249785	R0R2
ASV12063	0.88294	0.0517781	R0R2
ASV12071	-0.781129	0.0779383	R0R2
ASV12075	0.0875869	0.999897	R0R2
ASV12076	-0.727798	0.126251	R0R2
ASV12077	0.000170272	0.999897	R0R2
ASV12078	0.000170255	0.999897	R0R2
ASV12083	0.523785	0.274839	R0R2
ASV12088	-1.06818	0.024341	R0R2
ASV12091	0.858172	0.0536048	R0R2
ASV12099	0.000170308	0.999897	R0R2
ASV12100	0.00017009	0.999897	R0R2
ASV12101	-0.930738	0.0473277	R0R2
ASV12104	-0.781222	0.0680022	R0R2
ASV12111	-0.882721	0.0517781	R0R2
ASV12123	0.832982	0.0572694	R0R2
ASV12243	1.72816	0.000848675	R0R2
ASV12245	1.7274	0.000848675	R0R2
ASV12290	-0.832662	0.0572694	R0R2
ASV12312	0.858066	0.0539342	R0R2
ASV12314	0.35763	0.597912	R0R2
ASV12320	0.833254	0.0572694	R0R2
ASV12322	0.833169	0.0572694	R0R2
ASV12330	0.807625	0.0614974	R0R2
ASV12333	-0.952195	0.047317	R0R2
ASV12337	0.000170312	0.999897	R0R2
ASV12343	-0.85795	0.0536048	R0R2
ASV12354	-1.22881	0.0108292	R0R2
ASV12361	-0.426073	0.420726	R0R2
ASV12429	0.000170272	0.999897	R0R2
ASV12467	0.000170245	0.999897	R0R2
ASV12532	-0.906881	0.0494426	R0R2
ASV12533	-0.857968	0.0703208	R0R2
ASV12544	0.000170272	0.999897	R0R2
ASV12556	0.000170066	0.999897	R0R2
ASV12558	0.954404	0.0559645	R0R2
ASV12559	0.000170328	0.999897	R0R2
ASV12565	0.883038	0.0517781	R0R2
ASV12567	0.781621	0.0680022	R0R2
ASV12570	0.95452	0.047317	R0R2
ASV12575	0.931052	0.0473277	R0R2
ASV12581	-0.857853	0.0536048	R0R2
ASV12584	0.000170298	0.999897	R0R2
ASV12586	0.000170242	0.999897	R0R2
ASV12598	-0.147243	0.999897	R0R2
ASV12604	-0.954081	0.047317	R0R2
ASV12641	0.000170348	0.999897	R0R2
ASV12678	0.857696	0.0536048	R0R2
ASV12704	0.644043	0.168513	R0R2
ASV12711	-0.954207	0.047317	R0R2
ASV12769	-0.672085	0.158738	R0R2
ASV12775	0.00017037	0.999897	R0R2
ASV12780	-0.672291	0.148054	R0R2
ASV12782	-0.806987	0.0732861	R0R2
ASV12783	-0.0973383	0.999897	R0R2
ASV12797	0.000170348	0.999897	R0R2
ASV12799	0.000170458	0.999897	R0R2
ASV12801	-0.19248	0.904777	R0R2
ASV12804	0.000170272	0.999897	R0R2
ASV12823	0.000170239	0.999897	R0R2
ASV12827	0.000170348	0.999897	R0R2
ASV12828	0.22631	0.810779	R0R2
ASV12838	-0.906769	0.0494426	R0R2
ASV12839	1.4054	0.00484621	R0R2
ASV12857	-0.930738	0.0473277	R0R2
ASV12877	0.857954	0.0536048	R0R2
ASV12904	-0.882405	0.0517781	R0R2
ASV12946	0.000170239	0.999897	R0R2
ASV12965	0.858269	0.0536048	R0R2
ASV13039	0.672765	0.223019	R0R2
ASV13044	0.00017029	0.999897	R0R2
ASV13056	0.781621	0.0680022	R0R2
ASV13059	0.833169	0.0572694	R0R2
ASV13064	0.000170255	0.999897	R0R2
ASV13066	0.000169973	0.999897	R0R2
ASV13069	0.000170239	0.999897	R0R2
ASV13075	-0.832849	0.0572694	R0R2
ASV13079	-0.80722	0.0614974	R0R2
ASV13166	0.882601	0.0517781	R0R2
ASV13174	0.000170255	0.999897	R0R2
ASV13175	0.806762	0.116165	R0R2
ASV13189	0.0254809	0.999897	R0R2
ASV13195	-0.906769	0.0494426	R0R2
ASV13212	0.858067	0.0536048	R0R2
ASV13258	-0.648541	0.142604	R0R2
ASV13268	0.000170311	0.999897	R0R2
ASV13294	0.0589778	0.999897	R0R2
ASV13303	0.931052	0.0473277	R0R2
ASV13306	-0.857853	0.0536048	R0R2
ASV13307	-0.522153	0.344977	R0R2
ASV13318	-0.83227	0.0595942	R0R2
ASV13325	-0.930619	0.0473277	R0R2
ASV13445	0.000170255	0.999897	R0R2
ASV13508	-0.781222	0.0680022	R0R2
ASV13515	0.906692	0.0494426	R0R2
ASV13525	0.170086	0.983852	R0R2
ASV13530	0.357728	0.643828	R0R2
ASV13535	0.389272	0.42563	R0R2
ASV13536	0.000170272	0.999897	R0R2
ASV13541	0.00017029	0.999897	R0R2
ASV13542	-0.930619	0.0473277	R0R2
ASV13543	-0.240484	0.806172	R0R2
ASV13553	1.34001	0.00863982	R0R2
ASV13557	0.000169982	0.999897	R0R2
ASV13558	0.907085	0.0494426	R0R2
ASV13570	-1.17	0.0144539	R0R2
ASV13578	-0.906648	0.0494426	R0R2
ASV13579	-0.832662	0.0572694	R0R2
ASV13582	0.952642	0.0473277	R0R2
ASV13607	0.00017037	0.999897	R0R2
ASV13628	0.000170239	0.999897	R0R2
ASV13700	-0.93049	0.0473277	R0R2
ASV13724	0.000170272	0.999897	R0R2
ASV13808	-0.645644	0.141697	R0R2
ASV13820	0.000169987	0.999897	R0R2
ASV13823	0.285582	0.777241	R0R2
ASV13825	0.000170298	0.999897	R0R2
ASV13827	0.000170308	0.999897	R0R2
ASV13829	0.000170308	0.999897	R0R2
ASV13842	0.878981	0.0530668	R0R2
ASV13846	0.000170272	0.999897	R0R2
ASV13856	-0.357269	0.552017	R0R2
ASV13891	0.000170239	0.999897	R0R2
ASV13893	0.807543	0.0614974	R0R2
ASV13928	0.000170414	0.999897	R0R2
ASV13976	-0.744675	0.110713	R0R2
ASV14017	0.906964	0.0494426	R0R2
ASV14094	0.000170244	0.999897	R0R2
ASV14106	0.88294	0.0517781	R0R2
ASV14107	0.000170348	0.999897	R0R2
ASV14108	0.931052	0.0473277	R0R2
ASV14113	0.000170272	0.999897	R0R2
ASV14121	-1.0873	0.0217548	R0R2
ASV14123	0.954257	0.047317	R0R2
ASV14126	0.00017021	0.999897	R0R2
ASV14131	0.000170272	0.999897	R0R2
ASV14145	0.858172	0.0536048	R0R2
ASV14146	0.631364	0.169365	R0R2
ASV14147	0.930932	0.0473277	R0R2
ASV14162	-0.80722	0.0614974	R0R2
ASV14163	0.263093	0.716724	R0R2
ASV14168	-0.832849	0.0572694	R0R2
ASV14170	-0.906769	0.0494426	R0R2
ASV14172	-0.954081	0.047317	R0R2
ASV14213	-0.954081	0.047317	R0R2
ASV14246	0.000170118	0.999897	R0R2
ASV14251	0.000170336	0.999897	R0R2
ASV14304	0.000170262	0.999897	R0R2
ASV14390	0.000170328	0.999897	R0R2
ASV14397	0.931164	0.0473277	R0R2
ASV14405	-0.426144	0.424607	R0R2
ASV14417	-0.807131	0.0614974	R0R2
ASV14425	-1.19981	0.0136052	R0R2
ASV14428	0.000170208	0.999897	R0R2
ASV14437	0.833169	0.0572694	R0R2
ASV14442	-0.954081	0.047317	R0R2
ASV14443	-0.227233	0.787606	R0R2
ASV14452	-0.700378	0.117904	R0R2
ASV14454	0.000170255	0.999897	R0R2
ASV14459	0.000170327	0.999897	R0R2
ASV14470	-0.930738	0.0473277	R0R2
ASV14471	-1.40958	0.00455533	R0R2
ASV14474	-0.274157	0.676664	R0R2
ASV14540	0.000170239	0.999897	R0R2
ASV14584	-0.807131	0.0614974	R0R2
ASV14595	0.000170369	0.999897	R0R2
ASV14596	-0.285244	0.724357	R0R2
ASV14703	-0.813636	0.095717	R0R2
ASV14704	0.000170327	0.999897	R0R2
ASV14730	-0.0456381	0.999897	R0R2
ASV14733	0.357563	0.607683	R0R2
ASV14735	0.000170308	0.999897	R0R2
ASV14736	0.882684	0.0614974	R0R2
ASV14741	0.907196	0.0494426	R0R2
ASV14743	-0.252631	0.747135	R0R2
ASV14745	0.954257	0.047317	R0R2
ASV14752	0.00017025	0.999897	R0R2
ASV14755	0.000170191	0.999897	R0R2
ASV14759	0.000170327	0.999897	R0R2
[truncated: 9,315 more rows]

## Sheet: Arc_vol_TreeR1
geneID	baseMean	log2FC	p_val_adj	cluster
ASV2	1.35379	-1.26838	0.00904004	R0R2
ASV3	4.03606	-0.00127745	0.99827	R0R2
ASV7	1.40985	1.37565	0.00523859	R0R2
ASV11	1.27561	1.06602	0.0286013	R0R2
ASV14	1.36042	1.36581	0.00536497	R0R2
ASV17	1.32298	1.17006	0.0149331	R0R2
ASV18	4.55594	-0.00127793	0.99827	R0R2
ASV20	1.28032	-0.00127936	0.99827	R0R2
ASV21	1.88425	0.0920284	0.99827	R0R2
ASV23	1.66898	-1.88447	0.000342773	R0R2
ASV24	1.23612	0.953877	0.0420219	R0R2
ASV26	1.35457	1.24824	0.00977851	R0R2
ASV27	1.47385	-1.51173	0.00236703	R0R2
ASV30	3.9317	-0.00127804	0.99827	R0R2
ASV32	1.58461	1.77634	0.000596758	R0R2
ASV34	1.4027	1.5042	0.00257102	R0R2
ASV37	3.67885	-0.0012781	0.99827	R0R2
ASV43	4.24507	-0.00127798	0.99827	R0R2
ASV47	1.70265	-0.00127877	0.99827	R0R2
ASV49	1.56878	-1.7508	0.000786468	R0R2
ASV50	1.90136	-2.19771	2.12e-05	R0R2
ASV52	1.21277	-0.884854	0.0450765	R0R2
ASV53	1.48364	-0.00127904	0.99827	R0R2
ASV55	1.87107	2.14706	5.2e-05	R0R2
ASV56	2.3005	1.58655	0.00977851	R0R2
ASV57	1.21784	0.0445599	0.99827	R0R2
ASV59	1.30544	1.23382	0.0107252	R0R2
ASV63	1.4782	-0.00129349	0.99827	R0R2
ASV64	1.21259	-0.859937	0.0467417	R0R2
ASV65	1.29858	0.0445821	0.99827	R0R2
ASV66	1.67926	1.87284	0.000211326	R0R2
ASV68	1.91022	-0.0012971	0.99827	R0R2
ASV69	3.4948	-0.00127812	0.99827	R0R2
ASV71	1.88908	1.19159	0.0420219	R0R2
ASV72	1.21125	-0.00127958	0.99827	R0R2
ASV74	1.68343	1.61232	0.00255086	R0R2
ASV75	1.67686	-1.89665	0.000324075	R0R2
ASV76	1.29861	-0.00127936	0.99827	R0R2
ASV77	2.55314	1.94465	0.00190387	R0R2
ASV79	1.35379	-1.287	0.00842114	R0R2
ASV80	2.31016	-0.00127842	0.99827	R0R2
ASV81	1.94164	-0.00129726	0.99827	R0R2
ASV83	1.69814	-0.00129572	0.99827	R0R2
ASV84	1.42471	1.40892	0.00396997	R0R2
ASV93	1.55296	-1.72272	0.000943265	R0R2
ASV95	1.20491	1.00006	0.0411945	R0R2
ASV97	3.18637	0.0920705	0.99827	R0R2
ASV100	1.35379	1.2473	0.00944514	R0R2
ASV106	1.21118	0.974953	0.0411945	R0R2
ASV107	2.03277	1.72962	0.00278774	R0R2
ASV108	2.11813	-0.00127853	0.99827	R0R2
ASV109	1.57246	-0.00129461	0.99827	R0R2
ASV110	1.83179	-0.0471941	0.99827	R0R2
ASV113	2.59726	-2.92275	2.1e-07	R0R2
ASV114	2.08533	1.36551	0.0286013	R0R2
ASV119	1.56782	1.70174	0.000943265	R0R2
ASV120	1.73235	0.77693	0.116603	R0R2
ASV125	1.52898	1.61646	0.000943265	R0R2
ASV126	2.06928	0.0920405	0.99827	R0R2
ASV128	1.85103	0.0445407	0.99827	R0R2
ASV132	2.0741	2.18376	0.000112284	R0R2
ASV137	1.30556	-1.12975	0.0176117	R0R2
ASV138	2.41827	-2.73142	2.88e-07	R0R2
ASV139	1.25135	0.976393	0.0411945	R0R2
ASV141	1.45761	-0.00127903	0.99827	R0R2
ASV143	1.20491	1.00006	0.0411945	R0R2
ASV145	2.11813	0.0918633	0.99827	R0R2
ASV147	2.10354	1.27439	0.0411945	R0R2
ASV149	1.53173	0.0919946	0.99827	R0R2
ASV153	1.21916	0.881073	0.0445418	R0R2
ASV155	1.47819	0.0445369	0.99827	R0R2
ASV156	1.71782	-1.94916	0.000211326	R0R2
ASV160	1.93832	-0.642753	0.366538	R0R2
ASV161	1.48881	-0.001279	0.99827	R0R2
ASV162	1.55248	1.65998	0.0010944	R0R2
ASV163	1.25755	0.091937	0.99827	R0R2
ASV164	2.03282	1.154	0.0467417	R0R2
ASV165	3.94496	-0.00127804	0.99827	R0R2
ASV166	1.37892	1.30501	0.00760093	R0R2
ASV168	1.45011	-0.0012791	0.99827	R0R2
ASV172	1.21125	-0.00127958	0.99827	R0R2
ASV173	2.45356	-0.00127843	0.99827	R0R2
ASV175	1.42604	-1.49216	0.0027025	R0R2
ASV176	1.37036	0.0445768	0.99827	R0R2
ASV186	1.97061	0.929526	0.111273	R0R2
ASV187	1.21772	0.0919233	0.99827	R0R2
ASV188	1.80276	-1.66288	0.00272449	R0R2
ASV192	1.52517	-1.62885	0.000943265	R0R2
ASV194	1.84436	-0.553894	0.480542	R0R2
ASV195	2.12426	-0.00127859	0.99827	R0R2
ASV198	1.68702	-0.97372	0.0457951	R0R2
ASV199	1.68536	-1.40745	0.0103007	R0R2
ASV203	1.27561	1.06602	0.0286013	R0R2
ASV204	1.26711	-1.0676	0.0286229	R0R2
ASV205	1.926	1.27295	0.0125528	R0R2
ASV209	1.41847	-0.0471653	0.99827	R0R2
ASV217	1.39856	0.0919715	0.99827	R0R2
ASV218	1.94542	1.60264	0.00559864	R0R2
ASV220	1.4782	1.61347	0.00153045	R0R2
ASV221	1.86075	2.13208	5.54e-05	R0R2
ASV223	1.49556	-0.00126469	0.99827	R0R2
ASV224	1.96188	-0.0012786	0.99827	R0R2
ASV225	1.28283	-0.0944797	0.99827	R0R2
ASV227	2.00905	-1.84535	0.00148085	R0R2
ASV230	1.39473	-1.36109	0.00564027	R0R2
ASV231	1.24897	0.091935	0.99827	R0R2
ASV233	1.29188	-1.15727	0.0170008	R0R2
ASV234	1.58502	-0.00127889	0.99827	R0R2
ASV237	1.92397	-0.00127861	0.99827	R0R2
ASV238	1.81958	-0.00127879	0.99827	R0R2
ASV239	1.728	-0.0012787	0.99827	R0R2
ASV240	1.56176	-0.00127895	0.99827	R0R2
ASV244	1.37103	-1.30717	0.00760093	R0R2
ASV247	2.5046	-2.80404	2.1e-07	R0R2
ASV251	1.74329	0.999497	0.0661322	R0R2
ASV257	1.88971	0.0446044	0.99827	R0R2
ASV258	1.81938	2.08006	9.64e-05	R0R2
ASV260	2.58353	-2.02794	0.00115603	R0R2
ASV261	1.81169	0.0445616	0.99827	R0R2
ASV262	1.632	0.0445583	0.99827	R0R2
ASV263	1.31533	-0.00127926	0.99827	R0R2
ASV266	1.44141	-1.52452	0.00219523	R0R2
ASV267	1.36276	-0.0012792	0.99827	R0R2
ASV274	1.45802	-1.47959	0.00272449	R0R2
ASV275	1.21782	0.0445681	0.99827	R0R2
ASV277	1.37037	0.0445903	0.99827	R0R2
ASV278	1.21003	-0.00131307	0.99827	R0R2
ASV279	1.59759	1.20739	0.0292303	R0R2
ASV281	2.21539	-0.00127853	0.99827	R0R2
ASV283	1.29863	-1.13082	0.0196501	R0R2
ASV284	1.56466	-0.00129435	0.99827	R0R2
ASV287	1.22862	0.976537	0.0411945	R0R2
ASV289	1.82194	-2.13857	3.64e-05	R0R2
ASV291	2.04633	2.35697	6.87e-06	R0R2
ASV292	2.26697	1.44549	0.0192314	R0R2
ASV295	1.37828	-0.0471375	0.99827	R0R2
ASV296	1.38616	1.42151	0.00388049	R0R2
ASV298	1.36793	-1.30361	0.00564027	R0R2
ASV305	1.53714	-1.69402	0.000943265	R0R2
ASV308	1.6031	-1.76681	0.000461	R0R2
ASV310	1.76459	2.02628	0.000133221	R0R2
ASV311	1.22771	-0.955652	0.0420211	R0R2
ASV312	2.05929	2.37038	9.47e-06	R0R2
ASV315	1.62409	-0.001347	0.99827	R0R2
ASV318	1.82917	1.20733	0.0411945	R0R2
ASV325	2.60864	-0.00127839	0.99827	R0R2
ASV327	1.73346	0.0445996	0.99827	R0R2
ASV330	1.90033	1.55223	0.00658191	R0R2
ASV331	1.53825	0.044556	0.99827	R0R2
ASV332	1.60063	1.74851	0.000784225	R0R2
ASV333	1.58409	-0.0012789	0.99827	R0R2
ASV339	1.26489	0.670103	0.158733	R0R2
ASV341	1.74933	0.0445396	0.99827	R0R2
ASV344	1.87732	-2.21121	3.64e-05	R0R2
ASV346	1.48134	1.52499	0.00226097	R0R2
ASV347	1.44045	1.45901	0.00292537	R0R2
ASV348	1.77919	1.22669	0.0359363	R0R2
ASV350	1.47829	1.5524	0.00192574	R0R2
ASV351	1.5823	0.0445377	0.99827	R0R2
ASV352	1.41681	1.40892	0.00401186	R0R2
ASV355	1.54596	-0.00134339	0.99827	R0R2
ASV359	2.50974	2.79963	2.1e-07	R0R2
ASV360	1.31948	1.16599	0.0151414	R0R2
ASV365	1.36196	-0.70119	0.169739	R0R2
ASV367	1.60043	-1.80535	0.000525447	R0R2
ASV373	1.48775	1.53881	0.00199631	R0R2
ASV375	1.31562	-0.00127933	0.99827	R0R2
ASV378	1.39982	-1.35768	0.00536497	R0R2
ASV384	1.52753	1.08854	0.0411945	R0R2
ASV389	1.93167	-0.00127869	0.99827	R0R2
ASV392	1.3194	0.0445725	0.99827	R0R2
ASV393	1.28032	1.08381	0.0258555	R0R2
ASV396	1.22696	-0.00127953	0.99827	R0R2
ASV397	1.81404	-0.00127869	0.99827	R0R2
ASV400	1.72405	1.21375	0.0378569	R0R2
ASV401	1.23354	-0.00127951	0.99827	R0R2
ASV403	1.3351	1.20535	0.0121631	R0R2
ASV405	1.49673	0.0446025	0.99827	R0R2
ASV406	1.57572	-0.0471107	0.99827	R0R2
ASV407	1.32904	1.20752	0.0121631	R0R2
ASV409	1.28977	1.10667	0.0229498	R0R2
ASV411	1.22823	0.930366	0.0430396	R0R2
ASV413	1.68666	-0.00127882	0.99827	R0R2
ASV416	1.22068	0.882518	0.0467417	R0R2
ASV419	1.27606	1.0447	0.0288481	R0R2
ASV427	1.25133	-0.00127946	0.99827	R0R2
ASV428	1.98019	-0.0012786	0.99827	R0R2
ASV433	1.38198	0.0445724	0.99827	R0R2
ASV436	1.90055	-0.00127877	0.99827	R0R2
ASV437	2.27832	1.39482	0.0298463	R0R2
ASV438	1.91451	0.777293	0.219355	R0R2
ASV443	1.89907	0.0445397	0.99827	R0R2
ASV444	2.05929	-0.00127846	0.99827	R0R2
ASV446	1.61138	1.20898	0.0288868	R0R2
ASV451	1.5604	-0.00127903	0.99827	R0R2
ASV452	1.52039	-1.6784	0.000943265	R0R2
ASV455	1.66123	1.15118	0.0411945	R0R2
ASV459	1.39473	-1.40698	0.00431653	R0R2
ASV460	1.20487	0.928313	0.0430396	R0R2
ASV464	1.34388	-0.00127926	0.99827	R0R2
ASV465	1.50189	1.56759	0.00183851	R0R2
ASV466	1.909	1.40914	0.0154566	R0R2
ASV468	2.21194	-1.3339	0.0145458	R0R2
ASV470	2.14829	-2.47657	2.78e-06	R0R2
ASV475	2.79019	-0.00127813	0.99827	R0R2
ASV476	1.48623	-0.00127904	0.99827	R0R2
ASV477	1.45724	0.0445362	0.99827	R0R2
ASV479	1.96782	-0.00127866	0.99827	R0R2
ASV480	1.5852	-0.00127892	0.99827	R0R2
ASV481	1.48617	-0.00127902	0.99827	R0R2
ASV484	1.37892	0.800811	0.106592	R0R2
ASV485	1.36248	-0.0471046	0.99827	R0R2
ASV491	1.58834	-0.00127892	0.99827	R0R2
ASV492	1.35265	1.24596	0.00985774	R0R2
ASV493	1.61628	-1.78598	0.000574357	R0R2
ASV501	1.43259	-0.834383	0.0949388	R0R2
ASV507	1.5086	-0.0012791	0.99827	R0R2
ASV509	1.54614	1.37003	0.00826037	R0R2
ASV510	1.60014	0.0445373	0.99827	R0R2
ASV513	1.32739	1.18598	0.0127877	R0R2
ASV519	1.5134	-0.00127901	0.99827	R0R2
ASV520	1.64332	1.3554	0.01162	R0R2
ASV523	1.27499	-0.00127942	0.99827	R0R2
ASV526	1.49672	-0.00127903	0.99827	R0R2
ASV528	1.58358	-1.77711	0.000571508	R0R2
ASV531	1.74829	0.931041	0.090632	R0R2
ASV532	1.6651	-0.00127885	0.99827	R0R2
ASV533	1.40107	-1.35918	0.00564027	R0R2
ASV536	1.45725	-0.00127906	0.99827	R0R2
ASV537	1.94269	-0.0012787	0.99827	R0R2
ASV542	2.3591	-0.00127847	0.99827	R0R2
ASV545	1.30387	-0.00127934	0.99827	R0R2
ASV547	1.22859	-0.00127958	0.99827	R0R2
ASV550	1.34301	-0.00127928	0.99827	R0R2
ASV555	1.21241	-0.0471162	0.99827	R0R2
ASV560	1.55296	-1.67676	0.000943265	R0R2
ASV563	1.5971	-0.0471464	0.99827	R0R2
ASV564	1.33013	-0.00127929	0.99827	R0R2
ASV565	1.43354	-0.00127912	0.99827	R0R2
ASV568	1.33088	-0.00127931	0.99827	R0R2
ASV570	1.22583	0.904209	0.0430396	R0R2
ASV572	1.31928	-0.0471571	0.99827	R0R2
ASV574	1.70559	-1.9296	0.000167604	R0R2
ASV579	1.36899	0.319972	0.859152	R0R2
ASV583	1.75329	1.35536	0.0151414	R0R2
ASV587	1.48127	-0.00127911	0.99827	R0R2
ASV590	1.23354	-0.953617	0.0420211	R0R2
ASV591	1.59301	-0.00127899	0.99827	R0R2
ASV597	1.54506	-0.00127895	0.99827	R0R2
ASV599	1.7316	0.0446006	0.99827	R0R2
ASV601	1.97152	-0.00127867	0.99827	R0R2
ASV605	1.45011	-1.46324	0.00299331	R0R2
ASV607	1.25838	-0.00127944	0.99827	R0R2
ASV609	1.48967	-0.00127902	0.99827	R0R2
ASV612	1.40895	1.37454	0.00493054	R0R2
ASV616	1.85883	1.19063	0.0420211	R0R2
ASV623	1.64568	0.0445391	0.99827	R0R2
ASV631	1.29188	1.08791	0.0229498	R0R2
ASV640	1.65551	-0.00127893	0.99827	R0R2
ASV641	1.48883	-0.00127904	0.99827	R0R2
ASV642	2.39042	2.50423	6.87e-06	R0R2
ASV649	1.48967	1.08846	0.0411945	R0R2
ASV650	1.92513	1.82818	0.000943265	R0R2
ASV651	1.30646	0.0445832	0.99827	R0R2
ASV664	2.42579	0.0445416	0.99827	R0R2
ASV665	1.34484	1.22693	0.0103007	R0R2
ASV667	2.08904	-2.41351	4.43e-06	R0R2
ASV668	1.28875	-0.465371	0.384135	R0R2
ASV671	1.47302	-1.52653	0.00215789	R0R2
ASV674	1.75877	1.45378	0.00871388	R0R2
ASV675	1.51139	-0.955743	0.0548429	R0R2
ASV682	1.36106	-1.26765	0.00904004	R0R2
ASV685	1.43354	-0.00127912	0.99827	R0R2
ASV689	1.30774	-1.1527	0.0166301	R0R2
ASV692	1.32298	-1.17227	0.0137918	R0R2
ASV694	1.45239	-0.00127909	0.99827	R0R2
ASV699	1.36645	-0.00127923	0.99827	R0R2
ASV701	1.6112	-0.00127897	0.99827	R0R2
ASV703	1.50549	-1.57393	0.00164518	R0R2
ASV705	1.33023	0.390279	0.658756	R0R2
ASV710	1.21193	0.881683	0.0457951	R0R2
ASV715	1.49562	-0.00127909	0.99827	R0R2
ASV716	1.22694	0.458619	0.448828	R0R2
ASV721	1.84966	-1.48011	0.00970096	R0R2
ASV725	1.41059	0.044535	0.99827	R0R2
ASV728	1.34301	1.22481	0.0103007	R0R2
ASV731	1.31534	-0.111917	0.99827	R0R2
ASV732	1.55395	-0.00127896	0.99827	R0R2
ASV734	1.68698	-0.00127888	0.99827	R0R2
ASV737	1.22563	0.0445697	0.99827	R0R2
ASV738	1.37419	0.04455	0.99827	R0R2
ASV739	1.37426	-0.00127922	0.99827	R0R2
ASV741	1.23519	-0.0471366	0.99827	R0R2
ASV742	1.28051	1.06276	0.0260682	R0R2
ASV744	1.62409	0.0445973	0.99827	R0R2
ASV749	1.43676	-0.00127911	0.99827	R0R2
ASV751	1.72286	0.0445988	0.99827	R0R2
ASV761	1.60834	-1.75933	0.000504509	R0R2
ASV762	1.57071	0.998127	0.0518673	R0R2
ASV769	1.43955	-0.0471365	0.99827	R0R2
ASV776	1.62849	-0.047148	0.99827	R0R2
ASV778	1.44098	0.930725	0.0521136	R0R2
ASV779	1.22583	-0.90659	0.0430396	R0R2
ASV781	1.91039	1.30158	0.0284016	R0R2
ASV785	1.4445	0.044553	0.99827	R0R2
ASV788	1.9931	0.828937	0.164179	R0R2
ASV789	1.28282	0.0445798	0.99827	R0R2
ASV800	1.24442	-0.956559	0.0411945	R0R2
ASV801	1.47302	-0.00127912	0.99827	R0R2
ASV807	1.75708	1.51775	0.00574398	R0R2
ASV808	1.5417	0.858491	0.0907806	R0R2
ASV810	1.45565	0.21806	0.99827	R0R2
ASV812	1.34282	-0.0471572	0.99827	R0R2
ASV817	1.75688	0.640607	0.337744	R0R2
ASV819	1.37407	-1.3195	0.00705773	R0R2
ASV820	1.31941	0.0445834	0.99827	R0R2
ASV821	1.71726	0.0445382	0.99827	R0R2
ASV823	1.43354	-0.0012791	0.99827	R0R2
ASV829	1.54907	-0.00127896	0.99827	R0R2
ASV831	1.47837	1.5214	0.00216155	R0R2
ASV834	1.32353	-0.0471519	0.99827	R0R2
ASV840	1.4341	0.0445346	0.99827	R0R2
ASV849	1.81215	0.0445388	0.99827	R0R2
ASV851	1.35855	0.0445757	0.99827	R0R2
ASV857	1.30714	0.906988	0.0467417	R0R2
ASV858	1.78253	0.0446171	0.99827	R0R2
ASV861	1.6231	-0.0471115	0.99827	R0R2
ASV863	1.47385	-1.57345	0.00183851	R0R2
ASV867	1.45224	1.48662	0.00271718	R0R2
ASV869	1.73365	-0.00127886	0.99827	R0R2
ASV870	1.23554	0.0445717	0.99827	R0R2
ASV871	1.45802	-1.30728	0.00895991	R0R2
ASV875	1.22583	-0.00127958	0.99827	R0R2
ASV877	1.33698	-0.00127929	0.99827	R0R2
ASV879	1.41435	0.0445937	0.99827	R0R2
ASV888	1.33879	-0.0471336	0.99827	R0R2
ASV891	1.49548	-1.06918	0.0411945	R0R2
ASV892	1.30744	-1.1983	0.0132952	R0R2
ASV893	1.24918	-0.00127946	0.99827	R0R2
ASV895	1.46199	-0.00127916	0.99827	R0R2
ASV896	1.50701	1.59439	0.00153045	R0R2
ASV900	1.56017	-0.675944	0.168601	R0R2
ASV906	1.28985	-0.0012794	0.99827	R0R2
ASV909	1.52132	1.6628	0.00109648	R0R2
ASV910	1.55171	1.39313	0.00705773	R0R2
ASV911	1.38559	-0.215467	0.99827	R0R2
ASV912	1.31336	0.0445811	0.99827	R0R2
ASV913	1.3977	-0.00127918	0.99827	R0R2
ASV919	1.24347	-0.673808	0.149391	R0R2
ASV924	1.46513	1.49269	0.00244032	R0R2
ASV929	2.00797	0.0445401	0.99827	R0R2
ASV931	1.42339	-0.00127914	0.99827	R0R2
ASV935	1.6034	-0.00127889	0.99827	R0R2
ASV944	1.92229	1.60132	0.00422142	R0R2
ASV945	1.69388	1.15028	0.0237564	R0R2
ASV949	1.3351	-1.20757	0.0120757	R0R2
ASV950	1.59877	1.39368	0.00826037	R0R2
ASV951	1.20449	-0.93037	0.0430396	R0R2
ASV952	1.36153	0.781001	0.106592	R0R2
ASV956	1.20345	-0.00127965	0.99827	R0R2
ASV958	1.24442	-1.0256	0.0333647	R0R2
ASV969	1.53833	0.903148	0.0771196	R0R2
ASV975	1.49145	-0.00127903	0.99827	R0R2
ASV985	1.43834	0.614637	0.296103	R0R2
ASV988	1.31949	-0.00127931	0.99827	R0R2
ASV989	1.22031	-0.0012796	0.99827	R0R2
ASV997	1.78814	0.0445388	0.99827	R0R2
ASV999	1.38682	-0.00127918	0.99827	R0R2
ASV1003	1.57669	-1.41335	0.00755057	R0R2
ASV1007	1.62087	-1.63042	0.00119496	R0R2
ASV1009	1.31439	-0.00127935	0.99827	R0R2
ASV1011	1.37416	1.29928	0.00777159	R0R2
ASV1012	1.48094	1.04518	0.0412609	R0R2
ASV1013	1.2113	-0.00127963	0.99827	R0R2
ASV1014	1.50375	-0.858449	0.0978968	R0R2
ASV1018	1.50418	1.12958	0.0295853	R0R2
ASV1020	1.84889	1.37666	0.016782	R0R2
ASV1022	1.28833	-0.0012794	0.99827	R0R2
ASV1023	1.36167	1.26618	0.00871388	R0R2
ASV1032	1.37524	-0.806636	0.0954053	R0R2
ASV1037	1.26709	-0.0471234	0.99827	R0R2
ASV1039	1.21957	0.0344547	0.99827	R0R2
ASV1049	1.30484	-0.394087	0.646254	R0R2
ASV1052	1.60074	-0.0012788	0.99827	R0R2
ASV1053	1.20486	-0.835014	0.0521725	R0R2
ASV1057	1.33015	-1.21102	0.0120242	R0R2
ASV1062	1.2727	-0.00127944	0.99827	R0R2
ASV1064	1.55016	-0.0271136	0.99827	R0R2
ASV1066	1.56958	-0.00127894	0.99827	R0R2
ASV1070	1.42333	-0.047166	0.99827	R0R2
ASV1072	1.22859	-0.00127958	0.99827	R0R2
ASV1074	1.46236	0.044535	0.99827	R0R2
ASV1082	1.54352	-1.1933	0.0258443	R0R2
ASV1084	1.41847	-0.100741	0.99827	R0R2
ASV1088	1.35459	-0.00127924	0.99827	R0R2
ASV1094	1.44449	-0.00127908	0.99827	R0R2
ASV1111	1.21916	0.881073	0.0445418	R0R2
ASV1115	1.43676	-0.00127911	0.99827	R0R2
ASV1134	1.29764	-0.0471303	0.99827	R0R2
ASV1137	1.36872	0.778394	0.109528	R0R2
ASV1144	1.30772	-0.00127934	0.99827	R0R2
ASV1150	1.40551	-0.00127916	0.99827	R0R2
ASV1166	1.23483	-0.04712	0.99827	R0R2
ASV1176	1.26024	-0.00127943	0.99827	R0R2
ASV1185	1.42895	-0.00127913	0.99827	R0R2
ASV1189	1.28833	-0.0012794	0.99827	R0R2
ASV1190	1.49926	-0.00127903	0.99827	R0R2
ASV1199	1.2113	0.856431	0.0467417	R0R2
ASV1200	1.3279	0.0445764	0.99827	R0R2
ASV1207	1.53051	-0.00127899	0.99827	R0R2
ASV1216	1.55078	-0.460839	0.587126	R0R2
ASV1221	1.22766	0.0445701	0.99827	R0R2
ASV1222	1.22573	-0.0471346	0.99827	R0R2
ASV1223	1.36872	0.00197904	0.99827	R0R2
ASV1229	1.72415	1.61392	0.00226097	R0R2
ASV1232	1.34677	-0.756554	0.110499	R0R2
ASV1249	1.25879	-1.02341	0.0334371	R0R2
ASV1252	1.29042	0.0445318	0.99827	R0R2
ASV1253	1.36309	-0.0471581	0.99827	R0R2
ASV1256	1.22859	-0.0471349	0.99827	R0R2
ASV1260	1.22573	-0.00127953	0.99827	R0R2
ASV1263	1.73907	0.774985	0.125791	R0R2
ASV1264	1.51785	-1.06415	0.0420219	R0R2
ASV1267	1.24272	-0.00127953	0.99827	R0R2
ASV1268	1.4602	-0.929373	0.0552946	R0R2
ASV1277	1.52703	0.998207	0.0499246	R0R2
ASV1293	1.22583	-0.00127958	0.99827	R0R2
ASV1311	1.24347	-0.00127953	0.99827	R0R2
ASV1313	1.52131	-0.001279	0.99827	R0R2
ASV1314	1.65541	1.66629	0.00153045	R0R2
ASV1318	1.69225	-0.00181427	0.99827	R0R2
ASV1322	1.30771	-1.13214	0.0174495	R0R2
ASV1326	1.30395	-0.00127937	0.99827	R0R2
ASV1330	1.21277	-0.00127962	0.99827	R0R2
ASV1332	1.25135	-0.00127946	0.99827	R0R2
ASV1333	1.27559	-0.00127944	0.99827	R0R2
ASV1335	1.22696	-0.0471347	0.99827	R0R2
ASV1353	1.21793	0.0445505	0.99827	R0R2
ASV1355	1.62387	-0.00127896	0.99827	R0R2
ASV1358	1.62777	0.921284	0.052838	R0R2
ASV1361	1.38682	-1.32533	0.00639576	R0R2
ASV1365	1.65506	-1.42929	0.00777159	R0R2
ASV1369	1.29141	-0.00127938	0.99827	R0R2
ASV1371	1.20449	-0.00127957	0.99827	R0R2
ASV1372	1.22068	0.882424	0.0445418	R0R2
ASV1374	1.60362	-0.00127888	0.99827	R0R2
ASV1408	1.52579	-0.361096	0.647296	R0R2
ASV1417	1.31176	-0.00127935	0.99827	R0R2
ASV1418	1.38208	-0.0012793	0.99827	R0R2
ASV1426	1.40107	0.0445348	0.99827	R0R2
ASV1427	1.43871	0.805113	0.10352	R0R2
ASV1432	1.51081	0.638372	0.194253	R0R2
ASV1434	1.59454	1.73732	0.000518059	R0R2
ASV1435	1.4422	-1.44671	0.00329562	R0R2
ASV1437	1.43396	-0.809466	0.106592	R0R2
ASV1439	1.23611	-0.00127955	0.99827	R0R2
ASV1446	1.55395	-0.00127896	0.99827	R0R2
ASV1448	1.55296	-0.00127894	0.99827	R0R2
ASV1455	1.55537	-1.67027	0.00101747	R0R2
ASV1457	1.24442	0.954203	0.0411945	R0R2
ASV1458	1.60244	1.55113	0.00215789	R0R2
ASV1462	1.28269	0.781182	0.0881602	R0R2
ASV1463	1.26748	0.72728	0.112742	R0R2
ASV1469	1.24157	0.646011	0.146942	R0R2
ASV1472	1.46224	0.72561	0.166246	R0R2
ASV1476	1.25708	0.855329	0.0499246	R0R2
ASV1478	1.36215	0.882333	0.0505345	R0R2
ASV1479	1.24421	0.954003	0.0411945	R0R2
ASV1481	1.31562	-0.00127934	0.99827	R0R2
ASV1485	1.22691	-0.0471244	0.99827	R0R2
ASV1489	1.31278	-0.00127939	0.99827	R0R2
ASV1490	1.29188	-1.09024	0.0237074	R0R2
ASV1492	1.2113	-0.858835	0.0467417	R0R2
ASV1494	1.22031	-0.0012796	0.99827	R0R2
ASV1495	1.56291	0.928876	0.0712192	R0R2
ASV1497	1.23364	-0.930332	0.0420219	R0R2
ASV1505	1.38683	1.38706	0.0049563	R0R2
ASV1506	1.24312	0.726402	0.10918	R0R2
ASV1510	1.25708	-0.00127949	0.99827	R0R2
ASV1512	1.42895	-0.00127913	0.99827	R0R2
ASV1513	1.55991	-0.00127903	0.99827	R0R2
ASV1515	1.3828	-0.0291974	0.99827	R0R2
ASV1516	1.24442	0.954203	0.0411945	R0R2
ASV1521	1.63177	1.79665	0.000342773	R0R2
ASV1527	1.22071	-0.909166	0.0434748	R0R2
ASV1534	1.3975	0.0445932	0.99827	R0R2
ASV1536	1.20409	0.39095	0.581612	R0R2
ASV1541	1.42878	-0.00133613	0.99827	R0R2
ASV1547	1.21195	-0.00127963	0.99827	R0R2
ASV1560	1.44644	0.904428	0.0564689	R0R2
ASV1561	1.66468	0.489228	0.538254	R0R2
ASV1565	1.35379	-0.00127925	0.99827	R0R2
ASV1580	1.2113	0.856431	0.0467417	R0R2
ASV1582	1.21277	-0.860091	0.0467417	R0R2
ASV1583	1.32913	-0.00127931	0.99827	R0R2
ASV1584	1.22583	-0.00127958	0.99827	R0R2
ASV1585	1.59301	-0.00127899	0.99827	R0R2
ASV1586	1.61764	0.669328	0.255787	R0R2
ASV1590	1.51626	-0.001279	0.99827	R0R2
ASV1596	1.26767	-1.09243	0.0248504	R0R2
ASV1601	1.41333	0.927254	0.0499246	R0R2
ASV1602	1.41743	-0.00127923	0.99827	R0R2
ASV1605	1.26815	-0.00127946	0.99827	R0R2
ASV1608	1.21801	-0.882447	0.0445418	R0R2
ASV1610	1.38534	-1.02513	0.0411945	R0R2
ASV1612	1.41409	-0.00127914	0.99827	R0R2
ASV1615	1.2363	-1.00225	0.0378569	R0R2
ASV1617	1.43859	0.830462	0.0890919	R0R2
ASV1620	1.42924	0.204865	0.99827	R0R2
ASV1621	1.41775	0.930684	0.0499246	R0R2
ASV1625	1.24337	0.214403	0.99827	R0R2
ASV1628	1.22771	0.905939	0.0430396	R0R2
ASV1630	1.64765	1.82254	0.000309156	R0R2
ASV1632	1.41451	1.38918	0.00323862	R0R2
ASV1640	1.31405	-0.809699	0.0812994	R0R2
ASV1650	1.2101	0.855275	0.0499246	R0R2
ASV1655	1.20239	-0.00127965	0.99827	R0R2
ASV1656	1.41031	-0.00127925	0.99827	R0R2
ASV1657	1.38511	0.831187	0.0872701	R0R2
ASV1658	1.28349	-0.00127942	0.99827	R0R2
ASV1679	1.24442	-0.00127953	0.99827	R0R2
ASV1680	1.36247	-0.00127924	0.99827	R0R2
ASV1684	1.20239	-0.00127965	0.99827	R0R2
ASV1697	1.2102	-0.00127963	0.99827	R0R2
ASV1700	1.81435	1.58069	0.00312324	R0R2
ASV1705	1.27522	0.0445667	0.99827	R0R2
ASV1708	1.20486	-0.00127965	0.99827	R0R2
ASV1718	1.37614	-0.905905	0.0508997	R0R2
ASV1726	1.61183	0.642276	0.278615	R0R2
ASV1734	1.22859	-0.00127958	0.99827	R0R2
ASV1735	1.36309	0.291604	0.811158	R0R2
ASV1736	1.34484	-0.00127928	0.99827	R0R2
ASV1748	1.22763	0.425397	0.516485	R0R2
ASV1749	1.29604	-0.00127936	0.99827	R0R2
ASV1755	1.34628	-0.729834	0.13697	R0R2
ASV1756	1.33784	0.753272	0.116719	R0R2
ASV1758	1.44794	-0.906511	0.0619965	R0R2
ASV1759	1.23487	0.929125	0.0420219	R0R2
ASV1771	1.22859	-0.933127	0.0430396	R0R2
ASV1773	1.40765	-0.00127914	0.99827	R0R2
ASV1780	1.46593	-1.49575	0.00255086	R0R2
ASV1781	1.2207	0.952614	0.0420219	R0R2
ASV1783	1.23401	-0.736989	0.0925936	R0R2
ASV1786	1.32325	-0.0012793	0.99827	R0R2
ASV1787	1.20486	-0.00127965	0.99827	R0R2
ASV1790	1.21801	-0.0012796	0.99827	R0R2
ASV1796	1.48623	0.929056	0.0638017	R0R2
ASV1800	1.33126	-0.164604	0.99827	R0R2
ASV1805	1.50076	1.28273	0.00974571	R0R2
ASV1810	1.36815	-1.28544	0.00627161	R0R2
ASV1823	1.20486	0.832521	0.0499246	R0R2
ASV1827	1.68191	-0.0012789	0.99827	R0R2
ASV1829	1.37426	-0.00127928	0.99827	R0R2
ASV1830	1.21279	0.92829	0.0430396	R0R2
ASV1831	1.36055	-0.00127925	0.99827	R0R2
ASV1837	1.32225	0.425617	0.573125	R0R2
ASV1840	1.22583	-0.00127958	0.99827	R0R2
ASV1841	1.41055	-0.00127916	0.99827	R0R2
ASV1846	1.20345	-0.00127965	0.99827	R0R2
ASV1848	1.45802	0.954844	0.0499246	R0R2
ASV1850	1.43386	-0.00127921	0.99827	R0R2
ASV1851	1.52397	-0.00127893	0.99827	R0R2
ASV1858	1.35517	-0.00127926	0.99827	R0R2
ASV1872	1.59732	0.952314	0.0638256	R0R2
ASV1873	1.86481	1.68712	0.00228871	R0R2
ASV1874	1.39079	-0.953227	0.0467417	R0R2
ASV1876	1.22696	-0.931473	0.0430254	R0R2
ASV1878	1.25708	0.996947	0.037205	R0R2
ASV1883	1.24145	-0.00127953	0.99827	R0R2
ASV1890	1.44007	-0.783614	0.112148	R0R2
ASV1898	1.52487	0.726119	0.168298	R0R2
ASV1903	1.2998	1.10909	0.0213834	R0R2
ASV1905	1.26629	0.726386	0.112984	R0R2
ASV1906	1.23487	0.490435	0.387409	R0R2
ASV1909	1.22696	0.0445676	0.99827	R0R2
ASV1917	1.2102	-0.85789	0.0467417	R0R2
ASV1919	1.2365	-0.00127955	0.99827	R0R2
ASV1927	1.26626	-0.00127941	0.99827	R0R2
ASV1928	1.22859	-0.00127957	0.99827	R0R2
ASV1934	1.2203	-0.00127955	0.99827	R0R2
ASV1938	1.22583	-0.00127958	0.99827	R0R2
ASV1941	1.40662	0.829673	0.0901067	R0R2
ASV1942	1.52922	-1.61877	0.000943265	R0R2
ASV1944	1.42638	-1.41307	0.00410822	R0R2
ASV1945	1.26509	-0.130674	0.99827	R0R2
ASV1947	1.23559	-0.932175	0.0420219	R0R2
ASV1949	1.27414	0.246564	0.99827	R0R2
ASV1952	1.20451	0.832238	0.0499246	R0R2
ASV1956	1.20413	-0.00127976	0.99827	R0R2
ASV1958	1.5675	1.42717	0.00627161	R0R2
ASV1975	1.64112	1.22551	0.021546	R0R2
ASV1976	1.39305	0.779608	0.120581	R0R2
ASV1985	1.282	-0.00127942	0.99827	R0R2
ASV1993	1.21012	0.0445494	0.99827	R0R2
ASV1994	1.70838	-0.856508	0.0829016	R0R2
ASV1999	1.48158	1.46101	0.00243745	R0R2
ASV2002	1.21983	-0.0012796	0.99827	R0R2
ASV2005	1.3915	-0.00127928	0.99827	R0R2
ASV2009	1.50856	1.58139	0.00115406	R0R2
ASV2020	1.36236	1.22896	0.00896206	R0R2
ASV2022	1.59086	1.19032	0.0249717	R0R2
ASV2029	1.35953	-1.26581	0.00904004	R0R2
ASV2061	1.65123	-0.646099	0.284948	R0R2
ASV2084	1.34301	1.22481	0.0103007	R0R2
ASV2088	1.32296	-0.0012793	0.99827	R0R2
ASV2095	1.20292	-0.00127965	0.99827	R0R2
ASV2100	1.20426	-0.0012797	0.99827	R0R2
ASV2137	1.26489	-0.00127947	0.99827	R0R2
ASV2149	1.50045	-0.905538	0.0673474	R0R2
ASV2151	1.30631	0.194195	0.99827	R0R2
ASV2152	1.23364	-0.00127955	0.99827	R0R2
ASV2156	1.30501	0.489707	0.431403	R0R2
ASV2162	1.39475	-0.00127916	0.99827	R0R2
ASV2165	1.58836	-1.72763	0.000525447	R0R2
ASV2178	1.23364	0.927963	0.0420219	R0R2
ASV2181	1.32877	-0.357577	0.627169	R0R2
ASV2184	1.52359	1.12599	0.0292303	R0R2
ASV2185	1.2727	1.04116	0.029168	R0R2
ASV2186	1.20239	-0.832903	0.0499246	R0R2
ASV2187	1.33648	1.20711	0.00922487	R0R2
ASV2188	1.5328	-0.40972	0.532848	R0R2
ASV2193	1.45448	1.47328	0.00215789	R0R2
ASV2201	1.26815	1.0226	0.0325174	R0R2
ASV2207	1.30385	-0.00127935	0.99827	R0R2
ASV2208	1.26768	-0.00127941	0.99827	R0R2
ASV2209	1.65551	-0.00127885	0.99827	R0R2
ASV2212	1.28349	0.320934	0.810542	R0R2
ASV2225	1.33145	1.19067	0.0132185	R0R2
ASV2230	1.26815	-1.02499	0.03479	R0R2
ASV2234	1.34441	-0.00127938	0.99827	R0R2
ASV2236	1.29724	0.830104	0.0648015	R0R2
ASV2258	1.34295	-0.00127926	0.99827	R0R2
ASV2260	1.35864	-0.0803139	0.99827	R0R2
ASV2263	1.31176	0.251102	0.920089	R0R2
ASV2265	1.371	-1.28874	0.00826037	R0R2
ASV2269	1.36841	-0.783359	0.106931	R0R2
ASV2272	1.29614	-0.00127943	0.99827	R0R2
ASV2274	1.21916	0.881073	0.0445418	R0R2
ASV2298	1.37416	-0.0471599	0.99827	R0R2
ASV2318	1.23487	-0.00127955	0.99827	R0R2
ASV2341	1.25839	-0.487013	0.340893	R0R2
ASV2346	1.22583	-0.00127958	0.99827	R0R2
ASV2347	1.21139	-0.525087	0.315336	R0R2
ASV2352	1.21801	-0.0012796	0.99827	R0R2
ASV2359	1.43731	1.16559	0.0231807	R0R2
ASV2366	1.46907	-0.00127915	0.99827	R0R2
ASV2372	1.22068	-0.884816	0.0445418	R0R2
ASV2379	1.37823	-0.393338	0.647462	R0R2
ASV2384	1.47039	0.365502	0.647462	R0R2
ASV2390	1.24196	-0.3931	0.584471	R0R2
ASV2393	1.20239	-0.00127965	0.99827	R0R2
ASV2394	1.33144	-0.00127931	0.99827	R0R2
ASV2397	1.22583	-0.90659	0.0430396	R0R2
ASV2403	1.24442	-0.00127953	0.99827	R0R2
ASV2410	1.29614	-0.00127948	0.99827	R0R2
ASV2416	1.46266	-0.00127907	0.99827	R0R2
ASV2417	1.24954	-0.0470976	0.99827	R0R2
ASV2429	1.2113	-0.00127963	0.99827	R0R2
ASV2431	1.2726	-0.0012794	0.99827	R0R2
ASV2444	1.44549	1.20628	0.0132185	R0R2
ASV2446	1.60678	1.38657	0.00972464	R0R2
ASV2452	1.37702	0.0445334	0.99827	R0R2
ASV2465	1.23364	-0.460057	0.446606	R0R2
ASV2467	1.20239	-0.00127965	0.99827	R0R2
ASV2471	1.3117	1.14594	0.0170008	R0R2
ASV2479	1.3068	-0.585877	0.276367	R0R2
ASV2482	1.29872	-0.358889	0.699399	R0R2
ASV2483	1.31176	-0.00127935	0.99827	R0R2
ASV2484	1.2102	-0.00127963	0.99827	R0R2
ASV2486	1.25708	0.996947	0.037205	R0R2
ASV2491	1.22677	0.522431	0.328478	R0R2
ASV2503	1.25112	0.366391	0.686145	R0R2
ASV2507	1.27369	-0.414318	0.479883	R0R2
ASV2510	1.21858	-0.882956	0.0445418	R0R2
ASV2514	1.25708	-0.00127949	0.99827	R0R2
ASV2521	1.48176	1.5253	0.00164518	R0R2
ASV2522	1.37891	-1.30713	0.00705773	R0R2
ASV2526	1.32354	-0.0012793	0.99827	R0R2
ASV2527	1.26024	-0.00127943	0.99827	R0R2
ASV2539	1.35904	-0.672666	0.193158	R0R2
ASV2541	1.34417	-1.22852	0.00838726	R0R2
ASV2569	1.43795	0.457154	0.537998	R0R2
ASV2572	1.22701	0.905299	0.0430396	R0R2
ASV2573	1.36742	-0.00127923	0.99827	R0R2
ASV2574	1.2102	-0.00127963	0.99827	R0R2
ASV2577	1.24973	0.284214	0.897417	R0R2
ASV2582	1.25917	0.491149	0.401323	R0R2
ASV2586	1.31423	-0.523768	0.374616	R0R2
ASV2606	1.48618	0.0495677	0.99827	R0R2
ASV2614	1.30387	-0.00127934	0.99827	R0R2
ASV2617	1.20407	0.831874	0.0499246	R0R2
ASV2621	1.38208	-0.00127921	0.99827	R0R2
ASV2623	1.21782	0.0445684	0.99827	R0R2
ASV2625	1.20339	-0.0471288	0.99827	R0R2
ASV2640	1.20345	-0.00127965	0.99827	R0R2
ASV2647	1.42895	-0.00127913	0.99827	R0R2
ASV2649	1.2113	0.856431	0.0467417	R0R2
ASV2654	1.2113	-0.00127963	0.99827	R0R2
ASV2659	1.24272	-0.95492	0.0411945	R0R2
ASV2662	1.22701	0.905299	0.0430396	R0R2
ASV2672	1.22676	0.246394	0.990828	R0R2
ASV2677	1.20469	0.83238	0.0499246	R0R2
ASV2678	1.25888	0.522113	0.345902	R0R2
ASV2682	1.53212	0.319873	0.886963	R0R2
ASV2697	1.27527	0.320152	0.810542	R0R2
ASV2718	1.35433	-0.379016	0.581948	R0R2
ASV2719	1.2102	-0.672819	0.135641	R0R2
ASV2729	1.2113	-0.00127963	0.99827	R0R2
ASV2733	1.43719	0.715243	0.109434	R0R2
ASV2738	1.20239	-0.00127965	0.99827	R0R2
ASV2748	1.23611	-0.00127955	0.99827	R0R2
ASV2753	1.2191	-0.0471329	0.99827	R0R2
ASV2756	1.25708	-0.00127949	0.99827	R0R2
ASV2774	1.3352	1.20552	0.01162	R0R2
ASV2784	1.2102	-0.85789	0.0467417	R0R2
ASV2796	1.34481	-0.00127925	0.99827	R0R2
ASV2806	1.24145	-0.00127953	0.99827	R0R2
ASV2807	1.37622	0.641186	0.234188	R0R2
ASV2809	1.30771	-0.394062	0.637653	R0R2
ASV2814	1.33935	1.21032	0.0114537	R0R2
ASV2825	1.43078	-0.809151	0.106592	R0R2
ASV2829	1.21801	-0.0012796	0.99827	R0R2
ASV2832	1.2102	-0.85789	0.0467417	R0R2
ASV2833	1.27606	1.0445	0.0237564	R0R2
ASV2844	1.27342	-0.00127944	0.99827	R0R2
ASV2853	1.64602	-0.00127894	0.99827	R0R2
ASV2856	1.22583	-0.00127958	0.99827	R0R2
ASV2861	1.22583	-0.00127958	0.99827	R0R2
ASV2863	1.30395	-0.00127937	0.99827	R0R2
ASV2871	1.2365	-0.933037	0.0420219	R0R2
ASV2874	1.33935	-1.21237	0.00905825	R0R2
ASV2878	1.20358	-0.493411	0.363645	R0R2
ASV2880	1.26595	0.450001	0.417456	R0R2
ASV2881	1.20486	-0.00127965	0.99827	R0R2
ASV2883	1.20405	-0.0012796	0.99827	R0R2
ASV2890	1.34642	-0.909481	0.0499246	R0R2
ASV2893	1.24272	-0.95492	0.0411945	R0R2
ASV2903	1.30506	0.168593	0.99827	R0R2
ASV2906	1.22068	0.952639	0.0420219	R0R2
ASV2948	1.2102	-0.00127963	0.99827	R0R2
ASV2949	1.21981	-0.0471175	0.99827	R0R2
ASV2950	1.2113	-0.00127963	0.99827	R0R2
ASV2957	1.20239	-0.832903	0.0499246	R0R2
ASV2958	1.25843	-0.00127948	0.99827	R0R2
ASV2995	1.32113	0.0788091	0.99827	R0R2
ASV2997	1.28833	0.489756	0.422144	R0R2
ASV3002	1.2519	-0.979282	0.0411945	R0R2
ASV3004	1.29929	-0.00127938	0.99827	R0R2
ASV3012	1.21801	-0.882447	0.0445418	R0R2
ASV3014	1.371	-0.00127924	0.99827	R0R2
ASV3041	1.2113	-0.00127963	0.99827	R0R2
ASV3044	1.21801	-0.0012796	0.99827	R0R2
ASV3072	1.22033	0.0445307	0.99827	R0R2
ASV3097	1.20486	-0.834937	0.0499246	R0R2
ASV3105	1.23487	0.929125	0.0420219	R0R2
ASV3110	1.22583	-0.90659	0.0430396	R0R2
ASV3114	1.24357	-0.555607	0.284948	R0R2
ASV3118	1.21012	0.0445399	0.99827	R0R2
ASV3125	1.22068	-0.884816	0.0445418	R0R2
ASV3127	1.28397	-0.00127942	0.99827	R0R2
ASV3133	1.46347	0.208426	0.99827	R0R2
ASV3143	1.26674	-0.358883	0.686675	R0R2
ASV3144	1.2519	0.976938	0.0411945	R0R2
ASV3149	1.20345	-0.00127965	0.99827	R0R2
ASV3153	1.26642	0.0861621	0.99827	R0R2
ASV3155	1.35155	-0.00127935	0.99827	R0R2
ASV3158	1.51188	-0.00127909	0.99827	R0R2
ASV3166	1.23585	-0.859809	0.04744	R0R2
ASV3168	1.21241	0.857381	0.0467417	R0R2
ASV3182	1.24442	-0.00127953	0.99827	R0R2
ASV3190	1.37891	-0.00127921	0.99827	R0R2
ASV3194	1.5597	-0.884165	0.0811735	R0R2
ASV3219	1.23364	-0.00127955	0.99827	R0R2
ASV3228	1.21801	-0.882447	0.0445418	R0R2
ASV3233	1.25903	0.522707	0.345528	R0R2
ASV3236	1.20239	-0.00127965	0.99827	R0R2
ASV3239	1.46343	-0.349165	0.719051	R0R2
ASV3249	1.23559	-0.932175	0.0420219	R0R2
ASV3251	1.49926	-0.00127911	0.99827	R0R2
ASV3257	1.23354	-0.0471365	0.99827	R0R2
ASV3263	1.22821	0.906394	0.0430396	R0R2
ASV3268	1.44888	-0.00127918	0.99827	R0R2
ASV3272	1.2038	0.42489	0.501844	R0R2
ASV3275	1.20239	-0.00127965	0.99827	R0R2
ASV3278	1.24347	-0.00127953	0.99827	R0R2
ASV3286	1.20345	-0.00127965	0.99827	R0R2
ASV3300	1.24138	-0.00127948	0.99827	R0R2
ASV3305	1.20486	-0.834937	0.0499246	R0R2
ASV3313	1.21916	-0.0012796	0.99827	R0R2
ASV3352	1.20405	-0.0012796	0.99827	R0R2
ASV3365	1.21793	0.0445505	0.99827	R0R2
ASV3381	1.22859	0.906747	0.0430396	R0R2
ASV3402	1.21195	-0.00127962	0.99827	R0R2
ASV3428	1.22859	-0.909127	0.0430396	R0R2
ASV3451	1.20239	-0.00127965	0.99827	R0R2
ASV3470	1.42515	-0.00127922	0.99827	R0R2
ASV3474	1.40941	-1.02267	0.0325174	R0R2
ASV3499	1.23364	-0.00127955	0.99827	R0R2
ASV3505	1.47385	-1.51157	0.00178552	R0R2
ASV3516	1.34726	-1.23196	0.0100394	R0R2
ASV3525	1.24366	0.168419	0.99827	R0R2
ASV3540	1.28397	0.321062	0.810542	R0R2
ASV3543	1.29021	1.0861	0.0192227	R0R2
ASV3553	1.23617	-0.167378	0.99827	R0R2
ASV3573	1.24442	-0.00127953	0.99827	R0R2
ASV3577	1.27491	-0.809378	0.0690252	R0R2
ASV3579	1.21192	-0.884068	0.0451804	R0R2
ASV3582	1.2102	-0.85789	0.0467417	R0R2
ASV3591	1.26711	1.02152	0.0325174	R0R2
ASV3597	1.22583	-0.00127958	0.99827	R0R2
ASV3610	1.44589	1.45617	0.00228871	R0R2
ASV3631	1.29863	-0.00127938	0.99827	R0R2
ASV3671	1.24442	-0.00127953	0.99827	R0R2
ASV3672	1.21916	-0.0012796	0.99827	R0R2
ASV3680	1.21869	-0.00127977	0.99827	R0R2
ASV3687	1.33747	-0.672202	0.184933	R0R2
ASV3690	1.21249	-0.905791	0.0432699	R0R2
ASV3695	1.20239	-0.00127965	0.99827	R0R2
ASV3701	1.40067	0.700044	0.180066	R0R2
ASV3712	1.30628	0.998792	0.0371237	R0R2
ASV3734	1.20486	-0.834937	0.0499246	R0R2
ASV3749	1.43949	-0.0012792	0.99827	R0R2
ASV3752	1.22861	-0.00127952	0.99827	R0R2
ASV3767	1.42466	0.582408	0.315982	R0R2
ASV3769	1.21801	-0.882447	0.0445418	R0R2
ASV3797	1.4152	-0.0471576	0.99827	R0R2
ASV3825	1.23354	-0.953617	0.0420211	R0R2
ASV3870	1.23364	-0.930332	0.0420219	R0R2
ASV3876	1.40086	-0.931262	0.0499246	R0R2
ASV3889	1.41743	-0.225364	0.99827	R0R2
ASV3953	1.25708	-0.00127949	0.99827	R0R2
ASV3956	1.2102	0.855486	0.0467417	R0R2
ASV4016	1.21801	-0.0012796	0.99827	R0R2
ASV4070	1.31176	0.194855	0.99827	R0R2
ASV4130	1.22068	-0.884816	0.0445418	R0R2
ASV4131	1.24145	-0.953686	0.0411945	R0R2
ASV4136	1.36742	-0.00127923	0.99827	R0R2
ASV4158	1.2365	0.930669	0.0420219	R0R2
ASV4181	1.35365	0.689529	0.184343	R0R2
ASV4243	1.24209	-0.954302	0.0411945	R0R2
ASV4280	1.56958	-0.00127894	0.99827	R0R2
ASV4284	1.22771	-0.555941	0.276405	R0R2
ASV4285	1.20376	-0.00127965	0.99827	R0R2
ASV4287	1.24145	-0.00127953	0.99827	R0R2
ASV4294	1.34402	0.553566	0.341833	R0R2
ASV4316	1.23559	-0.932175	0.0420219	R0R2
ASV4331	1.30497	-0.210361	0.99827	R0R2
ASV4335	1.20451	-0.00127965	0.99827	R0R2
ASV4346	1.28174	-0.00127954	0.99827	R0R2
ASV4348	1.25894	0.698925	0.131069	R0R2
ASV4417	1.22696	-0.0471347	0.99827	R0R2
ASV4435	1.29826	-0.586871	0.258058	R0R2
ASV4436	1.35083	-0.00127936	0.99827	R0R2
ASV4468	1.36917	-0.00127932	0.99827	R0R2
ASV4489	1.22583	-0.00127958	0.99827	R0R2
ASV4509	1.2363	-0.00127955	0.99827	R0R2
ASV4514	1.22751	-0.00127967	0.99827	R0R2
ASV4541	1.24351	0.0862492	0.99827	R0R2
ASV4600	1.2522	-0.153242	0.99827	R0R2
ASV4608	1.24926	-0.727995	0.107785	R0R2
ASV4609	1.37426	-0.727415	0.148389	R0R2
ASV4627	1.3045	-0.00127941	0.99827	R0R2
ASV4634	1.23364	-0.930332	0.0420219	R0R2
ASV4641	1.33673	-0.00127942	0.99827	R0R2
ASV4646	1.22587	0.830443	0.0512749	R0R2
ASV4648	1.24421	0.954003	0.0411945	R0R2
ASV4654	1.20407	-0.834289	0.0499246	R0R2
ASV4665	1.23487	0.929125	0.0420219	R0R2
ASV4667	1.236	0.344207	0.647462	R0R2
ASV4669	1.2102	-0.85789	0.0467417	R0R2
ASV4678	1.3352	0.38135	0.573043	R0R2
ASV4694	1.24145	-0.953686	0.0411945	R0R2
ASV4707	1.22583	-0.00127958	0.99827	R0R2
ASV4781	1.20292	-0.00127965	0.99827	R0R2
ASV4801	1.20345	-0.00127965	0.99827	R0R2
ASV4803	1.22583	-0.00127958	0.99827	R0R2
ASV4834	1.30395	1.12569	0.0180766	R0R2
ASV4853	1.22701	-0.00127958	0.99827	R0R2
ASV4882	1.22859	-0.909127	0.0430396	R0R2
ASV4893	1.25733	-0.00127956	0.99827	R0R2
ASV4898	1.46513	-0.00127916	0.99827	R0R2
ASV4913	1.24442	-0.00127953	0.99827	R0R2
ASV4920	1.21277	-0.00127962	0.99827	R0R2
ASV4958	1.22573	0.0445595	0.99827	R0R2
ASV4996	1.25152	-0.229546	0.99827	R0R2
ASV5007	1.22068	-0.884816	0.0445418	R0R2
ASV5024	1.24442	0.954203	0.0411945	R0R2
ASV5112	1.2113	0.856431	0.0467417	R0R2
ASV5119	1.22068	-0.0012796	0.99827	R0R2
ASV5128	1.2277	0.671841	0.142208	R0R2
ASV5172	1.36645	-0.672091	0.196101	R0R2
ASV5218	1.21277	-0.860091	0.0467417	R0R2
ASV5281	1.22821	-0.00127958	0.99827	R0R2
ASV5293	1.2521	0.882495	0.0466028	R0R2
ASV5303	1.57669	-1.70472	0.000584566	R0R2
ASV5344	1.21277	0.857687	0.0467417	R0R2
ASV5357	1.35083	-0.00127935	0.99827	R0R2
ASV5396	1.2575	-0.00127963	0.99827	R0R2
ASV5410	1.23631	0.320954	0.778148	R0R2
ASV5424	1.24145	0.951329	0.0411945	R0R2
ASV5432	1.24342	-0.199274	0.99827	R0R2
ASV5442	1.54614	-0.00127905	0.99827	R0R2
ASV5457	1.21983	-0.884062	0.0445418	R0R2
ASV5470	1.20239	-0.00127965	0.99827	R0R2
ASV5505	1.53888	-0.389694	0.647462	R0R2
ASV5519	1.22068	0.677575	0.120409	R0R2
ASV5564	1.22583	-0.00127958	0.99827	R0R2
ASV5578	1.25233	0.671933	0.151071	R0R2
ASV5627	1.20292	-0.00127965	0.99827	R0R2
ASV5634	1.51847	-0.00127908	0.99827	R0R2
ASV5645	1.22583	-0.00127958	0.99827	R0R2
ASV5669	1.22701	-0.00127958	0.99827	R0R2
ASV5671	1.22859	0.906747	0.0430396	R0R2
ASV5708	1.21139	0.043105	0.99827	R0R2
ASV5732	1.27397	-0.0012795	0.99827	R0R2
ASV5734	1.22583	-0.00127958	0.99827	R0R2
ASV5745	1.20239	-0.00127965	0.99827	R0R2
ASV5759	1.28287	-0.00127947	0.99827	R0R2
ASV5798	1.24272	0.952564	0.0411945	R0R2
ASV5811	1.21981	0.905953	0.0444029	R0R2
ASV5819	1.21277	-0.860091	0.0467417	R0R2
ASV5926	1.36019	1.26453	0.00704714	R0R2
ASV5954	1.22642	-0.907134	0.0430396	R0R2
ASV5955	1.2042	0.284283	0.872795	R0R2
ASV6006	1.21084	-0.00127974	0.99827	R0R2
ASV6076	1.20348	-0.0977382	0.99827	R0R2
ASV6083	1.22701	0.905299	0.0430396	R0R2
ASV6088	1.20486	-0.00127965	0.99827	R0R2
ASV6192	1.24442	-0.00127953	0.99827	R0R2
ASV6244	1.2984	-0.674508	0.167819	R0R2
ASV6317	1.2102	-0.00127974	0.99827	R0R2
ASV6347	1.21916	-0.0012796	0.99827	R0R2
ASV6373	1.2102	-0.85789	0.0467417	R0R2
ASV6458	1.2592	-0.834736	0.0550959	R0R2
ASV6485	1.20239	-0.00127965	0.99827	R0R2
ASV6533	1.20239	-0.00127965	0.99827	R0R2
ASV6661	1.26518	-0.238726	0.972082	R0R2
ASV6669	1.20328	-0.16646	0.99827	R0R2
ASV6689	1.24442	-0.956559	0.0411945	R0R2
ASV6702	1.24145	-0.00127953	0.99827	R0R2
ASV6732	1.24926	0.521552	0.342575	R0R2
ASV6737	1.37792	-0.673858	0.197672	R0R2
ASV6850	1.37072	-0.00127932	0.99827	R0R2
ASV6854	1.2284	-0.90895	0.0430396	R0R2
ASV6857	1.22068	-0.884816	0.0445418	R0R2
ASV6874	1.35927	-0.00127934	0.99827	R0R2
ASV6927	1.23364	-0.00127955	0.99827	R0R2
ASV6946	1.25955	-0.00127959	0.99827	R0R2
ASV7013	1.24145	-0.615045	0.204648	R0R2
ASV7035	1.22031	-0.0012796	0.99827	R0R2
ASV7064	1.21075	-0.858362	0.0467417	R0R2
ASV7066	1.34301	-0.78084	0.102619	R0R2
ASV7092	1.22583	-0.00127958	0.99827	R0R2
ASV7150	1.21801	-0.0012796	0.99827	R0R2
ASV7177	1.32794	-0.858004	0.0597154	R0R2
ASV7241	1.22652	-0.286913	0.877692	R0R2
ASV7282	1.32316	-0.00127942	0.99827	R0R2
ASV7283	1.23487	-0.00127955	0.99827	R0R2
ASV7284	1.31342	-0.00127939	0.99827	R0R2
ASV7314	1.2102	-0.00127963	0.99827	R0R2
ASV7426	1.31305	-1.14989	0.0125528	R0R2
ASV7551	1.2102	0.583031	0.229258	R0R2
ASV7616	1.2998	0.954354	0.0420219	R0R2
ASV7771	1.28349	0.458564	0.479883	R0R2
ASV7870	1.2191	-0.00127968	0.99827	R0R2
ASV7913	1.27389	0.752371	0.0999944	R0R2
ASV7937	1.2727	0.23447	0.964822	R0R2
ASV8316	1.24347	-0.00127953	0.99827	R0R2
ASV8317	1.24272	0.952564	0.0411945	R0R2
ASV8320	1.24347	-0.00127953	0.99827	R0R2
ASV8322	1.24145	-0.00127953	0.99827	R0R2
ASV8324	1.24145	-0.00127953	0.99827	R0R2
ASV8326	1.24145	-0.00127953	0.99827	R0R2
ASV8327	1.24442	-0.00127953	0.99827	R0R2
ASV8329	1.24145	-0.00127953	0.99827	R0R2
ASV8335	1.24145	-0.00127953	0.99827	R0R2
ASV8346	1.24145	-0.953686	0.0411945	R0R2
ASV8348	1.24209	-0.954302	0.0411945	R0R2
ASV8352	1.24442	-0.00127953	0.99827	R0R2
ASV8354	1.244	-0.00127953	0.99827	R0R2
ASV8356	1.24442	-0.956559	0.0411945	R0R2
ASV8358	1.24272	0.952564	0.0411945	R0R2
ASV8361	1.24442	0.954203	0.0411945	R0R2
ASV8363	1.24145	-0.00127953	0.99827	R0R2
ASV8364	1.24272	-0.00127953	0.99827	R0R2
ASV8368	1.24272	-0.95492	0.0411945	R0R2
ASV8372	1.24145	0.951329	0.0411945	R0R2
ASV8375	1.24272	0.952564	0.0411945	R0R2
ASV8386	1.24272	-0.95492	0.0411945	R0R2
ASV8387	1.21979	-0.0012797	0.99827	R0R2
ASV8398	1.24442	-0.956559	0.0411945	R0R2
ASV8402	1.24442	-0.956559	0.0411945	R0R2
ASV8403	1.24347	-0.955644	0.0411945	R0R2
ASV8404	1.244	-0.956159	0.0411945	R0R2
ASV8408	1.24145	0.951329	0.0411945	R0R2
ASV8410	1.24272	-0.95492	0.0411945	R0R2
ASV8413	1.24145	-0.953686	0.0411945	R0R2
ASV8414	1.24442	-0.956559	0.0411945	R0R2
ASV8419	1.24442	-0.956559	0.0411945	R0R2
ASV8421	1.24272	-0.00127953	0.99827	R0R2
ASV8431	1.24272	0.952564	0.0411945	R0R2
ASV8432	1.24347	-0.00127953	0.99827	R0R2
ASV8439	1.23559	-0.00127955	0.99827	R0R2
ASV8440	1.2365	0.930669	0.0420219	R0R2
ASV8441	1.23364	-0.00127955	0.99827	R0R2
ASV8442	1.23559	0.929807	0.0420219	R0R2
ASV8447	1.23487	-0.00127955	0.99827	R0R2
ASV8449	1.2365	0.930669	0.0420219	R0R2
ASV8453	1.23364	0.927963	0.0420219	R0R2
ASV8458	1.23364	-0.00127955	0.99827	R0R2
ASV8463	1.23364	0.927963	0.0420219	R0R2
ASV8469	1.23487	0.929125	0.0420219	R0R2
ASV8472	1.2365	-0.00127955	0.99827	R0R2
ASV8476	1.23364	-0.00127955	0.99827	R0R2
ASV8477	1.23364	-0.00127955	0.99827	R0R2
ASV8478	1.23487	-0.931494	0.0420219	R0R2
ASV8481	1.23487	0.929125	0.0420219	R0R2
ASV8483	1.23364	-0.930332	0.0420219	R0R2
ASV8489	1.23364	-0.00127955	0.99827	R0R2
ASV8493	1.2365	-0.00127955	0.99827	R0R2
ASV8495	1.23364	-0.00127955	0.99827	R0R2
ASV8500	1.23364	-0.00127955	0.99827	R0R2
ASV8507	1.23364	0.927963	0.0420219	R0R2
ASV8508	1.23364	-0.930332	0.0420219	R0R2
ASV8510	1.23364	0.927963	0.0420219	R0R2
ASV8516	1.23364	-0.00127955	0.99827	R0R2
ASV8520	1.20239	-0.00127965	0.99827	R0R2
ASV8528	1.23364	-0.00127955	0.99827	R0R2
ASV8533	1.23364	-0.00127955	0.99827	R0R2
ASV8536	1.23364	0.927963	0.0420219	R0R2
ASV8545	1.23364	-0.930332	0.0420219	R0R2
ASV8550	1.23487	-0.00127955	0.99827	R0R2
ASV8553	1.23487	-0.00127955	0.99827	R0R2
ASV8554	1.23364	-0.00127955	0.99827	R0R2
ASV8559	1.23364	-0.930332	0.0420219	R0R2
ASV8564	1.2365	-0.00127955	0.99827	R0R2
ASV8570	1.23487	-0.00127955	0.99827	R0R2
ASV8571	1.23487	0.929125	0.0420219	R0R2
ASV8574	1.22583	0.904209	0.0430396	R0R2
ASV8576	1.22821	-0.00127958	0.99827	R0R2
ASV8583	1.22859	-0.00127958	0.99827	R0R2
ASV8586	1.22821	0.906394	0.0430396	R0R2
ASV8587	1.22583	-0.00127958	0.99827	R0R2
ASV8588	1.22701	0.905299	0.0430396	R0R2
ASV8591	1.22859	-0.00127958	0.99827	R0R2
ASV8593	1.22689	-0.00127961	0.99827	R0R2
ASV8600	1.22701	0.905299	0.0430396	R0R2
ASV8608	1.22771	-0.00127958	0.99827	R0R2
ASV8609	1.22859	-0.00127957	0.99827	R0R2
ASV8615	1.22859	-0.00127958	0.99827	R0R2
ASV8616	1.22859	-0.909127	0.0430396	R0R2
ASV8619	1.22821	-0.00127958	0.99827	R0R2
ASV8622	1.22701	0.905299	0.0430396	R0R2
ASV8626	1.22859	-0.00127957	0.99827	R0R2
ASV8627	1.22821	0.906394	0.0430396	R0R2
ASV8630	1.22583	0.904209	0.0430396	R0R2
ASV8633	1.22859	-0.909127	0.0430396	R0R2
ASV8636	1.22583	-0.90659	0.0430396	R0R2
ASV8639	1.22583	-0.00127958	0.99827	R0R2
ASV8640	1.22583	0.904209	0.0430396	R0R2
ASV8645	1.22583	-0.90659	0.0430396	R0R2
ASV8647	1.22859	0.906747	0.0430396	R0R2
ASV8648	1.22583	-0.90659	0.0430396	R0R2
ASV8649	1.22583	-0.90659	0.0430396	R0R2
ASV8650	1.22771	-0.00127958	0.99827	R0R2
ASV8652	1.22859	-0.00127958	0.99827	R0R2
ASV8655	1.22771	-0.908319	0.0430396	R0R2
ASV8657	1.22583	-0.00127958	0.99827	R0R2
ASV8666	1.22771	-0.00127958	0.99827	R0R2
ASV8673	1.22583	-0.90659	0.0430396	R0R2
ASV8678	1.22859	-0.00127957	0.99827	R0R2
ASV8680	1.22771	-0.908319	0.0430396	R0R2
ASV8682	1.22583	0.904209	0.0430396	R0R2
ASV8684	1.22583	-0.00127958	0.99827	R0R2
ASV8687	1.22583	-0.90659	0.0430396	R0R2
ASV8688	1.22821	-0.00127958	0.99827	R0R2
ASV8690	1.22859	-0.00127957	0.99827	R0R2
ASV8692	1.22736	-0.00127958	0.99827	R0R2
ASV8702	1.22583	-0.90659	0.0430396	R0R2
ASV8705	1.22583	-0.00127958	0.99827	R0R2
ASV8706	1.22583	0.904209	0.0430396	R0R2
ASV8707	1.22583	-0.00127958	0.99827	R0R2
ASV8711	1.22859	-0.909127	0.0430396	R0R2
ASV8712	1.22701	-0.00127958	0.99827	R0R2
ASV8716	1.22068	-0.884816	0.0445418	R0R2
ASV8719	1.21801	-0.882447	0.0445418	R0R2
ASV8720	1.22068	0.882424	0.0445418	R0R2
ASV8725	1.22068	-0.0012796	0.99827	R0R2
ASV8726	1.22068	-0.884816	0.0445418	R0R2
ASV8728	1.21801	-0.0012796	0.99827	R0R2
ASV8729	1.21801	-0.0012796	0.99827	R0R2
ASV8731	1.21916	0.881073	0.0445418	R0R2
ASV8732	1.22031	0.882094	0.0445418	R0R2
ASV8736	1.21916	-0.0012796	0.99827	R0R2
ASV8737	1.21983	-0.0012796	0.99827	R0R2
ASV8740	1.21801	0.880055	0.0445418	R0R2
ASV8741	1.21983	-0.0012796	0.99827	R0R2
ASV8744	1.22031	-0.884486	0.0445418	R0R2
ASV8750	1.22068	-0.884816	0.0445418	R0R2
ASV8751	1.2205	-0.884651	0.0445418	R0R2
ASV8752	1.21801	0.880055	0.0445418	R0R2
ASV8753	1.21801	-0.0012796	0.99827	R0R2
ASV8754	1.21916	-0.0012796	0.99827	R0R2
ASV8755	1.2205	-0.884651	0.0445418	R0R2
ASV8758	1.21801	0.880055	0.0445418	R0R2
ASV8760	1.22068	-0.0012796	0.99827	R0R2
ASV8762	1.22031	0.882094	0.0445418	R0R2
ASV8763	1.22068	-0.0012796	0.99827	R0R2
ASV8764	1.2205	0.882259	0.0445418	R0R2
ASV8766	1.21801	-0.882447	0.0445418	R0R2
ASV8767	1.22068	-0.0012796	0.99827	R0R2
ASV8768	1.21801	-0.0012796	0.99827	R0R2
ASV8771	1.21983	-0.0012796	0.99827	R0R2
ASV8774	1.21852	0.458036	0.440751	R0R2
ASV8776	1.22068	-0.0012796	0.99827	R0R2
ASV8779	1.21801	-0.0012796	0.99827	R0R2
ASV8780	1.22068	0.882424	0.0445418	R0R2
ASV8781	1.21916	-0.0012796	0.99827	R0R2
ASV8784	1.21801	-0.0012796	0.99827	R0R2
ASV8785	1.21801	-0.0012796	0.99827	R0R2
ASV8791	1.21801	-0.882447	0.0445418	R0R2
ASV8796	1.21916	-0.0012796	0.99827	R0R2
ASV8799	1.21983	-0.884062	0.0445418	R0R2
ASV8802	1.21983	-0.0012796	0.99827	R0R2
ASV8807	1.21916	0.881073	0.0445418	R0R2
ASV8810	1.2205	-0.884651	0.0445418	R0R2
ASV8817	1.21801	0.880055	0.0445418	R0R2
ASV8820	1.21801	-0.882447	0.0445418	R0R2
ASV8826	1.22031	-0.0012796	0.99827	R0R2
ASV8830	1.21916	0.881073	0.0445418	R0R2
ASV8833	1.21801	-0.882447	0.0445418	R0R2
ASV8834	1.21801	-0.882447	0.0445418	R0R2
ASV8835	1.22068	0.882424	0.0445418	R0R2
ASV8839	1.21983	-0.884062	0.0445418	R0R2
ASV8840	1.21801	-0.0012796	0.99827	R0R2
ASV8850	1.21801	0.880055	0.0445418	R0R2
ASV8853	1.21241	-0.00127962	0.99827	R0R2
ASV8858	1.2102	-0.85789	0.0467417	R0R2
ASV8862	1.21259	0.857534	0.0467417	R0R2
ASV8867	1.2102	-0.00127963	0.99827	R0R2
ASV8868	1.2102	0.855486	0.0467417	R0R2
ASV8871	1.2102	-0.85789	0.0467417	R0R2
ASV8877	1.2102	-0.00127963	0.99827	R0R2
ASV8879	1.2102	-0.00127963	0.99827	R0R2
ASV8880	1.2113	-0.00127963	0.99827	R0R2
ASV8883	1.21277	0.857687	0.0467417	R0R2
ASV8890	1.2102	-0.00127963	0.99827	R0R2
ASV8892	1.21195	-0.85939	0.0467417	R0R2
ASV8894	1.2102	-0.85789	0.0467417	R0R2
ASV8895	1.2102	0.855486	0.0467417	R0R2
ASV8896	1.2102	-0.85789	0.0467417	R0R2
ASV8901	1.21277	-0.860091	0.0467417	R0R2
ASV8904	1.21195	-0.00127963	0.99827	R0R2
ASV8908	1.2102	-0.85789	0.0467417	R0R2
ASV8909	1.21277	-0.860091	0.0467417	R0R2
ASV8910	1.21195	-0.00127962	0.99827	R0R2
ASV8913	1.21277	-0.860091	0.0467417	R0R2
ASV8918	1.21195	-0.00127963	0.99827	R0R2
ASV8919	1.21195	-0.00127963	0.99827	R0R2
ASV8920	1.2113	-0.858835	0.0467417	R0R2
ASV8922	1.2113	-0.00127963	0.99827	R0R2
ASV8924	1.2102	-0.00127963	0.99827	R0R2
ASV8925	1.2102	0.855486	0.0467417	R0R2
ASV8932	1.21241	-0.00127962	0.99827	R0R2
ASV8935	1.21195	-0.00127962	0.99827	R0R2
ASV8936	1.21241	0.857381	0.0467417	R0R2
ASV8940	1.21195	-0.00127962	0.99827	R0R2
ASV8941	1.2102	-0.85789	0.0467417	R0R2
ASV8944	1.2113	-0.00127963	0.99827	R0R2
ASV8946	1.21277	0.857687	0.0467417	R0R2
ASV8951	1.21195	-0.00127962	0.99827	R0R2
ASV8956	1.21277	0.857687	0.0467417	R0R2
ASV8961	1.2102	-0.00127963	0.99827	R0R2
ASV8963	1.21163	-0.00127963	0.99827	R0R2
ASV8964	1.2102	-0.00127963	0.99827	R0R2
ASV8965	1.21195	-0.00127963	0.99827	R0R2
ASV8978	1.2113	-0.00127963	0.99827	R0R2
ASV8982	1.21241	-0.00127962	0.99827	R0R2
ASV8984	1.21277	-0.860091	0.0467417	R0R2
ASV8988	1.20239	-0.832903	0.0499246	R0R2
ASV8991	1.20239	-0.00127965	0.99827	R0R2
ASV8996	1.20486	-0.00127965	0.99827	R0R2
ASV8999	1.20239	-0.832903	0.0499246	R0R2
ASV9000	1.20239	-0.00127965	0.99827	R0R2
ASV9002	1.20239	-0.00127965	0.99827	R0R2
ASV9005	1.20377	-0.00127973	0.99827	R0R2
ASV9006	1.20345	0.831361	0.0499246	R0R2
ASV9007	1.20407	-0.00127965	0.99827	R0R2
ASV9017	1.20239	0.830487	0.0499246	R0R2
ASV9021	1.20486	-0.00127965	0.99827	R0R2
ASV9023	1.20292	-0.00127965	0.99827	R0R2
ASV9024	1.20239	-0.832903	0.0499246	R0R2
ASV9027	1.20376	-0.834033	0.0499246	R0R2
ASV9029	1.20486	-0.00127965	0.99827	R0R2
ASV9033	1.20407	-0.00127965	0.99827	R0R2
ASV9038	1.20407	-0.00127965	0.99827	R0R2
ASV9040	1.20486	-0.834937	0.0499246	R0R2
ASV9043	1.20486	0.832521	0.0499246	R0R2
ASV9048	1.20486	-0.00127965	0.99827	R0R2
ASV9049	1.20239	0.830487	0.0499246	R0R2
ASV9050	1.20486	-0.834937	0.0499246	R0R2
ASV9062	1.20239	0.830487	0.0499246	R0R2
ASV9064	1.20486	-0.00127965	0.99827	R0R2
ASV9072	1.20486	0.832521	0.0499246	R0R2
ASV9074	1.20239	-0.00127965	0.99827	R0R2
ASV9075	1.20486	-0.834937	0.0499246	R0R2
ASV9076	1.20345	0.831361	0.0499246	R0R2
ASV9077	1.20486	-0.834937	0.0499246	R0R2
ASV9079	1.20345	0.831361	0.0499246	R0R2
ASV9083	1.20239	0.830487	0.0499246	R0R2
ASV9085	1.20486	-0.834937	0.0499246	R0R2
ASV9086	1.20239	-0.00127965	0.99827	R0R2
ASV9088	1.20407	0.831874	0.0499246	R0R2
ASV9089	1.20345	0.831361	0.0499246	R0R2
ASV9093	1.20239	0.830487	0.0499246	R0R2
ASV9095	1.20486	-0.00127965	0.99827	R0R2
ASV9107	1.20239	-0.00127965	0.99827	R0R2
ASV9109	1.20239	-0.00127965	0.99827	R0R2
ASV9116	1.20239	-0.832903	0.0499246	R0R2
ASV9118	1.20407	-0.834289	0.0499246	R0R2
ASV9120	1.20486	0.832521	0.0499246	R0R2
ASV9123	1.20239	-0.832903	0.0499246	R0R2
ASV9125	1.20239	-0.00127965	0.99827	R0R2
ASV9128	1.20407	-0.00127965	0.99827	R0R2
ASV9131	1.20239	-0.00127965	0.99827	R0R2
ASV9132	1.20407	0.831874	0.0499246	R0R2
ASV9133	1.20239	-0.832903	0.0499246	R0R2
ASV2	1.35379	0.00214938	0.99759	R0R4
ASV3	4.03606	-2.35526	0.000552531	R0R4
ASV5	1.18667	-0.804354	0.0577235	R0R4
ASV7	1.40985	1.37907	0.00488362	R0R4
ASV11	1.27561	1.11529	0.0212634	R0R4
ASV14	1.36042	1.32337	0.00662185	R0R4
ASV17	1.32298	1.17349	0.0145559	R0R4
ASV18	4.55594	0.0021515	0.99759	R0R4
ASV20	1.28032	-1.08342	0.0249141	R0R4
ASV21	1.88425	-2.19504	4.52e-05	R0R4
ASV23	1.66898	0.0480125	0.99759	R0R4
ASV24	1.23612	1.00314	0.0375984	R0R4
ASV26	1.35457	1.25167	0.00993072	R0R4
ASV27	1.47385	0.00214972	0.99759	R0R4
ASV30	3.9317	0.00215135	0.99759	R0R4
ASV32	1.58461	1.7339	0.000706477	R0R4
ASV34	1.4027	1.46027	0.0031002	R0R4
ASV37	3.67885	0.048135	0.99759	R0R4
ASV43	4.24507	0.00215143	0.99759	R0R4
ASV47	1.70265	0.0480909	0.99759	R0R4
ASV49	1.56878	-0.0437536	0.99759	R0R4
ASV50	1.90136	0.00215028	0.99759	R0R4
ASV52	1.21277	0.0021487	0.99759	R0R4
ASV53	1.48364	0.00214971	0.99759	R0R4
ASV55	1.87107	2.15049	5.17e-05	R0R4
ASV56	2.3005	-0.457201	0.521174	R0R4
ASV57	1.21784	0.0480022	0.99759	R0R4
ASV59	1.30544	1.19138	0.0135865	R0R4
ASV63	1.4782	-1.61356	0.00134035	R0R4
ASV64	1.21259	0.0021486	0.99759	R0R4
ASV65	1.29858	0.0021492	0.99759	R0R4
ASV66	1.67926	1.87626	0.000203181	R0R4
ASV68	1.91022	-2.27252	2.46e-05	R0R4
ASV69	3.4948	0.00215122	0.99759	R0R4
ASV71	1.88908	1.19502	0.0426613	R0R4
ASV72	1.21125	-0.880483	0.0472138	R0R4
ASV74	1.68343	1.61575	0.00232667	R0R4
ASV75	1.67686	0.0480127	0.99759	R0R4
ASV76	1.29861	0.00214912	0.99759	R0R4
ASV77	2.55314	-0.152844	0.99759	R0R4
ASV79	1.35379	0.0479959	0.99759	R0R4
ASV80	2.31016	0.00215079	0.99759	R0R4
ASV81	1.94164	-2.31049	1.91e-05	R0R4
ASV83	1.69814	-1.98622	0.000171723	R0R4
ASV84	1.42471	1.41235	0.00367533	R0R4
ASV93	1.55296	-0.0437525	0.99759	R0R4
ASV95	1.20491	0.956144	0.0426613	R0R4
ASV97	3.18637	-3.28586	7.77e-09	R0R4
ASV100	1.35379	1.25073	0.00948051	R0R4
ASV106	1.21118	0.932533	0.0426712	R0R4
ASV107	2.03277	0.271535	0.87555	R0R4
ASV108	2.11813	-2.44382	1.16e-05	R0R4
ASV109	1.57246	-1.78517	0.000552531	R0R4
ASV110	1.83179	-2.15223	5.08e-05	R0R4
ASV113	2.59726	-0.0437827	0.99759	R0R4
ASV114	2.08533	1.32303	0.0328164	R0R4
ASV117	1.18097	0.00214839	0.99759	R0R4
ASV119	1.56782	1.75103	0.000690597	R0R4
ASV120	1.73235	1.63537	0.00236388	R0R4
ASV125	1.52898	1.61989	0.000891172	R0R4
ASV126	2.06928	-2.40182	1.39e-05	R0R4
ASV128	1.85103	-1.87248	0.000776237	R0R4
ASV132	2.0741	1.40525	0.00874532	R0R4
ASV137	1.30556	0.0021491	0.99759	R0R4
ASV138	2.41827	0.00215072	0.99759	R0R4
ASV139	1.25135	0.979822	0.0383566	R0R4
ASV141	1.45761	0.0480678	0.99759	R0R4
ASV143	1.20491	0.956144	0.0426613	R0R4
ASV145	2.11813	-2.46033	1.16e-05	R0R4
ASV147	2.10354	-0.785541	0.123957	R0R4
ASV149	1.53173	-1.66847	0.000980252	R0R4
ASV153	1.21916	0.884501	0.0457767	R0R4
ASV155	1.47819	0.048043	0.99759	R0R4
ASV156	1.71782	0.0021502	0.99759	R0R4
ASV160	1.93832	-1.127	0.0460068	R0R4
ASV161	1.48881	0.00214979	0.99759	R0R4
ASV162	1.55248	1.66341	0.000982771	R0R4
ASV163	1.25755	-1.06309	0.0271689	R0R4
ASV164	2.03282	-0.87235	0.0765727	R0R4
ASV165	3.94496	0.00215136	0.99759	R0R4
ASV166	1.37892	1.30844	0.00726237	R0R4
ASV168	1.45011	0.00214961	0.99759	R0R4
ASV172	1.21125	-0.880483	0.0472138	R0R4
ASV173	2.45356	0.00215075	0.99759	R0R4
ASV175	1.42604	0.00211106	0.99759	R0R4
ASV176	1.37036	-1.30399	0.00717722	R0R4
ASV186	1.97061	-1.11944	0.0367449	R0R4
ASV187	1.21772	-0.92719	0.0426712	R0R4
ASV188	1.80276	-1.01749	0.0596415	R0R4
ASV192	1.52517	0.00214967	0.99759	R0R4
ASV194	1.84436	-1.02009	0.0569634	R0R4
ASV195	2.12426	0.00215049	0.99759	R0R4
ASV198	1.68702	0.722078	0.21268	R0R4
ASV199	1.68536	-1.15225	0.0415036	R0R4
ASV203	1.27561	1.11529	0.0212634	R0R4
ASV204	1.26711	0.0479889	0.99759	R0R4
ASV205	1.926	2.00172	0.000231893	R0R4
ASV209	1.41847	-1.4567	0.00288551	R0R4
ASV217	1.39856	-1.40584	0.00404305	R0R4
ASV218	1.94542	1.60607	0.00527695	R0R4
ASV220	1.4782	1.57101	0.0018123	R0R4
ASV221	1.86075	2.13551	5.56e-05	R0R4
ASV223	1.49556	-0.0437184	0.99759	R0R4
ASV224	1.96188	-0.61452	0.339057	R0R4
ASV225	1.28283	-1.2006	0.0128916	R0R4
ASV227	2.00905	-1.38358	0.0212634	R0R4
ASV230	1.39473	0.00214952	0.99759	R0R4
ASV231	1.24897	-1.01853	0.035414	R0R4
ASV233	1.29188	-0.0437218	0.99759	R0R4
ASV234	1.58502	0.00215	0.99759	R0R4
ASV237	1.92397	0.0481037	0.99759	R0R4
ASV238	1.81958	0.00215015	0.99759	R0R4
ASV239	1.728	-0.755048	0.176919	R0R4
ASV240	1.56176	0.00214988	0.99759	R0R4
ASV244	1.37103	0.00214944	0.99759	R0R4
ASV247	2.5046	0.00215078	0.99759	R0R4
ASV251	1.74329	-0.639028	0.207774	R0R4
ASV257	1.88971	-2.18271	4.8e-05	R0R4
ASV258	1.81938	2.08348	9.17e-05	R0R4
ASV260	2.58353	-2.07459	0.00086583	R0R4
ASV261	1.81169	-2.08069	7.91e-05	R0R4
ASV262	1.632	-1.81407	0.000433057	R0R4
ASV263	1.31533	0.0480462	0.99759	R0R4
ASV266	1.44141	0.00217256	0.99759	R0R4
ASV267	1.36276	0.00214942	0.99759	R0R4
ASV271	1.18904	0.784359	0.0616059	R0R4
ASV274	1.45802	0.00214968	0.99759	R0R4
ASV275	1.21782	-0.927351	0.0426712	R0R4
ASV277	1.37037	0.00214944	0.99759	R0R4
ASV278	1.21003	-0.949432	0.0426613	R0R4
ASV279	1.59759	1.21082	0.0279183	R0R4
ASV281	2.21539	0.00215059	0.99759	R0R4
ASV283	1.29863	0.0021492	0.99759	R0R4
ASV284	1.56466	-1.75795	0.000634943	R0R4
ASV287	1.22862	0.934144	0.0426712	R0R4
ASV289	1.82194	-0.0437609	0.99759	R0R4
ASV291	2.04633	2.3604	1.16e-05	R0R4
ASV292	2.26697	-0.649043	0.243946	R0R4
ASV295	1.37828	-0.0437088	0.99759	R0R4
ASV296	1.38616	1.37906	0.00477427	R0R4
ASV298	1.36793	0.00214921	0.99759	R0R4
ASV305	1.53714	-0.043748	0.99759	R0R4
ASV308	1.6031	0.00214984	0.99759	R0R4
ASV310	1.76459	2.07565	9.17e-05	R0R4
ASV311	1.22771	0.0479826	0.99759	R0R4
ASV312	2.05929	2.37381	1.39e-05	R0R4
ASV315	1.62409	-1.85996	0.000348448	R0R4
ASV318	1.82917	-0.355354	0.65439	R0R4
ASV325	2.60864	0.00215082	0.99759	R0R4
ASV327	1.73346	-1.87618	0.000405519	R0R4
ASV330	1.90033	0.166777	0.99759	R0R4
ASV331	1.53825	-1.65255	0.00098663	R0R4
ASV332	1.60063	1.75194	0.000697604	R0R4
ASV333	1.58409	0.0480795	0.99759	R0R4
ASV339	1.26489	0.15059	0.99759	R0R4
ASV341	1.74933	-1.12975	0.0426712	R0R4
ASV344	1.87732	-0.0437682	0.99759	R0R4
ASV346	1.48134	1.52841	0.0020401	R0R4
ASV347	1.44045	1.50832	0.00216106	R0R4
ASV348	1.77919	1.23012	0.0340867	R0R4
ASV350	1.47829	1.55583	0.00180616	R0R4
ASV351	1.5823	-1.74144	0.000690597	R0R4
ASV352	1.41681	1.45823	0.00284898	R0R4
ASV355	1.54596	-1.72665	0.000706477	R0R4
ASV359	2.50974	2.80306	3.58e-07	R0R4
ASV360	1.31948	1.16942	0.0148665	R0R4
ASV365	1.36196	0.00214933	0.99759	R0R4
ASV367	1.60043	-0.0437542	0.99759	R0R4
ASV373	1.48775	1.54223	0.00185312	R0R4
ASV375	1.31562	-1.17032	0.0144062	R0R4
ASV378	1.39982	0.00214946	0.99759	R0R4
ASV384	1.52753	1.09197	0.0412599	R0R4
ASV389	1.93167	0.00215032	0.99759	R0R4
ASV392	1.3194	0.0480198	0.99759	R0R4
ASV393	1.28032	1.13313	0.019303	R0R4
ASV396	1.22696	-0.928576	0.0426712	R0R4
ASV397	1.81404	0.00215034	0.99759	R0R4
ASV400	1.72405	1.17128	0.0412599	R0R4
ASV401	1.23354	0.0480198	0.99759	R0R4
ASV403	1.3351	1.20878	0.0122131	R0R4
ASV405	1.49673	0.0021498	0.99759	R0R4
ASV406	1.57572	-1.76151	0.000606304	R0R4
ASV407	1.32904	1.21095	0.0122131	R0R4
ASV409	1.28977	1.1101	0.0215946	R0R4
ASV411	1.22823	0.979629	0.0412599	R0R4
ASV413	1.68666	0.048086	0.99759	R0R4
ASV416	1.22068	0.885946	0.0472138	R0R4
ASV419	1.27606	1.04813	0.0272053	R0R4
ASV420	1.18908	-0.0436855	0.99759	R0R4
ASV424	1.19458	0.00214849	0.99759	R0R4
ASV427	1.25133	0.00214893	0.99759	R0R4
ASV428	1.98019	0.00215049	0.99759	R0R4
ASV431	1.18113	0.757775	0.0680501	R0R4
ASV433	1.38198	0.00214925	0.99759	R0R4
ASV436	1.90055	0.00215018	0.99759	R0R4
ASV437	2.27832	0.150373	0.99759	R0R4
ASV438	1.91451	-0.794111	0.12186	R0R4
ASV443	1.89907	-0.320826	0.84272	R0R4
ASV444	2.05929	-0.491382	0.551965	R0R4
ASV446	1.61138	0.148879	0.99759	R0R4
ASV451	1.5604	0.00214972	0.99759	R0R4
ASV452	1.52039	0.00217478	0.99759	R0R4
ASV455	1.66123	-0.0932865	0.99759	R0R4
ASV459	1.39473	-0.0437355	0.99759	R0R4
ASV460	1.20487	0.931777	0.0426712	R0R4
ASV464	1.34388	-1.24466	0.00991646	R0R4
ASV465	1.50189	1.57102	0.00178665	R0R4
ASV466	1.909	-0.138097	0.99759	R0R4
ASV468	2.21194	1.00149	0.0823746	R0R4
ASV470	2.14829	0.00215051	0.99759	R0R4
ASV475	2.79019	-0.833764	0.187972	R0R4
ASV476	1.48623	-1.53697	0.00186806	R0R4
ASV477	1.45724	-1.49267	0.00250649	R0R4
ASV479	1.96782	-2.27815	1.73e-05	R0R4
ASV480	1.5852	-1.72207	0.000698299	R0R4
ASV481	1.48617	-1.5369	0.00196294	R0R4
ASV484	1.37892	-0.101557	0.99759	R0R4
ASV485	1.36248	-1.33137	0.00623993	R0R4
ASV491	1.58834	-1.72572	0.000697604	R0R4
ASV492	1.35265	1.24939	0.0100204	R0R4
ASV493	1.61628	0.00215004	0.99759	R0R4
ASV501	1.43259	0.0479994	0.99759	R0R4
ASV507	1.5086	-1.58142	0.00107122	R0R4
ASV509	1.54614	0.730965	0.106816	R0R4
ASV510	1.60014	-1.37629	0.00809404	R0R4
ASV513	1.32739	1.18941	0.0128916	R0R4
ASV519	1.5134	0.00214977	0.99759	R0R4
ASV520	1.64332	0.381576	0.5704	R0R4
ASV523	1.27499	-1.06486	0.0249141	R0R4
ASV526	1.49672	-1.55556	0.00179273	R0R4
ASV528	1.58358	-0.0437515	0.99759	R0R4
ASV531	1.74829	-0.667547	0.178813	R0R4
ASV532	1.6651	-1.85378	0.000348448	R0R4
ASV533	1.40107	0.00214951	0.99759	R0R4
ASV536	1.45725	0.00214967	0.99759	R0R4
ASV537	1.94269	-2.24659	1.73e-05	R0R4
ASV538	1.18904	-0.780178	0.0596415	R0R4
ASV542	2.3591	0.00215069	0.99759	R0R4
ASV545	1.30387	-1.12517	0.0190538	R0R4
ASV547	1.22859	0.0021487	0.99759	R0R4
ASV550	1.34301	-1.22452	0.0107593	R0R4
ASV555	1.21241	-0.0436879	0.99759	R0R4
ASV560	1.55296	0.00214988	0.99759	R0R4
ASV563	1.5971	-1.79962	0.000348448	R0R4
ASV564	1.33013	0.00214925	0.99759	R0R4
ASV565	1.43354	0.00214957	0.99759	R0R4
ASV568	1.33088	-1.18966	0.0128916	R0R4
ASV570	1.22583	0.907638	0.0426712	R0R4
ASV571	1.18831	0.00214844	0.99759	R0R4
ASV572	1.31928	-1.25088	0.0106724	R0R4
ASV574	1.70559	0.00215005	0.99759	R0R4
ASV579	1.36899	0.3234	0.747218	R0R4
ASV583	1.75329	0.0920392	0.99759	R0R4
ASV587	1.48127	0.00214957	0.99759	R0R4
ASV590	1.23354	0.00214883	0.99759	R0R4
ASV591	1.59301	0.00214979	0.99759	R0R4
ASV597	1.54506	0.00214988	0.99759	R0R4
ASV599	1.7316	-1.65977	0.00192853	R0R4
ASV601	1.97152	0.00215036	0.99759	R0R4
ASV605	1.45011	0.00214965	0.99759	R0R4
ASV607	1.25838	-1.0202	0.0331634	R0R4
ASV609	1.48967	0.00214976	0.99759	R0R4
ASV612	1.40895	1.37796	0.00461518	R0R4
ASV616	1.85883	-0.437508	0.503739	R0R4
ASV623	1.64568	-1.23041	0.0284487	R0R4
ASV629	1.18907	0.856207	0.0500883	R0R4
ASV631	1.29188	1.09134	0.0215946	R0R4
ASV635	1.19695	-0.806266	0.0561758	R0R4
ASV640	1.65551	0.0021499	0.99759	R0R4
ASV641	1.48883	-1.54009	0.00186806	R0R4
ASV642	2.39042	1.64904	0.00186806	R0R4
ASV649	1.48967	0.25681	0.833547	R0R4
ASV650	1.92513	1.83161	0.000891172	R0R4
ASV651	1.30646	0.00214923	0.99759	R0R4
ASV664	2.42579	0.00215075	0.99759	R0R4
ASV665	1.34484	1.23036	0.0105621	R0R4
ASV666	1.18905	0.81038	0.0561758	R0R4
ASV667	2.08904	0.00215047	0.99759	R0R4
ASV668	1.28875	0.394323	0.554404	R0R4
ASV671	1.47302	0.0480653	0.99759	R0R4
ASV674	1.75877	0.287322	0.799842	R0R4
ASV675	1.51139	-1.0435	0.0426712	R0R4
ASV682	1.36106	0.00214937	0.99759	R0R4
ASV685	1.43354	0.00214957	0.99759	R0R4
ASV689	1.30774	0.00214919	0.99759	R0R4
ASV690	1.18774	-0.779204	0.0596415	R0R4
ASV692	1.32298	0.00214918	0.99759	R0R4
ASV694	1.45239	-1.47064	0.00260134	R0R4
ASV698	1.18113	0.0479984	0.99759	R0R4
ASV699	1.36645	0.00214935	0.99759	R0R4
ASV701	1.6112	-1.7652	0.000405519	R0R4
ASV703	1.50549	0.00214975	0.99759	R0R4
ASV705	1.33023	0.393707	0.577807	R0R4
ASV710	1.21193	0.930961	0.0426712	R0R4
ASV715	1.49562	0.00214962	0.99759	R0R4
ASV716	1.22694	0.507874	0.325717	R0R4
ASV721	1.84966	-1.37117	0.0180991	R0R4
ASV725	1.41059	-0.754551	0.121828	R0R4
ASV728	1.34301	1.22824	0.0105801	R0R4
ASV731	1.31534	0.692891	0.154108	R0R4
ASV732	1.55395	-1.66674	0.000919309	R0R4
ASV734	1.68698	0.00214999	0.99759	R0R4
ASV737	1.22563	-0.950737	0.0426613	R0R4
ASV738	1.37419	-1.31732	0.00665748	R0R4
ASV739	1.37426	-1.29924	0.0072478	R0R4
ASV741	1.23519	-0.998267	0.0367449	R0R4
ASV742	1.28051	1.06619	0.0248625	R0R4
ASV744	1.62409	-0.995398	0.0561758	R0R4
ASV749	1.43676	-1.43795	0.0031002	R0R4
ASV751	1.72286	-1.49304	0.00564989	R0R4
ASV760	1.19619	0.0479764	0.99759	R0R4
ASV761	1.60834	0.00214985	0.99759	R0R4
ASV762	1.57071	-0.270238	0.824545	R0R4
ASV769	1.43955	-1.50368	0.00180616	R0R4
ASV776	1.62849	-1.85204	0.000252659	R0R4
ASV778	1.44098	0.0752381	0.99759	R0R4
ASV779	1.22583	0.00214869	0.99759	R0R4
ASV781	1.91039	-0.338795	0.70209	R0R4
ASV785	1.4445	-1.47063	0.00264099	R0R4
ASV788	1.9931	0.832366	0.141513	R0R4
ASV789	1.28282	0.00214913	0.99759	R0R4
ASV800	1.24442	0.00214879	0.99759	R0R4
ASV801	1.47302	0.00214956	0.99759	R0R4
ASV807	1.75708	0.436325	0.485535	R0R4
ASV808	1.5417	-0.346157	0.605885	R0R4
ASV810	1.45565	1.02658	0.0426712	R0R4
ASV812	1.34282	-1.28928	0.00821498	R0R4
ASV817	1.75688	0.644036	0.294823	R0R4
ASV819	1.37407	0.00214946	0.99759	R0R4
ASV820	1.31941	-1.20521	0.0121163	R0R4
ASV821	1.71726	-1.22982	0.0242578	R0R4
ASV822	1.18676	0.782566	0.0596415	R0R4
ASV823	1.43354	0.00214961	0.99759	R0R4
ASV829	1.54907	-1.65602	0.000980252	R0R4
ASV831	1.47837	1.52483	0.00195834	R0R4
ASV834	1.32353	-1.23618	0.0104211	R0R4
ASV840	1.4341	-1.04444	0.0407124	R0R4
ASV849	1.81215	0.0021502	0.99759	R0R4
ASV851	1.35855	0.00214936	0.99759	R0R4
ASV857	1.30714	0.518104	0.26787	R0R4
ASV858	1.78253	-2.03995	9.74e-05	R0R4
ASV861	1.6231	-1.8419	0.000377918	R0R4
ASV863	1.47385	-0.0437442	0.99759	R0R4
ASV867	1.45224	1.53594	0.00200141	R0R4
ASV869	1.73365	0.00215003	0.99759	R0R4
ASV870	1.23554	0.0021489	0.99759	R0R4
ASV871	1.45802	0.00214962	0.99759	R0R4
ASV875	1.22583	0.00214869	0.99759	R0R4
ASV877	1.33698	-1.20728	0.0118328	R0R4
ASV879	1.41435	-1.40585	0.00390981	R0R4
ASV888	1.33879	-0.043705	0.99759	R0R4
ASV891	1.49548	-0.879617	0.065451	R0R4
ASV892	1.30744	-0.0437244	0.99759	R0R4
ASV893	1.24918	-0.973627	0.0412599	R0R4
ASV895	1.46199	-1.48889	0.00186806	R0R4
ASV896	1.50701	1.59782	0.00136394	R0R4
ASV900	1.56017	0.750068	0.161573	R0R4
ASV904	1.19696	0.835762	0.0485325	R0R4
ASV906	1.28985	-1.0853	0.0222559	R0R4
ASV909	1.52132	1.62036	0.00132751	R0R4
ASV910	1.55171	1.39656	0.00682357	R0R4
ASV911	1.38559	0.461367	0.462897	R0R4
ASV912	1.31336	-1.16775	0.0144136	R0R4
ASV913	1.3977	0.00214946	0.99759	R0R4
ASV919	1.24347	0.0479779	0.99759	R0R4
ASV924	1.46513	1.49612	0.00226412	R0R4
ASV929	2.00797	0.0480647	0.99759	R0R4
ASV931	1.42339	-1.40721	0.0038228	R0R4
ASV935	1.6034	-0.858206	0.0859174	R0R4
ASV944	1.92229	0.22782	0.960681	R0R4
ASV945	1.69388	1.70647	0.00109097	R0R4
ASV949	1.3351	0.00214928	0.99759	R0R4
ASV950	1.59877	1.39711	0.00802775	R0R4
ASV951	1.20449	0.00216149	0.99759	R0R4
ASV952	1.36153	0.0295564	0.99759	R0R4
ASV956	1.20345	0.00214854	0.99759	R0R4
ASV957	1.19458	0.00214849	0.99759	R0R4
ASV958	1.24442	-0.0437101	0.99759	R0R4
ASV969	1.53833	-0.260843	0.832828	R0R4
ASV975	1.49145	0.00214972	0.99759	R0R4
ASV985	1.43834	-0.508858	0.314252	R0R4
ASV988	1.31949	-1.16568	0.0152237	R0R4
ASV989	1.22031	-0.881506	0.0457767	R0R4
ASV996	1.18705	0.359627	0.577462	R0R4
ASV997	1.78814	0.0480557	0.99759	R0R4
ASV999	1.38682	0.00214946	0.99759	R0R4
ASV1003	1.57669	0.0480806	0.99759	R0R4
ASV1007	1.62087	-0.424105	0.581896	R0R4
ASV1009	1.31439	-1.14867	0.0158729	R0R4
ASV1011	1.37416	1.30271	0.00750173	R0R4
ASV1012	1.48094	0.189698	0.99759	R0R4
ASV1013	1.2113	-0.855823	0.0485325	R0R4
ASV1014	1.50375	0.0480725	0.99759	R0R4
ASV1018	1.50418	0.299198	0.710415	R0R4
ASV1020	1.84889	0.475487	0.460328	R0R4
ASV1022	1.28833	-1.08363	0.0222559	R0R4
ASV1023	1.36167	1.26961	0.00855008	R0R4
ASV1031	1.19449	0.879705	0.0472138	R0R4
ASV1032	1.37524	-0.779195	0.0962083	R0R4
ASV1033	1.18904	0.81038	0.0561758	R0R4
ASV1037	1.26709	-1.08897	0.0220706	R0R4
ASV1039	1.21957	0.405808	0.495126	R0R4
ASV1049	1.30484	-0.927137	0.0457767	R0R4
ASV1052	1.60074	-1.28024	0.0178912	R0R4
ASV1053	1.20486	0.00214866	0.99759	R0R4
ASV1057	1.33015	0.00214929	0.99759	R0R4
ASV1062	1.2727	-1.04071	0.0282644	R0R4
ASV1064	1.55016	0.834538	0.0962083	R0R4
ASV1066	1.56958	-1.69467	0.000796062	R0R4
ASV1070	1.42333	-1.46997	0.00264099	R0R4
ASV1072	1.22859	0.0021487	0.99759	R0R4
ASV1074	1.46236	-1.50529	0.00179381	R0R4
ASV1077	1.19559	0.809274	0.0561758	R0R4
ASV1082	1.54352	-0.88047	0.0758679	R0R4
ASV1084	1.41847	0.811036	0.0885013	R0R4
ASV1088	1.35459	0.00214935	0.99759	R0R4
ASV1089	1.18011	0.00214843	0.99759	R0R4
ASV1094	1.44449	-1.45424	0.00308222	R0R4
ASV1111	1.21916	0.884501	0.0457767	R0R4
ASV1115	1.43676	-1.43795	0.0031002	R0R4
ASV1134	1.29764	-1.17293	0.0155684	R0R4
ASV1137	1.36872	0.781822	0.0934337	R0R4
ASV1144	1.30772	0.00214916	0.99759	R0R4
ASV1150	1.40551	0.00214949	0.99759	R0R4
ASV1152	1.18904	0.00214844	0.99759	R0R4
ASV1166	1.23483	-0.997874	0.0367449	R0R4
ASV1176	1.26024	0.00214898	0.99759	R0R4
ASV1182	1.18872	0.00214844	0.99759	R0R4
ASV1185	1.42895	0.00214956	0.99759	R0R4
ASV1189	1.28833	-1.08363	0.0222559	R0R4
ASV1190	1.49926	0.00214974	0.99759	R0R4
ASV1199	1.2113	0.859859	0.0485325	R0R4
ASV1200	1.3279	-1.20605	0.0098385	R0R4
ASV1207	1.53051	-1.62379	0.0011373	R0R4
ASV1216	1.55078	-1.49151	0.00330423	R0R4
ASV1221	1.22766	0.00214886	0.99759	R0R4
ASV1222	1.22573	-0.0437063	0.99759	R0R4
ASV1223	1.36872	0.784866	0.0918681	R0R4
ASV1229	1.72415	1.61735	0.00204909	R0R4
ASV1232	1.34677	0.00214909	0.99759	R0R4
ASV1242	1.18748	-0.77905	0.0583109	R0R4
ASV1249	1.25879	0.00214896	0.99759	R0R4
ASV1252	1.29042	-0.522108	0.326719	R0R4
ASV1253	1.36309	-1.33218	0.00623993	R0R4
ASV1256	1.22859	-0.976036	0.0412599	R0R4
ASV1260	1.22573	-0.927365	0.0426712	R0R4
ASV1263	1.73907	0.777717	0.108227	R0R4
ASV1264	1.51785	0.00214985	0.99759	R0R4
ASV1267	1.24272	0.00214878	0.99759	R0R4
ASV1268	1.4602	0.00214967	0.99759	R0R4
ASV1277	1.52703	-0.155077	0.99759	R0R4
ASV1293	1.22583	0.00214869	0.99759	R0R4
ASV1302	1.18798	0.00214854	0.99759	R0R4
ASV1311	1.24347	-0.952759	0.0412599	R0R4
ASV1313	1.52131	0.00214979	0.99759	R0R4
ASV1314	1.65541	1.17899	0.0198728	R0R4
ASV1317	1.18043	0.00214838	0.99759	R0R4
ASV1318	1.69225	-0.635002	0.225315	R0R4
ASV1322	1.30771	0.00214911	0.99759	R0R4
ASV1326	1.30395	0.0021491	0.99759	R0R4
ASV1330	1.21277	0.0021486	0.99759	R0R4
ASV1332	1.25135	-0.998671	0.0366915	R0R4
ASV1333	1.27559	0.00214896	0.99759	R0R4
ASV1335	1.22696	-0.0437064	0.99759	R0R4
ASV1348	1.19695	-0.0436985	0.99759	R0R4
ASV1353	1.21793	0.00214874	0.99759	R0R4
ASV1355	1.62387	0.00214984	0.99759	R0R4
ASV1358	1.62777	1.24723	0.0190538	R0R4
ASV1361	1.38682	0.00214942	0.99759	R0R4
ASV1365	1.65506	-0.907435	0.0767877	R0R4
ASV1369	1.29141	0.00214908	0.99759	R0R4
ASV1371	1.20449	-0.881563	0.0472138	R0R4
ASV1372	1.22068	0.885852	0.0457767	R0R4
ASV1374	1.60362	-1.2844	0.0144136	R0R4
ASV1408	1.52579	0.832917	0.0880181	R0R4
ASV1417	1.31176	0.00214913	0.99759	R0R4
ASV1418	1.38208	0.00214922	0.99759	R0R4
ASV1426	1.40107	-0.856728	0.0668169	R0R4
ASV1427	1.43871	-0.168717	0.99759	R0R4
ASV1432	1.51081	1.28679	0.0123576	R0R4
ASV1434	1.59454	1.74074	0.000458833	R0R4
ASV1435	1.4422	0.00214963	0.99759	R0R4
ASV1437	1.43396	-0.954412	0.0493835	R0R4
ASV1439	1.23611	-0.929744	0.0426613	R0R4
ASV1446	1.55395	-1.66674	0.000919309	R0R4
ASV1448	1.55296	0.0021499	0.99759	R0R4
ASV1455	1.55537	0.0021499	0.99759	R0R4
ASV1457	1.24442	0.957631	0.0412599	R0R4
ASV1458	1.60244	1.03208	0.0349343	R0R4
ASV1462	1.28269	0.830485	0.0596415	R0R4
ASV1463	1.26748	0.270968	0.746266	R0R4
ASV1469	1.24157	0.858792	0.050985	R0R4
ASV1472	1.46224	-0.379461	0.5275	R0R4
ASV1476	1.25708	0.611108	0.157027	R0R4
ASV1478	1.36215	0.241354	0.832828	R0R4
ASV1479	1.24421	0.957431	0.0412599	R0R4
ASV1481	1.31562	-1.15005	0.0158132	R0R4
ASV1485	1.22691	-0.997887	0.0298273	R0R4
ASV1489	1.31278	-0.805193	0.0692083	R0R4
ASV1490	1.29188	0.00214908	0.99759	R0R4
ASV1492	1.2113	0.00214859	0.99759	R0R4
ASV1494	1.22031	0.00214865	0.99759	R0R4
ASV1495	1.56291	0.932305	0.0616042	R0R4
ASV1497	1.23364	0.00214873	0.99759	R0R4
ASV1505	1.38683	1.34463	0.00618762	R0R4
ASV1506	1.24312	0.729831	0.0927694	R0R4
ASV1510	1.25708	-0.996456	0.035414	R0R4
ASV1512	1.42895	0.00214956	0.99759	R0R4
ASV1513	1.55991	0.00214972	0.99759	R0R4
ASV1515	1.3828	0.125513	0.99759	R0R4
ASV1516	1.24442	0.957631	0.0412599	R0R4
ASV1521	1.63177	1.80007	0.000348448	R0R4
ASV1527	1.22071	0.00214875	0.99759	R0R4
ASV1534	1.3975	-1.38747	0.00452434	R0R4
ASV1536	1.20409	-0.160657	0.99759	R0R4
ASV1541	1.42878	-1.50025	0.00230368	R0R4
ASV1542	1.18676	-0.77847	0.0596415	R0R4
ASV1547	1.21195	0.0021486	0.99759	R0R4
ASV1553	1.19679	0.0021486	0.99759	R0R4
ASV1560	1.44644	0.000984958	0.997795	R0R4
ASV1561	1.66468	-1.19183	0.0144136	R0R4
ASV1565	1.35379	-1.26593	0.00874532	R0R4
ASV1566	1.19557	0.00214859	0.99759	R0R4
ASV1575	1.19458	0.00214849	0.99759	R0R4
ASV1580	1.2113	0.859859	0.0485325	R0R4
ASV1582	1.21277	0.0021486	0.99759	R0R4
ASV1583	1.32913	-1.18765	0.0128916	R0R4
ASV1584	1.22583	-0.90364	0.0426712	R0R4
ASV1585	1.59301	-1.73572	0.000471545	R0R4
ASV1586	1.61764	-0.833329	0.0596415	R0R4
ASV1589	1.18768	-0.805198	0.0575278	R0R4
ASV1590	1.51626	-1.59608	0.00136394	R0R4
ASV1596	1.26767	-0.0437176	0.99759	R0R4
ASV1601	1.41333	0.150763	0.99759	R0R4
ASV1602	1.41743	0.00214934	0.99759	R0R4
ASV1605	1.26815	-1.02213	0.0314934	R0R4
ASV1608	1.21801	0.00214864	0.99759	R0R4
ASV1610	1.38534	-0.55155	0.309592	R0R4
ASV1612	1.41409	-0.641693	0.218364	R0R4
ASV1615	1.2363	-0.0437084	0.99759	R0R4
ASV1617	1.43859	-0.120285	0.99759	R0R4
ASV1620	1.42924	0.621332	0.203681	R0R4
ASV1621	1.41775	0.934113	0.0516714	R0R4
ASV1625	1.24337	-0.711248	0.08876	R0R4
ASV1628	1.22771	0.909367	0.0426712	R0R4
ASV1630	1.64765	1.82597	0.000286423	R0R4
ASV1632	1.41451	1.39261	0.00308222	R0R4
ASV1640	1.31405	-0.551511	0.296689	R0R4
ASV1650	1.2101	0.858703	0.0509757	R0R4
ASV1655	1.20239	0.00214854	0.99759	R0R4
ASV1656	1.41031	-1.37581	0.00345806	R0R4
ASV1657	1.38511	0.834615	0.0732592	R0R4
ASV1658	1.28349	-1.06552	0.0249141	R0R4
ASV1679	1.24442	-0.953675	0.0412599	R0R4
ASV1680	1.36247	-1.26687	0.00874388	R0R4
ASV1684	1.20239	0.00214854	0.99759	R0R4
ASV1697	1.2102	-0.854877	0.0485325	R0R4
ASV1700	1.81435	0.434885	0.466524	R0R4
ASV1705	1.27522	0.00214877	0.99759	R0R4
ASV1708	1.20486	-0.831894	0.0516714	R0R4
ASV1718	1.37614	0.00214934	0.99759	R0R4
ASV1726	1.61183	-0.861895	0.0518726	R0R4
ASV1734	1.22859	0.0021487	0.99759	R0R4
ASV1735	1.36309	0.910612	0.0516714	R0R4
ASV1736	1.34484	-1.22664	0.0106724	R0R4
ASV1743	1.18774	0.783299	0.0596415	R0R4
ASV1744	1.18904	0.00214844	0.99759	R0R4
ASV1748	1.22763	0.428825	0.451844	R0R4
ASV1749	1.29604	-1.10447	0.0212634	R0R4
ASV1750	1.19449	0.00214859	0.99759	R0R4
ASV1755	1.34628	-0.753426	0.103892	R0R4
ASV1756	1.33784	0.756701	0.0999155	R0R4
ASV1758	1.44794	-0.907027	0.0592024	R0R4
ASV1759	1.23487	0.932554	0.0426613	R0R4
ASV1771	1.22859	0.0480216	0.99759	R0R4
ASV1773	1.40765	-1.37283	0.00510142	R0R4
ASV1780	1.46593	0.0021497	0.99759	R0R4
ASV1781	1.2207	0.910222	0.0426712	R0R4
ASV1783	1.23401	-0.162925	0.99759	R0R4
ASV1785	1.18786	0.428014	0.435041	R0R4
ASV1786	1.32325	0.00214922	0.99759	R0R4
ASV1787	1.20486	-0.831894	0.0516714	R0R4
ASV1790	1.21801	-0.879466	0.0457767	R0R4
ASV1796	1.48623	-0.177233	0.99759	R0R4
ASV1800	1.33126	0.692821	0.146012	R0R4
ASV1805	1.50076	0.67247	0.124442	R0R4
ASV1810	1.36815	0.00214918	0.99759	R0R4
ASV1823	1.20486	0.83595	0.0516714	R0R4
ASV1827	1.68191	-1.8797	0.000203181	R0R4
ASV1829	1.37426	0.00214926	0.99759	R0R4
ASV1830	1.21279	0.885899	0.0457767	R0R4
ASV1831	1.36055	-1.26461	0.00874532	R0R4
ASV1837	1.32225	-0.502093	0.294445	R0R4
ASV1840	1.22583	-0.90364	0.0426712	R0R4
ASV1841	1.41055	-1.3763	0.00468062	R0R4
ASV1846	1.20345	-0.830733	0.0516714	R0R4
ASV1848	1.45802	0.0733815	0.99759	R0R4
ASV1850	1.43386	0.00214939	0.99759	R0R4
ASV1851	1.52397	-0.952022	0.0561758	R0R4
ASV1858	1.35517	-1.24865	0.00965234	R0R4
ASV1864	1.2023	0.858856	0.0491453	R0R4
ASV1872	1.59732	-0.312633	0.712637	R0R4
ASV1873	1.86481	0.432325	0.495126	R0R4
ASV1874	1.39079	0.00216877	0.99759	R0R4
ASV1876	1.22696	0.00214879	0.99759	R0R4
ASV1878	1.25708	1.00038	0.0349343	R0R4
ASV1880	1.18113	0.757729	0.0668169	R0R4
ASV1883	1.24145	-0.950799	0.0412599	R0R4
ASV1890	1.44007	-0.522299	0.367618	R0R4
ASV1898	1.52487	-0.536503	0.256316	R0R4
ASV1903	1.2998	1.11252	0.0203313	R0R4
ASV1905	1.26629	0.270389	0.746797	R0R4
ASV1906	1.23487	-0.0910935	0.99759	R0R4
ASV1909	1.22696	-0.928576	0.0426712	R0R4
ASV1917	1.2102	0.00214859	0.99759	R0R4
ASV1919	1.2365	-0.930121	0.0426613	R0R4
ASV1927	1.26626	-1.02017	0.0347679	R0R4
ASV1928	1.22859	-0.906179	0.0426712	R0R4
ASV1934	1.2203	-0.881583	0.0485325	R0R4
ASV1938	1.22583	-0.90364	0.0426712	R0R4
ASV1941	1.40662	-0.0248614	0.99759	R0R4
ASV1942	1.52922	0.00214965	0.99759	R0R4
ASV1944	1.42638	0.00214959	0.99759	R0R4
ASV1945	1.26509	-0.973975	0.0349343	R0R4
ASV1947	1.23559	0.00214874	0.99759	R0R4
ASV1949	1.27414	-0.656886	0.12286	R0R4
ASV1952	1.20451	0.835666	0.0516714	R0R4
ASV1956	1.20413	0.00214832	0.99759	R0R4
ASV1958	1.5675	0.815133	0.0701977	R0R4
ASV1975	1.64112	0.101648	0.99759	R0R4
ASV1976	1.39305	0.783037	0.103567	R0R4
ASV1985	1.282	-1.06392	0.0249141	R0R4
ASV1993	1.21012	0.00214869	0.99759	R0R4
ASV1994	1.70838	0.558072	0.398475	R0R4
ASV1999	1.48158	1.29443	0.00633063	R0R4
ASV2002	1.21983	-0.881081	0.0457767	R0R4
ASV2005	1.3915	-1.08436	0.0263297	R0R4
ASV2009	1.50856	1.58482	0.00104446	R0R4
ASV2020	1.36236	1.14497	0.0137704	R0R4
ASV2022	1.59086	0.170233	0.99759	R0R4
ASV2029	1.35953	0.00214937	0.99759	R0R4
ASV2061	1.65123	-1.42352	0.00583586	R0R4
ASV2077	1.18831	0.00214844	0.99759	R0R4
ASV2084	1.34301	1.22824	0.0105801	R0R4
ASV2088	1.32296	-1.16972	0.0149083	R0R4
ASV2095	1.20292	-0.830295	0.0516714	R0R4
ASV2100	1.20426	-0.831333	0.0514475	R0R4
ASV2137	1.26489	-1.01875	0.03196	R0R4
ASV2149	1.50045	-0.777637	0.120055	R0R4
ASV2151	1.30631	0.829043	0.0647529	R0R4
ASV2152	1.23364	-0.927413	0.0426613	R0R4
ASV2156	1.30501	-0.339742	0.585324	R0R4
ASV2162	1.39475	0.00214949	0.99759	R0R4
ASV2165	1.58836	0.00214978	0.99759	R0R4
ASV2178	1.23364	0.931391	0.0426613	R0R4
ASV2181	1.32877	0.526512	0.334497	R0R4
ASV2184	1.52359	0.223858	0.903699	R0R4
ASV2185	1.2727	1.04459	0.0276782	R0R4
ASV2186	1.20239	0.00214854	0.99759	R0R4
ASV2187	1.33648	1.21054	0.00923857	R0R4
ASV2188	1.5328	0.700903	0.168259	R0R4
ASV2189	1.18831	-0.779635	0.0596415	R0R4
ASV2193	1.45448	1.47671	0.00192853	R0R4
ASV2201	1.26815	1.02603	0.0309201	R0R4
ASV2207	1.30385	-1.14571	0.0161458	R0R4
ASV2208	1.26768	0.00214901	0.99759	R0R4
ASV2209	1.65551	0.00215005	0.99759	R0R4
ASV2212	1.28349	0.324362	0.707874	R0R4
ASV2225	1.33145	1.1941	0.0130645	R0R4
ASV2230	1.26815	0.00214901	0.99759	R0R4
ASV2234	1.34441	-0.778702	0.0820542	R0R4
ASV2236	1.29724	0.833532	0.0596415	R0R4
ASV2258	1.34295	-1.2244	0.0114142	R0R4
ASV2259	1.19559	-0.805198	0.0561758	R0R4
ASV2260	1.35864	0.728537	0.123957	R0R4
ASV2263	1.31176	0.807982	0.0680501	R0R4
ASV2265	1.371	0.00214941	0.99759	R0R4
ASV2269	1.36841	0.00214931	0.99759	R0R4
ASV2272	1.29614	-0.489043	0.379409	R0R4
ASV2274	1.21916	0.884501	0.0457767	R0R4
ASV2284	1.18872	-0.779941	0.0596415	R0R4
ASV2298	1.37416	-1.3632	0.00510142	R0R4
ASV2305	1.19695	0.810341	0.0561758	R0R4
ASV2318	1.23487	0.00214874	0.99759	R0R4
ASV2341	1.25839	0.323616	0.699414	R0R4
ASV2346	1.22583	-0.90364	0.0426712	R0R4
ASV2347	1.21139	0.00214841	0.99759	R0R4
ASV2352	1.21801	-0.879466	0.0457767	R0R4
ASV2359	1.43731	1.16902	0.0218695	R0R4
ASV2366	1.46907	-1.50397	0.00179273	R0R4
ASV2372	1.22068	0.00214865	0.99759	R0R4
ASV2379	1.37823	0.00214915	0.99759	R0R4
ASV2384	1.47039	0.954049	0.0485325	R0R4
ASV2390	1.24196	-0.457279	0.391934	R0R4
ASV2392	1.19695	0.00214849	0.99759	R0R4
ASV2393	1.20239	0.00214854	0.99759	R0R4
ASV2394	1.33144	-1.1903	0.0128916	R0R4
ASV2397	1.22583	0.00214869	0.99759	R0R4
ASV2403	1.24442	-0.953675	0.0412599	R0R4
ASV2410	1.29614	0.00214886	0.99759	R0R4
ASV2416	1.46266	-1.48967	0.00232667	R0R4
ASV2417	1.24954	-1.0427	0.0251412	R0R4
ASV2429	1.2113	-0.855823	0.0485325	R0R4
ASV2431	1.2726	-1.04051	0.0311013	R0R4
ASV2444	1.44549	0.686792	0.108537	R0R4
ASV2446	1.60678	1.34411	0.0120936	R0R4
ASV2452	1.37702	-0.207716	0.99759	R0R4
ASV2464	1.19662	0.00214849	0.99759	R0R4
ASV2465	1.23364	-0.611931	0.180809	R0R4
ASV2467	1.20239	-0.829858	0.0516714	R0R4
ASV2471	1.3117	1.14937	0.0165197	R0R4
ASV2479	1.3068	0.002149	0.99759	R0R4
ASV2482	1.29872	-0.522246	0.314037	R0R4
ASV2483	1.31176	-1.14571	0.0160962	R0R4
ASV2484	1.2102	-0.854877	0.0485325	R0R4
ASV2486	1.25708	1.00038	0.0349343	R0R4
ASV2491	1.22677	0.00279806	0.99759	R0R4
ASV2502	1.18731	0.493904	0.313763	R0R4
ASV2503	1.25112	0.323975	0.699414	R0R4
ASV2507	1.27369	0.394954	0.546346	R0R4
ASV2510	1.21858	0.00214864	0.99759	R0R4
ASV2514	1.25708	0.00214887	0.99759	R0R4
ASV2521	1.48176	1.52873	0.00151682	R0R4
ASV2522	1.37891	0.00214939	0.99759	R0R4
ASV2526	1.32354	0.00214922	0.99759	R0R4
ASV2527	1.26024	0.00214898	0.99759	R0R4
ASV2536	1.18904	-0.780178	0.0596415	R0R4
ASV2539	1.35904	0.00214927	0.99759	R0R4
ASV2541	1.34417	0.00214906	0.99759	R0R4
ASV2569	1.43795	-0.767438	0.0685147	R0R4
ASV2572	1.22701	0.908728	0.0426712	R0R4
ASV2573	1.36742	-1.28207	0.00802775	R0R4
ASV2574	1.2102	-0.854877	0.0485325	R0R4
ASV2577	1.24973	-0.518748	0.255762	R0R4
ASV2582	1.25917	-0.17784	0.99759	R0R4
ASV2585	1.18904	0.00214855	0.99759	R0R4
ASV2586	1.31423	0.00214905	0.99759	R0R4
ASV2606	1.48618	0.312038	0.72896	R0R4
ASV2614	1.30387	-1.12517	0.0190538	R0R4
ASV2617	1.20407	0.835302	0.0516714	R0R4
ASV2621	1.38208	0.00214941	0.99759	R0R4
ASV2623	1.21782	-0.903433	0.0457767	R0R4
ASV2625	1.20339	-0.0437005	0.99759	R0R4
ASV2629	1.19662	0.00214849	0.99759	R0R4
ASV2640	1.20345	-0.830733	0.0516714	R0R4
ASV2647	1.42895	0.00214956	0.99759	R0R4
ASV2649	1.2113	0.859859	0.0485325	R0R4
ASV2654	1.2113	-0.855823	0.0485325	R0R4
ASV2659	1.24272	0.00214878	0.99759	R0R4
ASV2662	1.22701	0.908728	0.0426712	R0R4
ASV2669	1.19638	0.0479945	0.99759	R0R4
ASV2672	1.22676	0.0018968	0.99759	R0R4
ASV2677	1.20469	0.835808	0.0516714	R0R4
ASV2678	1.25888	0.525541	0.302534	R0R4
ASV2682	1.53212	-1.1834	0.0128916	R0R4
ASV2697	1.27527	0.32358	0.706607	R0R4
ASV2710	1.18803	-0.779419	0.0596415	R0R4
ASV2718	1.35433	0.556487	0.302534	R0R4
ASV2719	1.2102	0.00214844	0.99759	R0R4
ASV2729	1.2113	0.00214859	0.99759	R0R4
ASV2733	1.43719	1.2093	0.0135865	R0R4
ASV2738	1.20239	0.00214854	0.99759	R0R4
ASV2748	1.23611	0.00214874	0.99759	R0R4
ASV2750	1.18113	0.00214839	0.99759	R0R4
ASV2753	1.2191	-0.950583	0.0426613	R0R4
ASV2756	1.25708	-0.996456	0.035414	R0R4
ASV2774	1.3352	1.20895	0.01165	R0R4
ASV2784	1.2102	0.00214859	0.99759	R0R4
ASV2796	1.34481	-1.22661	0.0113154	R0R4
ASV2806	1.24145	-0.950799	0.0412599	R0R4
ASV2807	1.37622	0.644615	0.203674	R0R4
ASV2809	1.30771	0.00214901	0.99759	R0R4
[truncated: 6,117 more rows]

## Sheet: Arc_vol_TreeR2
geneID	log2FC	p_val_adj	cluster
ASV1	9.32e-08	1	R0R2
ASV3	5.28e-07	1	R0R2
ASV5	1.49185	0.0018851	R0R2
ASV6	1.06e-07	1	R0R2
ASV7	2.49984	0.000162173	R0R2
ASV9	1.30378	0.00602352	R0R2
ASV11	1.58496	0.00106587	R0R2
ASV12	1.67242	0.000628656	R0R2
ASV15	3.86e-07	1	R0R2
ASV16	4.35e-07	1	R0R2
ASV17	2.37504	0.000285897	R0R2
ASV19	4.74e-07	1	R0R2
ASV20	7.52e-08	1	R0R2
ASV24	1.26679	0.00752063	R0R2
ASV25	1.75489	0.000370411	R0R2
ASV26	2.03342	0.00139386	R0R2
ASV27	3.44708	1.05e-09	R0R2
ASV28	3.8e-07	1	R0R2
ASV32	-2.84549	1.41e-07	R0R2
ASV35	3.9571	8.88e-12	R0R2
ASV39	1.58496	0.00106587	R0R2
ASV40	1.12928	0.0177184	R0R2
ASV43	4.54e-07	1	R0R2
ASV45	3.11e-07	1	R0R2
ASV47	2.6e-07	1	R0R2
ASV49	3.19967	5.48e-09	R0R2
ASV50	2	0.000162173	R0R2
ASV54	1.08746	0.0222726	R0R2
ASV56	1.85798	0.00017204	R0R2
ASV57	2.19967	1.01e-05	R0R2
ASV58	4.74e-07	1	R0R2
ASV59	2.49e-07	1	R0R2
ASV62	2.48e-07	1	R0R2
ASV64	0.97728	0.0418928	R0R2
ASV66	-1.52356	0.00609602	R0R2
ASV68	1.74147	0.000405468	R0R2
ASV69	3.86e-07	1	R0R2
ASV71	-2.20945	1.43e-05	R0R2
ASV73	2.3e-07	1	R0R2
ASV76	4.18e-07	1	R0R2
ASV78	1.88264	0.000152058	R0R2
ASV80	2.83e-07	1	R0R2
ASV85	2.2e-07	1	R0R2
ASV86	2.54689	1.23e-06	R0R2
ASV88	3.26e-07	1	R0R2
ASV90	1.44294	0.00251525	R0R2
ASV92	2.86e-07	1	R0R2
ASV94	0.90689	0.0475497	R0R2
ASV96	2.56e-07	1	R0R2
ASV97	2.64386	5.55e-07	R0R2
ASV102	-1.72792	0.000450156	R0R2
ASV104	2.24e-07	1	R0R2
ASV106	2.3e-07	1	R0R2
ASV107	1.2854	0.0274849	R0R2
ASV108	2.13e-07	1	R0R2
ASV110	-1.9542	9.24e-05	R0R2
ASV112	1.70044	0.000375044	R0R2
ASV113	1.94251	9.69e-05	R0R2
ASV117	0.90689	0.0475497	R0R2
ASV118	-0.61173	0.374854	R0R2
ASV119	1.50779	0.00174448	R0R2
ASV122	-0.78136	0.0679708	R0R2
ASV124	3.99e-07	1	R0R2
ASV125	-1.70044	0.000523609	R0R2
ASV127	2.11e-07	1	R0R2
ASV128	4.32e-07	1	R0R2
ASV129	-1.96578	0.000285897	R0R2
ASV136	6.48e-08	1	R0R2
ASV138	3.16491	4.81e-09	R0R2
ASV140	1.59991	0.000985293	R0R2
ASV141	1.69e-07	1	R0R2
ASV142	1.62e-07	1	R0R2
ASV143	5.96e-08	1	R0R2
ASV145	2.35e-07	1	R0R2
ASV147	-1.65821	0.00069416	R0R2
ASV148	1.10852	0.016373	R0R2
ASV149	1.33985	0.00483839	R0R2
ASV154	-1.97728	0.000285897	R0R2
ASV157	0.769386	0.163855	R0R2
ASV160	1.73e-07	1	R0R2
ASV162	-1.37504	0.00391855	R0R2
ASV163	1.55459	0.000959674	R0R2
ASV164	-1.52356	0.00157213	R0R2
ASV166	-1.47573	0.00205624	R0R2
ASV173	3.2e-07	1	R0R2
ASV175	-2.15987	2.12e-05	R0R2
ASV176	2.4676	2.48e-06	R0R2
ASV177	6.48e-08	1	R0R2
ASV178	-1.94251	9.69e-05	R0R2
ASV183	-1.97728	0.00085299	R0R2
ASV184	1.33e-07	1	R0R2
ASV186	-1.47573	0.00205624	R0R2
ASV187	2.02237	5.9e-05	R0R2
ASV188	2.59246	4.78e-07	R0R2
ASV189	-1.91886	0.000115721	R0R2
ASV191	1.70044	0.000523609	R0R2
ASV192	1.40939	0.0051759	R0R2
ASV193	5.96e-08	1	R0R2
ASV194	4e-07	1	R0R2
ASV197	-1.71425	0.000485312	R0R2
ASV198	6.22e-08	1	R0R2
ASV200	6.74e-08	1	R0R2
ASV201	1.99e-07	1	R0R2
ASV202	1.01e-07	1	R0R2
ASV203	-0.214739	1	R0R2
ASV204	-1.44294	0.018895	R0R2
ASV205	-0.97728	0.0745126	R0R2
ASV206	-2.25739	1.01e-05	R0R2
ASV209	2.32e-07	1	R0R2
ASV210	0.672425	0.242137	R0R2
ASV211	1.78136	0.000297606	R0R2
ASV212	1.98868	7.33e-05	R0R2
ASV214	3.14975	4.81e-09	R0R2
ASV216	2.6e-07	1	R0R2
ASV217	1.16992	0.0140642	R0R2
ASV218	-1.45943	0.00224892	R0R2
ASV219	1	0.0369384	R0R2
ASV222	1.47573	0.00205624	R0R2
ASV223	1.79442	0.00220893	R0R2
ASV224	3.92e-07	1	R0R2
ASV225	0.807355	0.0626656	R0R2
ASV227	2.2384	1.16e-05	R0R2
ASV228	1.42e-07	1	R0R2
ASV229	1.40939	0.00308045	R0R2
ASV231	2.03342	5.59e-05	R0R2
ASV235	7.52e-08	1	R0R2
ASV236	2.49985	1.05e-06	R0R2
ASV237	1.77e-07	1	R0R2
ASV239	2.3e-07	1	R0R2
ASV241	-1.90689	0.000126622	R0R2
[truncated: 10,908 more rows]

## Sheet: Arc_vol_TreeR4
geneID	log2FC	p_val_adj	cluster
[truncated: 10,174 more rows]
