# Supplementary material for: Tree and shrub richness modifies subtropical tree productivity by regulating the diversity and community composition of soil bacteria and archaea
Source: Microbiome. 2023 Nov 23;11:261. doi: 10.1186/s40168-023-01676-x (PMC10666335; doi:10.1186/s40168-023-01676-x)
Supplement: Supplementary file 17 — Additional file 16: Table S6. The significantly differential abundances of bacterial and archaeal amplicon sequence variants (ASVs) assigned to functional groups under the combined effects of tree and shrub species richness by Generalized Linear Model tests. [file 40168_2023_1676_MOESM16_ESM.xlsx]

## Sheet: Total
		monoculture vs 2-species mixtures		monocultures vs 4-species mixtures		2-species mixtures vs 4-speies mixtures
		log2FoldChange	pvalue	log2FoldChange	pvalue	log2FoldChange	pvalue
Bacteria	C_cycle	-0.0424334	0.31514	-0.123173	0.00356163	-0.0807391	0.0561342
	N_cycle	0.0476728	0.192411	0.113282	0.00198809	0.0656094	0.0736199
	S_cycle	0.168175	0.388521	-0.51925	0.00774876	-0.687425	0.000423931
	Parasitism	0.200529	0.161311	0.261472	0.0679588	0.0609434	0.670675
	Other	0.196717	0.0367775	-0.104764	0.266126	-0.301481	0.0013992
Archaea	C_cycle	0.526891	0.00884222	0.302188	0.133214	-0.224704	0.264191
	N_cycle	-4.52383e-11	1	-4.52386e-11	1	-2.93882e-16	1
	S_cycle	0.0561194	0.783717	0.0350229	0.863999	-0.0210965	0.917815
	Other	1.42818	0.68683	0.992641	0.779307	-0.435543	0.902157

## Sheet: monocultures
		Shrub_0vs2		Shrub_0vs4		Shrub_0vs8		Shrub_2vs4		Shrub_2vs8		Shrub_4vs8
		log2FoldChange	pvalue	log2FoldChange	pvalue	log2FoldChange	pvalue	log2FoldChange	pvalue	log2FoldChange	pvalue	log2FoldChange	pvalue
Bacteria	C_cycle	0.0579575	0.434561	0.0775022	0.296181	0.0807709	0.276168	0.0195447	0.792039	0.0228134	0.758211	0.00326866	0.964829
	N_cycle	-0.100405	0.36065	-0.0784274	0.475291	-0.084171	0.443486	0.0219774	0.841298	0.0162338	0.882397	-0.00574359	0.958267
	S_cycle	0.131249	0.732651	0.0238884	0.950425	0.0105947	0.978	-0.107361	0.779885	-0.120654	0.753452	-0.0132938	0.972394
	Parasitism	0.095254	0.709106	-0.0071741	0.977586	0.0670212	0.79294	-0.102428	0.688152	-0.0282329	0.911902	0.0741953	0.771246
	Other	0.123884	0.396257	-0.0109355	0.940308	-0.0627768	0.666988	-0.134819	0.354841	-0.18666	0.199754	-0.0518412	0.721755
Archaea	C_cycle	0.0338527	0.93591	-0.130457	0.75665	-0.0769474	0.854971	-0.16431	0.696321	-0.1108	0.792404	0.0535096	0.898856
	N_cycle	-4.24929e-10	1	-4.24928e-10	1	-4.24929e-10	1	8.93324e-16	1	-4.49615e-16	1	-1.34294e-15	1
	S_cycle	-0.0522996	0.911902	-0.24482	0.604486	0.0691396	0.883701	-0.192521	0.683793	0.121439	0.797241	0.31396	0.506511
	Other	0.288064	0.944143	-2.55389	0.53362	0.684886	0.867699	-2.84195	0.488559	0	1	3.23878	0.429926

## Sheet: 2-species mixtures
		Shrub_0vs2		Shrub_0vs4		Shrub_0vs8		Shrub_2vs4		Shrub_2vs8		Shrub_4vs8
		log2FoldChange	pvalue	log2FoldChange	pvalue	log2FoldChange	pvalue	log2FoldChange	pvalue	log2FoldChange	pvalue	log2FoldChange	pvalue
Bacteria	C_cycle	0.0034189	0.964354	-0.245344	0.00135214	0.0245576	0.74816	-0.248763	0.00114825	0.0211387	0.782129	0.269901	0.000418113
	N_cycle	-0.0148728	0.825744	0.187784	0.00563384	0.0119123	0.859975	0.202657	0.002771	0.0267852	0.691186	-0.175871	0.00938854
	S_cycle	-0.292352	0.527763	-0.781085	0.0916186	-0.443364	0.338235	-0.488733	0.291071	-0.151012	0.744227	0.337721	0.465627
	Parasitism	-0.274472	0.320406	-0.103797	0.707426	-0.0338739	0.902414	0.170675	0.536799	0.240598	0.383411	0.0699229	0.800257
	Other	-0.36992	0.0313198	-0.498291	0.00381616	-0.311373	0.0698672	-0.128371	0.454337	0.0585464	0.732211	0.186917	0.275819
Archaea	C_cycle	0.0338527	0.93591	-0.130457	0.75665	-0.0769474	0.854971	-0.16431	0.696321	-0.1108	0.792404	0.0535096	0.898856
	N_cycle	-4.24929e-10	1	-4.24928e-10	1	-4.24929e-10	1	8.93324e-16	1	-4.49615e-16	1	-1.34294e-15	1
	S_cycle	-0.0522996	0.911902	-0.24482	0.604486	0.0691396	0.883701	-0.192521	0.683793	0.121439	0.797241	0.31396	0.506511
	Other	0.288064	0.944143	-2.55389	0.53362	0.684886	0.867699	-2.84195	0.488559	0	1	3.23878	0.429926

## Sheet: 4-species mixtures
		Shrub_0vs2		Shrub_0vs4		Shrub_0vs8		Shrub_2vs4		Shrub_2vs8		Shrub_4vs8
		log2FoldChange	pvalue	log2FoldChange	pvalue	log2FoldChange	pvalue	log2FoldChange	pvalue	log2FoldChange	pvalue	log2FoldChange	pvalue
Bacteria	C_cycle	-0.0934178	0.285426	-0.073697	0.399416	-0.176042	0.0442349	0.0197208	0.821695	-0.0826239	0.345309	-0.102345	0.242436
	N_cycle	0.0458897	0.567548	0.0537872	0.50286	0.109148	0.174861	0.00789745	0.921775	0.0632583	0.432499	0.0553609	0.49216
	S_cycle	0.127178	0.660879	0.270267	0.351241	-0.0631294	0.827635	0.143089	0.621748	-0.190308	0.511716	-0.333396	0.250388
	Parasitism	0.19194	0.553494	0.145194	0.653973	0.252933	0.43524	-0.0467458	0.885336	0.0609939	0.850865	0.10774	0.739793
	Other	0.151	0.463875	0.20653	0.31654	0.0770494	0.708942	0.0555301	0.788091	-0.0739506	0.720652	-0.129481	0.531352
Archaea	C_cycle	0.0338527	0.93591	-0.130457	0.75665	-0.0769474	0.854971	-0.16431	0.696321	-0.1108	0.792404	0.0535096	0.898856
	N_cycle	-4.24929e-10	1	-4.24928e-10	1	-4.24929e-10	1	8.93324e-16	1	-4.49615e-16	1	-1.34294e-15	1
	S_cycle	-0.0522996	0.911902	-0.24482	0.604486	0.0691396	0.883701	-0.192521	0.683793	0.121439	0.797241	0.31396	0.506511
	Other	0.288064	0.944143	-2.55389	0.53362	0.684886	0.867699	-2.84195	0.488559	0	1	3.23878	0.429926
